# Supplementary material for: Diels–Alder reactions and electrophilic substitutions with atypical regioselectivity enable functionalization of terminal rings of anthracene
Source: Commun Chem. 2020 Nov 6;3:158. doi: 10.1038/s42004-020-00407-9 (PMC9814106; doi:10.1038/s42004-020-00407-9)
Supplement: Supplementary file 4 — Supplementary Data 2 [file 42004_2020_407_MOESM4_ESM.cif]

data_n095
_audit_creation_date               2019-09-11
_audit_creation_method
;
Olex2 1.3-alpha
(compiled 2019.08.16 svn.r3652 for OlexSys, GUI svn.r5895)
;
_shelx_SHELXL_version_number       '2018/3'
loop_
  _audit_author_name
  _audit_author_email
  _audit_author_address
 'Huynh, N.V.' ''
;
University of Regensburg
Faculty of Chemistry and Pharmacy
Universitaetsstr. 31
Regensburg
93053
Germany
;
 'ZA X-Ray, ' 'xray@ur.de '
;
University of Regensburg
Faculty of Chemistry and Pharmacy
Universitaetsstr. 31
Regensburg
93053
Germany
;

_audit_contact_author_address      ?
_audit_contact_author_email        ?
_audit_contact_author_name         ''
_audit_contact_author_phone        ?
_publ_contact_author_id_orcid      ?
_publ_section_references
;
Dolomanov, O.V., Bourhis, L.J., Gildea, R.J, Howard, J.A.K. & Puschmann, H.
 (2009), J. Appl. Cryst. 42, 339-341.

Sheldrick, G.M. (2015). Acta Cryst. C71, 3-8.
;
_chemical_name_common              ?
_chemical_name_systematic          ?
_chemical_formula_moiety           'C22 H20 O6'
_chemical_formula_sum              'C22 H20 O6'
_chemical_formula_weight           380.38
_chemical_melting_point            ?
_chemical_oxdiff_formula           'C22 H20 o6'
loop_
  _atom_type_symbol
  _atom_type_description
  _atom_type_scat_dispersion_real
  _atom_type_scat_dispersion_imag
  _atom_type_scat_source
 'C' 'C' 0.0181 0.0091 'International Tables Vol C Tables 4.2.6.8 and 6.1.1.4'
 'H' 'H' 0.0000 0.0000 'International Tables Vol C Tables 4.2.6.8 and 6.1.1.4'
 'O' 'O' 0.0492 0.0322 'International Tables Vol C Tables 4.2.6.8 and 6.1.1.4'

_shelx_space_group_comment
;
The symmetry employed for this shelxl refinement is uniquely defined
by the following loop, which should always be used as a source of
symmetry information in preference to the above space-group names.
They are only intended as comments.
;
_space_group_crystal_system        'triclinic'
_space_group_IT_number             2
_space_group_name_H-M_alt          'P -1'
_space_group_name_Hall             '-P 1'
loop_
  _space_group_symop_operation_xyz
 'x, y, z'
 '-x, -y, -z'

_cell_length_a                     9.0753(2)
_cell_length_b                     9.76091(19)
_cell_length_c                     10.8610(2)
_cell_angle_alpha                  91.7335(16)
_cell_angle_beta                   108.5566(19)
_cell_angle_gamma                  92.3162(17)
_cell_volume                       910.40(3)
_cell_formula_units_Z              2
_cell_measurement_reflns_used      6690
_cell_measurement_temperature      124(1)
_cell_measurement_theta_max        65.6600
_cell_measurement_theta_min        4.2800
_shelx_estimated_absorpt_T_max     ?
_shelx_estimated_absorpt_T_min     ?
_exptl_absorpt_coefficient_mu      0.838
_exptl_absorpt_correction_T_max    1.00000
_exptl_absorpt_correction_T_min    0.84009
_exptl_absorpt_correction_type     multi-scan
_exptl_absorpt_process_details
;
CrysAlisPro, Agilent Technologies,
Version 1.171.37.33 (release 27-03-2014 CrysAlis171 .NET)
(compiled Mar 27 2014,17:12:48)
Empirical absorption correction using spherical harmonics,
 implemented in SCALE3 ABSPACK scaling algorithm.
Empirical absorption correction using spherical harmonics,
 implemented in SCALE3 ABSPACK scaling algorithm.
;
_exptl_absorpt_special_details     ?
_exptl_crystal_colour              'yellowish colourless'
_exptl_crystal_colour_lustre       .
_exptl_crystal_colour_modifier     yellowish
_exptl_crystal_colour_primary      colourless
_exptl_crystal_density_diffrn      1.388
_exptl_crystal_density_meas        ?
_exptl_crystal_density_method      ?
_exptl_crystal_description         block
_exptl_crystal_F_000               400
_exptl_crystal_size_max            0.2624
_exptl_crystal_size_mid            0.1117
_exptl_crystal_size_min            0.074
_exptl_transmission_factor_max     ?
_exptl_transmission_factor_min     ?
_diffrn_reflns_av_R_equivalents    0.0202
_diffrn_reflns_av_unetI/netI       0.0164
_diffrn_reflns_Laue_measured_fraction_full  0.992
_diffrn_reflns_Laue_measured_fraction_max  0.992
_diffrn_reflns_limit_h_max         9
_diffrn_reflns_limit_h_min         -10
_diffrn_reflns_limit_k_max         11
_diffrn_reflns_limit_k_min         -11
_diffrn_reflns_limit_l_max         12
_diffrn_reflns_limit_l_min         -12
_diffrn_reflns_number              10461
_diffrn_reflns_point_group_measured_fraction_full  0.992
_diffrn_reflns_point_group_measured_fraction_max  0.992
_diffrn_reflns_theta_full          66.030
_diffrn_reflns_theta_max           66.030
_diffrn_reflns_theta_min           4.298
_diffrn_ambient_environment        N~2~
_diffrn_ambient_temperature        124(1)
_diffrn_detector                   'CCD plate'
_diffrn_detector_area_resol_mean   5.2548
_diffrn_detector_type              AtlasS2
_diffrn_measured_fraction_theta_full  0.992
_diffrn_measured_fraction_theta_max  0.992
_diffrn_measurement_details
;
#__ type_ start__ end____ width___ exp.time_
  1 omega  -28.00   67.00   0.5000    2.5000
omega____ theta____ kappa____ phi______ frames
    -       40.0288  -38.0000 -120.0000 190

#__ type_ start__ end____ width___ exp.time_
  2 omega    5.00   83.00   0.5000    2.5000
omega____ theta____ kappa____ phi______ frames
    -       40.0288 -125.0000 -180.0000 156

#__ type_ start__ end____ width___ exp.time_
  3 omega   12.00  116.00   0.5000    2.5000
omega____ theta____ kappa____ phi______ frames
    -       40.0288   38.0000   60.0000 208

#__ type_ start__ end____ width___ exp.time_
  4 omega -157.00 -131.00   0.5000   12.5000
omega____ theta____ kappa____ phi______ frames
    -      -90.0000  178.0000 -120.0000 52

#__ type_ start__ end____ width___ exp.time_
  5 omega -116.00  -57.00   0.5000   12.5000
omega____ theta____ kappa____ phi______ frames
    -      -90.0000  126.0000  -74.1061 118

#__ type_ start__ end____ width___ exp.time_
  6 omega -147.00 -121.00   0.5000   12.5000
omega____ theta____ kappa____ phi______ frames
    -      -90.0000  178.0000   60.0000 52

#__ type_ start__ end____ width___ exp.time_
  7 omega   60.00  115.00   0.5000   12.5000
omega____ theta____ kappa____ phi______ frames
    -       93.5000   30.0000    0.0000 110

#__ type_ start__ end____ width___ exp.time_
  8 omega   19.00   67.00   0.5000   12.5000
omega____ theta____ kappa____ phi______ frames
    -       93.5000  -95.0000   90.0000 96

#__ type_ start__ end____ width___ exp.time_
  9 omega   95.00  121.00   0.5000   12.5000
omega____ theta____ kappa____ phi______ frames
    -       93.5000  -89.0000 -145.5772 52

#__ type_ start__ end____ width___ exp.time_
 10 omega   19.00   66.00   0.5000   12.5000
omega____ theta____ kappa____ phi______ frames
    -       93.5000  -30.0000   60.0000 94

#__ type_ start__ end____ width___ exp.time_
 11 omega  112.00  172.00   0.5000   12.5000
omega____ theta____ kappa____ phi______ frames
    -       93.5000   30.0000  -90.0000 120

#__ type_ start__ end____ width___ exp.time_
 12 omega   18.00   67.00   0.5000   12.5000
omega____ theta____ kappa____ phi______ frames
    -       93.5000  -45.0000   60.0000 98

#__ type_ start__ end____ width___ exp.time_
 13 omega   84.00  121.00   0.5000   12.5000
omega____ theta____ kappa____ phi______ frames
    -       93.5000  111.0000  -60.0000 74

#__ type_ start__ end____ width___ exp.time_
 14 omega  129.00  168.00   0.5000   12.5000
omega____ theta____ kappa____ phi______ frames
    -       93.5000  111.0000  -60.0000 78

#__ type_ start__ end____ width___ exp.time_
 15 omega   45.00   76.00   0.5000   12.5000
omega____ theta____ kappa____ phi______ frames
    -       93.5000  -45.0000  -90.0000 62

#__ type_ start__ end____ width___ exp.time_
 16 omega   28.00  127.00   0.5000   12.5000
omega____ theta____ kappa____ phi______ frames
    -       93.5000  -89.0000   49.2660 198

#__ type_ start__ end____ width___ exp.time_
 17 omega   53.00   79.00   0.5000   12.5000
omega____ theta____ kappa____ phi______ frames
    -       93.5000 -111.0000 -180.0000 52

#__ type_ start__ end____ width___ exp.time_
 18 omega   17.00   43.00   0.5000   12.5000
omega____ theta____ kappa____ phi______ frames
    -       93.5000 -111.0000 -180.0000 52

#__ type_ start__ end____ width___ exp.time_
 19 omega   15.00   67.00   0.5000   12.5000
omega____ theta____ kappa____ phi______ frames
    -       93.5000 -111.0000  -90.0000 104

#__ type_ start__ end____ width___ exp.time_
 20 omega  141.00  172.00   0.5000   12.5000
omega____ theta____ kappa____ phi______ frames
    -       93.5000   30.0000    0.0000 62

#__ type_ start__ end____ width___ exp.time_
 21 omega   86.00  124.00   0.5000   12.5000
omega____ theta____ kappa____ phi______ frames
    -       93.5000  -61.0000   30.0000 76

#__ type_ start__ end____ width___ exp.time_
 22 omega   61.00  174.00   0.5000   12.5000
omega____ theta____ kappa____ phi______ frames
    -       93.5000   77.0000   30.0000 226

#__ type_ start__ end____ width___ exp.time_
 23 omega   35.00   93.00   0.5000   12.5000
omega____ theta____ kappa____ phi______ frames
    -       93.5000  178.0000  -90.0000 116

#__ type_ start__ end____ width___ exp.time_
 24 omega   53.00  132.00   0.5000   12.5000
omega____ theta____ kappa____ phi______ frames
    -       93.5000  -89.0000  -89.2208 158

#__ type_ start__ end____ width___ exp.time_
 25 omega   31.00   58.00   0.5000   12.5000
omega____ theta____ kappa____ phi______ frames
    -       93.5000  -95.0000  -60.0000 54

#__ type_ start__ end____ width___ exp.time_
 26 omega   86.00  112.00   0.5000   12.5000
omega____ theta____ kappa____ phi______ frames
    -       93.5000  111.0000 -180.0000 52

#__ type_ start__ end____ width___ exp.time_
 27 omega   12.00   38.00   0.5000   12.5000
omega____ theta____ kappa____ phi______ frames
    -       93.5000  -77.0000   30.0000 52

#__ type_ start__ end____ width___ exp.time_
 28 omega   78.00  104.00   0.5000   12.5000
omega____ theta____ kappa____ phi______ frames
    -       93.5000  -77.0000   30.0000 52

#__ type_ start__ end____ width___ exp.time_
 29 omega   27.00   88.00   0.5000   12.5000
omega____ theta____ kappa____ phi______ frames
    -       93.5000  -89.0000 -145.5772 122

#__ type_ start__ end____ width___ exp.time_
 30 omega -122.00   -5.00   0.5000    2.5000
omega____ theta____ kappa____ phi______ frames
    -      -40.0288  -77.0000   30.0000 234

#__ type_ start__ end____ width___ exp.time_
 31 omega    9.00  116.00   0.5000    2.5000
omega____ theta____ kappa____ phi______ frames
    -       40.0288   57.0000 -120.0000 214

#__ type_ start__ end____ width___ exp.time_
 32 omega  -37.00   69.00   0.5000    2.5000
omega____ theta____ kappa____ phi______ frames
    -       40.0288  -38.0000    0.0000 212

#__ type_ start__ end____ width___ exp.time_
 33 omega    9.00  116.00   0.5000    2.5000
omega____ theta____ kappa____ phi______ frames
    -       40.0288   57.0000  150.0000 214

#__ type_ start__ end____ width___ exp.time_
 34 omega    9.00  116.00   0.5000    2.5000
omega____ theta____ kappa____ phi______ frames
    -       40.0288   57.0000  -30.0000 214

#__ type_ start__ end____ width___ exp.time_
 35 omega   60.00   85.00   0.5000   12.5000
omega____ theta____ kappa____ phi______ frames
    -       93.5000   30.0000  150.0000 50
;
_diffrn_measurement_device         'four-circle diffractometer'
_diffrn_measurement_device_type    'Xcalibur, AtlasS2, Gemini ultra'
_diffrn_measurement_method         '\w scans'
_diffrn_orient_matrix_UB_11        0.1243695000
_diffrn_orient_matrix_UB_12        0.1040072000
_diffrn_orient_matrix_UB_13        0.0874421000
_diffrn_orient_matrix_UB_21        -0.1252240000
_diffrn_orient_matrix_UB_22        0.0663048000
_diffrn_orient_matrix_UB_23        0.0466578000
_diffrn_orient_matrix_UB_31        0.0316869000
_diffrn_orient_matrix_UB_32        -0.0989391000
_diffrn_orient_matrix_UB_33        0.1122949000
_diffrn_radiation_monochromator    mirror
_diffrn_radiation_probe            x-ray
_diffrn_radiation_type             'Cu K\a'
_diffrn_radiation_wavelength       1.54184
_diffrn_source                     'sealed X-ray tube'
_diffrn_source_type                'Enhance Ultra (Cu) X-ray Source'
_reflns_Friedel_coverage           0.000
_reflns_Friedel_fraction_full      .
_reflns_Friedel_fraction_max       .
_reflns_number_gt                  2892
_reflns_number_total               3154
_reflns_odcompleteness_completeness  97.14
_reflns_odcompleteness_iscentric   1
_reflns_odcompleteness_theta       66.97
_reflns_special_details
;
 Reflections were merged by SHELXL according to the crystal
 class for the calculation of statistics and refinement.
 
 _reflns_Friedel_fraction is defined as the number of unique
 Friedel pairs measured divided by the number that would be
 possible theoretically, ignoring centric projections and
 systematic absences.
;
_reflns_threshold_expression       'I > 2\s(I)'
_computing_cell_refinement
;
CrysAlisPro, Agilent Technologies,
Version 1.171.37.33 (release 27-03-2014 CrysAlis171 .NET)
(compiled Mar 27 2014,17:12:48)
;
_computing_data_collection
;
CrysAlisPro, Agilent Technologies,
Version 1.171.37.33 (release 27-03-2014 CrysAlis171 .NET)
(compiled Mar 27 2014,17:12:48)
;
_computing_data_reduction
;
CrysAlisPro, Agilent Technologies,
Version 1.171.37.33 (release 27-03-2014 CrysAlis171 .NET)
(compiled Mar 27 2014,17:12:48)
;
_computing_molecular_graphics      'Olex2 1.3-alpha (Dolomanov et al., 2009)'
_computing_publication_material    'Olex2 1.3-alpha (Dolomanov et al., 2009)'
_computing_structure_refinement    'ShelXL 2018/3 (Sheldrick, 2015)'
_computing_structure_solution
;
Superflip (Palatinus & Chapuis, 2007;Palatinus & van der Lee, 2008;
Palatinus et al., 2012)
;
_refine_diff_density_max           0.278
_refine_diff_density_min           -0.250
_refine_diff_density_rms           0.047
_refine_ls_extinction_coef         .
_refine_ls_extinction_method       none
_refine_ls_goodness_of_fit_ref     1.038
_refine_ls_hydrogen_treatment      constr
_refine_ls_matrix_type             full
_refine_ls_number_parameters       257
_refine_ls_number_reflns           3154
_refine_ls_number_restraints       0
_refine_ls_R_factor_all            0.0399
_refine_ls_R_factor_gt             0.0372
_refine_ls_restrained_S_all        1.038
_refine_ls_shift/su_max            0.000
_refine_ls_shift/su_mean           0.000
_refine_ls_structure_factor_coef   Fsqd
_refine_ls_weighting_details      
 'w=1/[\s^2^(Fo^2^)+(0.0578P)^2^+0.3589P] where P=(Fo^2^+2Fc^2^)/3'
_refine_ls_weighting_scheme        calc
_refine_ls_wR_factor_gt            0.1004
_refine_ls_wR_factor_ref           0.1032
_refine_special_details            ?
_olex2_refinement_description
;
1. Fixed Uiso
 At 1.2 times of:
  All C(H) groups
 At 1.5 times of:
  All C(H,H,H) groups
2.a Ternary CH refined with riding coordinates:
 C12(H12)
2.b Aromatic/amide H refined with riding coordinates:
 C8(H8), C17(H17), C9(H9), C5(H5), C4(H4), C16(H16), C3(H3)
2.c Idealised Me refined as rotating group:
 C22(H22A,H22B,H22C), C1(H1A,H1B,H1C), C19(H19A,H19B,H19C), C15(H15A,H15B,H15C)
;
_atom_sites_solution_hydrogens     geom
_atom_sites_solution_primary       iterative
_atom_sites_solution_secondary     ?
loop_
  _atom_site_label
  _atom_site_type_symbol
  _atom_site_fract_x
  _atom_site_fract_y
  _atom_site_fract_z
  _atom_site_U_iso_or_equiv
  _atom_site_adp_type
  _atom_site_occupancy
  _atom_site_site_symmetry_order
  _atom_site_calc_flag
  _atom_site_refinement_flags_posn
  _atom_site_refinement_flags_adp
  _atom_site_refinement_flags_occupancy
  _atom_site_disorder_assembly
  _atom_site_disorder_group
 O3 O 0.63596(12) 0.22306(12) 0.48820(10) 0.0335(3) Uani 1 1 d . . . . .
 O4 O 0.29877(11) 0.14048(10) 0.51668(9) 0.0236(2) Uani 1 1 d . . . . .
 O1 O 1.17981(11) 0.38078(10) 1.15432(10) 0.0241(2) Uani 1 1 d . . . . .
 O7 O 0.87077(11) 0.14802(11) 0.59481(10) 0.0269(2) Uani 1 1 d . . . . .
 O2 O 0.36067(11) 0.16193(10) 0.83413(10) 0.0242(2) Uani 1 1 d . . . . .
 O5 O 0.39577(12) 0.35101(10) 0.60163(10) 0.0287(3) Uani 1 1 d . . . . .
 C11 C 0.78510(15) 0.17309(13) 0.91589(12) 0.0183(3) Uani 1 1 d . . . . .
 C10 C 0.63714(15) 0.20699(13) 0.92301(12) 0.0183(3) Uani 1 1 d . . . . .
 C8 C 0.91744(15) 0.24092(13) 0.99336(13) 0.0189(3) Uani 1 1 d . . . . .
 H8 H 1.013872 0.217710 0.988476 0.023 Uiso 1 1 calc R U . . .
 C17 C 0.54280(16) -0.02806(14) 0.85019(13) 0.0230(3) Uani 1 1 d . . . . .
 H17 H 0.475557 -0.092131 0.869385 0.028 Uiso 1 1 calc R U . . .
 C14 C 0.73669(15) 0.16265(13) 0.58602(13) 0.0195(3) Uani 1 1 d . . . . .
 C9 C 0.62296(16) 0.30927(14) 1.00584(13) 0.0193(3) Uani 1 1 d . . . . .
 H9 H 0.525165 0.330365 1.008987 0.023 Uiso 1 1 calc R U . . .
 C5 C 0.74999(17) 0.49423(14) 1.17267(13) 0.0232(3) Uani 1 1 d . . . . .
 H5 H 0.653466 0.519422 1.175822 0.028 Uiso 1 1 calc R U . . .
 C20 C 0.52757(15) 0.15286(13) 0.69287(13) 0.0193(3) Uani 1 1 d . . . . .
 C7 C 0.90729(15) 0.34783(13) 1.08208(12) 0.0188(3) Uani 1 1 d . . . . .
 C12 C 0.77149(15) 0.06130(14) 0.81032(13) 0.0202(3) Uani 1 1 d . . . . .
 H12 H 0.872524 0.036518 0.804082 0.024 Uiso 1 1 calc R U . . .
 C18 C 0.50371(15) 0.12110(14) 0.82484(13) 0.0201(3) Uani 1 1 d . . . . .
 C13 C 0.66723(15) 0.12234(13) 0.68654(13) 0.0191(3) Uani 1 1 d . . . . .
 C6 C 0.75903(16) 0.38402(13) 1.08788(13) 0.0195(3) Uani 1 1 d . . . . .
 C22 C 0.16308(17) 0.19935(16) 0.42891(14) 0.0280(3) Uani 1 1 d . . . . .
 H22A H 0.189233 0.236993 0.357430 0.042 Uiso 1 1 calc R U . . .
 H22B H 0.128922 0.270757 0.474516 0.042 Uiso 1 1 calc R U . . .
 H22C H 0.081163 0.129299 0.396624 0.042 Uiso 1 1 calc R U . . .
 C21 C 0.40362(15) 0.22861(14) 0.59849(13) 0.0194(3) Uani 1 1 d . . . . .
 C4 C 0.88226(18) 0.56346(15) 1.24966(14) 0.0263(3) Uani 1 1 d . . . . .
 H4 H 0.874671 0.635564 1.304918 0.032 Uiso 1 1 calc R U . . .
 C2 C 1.04234(16) 0.42295(14) 1.16473(13) 0.0205(3) Uani 1 1 d . . . . .
 C16 C 0.68024(16) -0.05862(14) 0.84259(13) 0.0232(3) Uani 1 1 d . . . . .
 H16 H 0.717913 -0.146006 0.855838 0.028 Uiso 1 1 calc R U . . .
 C1 C 1.31838(17) 0.45877(16) 1.22814(15) 0.0282(3) Uani 1 1 d . . . . .
 H1A H 1.308670 0.553298 1.206358 0.042 Uiso 1 1 calc R U . . .
 H1B H 1.406052 0.423855 1.208356 0.042 Uiso 1 1 calc R U . . .
 H1C H 1.333393 0.451474 1.319226 0.042 Uiso 1 1 calc R U . . .
 C19 C 0.23071(17) 0.06492(16) 0.78525(15) 0.0295(3) Uani 1 1 d . . . . .
 H19A H 0.232928 0.022318 0.705069 0.044 Uiso 1 1 calc R U . . .
 H19B H 0.135745 0.111353 0.770305 0.044 Uiso 1 1 calc R U . . .
 H19C H 0.236340 -0.003958 0.847609 0.044 Uiso 1 1 calc R U . . .
 C15 C 0.6999(2) 0.28743(19) 0.39691(16) 0.0370(4) Uani 1 1 d . . . . .
 H15A H 0.616797 0.307885 0.320471 0.055 Uiso 1 1 calc R U . . .
 H15B H 0.767815 0.226296 0.373424 0.055 Uiso 1 1 calc R U . . .
 H15C H 0.757563 0.370865 0.436203 0.055 Uiso 1 1 calc R U . . .
 C3 C 1.02991(17) 0.52800(14) 1.24715(14) 0.0252(3) Uani 1 1 d . . . . .
 H3 H 1.118952 0.575608 1.301210 0.030 Uiso 1 1 calc R U . . .

loop_
  _atom_site_aniso_label
  _atom_site_aniso_U_11
  _atom_site_aniso_U_22
  _atom_site_aniso_U_33
  _atom_site_aniso_U_23
  _atom_site_aniso_U_13
  _atom_site_aniso_U_12
 O3 0.0264(6) 0.0497(7) 0.0275(6) 0.0155(5) 0.0106(4) 0.0115(5)
 O4 0.0204(5) 0.0214(5) 0.0235(5) -0.0012(4) -0.0004(4) 0.0005(4)
 O1 0.0174(5) 0.0216(5) 0.0302(5) -0.0033(4) 0.0040(4) -0.0014(4)
 O7 0.0192(5) 0.0322(6) 0.0295(5) 0.0015(4) 0.0079(4) 0.0012(4)
 O2 0.0156(5) 0.0264(5) 0.0302(5) 0.0001(4) 0.0074(4) -0.0011(4)
 O5 0.0255(5) 0.0187(5) 0.0370(6) 0.0000(4) 0.0033(4) 0.0020(4)
 C11 0.0206(7) 0.0155(6) 0.0184(6) 0.0026(5) 0.0054(5) 0.0025(5)
 C10 0.0190(7) 0.0170(6) 0.0179(6) 0.0038(5) 0.0046(5) 0.0002(5)
 C8 0.0172(6) 0.0176(7) 0.0218(7) 0.0032(5) 0.0056(5) 0.0029(5)
 C17 0.0233(7) 0.0181(7) 0.0238(7) 0.0017(5) 0.0028(6) -0.0036(5)
 C14 0.0194(7) 0.0166(6) 0.0199(7) -0.0045(5) 0.0034(5) -0.0004(5)
 C9 0.0187(6) 0.0202(7) 0.0201(7) 0.0038(5) 0.0074(5) 0.0036(5)
 C5 0.0259(7) 0.0217(7) 0.0239(7) 0.0015(5) 0.0102(6) 0.0039(6)
 C20 0.0197(7) 0.0156(6) 0.0199(7) -0.0021(5) 0.0031(5) -0.0019(5)
 C7 0.0216(7) 0.0155(6) 0.0187(6) 0.0033(5) 0.0052(5) 0.0012(5)
 C12 0.0188(7) 0.0180(7) 0.0218(7) -0.0015(5) 0.0036(5) 0.0023(5)
 C18 0.0168(7) 0.0202(7) 0.0220(7) 0.0005(5) 0.0044(5) 0.0003(5)
 C13 0.0182(6) 0.0157(6) 0.0209(7) -0.0033(5) 0.0032(5) -0.0003(5)
 C6 0.0224(7) 0.0178(7) 0.0189(6) 0.0045(5) 0.0070(5) 0.0022(5)
 C22 0.0218(7) 0.0312(8) 0.0250(7) 0.0008(6) -0.0012(6) 0.0033(6)
 C21 0.0167(6) 0.0204(7) 0.0210(7) -0.0006(5) 0.0063(5) -0.0008(5)
 C4 0.0336(8) 0.0200(7) 0.0256(7) -0.0037(5) 0.0102(6) 0.0016(6)
 C2 0.0200(7) 0.0178(7) 0.0227(7) 0.0036(5) 0.0050(5) 0.0007(5)
 C16 0.0253(7) 0.0163(7) 0.0229(7) -0.0010(5) 0.0011(6) 0.0000(5)
 C1 0.0191(7) 0.0274(8) 0.0333(8) -0.0013(6) 0.0030(6) -0.0063(6)
 C19 0.0183(7) 0.0343(8) 0.0335(8) 0.0051(6) 0.0056(6) -0.0052(6)
 C15 0.0363(9) 0.0484(10) 0.0307(8) 0.0139(7) 0.0154(7) 0.0081(7)
 C3 0.0274(7) 0.0201(7) 0.0244(7) -0.0022(5) 0.0038(6) -0.0036(6)

_geom_special_details
;
 All esds (except the esd in the dihedral angle between two l.s. planes)
 are estimated using the full covariance matrix.  The cell esds are taken
 into account individually in the estimation of esds in distances, angles
 and torsion angles; correlations between esds in cell parameters are only
 used when they are defined by crystal symmetry.  An approximate (isotropic)
 treatment of cell esds is used for estimating esds involving l.s. planes.
;
loop_
  _geom_bond_atom_site_label_1
  _geom_bond_atom_site_label_2
  _geom_bond_distance
  _geom_bond_site_symmetry_2
  _geom_bond_publ_flag
 O3 C14 1.3325(17) . ?
 O3 C15 1.4453(19) . ?
 O4 C22 1.4486(17) . ?
 O4 C21 1.3358(16) . ?
 O1 C2 1.3664(17) . ?
 O1 C1 1.4311(17) . ?
 O7 C14 1.2046(17) . ?
 O2 C18 1.4060(16) . ?
 O2 C19 1.4318(17) . ?
 O5 C21 1.1998(17) . ?
 C11 C10 1.4209(18) . ?
 C11 C8 1.3592(19) . ?
 C11 C12 1.5309(18) . ?
 C10 C9 1.3610(19) . ?
 C10 C18 1.5323(18) . ?
 C8 H8 0.9300 . ?
 C8 C7 1.4246(19) . ?
 C17 H17 0.9300 . ?
 C17 C18 1.5249(19) . ?
 C17 C16 1.321(2) . ?
 C14 C13 1.4793(19) . ?
 C9 H9 0.9300 . ?
 C9 C6 1.4278(19) . ?
 C5 H5 0.9300 . ?
 C5 C6 1.417(2) . ?
 C5 C4 1.363(2) . ?
 C20 C18 1.5544(18) . ?
 C20 C13 1.3359(19) . ?
 C20 C21 1.4973(18) . ?
 C7 C6 1.4248(19) . ?
 C7 C2 1.4258(19) . ?
 C12 H12 0.9800 . ?
 C12 C13 1.5304(18) . ?
 C12 C16 1.5198(19) . ?
 C22 H22A 0.9600 . ?
 C22 H22B 0.9600 . ?
 C22 H22C 0.9600 . ?
 C4 H4 0.9300 . ?
 C4 C3 1.406(2) . ?
 C2 C3 1.372(2) . ?
 C16 H16 0.9300 . ?
 C1 H1A 0.9600 . ?
 C1 H1B 0.9600 . ?
 C1 H1C 0.9600 . ?
 C19 H19A 0.9600 . ?
 C19 H19B 0.9600 . ?
 C19 H19C 0.9600 . ?
 C15 H15A 0.9600 . ?
 C15 H15B 0.9600 . ?
 C15 H15C 0.9600 . ?
 C3 H3 0.9300 . ?

loop_
  _geom_angle_atom_site_label_1
  _geom_angle_atom_site_label_2
  _geom_angle_atom_site_label_3
  _geom_angle
  _geom_angle_site_symmetry_1
  _geom_angle_site_symmetry_3
  _geom_angle_publ_flag
 C14 O3 C15 116.14(11) . . ?
 C21 O4 C22 116.31(11) . . ?
 C2 O1 C1 116.98(11) . . ?
 C18 O2 C19 116.47(11) . . ?
 C10 C11 C12 111.98(11) . . ?
 C8 C11 C10 120.79(12) . . ?
 C8 C11 C12 127.17(12) . . ?
 C11 C10 C18 112.23(11) . . ?
 C9 C10 C11 121.31(12) . . ?
 C9 C10 C18 126.41(12) . . ?
 C11 C8 H8 120.3 . . ?
 C11 C8 C7 119.50(12) . . ?
 C7 C8 H8 120.3 . . ?
 C18 C17 H17 122.8 . . ?
 C16 C17 H17 122.8 . . ?
 C16 C17 C18 114.34(12) . . ?
 O3 C14 C13 112.14(11) . . ?
 O7 C14 O3 124.08(13) . . ?
 O7 C14 C13 123.70(12) . . ?
 C10 C9 H9 120.2 . . ?
 C10 C9 C6 119.65(12) . . ?
 C6 C9 H9 120.2 . . ?
 C6 C5 H5 119.9 . . ?
 C4 C5 H5 119.9 . . ?
 C4 C5 C6 120.24(13) . . ?
 C13 C20 C18 113.80(12) . . ?
 C13 C20 C21 128.52(12) . . ?
 C21 C20 C18 117.14(11) . . ?
 C8 C7 C6 119.95(12) . . ?
 C8 C7 C2 121.76(12) . . ?
 C6 C7 C2 118.28(12) . . ?
 C11 C12 H12 113.1 . . ?
 C13 C12 C11 103.52(10) . . ?
 C13 C12 H12 113.1 . . ?
 C16 C12 C11 105.40(11) . . ?
 C16 C12 H12 113.1 . . ?
 C16 C12 C13 107.84(11) . . ?
 O2 C18 C10 109.51(11) . . ?
 O2 C18 C17 117.54(11) . . ?
 O2 C18 C20 113.52(11) . . ?
 C10 C18 C20 102.70(10) . . ?
 C17 C18 C10 105.51(11) . . ?
 C17 C18 C20 106.76(11) . . ?
 C14 C13 C12 118.56(11) . . ?
 C20 C13 C14 127.01(12) . . ?
 C20 C13 C12 113.51(12) . . ?
 C5 C6 C9 121.76(12) . . ?
 C5 C6 C7 119.44(12) . . ?
 C7 C6 C9 118.79(12) . . ?
 O4 C22 H22A 109.5 . . ?
 O4 C22 H22B 109.5 . . ?
 O4 C22 H22C 109.5 . . ?
 H22A C22 H22B 109.5 . . ?
 H22A C22 H22C 109.5 . . ?
 H22B C22 H22C 109.5 . . ?
 O4 C21 C20 110.46(11) . . ?
 O5 C21 O4 125.19(12) . . ?
 O5 C21 C20 124.21(12) . . ?
 C5 C4 H4 119.4 . . ?
 C5 C4 C3 121.28(13) . . ?
 C3 C4 H4 119.4 . . ?
 O1 C2 C7 114.59(12) . . ?
 O1 C2 C3 124.51(12) . . ?
 C3 C2 C7 120.90(13) . . ?
 C17 C16 C12 114.24(12) . . ?
 C17 C16 H16 122.9 . . ?
 C12 C16 H16 122.9 . . ?
 O1 C1 H1A 109.5 . . ?
 O1 C1 H1B 109.5 . . ?
 O1 C1 H1C 109.5 . . ?
 H1A C1 H1B 109.5 . . ?
 H1A C1 H1C 109.5 . . ?
 H1B C1 H1C 109.5 . . ?
 O2 C19 H19A 109.5 . . ?
 O2 C19 H19B 109.5 . . ?
 O2 C19 H19C 109.5 . . ?
 H19A C19 H19B 109.5 . . ?
 H19A C19 H19C 109.5 . . ?
 H19B C19 H19C 109.5 . . ?
 O3 C15 H15A 109.5 . . ?
 O3 C15 H15B 109.5 . . ?
 O3 C15 H15C 109.5 . . ?
 H15A C15 H15B 109.5 . . ?
 H15A C15 H15C 109.5 . . ?
 H15B C15 H15C 109.5 . . ?
 C4 C3 H3 120.1 . . ?
 C2 C3 C4 119.84(13) . . ?
 C2 C3 H3 120.1 . . ?

loop_
  _geom_torsion_atom_site_label_1
  _geom_torsion_atom_site_label_2
  _geom_torsion_atom_site_label_3
  _geom_torsion_atom_site_label_4
  _geom_torsion
  _geom_torsion_site_symmetry_1
  _geom_torsion_site_symmetry_2
  _geom_torsion_site_symmetry_3
  _geom_torsion_site_symmetry_4
  _geom_torsion_publ_flag
 O3 C14 C13 C20 -7.29(19) . . . . ?
 O3 C14 C13 C12 -175.51(11) . . . . ?
 O1 C2 C3 C4 179.71(12) . . . . ?
 O7 C14 C13 C20 169.56(13) . . . . ?
 O7 C14 C13 C12 1.34(19) . . . . ?
 C11 C10 C9 C6 -0.27(19) . . . . ?
 C11 C10 C18 O2 -178.37(10) . . . . ?
 C11 C10 C18 C17 54.22(14) . . . . ?
 C11 C10 C18 C20 -57.46(13) . . . . ?
 C11 C8 C7 C6 -0.79(19) . . . . ?
 C11 C8 C7 C2 -179.47(12) . . . . ?
 C11 C12 C13 C14 110.77(12) . . . . ?
 C11 C12 C13 C20 -58.99(14) . . . . ?
 C11 C12 C16 C17 56.60(15) . . . . ?
 C10 C11 C8 C7 -0.41(19) . . . . ?
 C10 C11 C12 C13 57.28(13) . . . . ?
 C10 C11 C12 C16 -55.86(14) . . . . ?
 C10 C9 C6 C5 177.94(12) . . . . ?
 C10 C9 C6 C7 -0.91(19) . . . . ?
 C8 C11 C10 C9 1.0(2) . . . . ?
 C8 C11 C10 C18 178.35(11) . . . . ?
 C8 C11 C12 C13 -119.92(14) . . . . ?
 C8 C11 C12 C16 126.93(14) . . . . ?
 C8 C7 C6 C9 1.45(18) . . . . ?
 C8 C7 C6 C5 -177.43(12) . . . . ?
 C8 C7 C2 O1 -2.04(18) . . . . ?
 C8 C7 C2 C3 178.28(12) . . . . ?
 C9 C10 C18 O2 -1.15(18) . . . . ?
 C9 C10 C18 C17 -128.55(14) . . . . ?
 C9 C10 C18 C20 119.77(14) . . . . ?
 C5 C4 C3 C2 0.9(2) . . . . ?
 C7 C2 C3 C4 -0.7(2) . . . . ?
 C12 C11 C10 C9 -176.44(12) . . . . ?
 C12 C11 C10 C18 0.95(15) . . . . ?
 C12 C11 C8 C7 176.57(12) . . . . ?
 C18 C10 C9 C6 -177.27(11) . . . . ?
 C18 C17 C16 C12 0.10(17) . . . . ?
 C18 C20 C13 C14 -168.02(12) . . . . ?
 C18 C20 C13 C12 0.70(16) . . . . ?
 C18 C20 C21 O4 -92.90(13) . . . . ?
 C18 C20 C21 O5 83.08(17) . . . . ?
 C13 C20 C18 O2 175.97(11) . . . . ?
 C13 C20 C18 C10 57.84(14) . . . . ?
 C13 C20 C18 C17 -52.90(15) . . . . ?
 C13 C20 C21 O4 96.13(16) . . . . ?
 C13 C20 C21 O5 -87.89(19) . . . . ?
 C13 C12 C16 C17 -53.48(15) . . . . ?
 C6 C5 C4 C3 0.0(2) . . . . ?
 C6 C7 C2 O1 179.25(11) . . . . ?
 C6 C7 C2 C3 -0.42(19) . . . . ?
 C22 O4 C21 O5 -2.4(2) . . . . ?
 C22 O4 C21 C20 173.57(11) . . . . ?
 C21 C20 C18 O2 3.68(16) . . . . ?
 C21 C20 C18 C10 -114.45(12) . . . . ?
 C21 C20 C18 C17 134.81(12) . . . . ?
 C21 C20 C13 C14 3.2(2) . . . . ?
 C21 C20 C13 C12 171.92(12) . . . . ?
 C4 C5 C6 C9 -179.97(12) . . . . ?
 C4 C5 C6 C7 -1.1(2) . . . . ?
 C2 C7 C6 C9 -179.83(11) . . . . ?
 C2 C7 C6 C5 1.29(18) . . . . ?
 C16 C17 C18 O2 -178.62(12) . . . . ?
 C16 C17 C18 C10 -56.23(15) . . . . ?
 C16 C17 C18 C20 52.54(15) . . . . ?
 C16 C12 C13 C14 -137.86(12) . . . . ?
 C16 C12 C13 C20 52.38(15) . . . . ?
 C1 O1 C2 C7 175.66(11) . . . . ?
 C1 O1 C2 C3 -4.68(19) . . . . ?
 C19 O2 C18 C10 -158.82(11) . . . . ?
 C19 O2 C18 C17 -38.51(16) . . . . ?
 C19 O2 C18 C20 87.07(14) . . . . ?
 C15 O3 C14 O7 -7.3(2) . . . . ?
 C15 O3 C14 C13 169.56(13) . . . . ?

_shelx_res_file
;
TITL N095 in P-1
    n095.res
    created by SHELXL-2018/3 at 08:47:10 on 11-Sep-2019
CELL 1.54184 9.075336 9.760911 10.861024 91.7335 108.5566 92.3162
ZERR 2 0.000215 0.000191 0.000212 0.0016 0.0019 0.0017
LATT 1
SFAC C H O
UNIT 44 40 12

L.S. 50
PLAN  10
CONF
MORE -1
BOND $H
fmap 2 53
acta 133
REM <olex2.extras>
REM <HklSrc "%N095.hkl">
REM </olex2.extras>

WGHT    0.057800    0.358900
FVAR       7.66105
O3    3    0.635960    0.223057    0.488197    11.00000    0.02641    0.04970 =
         0.02745    0.01554    0.01057    0.01149
O4    3    0.298766    0.140481    0.516676    11.00000    0.02043    0.02135 =
         0.02354   -0.00123   -0.00044    0.00053
O1    3    1.179807    0.380777    1.154320    11.00000    0.01738    0.02159 =
         0.03022   -0.00332    0.00402   -0.00139
O7    3    0.870770    0.148020    0.594815    11.00000    0.01918    0.03218 =
         0.02953    0.00151    0.00786    0.00116
O2    3    0.360667    0.161927    0.834126    11.00000    0.01565    0.02635 =
         0.03024    0.00012    0.00740   -0.00107
O5    3    0.395769    0.351007    0.601633    11.00000    0.02546    0.01874 =
         0.03705   -0.00005    0.00335    0.00198
C11   1    0.785100    0.173091    0.915887    11.00000    0.02064    0.01551 =
         0.01842    0.00264    0.00544    0.00251
C10   1    0.637142    0.206988    0.923011    11.00000    0.01901    0.01699 =
         0.01793    0.00378    0.00457    0.00021
C8    1    0.917436    0.240919    0.993355    11.00000    0.01721    0.01759 =
         0.02176    0.00321    0.00564    0.00286
AFIX  43
H8    2    1.013872    0.217710    0.988476    11.00000   -1.20000
AFIX   0
C17   1    0.542795   -0.028064    0.850190    11.00000    0.02325    0.01813 =
         0.02379    0.00172    0.00276   -0.00365
AFIX  43
H17   2    0.475557   -0.092131    0.869385    11.00000   -1.20000
AFIX   0
C14   1    0.736693    0.162648    0.586016    11.00000    0.01939    0.01662 =
         0.01993   -0.00445    0.00343   -0.00041
C9    1    0.622960    0.309273    1.005841    11.00000    0.01875    0.02022 =
         0.02011    0.00385    0.00736    0.00364
AFIX  43
H9    2    0.525165    0.330365    1.008987    11.00000   -1.20000
AFIX   0
C5    1    0.749986    0.494228    1.172674    11.00000    0.02590    0.02167 =
         0.02394    0.00147    0.01018    0.00390
AFIX  43
H5    2    0.653466    0.519422    1.175822    11.00000   -1.20000
AFIX   0
C20   1    0.527568    0.152857    0.692873    11.00000    0.01966    0.01559 =
         0.01993   -0.00212    0.00313   -0.00195
C7    1    0.907290    0.347834    1.082082    11.00000    0.02161    0.01547 =
         0.01868    0.00335    0.00517    0.00123
C12   1    0.771486    0.061301    0.810322    11.00000    0.01882    0.01796 =
         0.02179   -0.00154    0.00359    0.00230
AFIX  13
H12   2    0.872524    0.036518    0.804082    11.00000   -1.20000
AFIX   0
C18   1    0.503712    0.121105    0.824839    11.00000    0.01682    0.02020 =
         0.02201    0.00046    0.00443    0.00026
C13   1    0.667226    0.122339    0.686540    11.00000    0.01819    0.01569 =
         0.02086   -0.00332    0.00324   -0.00026
C6    1    0.759031    0.384022    1.087880    11.00000    0.02238    0.01780 =
         0.01887    0.00450    0.00702    0.00223
C22   1    0.163080    0.199346    0.428911    11.00000    0.02177    0.03116 =
         0.02497    0.00077   -0.00120    0.00333
AFIX 137
H22A  2    0.189233    0.236993    0.357430    11.00000   -1.50000
H22B  2    0.128922    0.270757    0.474516    11.00000   -1.50000
H22C  2    0.081163    0.129299    0.396624    11.00000   -1.50000
AFIX   0
C21   1    0.403616    0.228605    0.598490    11.00000    0.01665    0.02038 =
         0.02099   -0.00058    0.00630   -0.00082
C4    1    0.882255    0.563463    1.249658    11.00000    0.03359    0.01997 =
         0.02563   -0.00374    0.01020    0.00159
AFIX  43
H4    2    0.874671    0.635564    1.304918    11.00000   -1.20000
AFIX   0
C2    1    1.042339    0.422951    1.164726    11.00000    0.01995    0.01784 =
         0.02269    0.00362    0.00501    0.00068
C16   1    0.680239   -0.058617    0.842585    11.00000    0.02533    0.01630 =
         0.02290   -0.00102    0.00106   -0.00004
AFIX  43
H16   2    0.717913   -0.146006    0.855838    11.00000   -1.20000
AFIX   0
C1    1    1.318384    0.458769    1.228140    11.00000    0.01910    0.02744 =
         0.03333   -0.00134    0.00299   -0.00627
AFIX 137
H1A   2    1.308670    0.553298    1.206358    11.00000   -1.50000
H1B   2    1.406052    0.423855    1.208356    11.00000   -1.50000
H1C   2    1.333393    0.451474    1.319226    11.00000   -1.50000
AFIX   0
C19   1    0.230714    0.064918    0.785251    11.00000    0.01831    0.03435 =
         0.03353    0.00511    0.00558   -0.00517
AFIX 137
H19A  2    0.232928    0.022318    0.705069    11.00000   -1.50000
H19B  2    0.135745    0.111353    0.770305    11.00000   -1.50000
H19C  2    0.236340   -0.003958    0.847609    11.00000   -1.50000
AFIX   0
C15   1    0.699901    0.287430    0.396911    11.00000    0.03631    0.04844 =
         0.03075    0.01385    0.01540    0.00812
AFIX 137
H15A  2    0.616797    0.307885    0.320471    11.00000   -1.50000
H15B  2    0.767815    0.226296    0.373424    11.00000   -1.50000
H15C  2    0.757563    0.370865    0.436203    11.00000   -1.50000
AFIX   0
C3    1    1.029908    0.527997    1.247146    11.00000    0.02740    0.02006 =
         0.02439   -0.00217    0.00377   -0.00361
AFIX  43
H3    2    1.118952    0.575608    1.301210    11.00000   -1.20000
AFIX   0
HKLF 4


REM  N095 in P-1
REM wR2 = 0.1032, GooF = S = 1.038, Restrained GooF = 1.038 for all data
REM R1 = 0.0372 for 2892 Fo > 4sig(Fo) and 0.0399 for all 3154 data
REM 257 parameters refined using 0 restraints

END

WGHT      0.0578      0.3589

REM Highest difference peak  0.278,  deepest hole -0.250,  1-sigma level  0.047
Q1    1   0.6543  0.3858  0.3873  11.00000  0.05    0.28
Q2    1   0.8135  0.3214  0.4424  11.00000  0.05    0.27
Q3    1   0.6355  0.5324  1.1982  11.00000  0.05    0.23
Q4    1   0.5722 -0.0532  0.7838  11.00000  0.05    0.22
Q5    1   0.5159  0.0479  0.8412  11.00000  0.05    0.22
Q6    1   0.5753  0.0981  0.6610  11.00000  0.05    0.22
Q7    1   0.7186  0.0866  0.7414  11.00000  0.05    0.21
Q8    1   0.5157  0.1364  0.7531  11.00000  0.05    0.20
Q9    1   0.6165  0.1800  0.7036  11.00000  0.05    0.20
Q10   1   0.7797  0.1204  0.8638  11.00000  0.05    0.20
;
_shelx_res_checksum                75178
_shelx_hkl_file
;
   0   0  -1 9941.29 220.304   3
   0   0  -1 9594.16 159.822  34
   0   0   1 9608.64 146.805  31
   0   0   1 10297.5 198.192   1
   0   0   1 9794.18 178.397   2
   0   0   1 9411.38 203.910  32
   0   0  -2 3349.31 184.171   3
   0   0   2 3591.68 126.672  31
   0   0   2 3487.16 178.179  32
   0   0  -2 3254.30 132.528  34
   0   0   2 3400.06 150.620   2
   0   0   3 224982. 1760.75  32
   0   0   3 224170. 1515.65   2
   0   0  -3 220249. 1844.41   3
   0   0  -3 222694. 1349.58  34
   0   0  -4 26064.1 763.582  30
   0   0   4 26456.1 708.857  32
   0   0  -4 24971.1 736.223   3
   0   0  -4 25804.3 525.806  34
   0   0  -5 62237.0 1334.63   3
   0   0   5 61724.3 1250.99  32
   0   0  -5 61843.0 1361.85  30
   0   0   6 6011.95 216.947  27
   0   0   6 6239.75 213.078  24
   0   0   6 5373.51 415.114  32
   0   0  -6 5780.30 462.334   3
   0   0  -6 4965.36 440.564  30
   0   0  -7 7005.90 592.070  30
   0   0   7 7235.33 255.380  24
   0   0   7 7019.77 263.131  27
   0   0   7 6753.22 512.963  32
   0   0  -7 7071.47 568.716   3
   0   0  -8 695.050 210.209   3
   0   0   8 863.178 104.391  16
   0   0  -8 875.959 237.865  30
   0   0   8 1073.29 111.753  24
   0   0   8 749.759 203.426  32
   0   0   8 841.104 102.329  27
   0   0   9 23491.7 551.089  16
   0   0   9 23496.1 517.667  24
   0   0   9 23110.6 544.753  27
   0   0  10 14508.9 429.010  16
   0   0  10 15479.8 416.719  24
   0   0  11 351.098 66.1580  24
   0   0 -11 282.649 64.8282  22
   0   0  11 235.424 56.3111  16
   0   0 -12 43377.2 562.002  22
   0   0  12 44701.9 561.030  16
   0  -1  12 34.8921 24.6092  24
   0  -1  12 32.8355 28.9634  16
   0  -1  11 5819.74 238.268  24
   0  -1  11 5633.39 242.385  16
   0   1 -11 5617.78 238.051  22
   0  -1  10 4213.91 221.184  24
   0  -1  10 4398.66 236.348  16
   0  -1   9 5198.92 256.277  16
   0  -1   9 5462.56 249.953  24
   0  -1   8 21673.0 472.351  24
   0  -1   8 21635.2 493.670  16
   0  -1   8 21266.8 491.956  27
   0   1  -8 20074.1 1102.94  30
   0   1  -7 1692.47 291.629  30
   0  -1   7 2004.38 125.098   8
   0  -1   7 2297.02 148.287  16
   0   1  -7 2098.98 303.979   3
   0  -1   7 1877.39 136.721  27
   0  -1   7 2069.14 138.340  24
   0  -1   7 2142.66 282.908  32
   0  -1   7 2060.94 124.675   5
   0   1  -6 4753.50 433.623  30
   0   1  -6 4876.53 403.368   3
   0  -1   6 4313.14 345.833  32
   0  -1   6 4674.39 186.346  24
   0   1  -5 5049.51 390.426  30
   0  -1   5 4171.29 300.235  32
   0   1  -5 4365.26 334.964   3
   0   1  -4 6687.55 384.565  30
   0   1  -4 7286.50 277.584  34
   0  -1   4 6542.60 324.045  32
   0   1  -4 6388.00 349.820   3
   0  -1   4 6091.36 340.020   2
   0  -1   3 18524.7 511.296   2
   0   1  -3 18051.4 526.468  30
   0  -1   3 18285.0 448.027  32
   0   1  -3 18481.8 399.297  34
   0   1  -3 17376.8 476.578   3
   0  -1   3 19035.6 441.278   1
   0  -1   2 78790.5 706.944   1
   0   1  -2 81062.5 729.061  34
   0   1  -2 81576.0 794.340   3
   0  -1   2 78879.2 713.852  32
   0  -1   2 78415.4 889.422   2
   0  -1   1 216347. 1192.26   2
   0  -1   1 215531. 761.932  32
   0  -1   0 17191.5 234.317   2
   0  -1   0 17851.0 255.856   3
   0   1   0 17639.2 238.954  33
   0   1   0 17434.8 301.606  31
   0   1   1 13648.4 314.676  33
   0  -1  -1 13761.5 297.376  34
   0   1   1 13571.4 303.862  32
   0   1   1 14176.9 299.516  31
   0  -1  -1 13245.1 324.919   3
   0   1   2 5895.04 219.735  31
   0  -1  -2 6055.56 229.385  34
   0  -1  -2 5594.22 270.569   3
   0   1   2 5871.26 263.499  32
   0  -1  -3 13145.0 500.601   3
   0   1   3 13168.8 371.097  31
   0  -1  -3 13197.2 382.614  34
   0  -1  -3 13853.2 490.746  30
   0   1   3 13778.0 477.505  32
   0   1   4 8338.90 318.811  31
   0  -1  -4 8787.80 466.158   3
   0  -1  -4 8603.85 342.263  34
   0  -1  -4 8444.27 449.682  30
   0   1   4 8579.53 435.218  32
   0  -1  -5 76.5359 89.2201  30
   0  -1  -5 106.114 93.7408   3
   0  -1  -5 171.472 70.3816  34
   0   1   5 45.9288 66.5068  32
   0  -1  -6 48918.8 1411.90   3
   0  -1  -6 49678.6 1430.07  30
   0   1   6 50127.8 608.158  24
   0   1   6 49525.8 1336.28  32
   0  -1  -7 155.950 87.7347   3
   0   1   7 81.2879 48.5271  27
   0   1   7 75.4964 44.4737  24
   0  -1  -7 36.5881 88.7267  30
   0   1   7 188.625 123.243  32
   0   1   8 1862.45 325.781  32
   0   1   8 1923.57 154.046  27
   0  -1  -8 2388.15 389.289   3
   0  -1  -8 1523.45 302.159  30
   0   1   8 2080.53 157.559  24
   0   1   9 14694.1 440.418  16
   0   1   9 15448.1 446.209  27
   0   1   9 15559.2 426.755  24
   0   1  10 3173.57 203.481  16
   0  -1 -10 2886.43 191.146  22
   0   1  10 2863.91 191.262  27
   0   1  10 2974.52 187.531  24
   0   1  11 251.929 55.2170  24
   0   1  11 149.881 54.4922  16
   0  -1 -11 136.497 54.2499  22
   0   1  12 5304.52 191.148  16
   0  -1 -12 4650.88 184.545  22
   0  -2  12-14.5220 24.9010  24
   0  -2  11 41.0765 49.4963  24
   0   2 -11 23.8770 40.3447  22
   0  -2  11-77.4854 38.1731  16
   0  -2  10 6472.67 275.957  16
   0  -2  10 6206.77 262.637  24
   0  -2   9 23550.3 532.673  16
   0  -2   9 23771.1 513.668  24
   0  -2   9 24006.6 481.773   5
   0  -2   8 856.755 98.8919  24
   0  -2   8 882.914 101.572  16
   0  -2   7 17126.6 393.380  24
   0  -2   7 17012.1 382.655   6
   0  -2   7 16563.8 363.759   8
   0  -2   7 17425.5 404.567  16
   0  -2   7 16474.4 371.119   5
   0   2  -7 16282.1 911.026  30
   0  -2   6 4164.52 176.675   6
   0  -2   6 4062.20 179.023  16
   0  -2   6 3964.27 166.852   5
   0   2  -6 3379.47 370.585  30
   0  -2   6 4032.65 177.892  27
   0  -2   6 3886.66 171.148  24
   0  -2   5 6837.33 360.846  32
   0   2  -5 6636.36 383.558   3
   0   2  -5 6897.06 464.240  30
   0  -2   4 6591.23 386.762   2
   0   2  -4 7466.80 348.105   3
   0   2  -4 6552.92 390.944  30
   0  -2   4 6956.42 309.289  32
   0  -2   4 7445.41 308.686   1
   0   2  -4 7177.52 309.618  34
   0  -2   3 298811. 1666.73   1
   0  -2   3 294214. 1636.22  32
   0  -2   3 296994. 2299.16   2
   0   2  -3 292892. 1782.47   3
   0  -2   2 981327. 2228.25  32
   0  -2   2 989986. 3675.72   2
   0   2  -1 77892.4 911.049  31
   0   2  -1 74737.7 660.566  33
   0  -2   1 74028.6 694.440   1
   0  -2   1 77063.8 873.669   2
   0  -2   0 27980.5 470.139  30
   0   2   0 29210.2 435.116  33
   0  -2   0 30390.9 475.926   3
   0   2   0 28803.2 557.287  31
   0  -2   0 29027.6 436.347   2
   0  -2  -1 700300. 2749.71  30
   0  -2  -1 688864. 2830.46   3
   0  -2  -1 701088. 1455.55   2
   0   2   1 702104. 2593.94  32
   0   2   1 682513. 2848.22  31
   0   2   1 696308. 2661.83  33
   0  -2  -2 202867. 1840.14   3
   0   2   2 205892. 1649.57  31
   0  -2  -2 207242. 1758.94  30
   0   2   3 16364.3 506.124  31
   0   2   3 16546.5 565.951  32
   0  -2  -3 15279.8 589.732   3
   0  -2  -3 16867.8 577.091  30
   0  -2  -4 135.456 106.072   3
   0   2   4 124.100 66.0510  31
   0  -2  -4 106.457 90.1558  30
   0   2   4 41.6970 63.2885  32
   0   2   5 773.019 171.931  32
   0  -2  -5 549.293 152.642  30
   0  -2  -5 628.210 162.876   3
   0  -2  -6 6071.62 538.331   3
   0   2   6 5867.31 218.930  24
   0   2   6 6028.97 489.068  32
   0  -2  -6 5571.77 493.394  30
   0   2   6 5873.18 242.111  26
   0   2   7 9542.64 304.422  24
   0  -2  -7 9260.63 713.673  30
   0   2   7 8757.70 651.735  32
   0   2   7 9395.50 316.984  27
   0  -2  -8 701.285 253.630   3
   0  -2  -8 652.801 204.256  30
   0   2   8 756.098 99.4228  27
   0   2   8 752.092 95.8758  24
   0   2   8 415.747 153.734  32
   0   2   9 19910.5 485.038  24
   0   2   9 20914.4 520.169  27
   0  -2  -9 20649.7 522.550  22
   0   2  10 44870.6 739.897  27
   0   2  10 45438.5 735.649  16
   0   2  10 44261.5 700.979  24
   0  -2 -10 44683.0 737.529  22
   0   2  11 146.538 53.2260  16
   0  -2 -11 2.89731 35.2625  22
   0  -3  11 1167.33 109.108  24
   0  -3  11 1115.95 96.7732   4
   0  -3  11 1133.21 101.716  16
   0  -3  10 1671.80 137.416  16
   0  -3  10 1846.76 146.741  24
   0  -3  10 1696.15 125.302   5
   0  -3   9 2486.28 173.049  16
   0  -3   9 2637.89 167.067   5
   0  -3   9 2732.21 177.354  24
   0   3  -8 12314.7 867.176  30
   0  -3   8 13562.4 385.900   6
   0  -3   8 13701.3 386.989  16
   0  -3   8 13230.9 376.250  24
   0  -3   8 13291.1 369.552   5
   0  -3   7 58.3204 34.3057  16
   0  -3   7 80.7017 32.5042   8
   0  -3   7 147.835 44.7306  24
   0  -3   7 23.9163 32.1291   5
   0  -3   7 80.5060 48.9647   6
   0  -3   6 230.529 49.6634  16
   0  -3   6 333.189 56.1090   8
   0  -3   6 361.063 53.2752  29
   0  -3   6 379.185 68.1195   6
   0  -3   6 260.807 50.4199   5
   0   3  -6 233.028 126.203  30
   0  -3   6 209.856 47.1009  24
   0   3  -5 5097.85 415.793  30
   0  -3   5 5320.18 418.643   2
   0   3  -4 1120.76 137.743  31
   0   3  -4 1028.55 140.562  34
   0   3  -4 974.312 146.957  33
   0  -3   4 808.373 152.682   2
   0  -3   3 92338.7 957.709   1
   0   3  -3 91085.3 891.351   3
   0  -3   3 93080.0 1444.15   2
   0  -3   2 174524. 1761.21   2
   0  -3   2 177526. 1289.54   1
   0   3  -2 177408. 1738.00  31
   0  -3   1 27582.5 623.656   2
   0   3  -1 27424.2 463.029  33
   0  -3   1 28035.0 540.292   1
   0  -3   0 177959. 1453.86  30
   0  -3   0 175417. 1335.37   2
   0  -3   0 174392. 1423.87   3
   0   3   0 169370. 1278.76  33
   0   3   0 180431. 1734.71  31
   0   3   0 171065. 1229.18  32
   0   3   1 126687. 1474.50  31
   0  -3  -1 124664. 879.792   2
   0  -3  -1 123544. 1398.26   3
   0   3   1 119512. 1239.37  32
   0   3   1 122211. 1271.70  33
   0  -3  -1 122826. 1373.34  30
   0  -3  -2 75899.3 1249.82   3
   0   3   2 77325.1 1221.36  31
   0  -3  -2 77741.6 1223.09  30
   0   3   2 75865.7 1157.44  32
   0   3   3 3310.22 273.057  31
   0  -3  -3 3099.97 294.550   3
   0  -3  -3 2987.45 272.172  30
   0   3   3 3038.90 269.973  32
   0   3   4 32611.7 975.990  32
   0  -3  -4 33097.9 1064.23   3
   0  -3  -4 33475.8 1000.42  30
   0   3   4 33433.2 906.265  31
   0   3   5 29763.7 1036.47  32
   0  -3  -5 27970.3 1022.90  30
   0  -3  -5 31117.2 1145.09   3
   0  -3  -5 28621.1 475.402  22
   0   3   6 1684.81 140.633  26
   0  -3  -6 1760.41 298.394  30
   0   3   6 1774.37 128.443  24
   0  -3  -6 1635.70 128.798  22
   0  -3  -6 1865.78 320.623   3
   0   3   6 1651.41 285.021  32
   0  -3  -7 2003.08 351.314  30
   0  -3  -7 1858.38 147.712  22
   0   3   7 1937.66 331.101  32
   0   3   7 1770.37 153.615  26
   0  -3  -7 1646.75 333.531   3
   0   3   7 1838.73 141.052  24
   0   3   8 299.833 65.4892  24
   0   3   8 313.579 74.9018  27
   0  -3  -8 396.617 81.1781  22
   0   3   9 255.644 63.2183  27
   0  -3  -9 280.192 66.2006  22
   0   3  10 52.7190 44.4999  27
   0   3  10 23.1838 36.6381  16
   0  -3 -10 54.5505 42.4139  22
   0  -3 -11 10160.7 305.919  22
   0   3  11 10392.7 302.082  16
   0  -4  11 1678.10 119.693  24
   0  -4  11 1654.49 112.912   4
   0  -4  10 4996.35 216.809   5
   0  -4  10 5012.07 223.941  24
   0  -4  10 4625.09 212.409  16
   0  -4   9 1653.52 138.864  24
   0  -4   9 1535.03 133.206  16
   0  -4   9 1424.76 126.523   5
   0  -4   8 28235.5 555.877  24
   0  -4   8 28148.6 557.604   5
   0  -4   8 28356.5 496.167   9
   0  -4   8 28462.9 588.750   6
   0  -4   8 29881.4 570.333  16
   0  -4   7 8176.31 287.815  16
   0  -4   7 8209.35 306.568   6
   0  -4   7 8123.32 269.608  29
   0   4  -7 7554.85 631.543  30
   0  -4   7 8552.60 292.857  24
   0  -4   7 8154.22 288.636   5
   0  -4   6 913.829 93.2325  16
   0  -4   6 836.164 87.6207  24
   0  -4   6 879.864 86.7942  29
   0  -4   6 841.722 90.3547   5
   0  -4   6 1056.67 110.358   6
   0  -4   5 11797.8 304.487  17
   0   4  -5 11696.8 649.515  30
   0  -4   5 11626.0 298.941   5
   0  -4   5 11475.1 291.550  24
   0  -4   5 11592.2 295.715  16
   0  -4   5 11859.9 290.739  29
   0   4  -4 99375.7 1507.89  31
   0   4  -4 99727.2 1596.91  34
   0  -4   4 99732.4 1797.79   2
   0  -4   3 46591.9 1116.82   2
   0   4  -3 45540.7 1044.76  31
   0  -4   2 3859.74 297.440   2
   0   4  -2 3431.56 293.919  31
   0  -4   2 3756.36 221.769   1
   0   4  -1 29111.9 449.228  32
   0   4  -1 30566.9 838.838  31
   0   4  -1 30893.1 553.745  33
   0  -4   1 30651.0 679.100   1
   0  -4   1 29139.2 728.848   2
   0   4   0 64545.5 891.867  33
   0   4   0 65804.1 871.292  32
   0  -4   0 64689.1 952.323   2
   0  -4   0 62069.5 1024.39  30
   0  -4   0 64519.1 1009.08   3
   0  -4  -1 4561.63 306.570  30
   0   4   1 5209.71 358.702  31
   0   4   1 4947.57 285.307  32
   0  -4  -1 4404.78 306.760   3
   0   4   2 542.899 119.246  32
   0  -4  -2 499.167 119.755  30
   0  -4  -2 411.539 123.057   3
   0   4   2 472.632 117.971  31
   0  -4  -3 10311.5 546.539  30
   0   4   3 11538.3 577.961  31
   0   4   3 11444.7 560.763  32
   0  -4  -3 11346.1 608.077   3
   0   4   4 4153.59 370.925  31
   0  -4  -4 3828.83 364.926  30
   0   4   4 3857.97 361.531  32
   0  -4  -4 4277.70 417.280   3
   0  -4  -5 2604.20 154.986  22
   0   4   5 2778.74 306.648  31
   0  -4  -5 2567.41 366.191   3
   0  -4  -5 2711.20 348.481  30
   0   4   5 2060.76 295.858  32
   0   4   6 1957.22 155.473  26
   0  -4  -6 1742.45 136.459  22
   0  -4  -6 2181.40 364.046   3
   0  -4  -6 1701.37 304.392  30
   0   4   6 1613.91 284.601  32
   0  -4  -7 2828.94 184.169  22
   0  -4  -7 2869.85 430.448  30
   0   4   7 3164.42 432.290  32
   0   4   7 3460.58 219.443  26
   0  -4  -7 2753.23 443.062   3
   0  -4  -8 575.120 93.8390  22
   0   4   8 841.266 110.673  27
   0  -4  -8 618.176 77.8829  20
   0  -4  -9 2238.35 170.609  22
   0   4   9 2073.61 163.255  27
   0   4  10 129.980 52.9876  16
   0   4  10 78.5424 39.1007  27
   0  -4 -10 86.8127 45.8814  22
   0  -4 -11 2796.68 150.079  22
   0   4  11 3402.86 161.604  16
   0  -5  11 46.8037 26.2948   4
   0  -5  10 2224.86 142.190   5
   0  -5  10 1952.88 137.851   4
   0  -5  10 2048.15 135.391  24
   0  -5   9 2173.62 150.706  24
   0  -5   9 2207.96 157.014   5
   0  -5   9 2192.09 149.585  16
   0  -5   8 6771.59 297.609   6
   0  -5   8 7011.46 276.712  24
   0  -5   8 6711.44 278.848   5
   0  -5   8 6917.31 273.887  16
   0  -5   7 5289.47 234.762  16
   0  -5   7 5015.48 239.656   5
   0  -5   7 4996.93 255.247   6
   0  -5   7 5217.10 232.706  24
   0  -5   7 5207.76 225.239  29
   0  -5   6 19494.8 432.704  16
   0  -5   6 20480.6 440.228  24
   0  -5   6 19411.4 420.985  29
   0  -5   6 19796.9 446.954   5
   0  -5   6 19666.2 485.572   6
   0  -5   5 49922.9 648.613  16
   0  -5   5 51985.0 682.113   5
   0  -5   5 49773.3 675.812  17
   0  -5   5 50416.7 648.113  24
   0  -5   5 50216.3 651.064  29
   0  -5   4 57257.5 661.108  29
   0  -5   4 58636.1 702.141  14
   0  -5   4 57103.9 652.130  16
   0   5  -4 57088.5 1368.15  34
   0  -5   4 59854.2 680.386   5
   0  -5   4 58496.1 699.078  19
   0  -5   4 59010.1 684.044  17
   0   5  -4 58647.9 1331.17  31
   0   5  -3 3238.65 322.347  31
   0  -5   3 3221.16 328.638   2
   0  -5   3 3627.04 158.337   5
   0   5  -2 499.384 145.271  31
   0  -5   2 623.053 143.049   2
   0   5  -1 35907.5 1063.03  31
   0  -5   1 35073.7 899.824   2
   0  -5   1 34632.3 834.710   1
   0  -5   0 14263.9 567.942  30
   0   5   0 15580.6 697.854  31
   0   5   1 14487.7 683.461  31
   0  -5  -1 13442.2 580.428  30
   0   5   1 15066.1 546.910  32
   0  -5  -1 15276.2 625.514   3
   0   5   2 67337.7 1321.73  32
   0   5   2 66680.9 1507.64  31
   0  -5  -2 69390.2 1489.27   3
   0  -5  -3 45112.3 1336.86   3
   0   5   3 48374.8 1252.69  32
   0  -5  -3 46789.0 1263.52  30
   0   5   3 48343.9 1345.41  31
   0   5   4-4.01696 79.7326  32
   0  -5  -4-32.9381 115.765   3
   0  -5  -4 98.6651 99.3695  30
   0   5   4 102.394 77.8291  31
   0  -5  -4 260.811 58.8776  22
   0   5   5 493.150 156.664  31
   0  -5  -5 550.080 76.6878  22
   0  -5  -5 656.264 199.148  30
   0   5   5 496.936 163.368  32
   0  -5  -5 314.597 116.764   3
   0  -5  -6 59.9874 36.6221  22
   0   5   6 5.54305 71.7604  32
   0   5   6 59.4567 43.1175  26
   0  -5  -7 3437.05 206.505  22
   0   5   7 3556.77 226.446  26
   0  -5  -7 3467.17 194.257  20
   0   5   8 11426.3 375.354  27
   0   5   8 11035.0 388.555  26
   0  -5  -8 11496.2 376.736  22
   0  -5  -8 11244.0 336.068  20
   0  -5  -9-41.8560 41.8673  22
   0   5   9-9.53314 35.3159  27
   0  -5 -10 72.6532 34.5324  22
   0   5  10 189.684 49.3516  16
   0   5  10 146.800 44.0223  27
   0  -6  10-14.0209 27.2905   4
   0  -6  10 80.8444 33.9801   5
   0  -6  10-4.27885 32.9639  24
   0  -6   9 243.623 52.0710  24
   0  -6   9 334.533 61.7449   5
   0  -6   9 302.873 61.6407   4
   0  -6   8 754.400 96.1182   4
   0  -6   8 834.040 112.280   6
   0  -6   8 691.817 94.9527   5
   0  -6   8 786.098 92.3702  24
   0  -6   7 10702.2 331.106  16
   0  -6   7 10837.1 332.167  24
   0  -6   7 10615.1 384.962   6
   0  -6   7 11061.5 361.685   5
   0  -6   7 10788.3 331.601  29
   0  -6   6 51075.0 719.572  29
   0  -6   6 51467.9 705.699  24
   0  -6   6 51498.1 752.542   5
   0  -6   6 51314.3 825.883   6
   0  -6   6 51238.0 708.936  16
   0  -6   5 3288.83 172.777  24
   0  -6   5 2996.60 177.150   5
   0  -6   5 3243.41 179.265  29
   0  -6   5 2818.54 162.353  16
   0  -6   4 16928.2 407.925  19
   0  -6   4 17259.9 383.604  16
   0  -6   4 16992.7 415.341  14
   0  -6   4 17249.1 398.758  29
   0  -6   4 16830.6 399.598  17
   0  -6   4 17437.2 399.427   5
   0  -6   3 1051.63 98.0707  29
   0  -6   3 1055.55 99.6287  19
   0   6  -3 879.235 188.589  31
   0  -6   3 1082.20 96.9162   5
   0  -6   3 897.441 93.7786  14
   0  -6   3 1029.23 94.8122  17
   0  -6   3 937.448 88.6254  16
   0  -6   2 19950.1 403.018  19
   0  -6   2 19951.8 402.518  14
   0  -6   2 19018.5 396.255  29
   0  -6   2 19574.5 382.788   5
   0  -6   2 19977.2 382.073  17
   0   6  -2 18838.5 875.526  31
   0  -6   2 18766.3 376.183  16
   0  -6   1 5841.30 208.554  14
   0  -6   1 5375.82 205.388  19
   0   6  -1 5501.88 477.085  31
   0  -6   1 5587.14 211.145  29
   0  -6   1 5721.62 197.301   5
   0   6   0 23544.0 984.648  31
   0  -6   0 22412.5 424.278  19
   0  -6   0 21587.1 815.129   1
   0   6   1 34055.0 1195.76  31
   0  -6  -1 33269.4 1017.49  30
   0  -6  -1 33524.7 506.581  20
   0   6   2 144.089 86.2203  31
   0  -6  -2 103.038 85.5802  30
   0  -6  -2 137.344 82.0201   3
   0  -6  -3 21.5404 60.6296  30
   0  -6  -3 232.600 140.357   3
   0  -6  -3 93.8276 38.6156  22
   0   6   3 122.950 108.902  31
   0   6   3 120.369 65.5543  32
   0   6   4 3048.95 375.774  32
   0   6   4 3561.05 435.864  31
   0  -6  -4 3298.43 183.804  22
   0  -6  -4 2679.85 359.696  30
   0  -6  -4 3520.91 440.410   3
   0  -6  -5 733.273 204.095  30
   0  -6  -5 741.546 232.957   3
   0   6   5 733.003 209.692  32
   0  -6  -5 666.065 92.6450  22
   0  -6  -6 6880.10 287.937  22
   0  -6  -6 6184.73 268.236  20
   0   6   6 6009.00 291.282  26
   0  -6  -7 1483.77 133.537  20
   0   6   7 1777.00 159.210  26
   0  -6  -7 1556.87 141.436  22
   0   6   8 5060.18 235.630  27
   0  -6  -8 5212.19 245.079  22
   0  -6  -8 5155.97 225.073  20
   0   6   8 5070.57 256.806  26
   0   6   9 4947.71 212.613  27
   0  -6  -9 4838.76 217.595  22
   0   6  10 2629.91 137.232  16
   0  -7   9 638.583 80.6019   5
   0  -7   9 787.442 84.1820   4
   0  -7   8 2239.26 158.204   5
   0  -7   8 2089.79 164.230   6
   0  -7   8 2202.17 146.370   4
   0  -7   7 13958.5 441.184   6
   0  -7   7 14654.6 369.413  24
   0  -7   7 14719.7 412.542   5
   0  -7   7 14986.6 389.593  29
   0  -7   7 14561.3 380.525   4
   0  -7   6 2828.64 164.620  24
   0  -7   6 2848.73 179.005  29
   0  -7   6 3076.65 213.696   6
   0  -7   6 2720.33 164.610   4
   0  -7   5 1488.26 131.374   5
   0  -7   5 1418.91 145.444   6
   0  -7   5 1588.57 137.179  29
   0  -7   5 1495.41 118.331   4
   0  -7   4 537.477 80.6751   5
   0  -7   4 715.451 97.4213  29
   0  -7   4 612.926 93.9832  14
   0  -7   4 568.932 83.3031  19
   0   7  -3-16.7603 146.010  31
   0  -7   3 66.2529 37.1416  17
   0  -7   3 21.0048 30.8449   5
   0  -7   3 7.82823 31.2231  14
   0  -7   3 35.4103 29.2759  19
   0  -7   3 71.7285 38.4891  16
   0  -7   3 40.5118 34.5918  29
   0  -7   2 9985.15 297.064   5
   0  -7   2 9712.40 292.686  17
   0  -7   2 9790.18 313.427  19
   0  -7   2 9973.23 314.207  29
   0   7  -2 9246.36 692.600  31
   0  -7   2 9588.47 307.546  14
   0  -7   2 9710.13 296.725  16
   0  -7   1 20082.3 423.297  16
   0   7  -1 21249.3 1050.40  31
   0  -7   1 20973.1 446.470  29
   0  -7   1 20440.4 448.823  19
   0  -7   1 19836.2 422.065  14
   0  -7   0 290.352 61.5462  19
   0   7   0 313.641 153.701  31
   0  -7   0 295.979 54.1002  14
   0  -7   0 279.610 53.5235  20
   0  -7  -1 402.231 71.3594  19
   0  -7  -1 546.503 74.5476  20
   0   7   1 521.029 166.617  31
   0   7   2 33.5274 75.1365  31
   0  -7  -2 23.5389 32.8631  20
   0  -7  -3 5182.77 236.982  20
   0   7   3 5375.38 573.973  31
   0  -7  -4 2387.02 166.252  22
   0  -7  -4 2526.86 172.045  20
   0   7   4 2601.26 401.212  31
   0  -7  -5 157.254 52.2625  22
   0  -7  -5 176.293 55.9535  20
   0  -7  -6 2251.67 166.263  22
   0  -7  -6 2320.21 168.588  20
   0   7   6 2057.97 172.091  26
   0  -7  -7 83.6308 45.9895  20
   0   7   7-36.2497 41.9887  26
   0  -7  -7-1.70781 40.1244  22
   0   7   7 60.9397 40.3206  27
   0   7   8-2.02515 27.8897  27
   0  -7  -8-24.4970 30.2203  22
   0  -7  -8 64.4845 37.9752  20
   0  -7  -9 867.405 81.3381  22
   0  -8   9-26.0249 25.7838   5
   0  -8   8 3887.44 189.592   5
   0  -8   8 3574.22 161.978   4
   0  -8   8 3807.52 202.556   6
   0  -8   7 1162.42 102.000   4
   0  -8   7 1052.84 108.326   5
   0  -8   7 1058.34 121.680   6
   0  -8   7 1067.11 103.050  29
   0  -8   6 10511.3 344.754   5
   0  -8   6 10285.1 331.169  29
   0  -8   6 9714.31 288.153   4
   0  -8   6 9899.13 360.576   6
   0  -8   5 10485.2 372.785   6
   0  -8   5 10381.9 345.035  29
   0  -8   5 10368.3 341.941   5
   0  -8   4 2153.81 155.796   5
   0  -8   4 2098.74 159.069  19
   0  -8   4 2162.57 161.938  29
   0  -8   4 1783.69 154.587   6
   0  -8   4 2238.18 172.028  14
   0  -8   3 59.7925 39.8456   5
   0  -8   3 107.189 52.5493  19
   0  -8   3 26.4812 40.8462  29
   0  -8   3 25.8970 39.4407  14
   0  -8   2 4893.87 237.139  29
   0  -8   2 4333.24 219.562  14
   0   8  -2 4224.61 511.579  31
   0  -8   2 4825.75 235.107  19
   0  -8   1 2451.96 162.250  14
   0  -8   1 2418.78 169.566  19
   0  -8   1 2621.03 173.668  29
   0   8  -1 2326.69 382.266  31
   0  -8   0 338.002 68.0350  19
   0  -8   0 256.769 56.9238  20
   0  -8   0 264.469 61.4406  29
   0   8   0 494.253 190.228  31
   0  -8   0 289.171 60.3564  14
   0  -8  -1 2916.61 172.301  20
   0  -8  -1 2728.38 178.461  19
   0  -8  -2 424.710 77.6117  20
   0  -8  -2 434.737 78.0480  19
   0  -8  -3 315.086 67.5761  19
   0  -8  -3 273.843 63.9545  20
   0  -8  -4 1223.71 128.270  20
   0   8   5 49.6671 47.3581  26
   0  -8  -5 159.445 53.2716  20
   0   8   6 865.893 109.759  26
   0  -8  -6 923.324 105.103  20
   0   8   7 3432.93 193.649  26
   0  -8  -7 3449.39 178.949  20
   0  -8  -8 1611.88 106.289  20
   0  -9   7 2355.16 134.774  29
   0  -9   7 2481.92 158.765   6
   0  -9   6 364.284 73.2976   6
   0  -9   6 270.739 59.9230  29
   0  -9   5 597.607 85.6541  29
   0  -9   5 833.873 104.468   6
   0  -9   4 23238.0 516.743  29
   0  -9   4 23191.9 526.421   6
   0  -9   3 3884.87 213.148   6
   0  -9   3 3597.10 210.504  29
   0  -9   3 3631.92 207.612  14
   0  -9   3 3786.57 212.524  19
   0  -9   2 31825.2 591.977  14
   0  -9   2 33262.8 626.169  19
   0  -9   2 32997.5 627.553  29
   0  -9   1 8605.05 321.585  19
   0  -9   1 8788.94 321.280  29
   0  -9   1 8181.03 293.865  14
   0  -9   0 2281.26 163.692  29
   0  -9   0 2278.63 163.457  19
   0  -9  -1 120.231 49.6948  20
   0  -9  -1-16.4324 36.6374  19
   0  -9  -1 74.3383 56.8585  29
   0  -9  -2 8466.18 302.281  20
   0  -9  -2 8101.84 297.063  29
   0  -9  -2 8239.06 303.473  19
   0  -9  -3 13777.2 375.817  29
   0  -9  -3 13876.6 390.345  19
   0  -9  -3 14212.9 398.135  20
   0  -9  -4 902.648 105.339  20
   0  -9  -4 1087.01 103.595  29
   0  -9  -4 903.798 96.6762  19
   0  -9  -5 203.622 51.1372  19
   0  -9  -5 117.438 38.6261  20
   0   9   5 156.084 54.0374  26
   0  -9  -5 78.7886 35.2521  29
   0  -9  -6 2263.47 143.386  20
   0   9   6 2144.38 147.798  26
   0  -9  -6 2114.49 130.487  19
   0  -9  -7 5.43855 26.1879  20
   0   9   7 6.14796 26.4449  26
   0 -10   6 109.119 39.8170   6
   0 -10   6 131.208 32.9226  29
   0 -10   5 518.713 73.9006   6
   0 -10   5 819.361 87.1883  29
   0 -10   4 875.466 94.1279   6
   0 -10   4 1128.62 108.522  29
   0 -10   3-5.94958 29.6263  19
   0 -10   3 35.7192 40.8247  29
   0 -10   2 3796.95 202.372  29
   0 -10   2 3791.11 198.762  19
   0 -10   1 1019.40 105.412  19
   0 -10   1 1209.38 117.277  29
   0 -10   0 14556.4 388.072  19
   0 -10   0 14948.7 394.111  29
   0 -10  -1 2900.75 171.638  19
   0 -10  -1 2898.17 172.516  29
   0 -10  -2-26.9131 40.3897  29
   0 -10  -2 5.18835 31.3053  19
   0 -10  -2-66.5323 43.0933  20
   0 -10  -3 721.219 83.6327  20
   0 -10  -3 690.935 79.1665  19
   0 -10  -3 654.610 78.3551  29
   0  10   4 78.7855 40.6578  26
   0 -10  -4 61.5615 33.2886  20
   0 -10  -4 11.1414 33.7542  19
   0 -10  -4 76.3223 36.0412  29
   0  10   5 1493.70 115.873  26
   0 -10  -5 1508.22 107.249  20
   0 -11   4 8642.29 236.500  29
   0 -11   3 4978.72 189.975  29
   0 -11   2 2385.90 135.968  29
   0 -11   1 5979.67 208.099  19
   0 -11   1 6143.89 221.620  29
   0 -11   0 4895.37 186.600  19
   0 -11   0 4319.44 182.993  29
   0 -11  -1 3843.08 168.074  29
   0 -11  -1 3746.04 159.638  19
   0 -11  -2 125.964 39.0693  29
   0  11   3 327.880 56.2937  26
  -1  11   3 34.9125 31.3742  26
   1 -11  -2 1031.12 88.9648  19
   1 -11  -2 965.602 80.7326  29
   1 -11  -1 116.956 40.5853  19
   1 -11  -1 6.52516 29.1725  29
   1 -11   0 154.994 41.4368  29
   1 -11   0 149.669 46.8148  19
   1 -11   1 1042.06 91.1490  29
   1 -11   1 979.297 91.1414  19
   1 -11   2 78.2975 34.0687  29
   1 -11   3 104.465 35.1175  29
  -1  10   5 208.476 51.9084  26
   1 -10  -5 114.072 33.1361  19
   1 -10  -4 255.920 54.1262  19
   1 -10  -3 448.859 65.9708  29
   1 -10  -3 408.711 76.2095  19
   1 -10  -2 299.388 65.3442  29
   1 -10  -2 395.586 73.9785  19
   1 -10  -1 15899.1 391.898  29
   1 -10  -1 15685.9 413.037  19
   1 -10   0 90.6376 47.5215  29
   1 -10   0 154.572 55.8313  19
   1 -10   1 384.127 71.3923  19
   1 -10   1 626.362 87.5500  29
   1 -10   2 98.7828 44.7833  19
   1 -10   2 76.5760 38.3743  29
   1 -10   3 2648.58 163.662  29
   1 -10   3 2527.69 165.585  19
   1 -10   4 9295.51 293.570  29
   1 -10   4 8450.32 270.625   6
   1 -10   5 884.342 89.8001  29
   1 -10   6 53.2396 27.7634  29
  -1   9   7 36.8186 39.2656  26
   1  -9  -7 32.6687 29.0751  19
   1  -9  -6 2033.22 137.495  19
   1  -9  -6 2099.21 140.982  20
  -1   9   6 1820.81 147.430  26
   1  -9  -5 616.206 84.7839  20
  -1   9   5 609.600 94.3306  26
   1  -9  -5 569.547 83.1655  19
   1  -9  -4 2187.43 159.128  20
   1  -9  -4 2205.58 139.680  29
   1  -9  -4 2062.01 155.443  19
   1  -9  -3 6203.69 266.068  20
   1  -9  -3 6340.71 273.963  19
   1  -9  -3 6028.47 241.864  29
   1  -9  -2 2410.03 164.124  20
   1  -9  -2 2725.68 183.521  19
   1  -9  -2 2591.68 165.963  29
   1  -9  -1 644.783 89.8928  29
   1  -9  -1 631.265 92.9532  19
   1  -9   0 4.97271 37.9219  19
   1  -9   0 107.428 53.8789  29
   1  -9   1 2867.65 184.248  29
   1  -9   1 2909.74 195.177  19
   1  -9   2 1683.60 143.103  29
   1  -9   2 1971.41 161.660  19
   1  -9   3 1458.42 133.522  29
   1  -9   3 1560.42 141.954  19
   1  -9   3 1433.00 130.644   6
   1  -9   4 376.237 72.0710   6
   1  -9   4 371.772 67.4123   5
   1  -9   4 380.664 78.2162  29
   1  -9   5 1115.45 108.790   5
   1  -9   5 1012.30 112.435   6
   1  -9   5 1074.76 110.669  29
   1  -9   6 664.431 82.5961   5
   1  -9   6 628.611 84.2666  29
   1  -9   6 666.190 86.5819   6
   1  -9   7 72.9667 33.3462   5
  -1   8   8 6927.13 257.525  26
   1  -8  -8 6816.98 226.014  20
   1  -8  -8 6840.10 235.056  22
   1  -8  -7 4905.37 223.254  22
   1  -8  -7 5269.01 225.488  20
  -1   8   7 5051.19 247.282  26
  -1   8   6 25106.0 580.563  26
   1  -8  -6 25017.3 528.434  20
   1  -8  -6 25083.1 524.682  22
   1  -8  -5 8827.84 324.390  20
   1  -8  -5 9127.00 327.405  22
   1  -8  -4 8524.24 311.340  22
   1  -8  -4 8790.48 325.932  20
   1  -8  -3 45.5196 43.2924  20
   1  -8  -3-0.20753 42.1623  19
   1  -8  -3 27.5723 36.5196  29
   1  -8  -3 121.054 44.2023  22
   1  -8  -2 545.662 79.2890  29
   1  -8  -2 468.474 79.4942  20
   1  -8  -2 622.080 84.8469  22
   1  -8  -2 518.277 84.3658  19
   1  -8  -1 10299.7 325.604  29
   1  -8  -1 10639.2 327.424  20
   1  -8  -1 10235.5 352.598  19
   1  -8   0 999.898 108.847  29
   1  -8   0 1161.86 123.484  19
  -1   8   0 1037.91 251.560  31
   1  -8   1 31353.6 553.289  14
   1  -8   1 30834.2 582.452  29
   1  -8   1 30172.3 606.592  19
   1  -8   2 19048.4 453.308   6
   1  -8   2 20363.2 500.621  19
   1  -8   2 19639.8 473.183  29
   1  -8   2 18712.3 446.539  14
   1  -8   3 7709.33 303.585  29
   1  -8   3 7370.05 272.430   5
   1  -8   3 7629.57 302.453   6
   1  -8   3 7813.49 311.608  19
   1  -8   4 2616.40 180.439  29
   1  -8   4 2838.46 194.302   6
   1  -8   4 2734.11 186.385  19
   1  -8   4 2902.50 173.572  24
   1  -8   4 2941.93 181.073   5
   1  -8   5 3909.57 197.000  24
   1  -8   5 3861.73 225.384   6
   1  -8   5 3933.48 215.639  29
   1  -8   5 3636.16 202.969   5
   1  -8   6 8808.50 306.675   5
   1  -8   6 8992.18 311.349  29
   1  -8   6 8657.62 332.563   6
   1  -8   6 9139.34 291.379  24
   1  -8   7 3388.18 165.199  24
   1  -8   7 3411.45 200.624   6
   1  -8   7 3363.62 184.511   5
   1  -8   8-15.4651 31.0069   5
   1  -8   8 14.7538 33.0385   9
   1  -7  -9 2305.86 145.030  22
   1  -7  -9 2253.23 122.418  20
  -1   7   8 4464.59 235.500  26
   1  -7  -8 4492.66 205.590  20
   1  -7  -8 4743.92 226.065  22
   1  -7  -7 5499.70 245.969  20
   1  -7  -7 5686.62 262.994  22
  -1   7   7 5178.63 272.372  26
   1  -7  -6 269.388 72.4693  22
   1  -7  -6 352.667 76.3832  20
  -1   7   6 437.222 95.7425  26
   1  -7  -5 49.3118 49.8689  22
   1  -7  -5 87.6272 48.1963  20
  -1   7   4 1554.94 316.607  31
   1  -7  -4 1278.30 122.943  22
   1  -7  -4 1439.24 131.903  20
   1  -7  -3 209.663 53.8405  22
   1  -7  -3 157.131 49.6667  20
   1  -7  -2 2093.63 151.434  22
  -1   7   2 1982.53 346.975  31
   1  -7  -2 1923.45 140.515  20
  -1   7   1 289.708 131.513  31
   1  -7  -1 170.642 45.3092  20
   1  -7  -1 224.928 52.0748  29
   1  -7  -1 283.917 59.6901  22
   1  -7  -1 252.951 146.917   1
   1  -7  -1 277.988 64.8008  19
   1  -7   0 37.7742 29.3385  14
   1  -7   0-16.9705 30.1768  20
   1  -7   0-15.9769 26.9158  29
   1  -7   0 63.8750 34.2102  22
   1  -7   0 51.1262 36.8926  19
   1  -7   1 39857.0 649.676  19
  -1   7  -1 38163.6 1406.09  31
   1  -7   1 38820.9 610.218  29
   1  -7   1 38558.1 579.801  14
   1  -7   2 279.689 54.7895  19
  -1   7  -2 199.178 130.179  31
   1  -7   2 297.026 55.3489   5
   1  -7   2 349.483 63.9388  29
   1  -7   2 328.029 65.2252  14
   1  -7   3 293.226 66.2441  29
  -1   7  -3 328.864 173.043  34
   1  -7   3 531.451 76.1203   5
   1  -7   3 389.694 70.1427   6
   1  -7   3 438.976 79.3665  19
   1  -7   4 353.715 70.2856   5
   1  -7   4 444.308 81.7325  19
   1  -7   4 378.686 83.0767   6
   1  -7   4 351.373 73.5256  29
   1  -7   5 921.607 108.660  29
   1  -7   5 915.731 106.415   5
   1  -7   5 1011.67 97.7946   4
   1  -7   5 982.324 122.039   6
   1  -7   5 876.757 98.9943  24
   1  -7   6 4451.62 208.112   4
   1  -7   6 3981.59 236.161   6
   1  -7   6 4238.56 212.219  24
   1  -7   6 4366.26 222.931  29
   1  -7   6 4448.31 226.098   5
   1  -7   7 621.690 94.3387   6
   1  -7   7 429.723 71.4309   4
   1  -7   7 550.170 82.9249  29
   1  -7   7 550.352 84.8160   5
   1  -7   7 612.386 88.3499  24
   1  -7   8 441.619 65.8343   9
   1  -7   8 426.333 75.6438   5
   1  -7   8 345.334 59.8040  24
   1  -7   8 463.038 66.7312   4
   1  -7   9-69.6337 35.1503  24
   1  -7   9-8.23185 36.0497   9
   1  -7   9 42.3057 28.2626   5
   1  -7   9-32.8094 24.8072   4
   1  -6 -10 888.209 90.4220  22
  -1   6  10 710.149 76.1884  16
   1  -6  -9 1947.64 148.789  22
  -1   6   9 1776.46 129.047  27
   1  -6  -8 2830.00 169.751  20
   1  -6  -8 2954.57 192.072  22
  -1   6   8 2756.66 169.379  27
  -1   6   8 2574.89 189.854  26
   1  -6  -7 11073.4 352.700  20
   1  -6  -7 11219.3 379.686  22
  -1   6   7 10498.2 331.073  27
  -1   6   7 11273.2 401.666  26
   1  -6  -6 15069.9 412.516  20
   1  -6  -6 14938.5 429.666  22
  -1   6   6 15359.8 459.497  26
   1  -6  -5 7905.89 301.949  22
  -1   6   5 7230.41 585.586  32
  -1   6   5 7188.87 636.323  31
   1  -6  -5 7816.53 290.085  20
   1  -6  -5 7919.31 704.501   3
   1  -6  -4 9707.56 319.930  22
   1  -6  -4 11318.3 785.719   3
  -1   6   4 9143.72 703.439  31
   1  -6  -4 9832.52 317.940  20
  -1   6   4 9887.57 628.954  32
   1  -6  -3 2904.84 166.919  22
   1  -6  -3 2666.76 353.947   3
   1  -6  -3 2636.08 158.888  20
  -1   6   3 2807.06 379.827  31
   1  -6  -2 4335.76 191.229  20
   1  -6  -2 4238.48 400.983   3
  -1   6   2 4640.37 460.832  31
   1  -6  -2 4430.05 201.585  22
   1  -6  -1 30638.2 1068.83   1
   1  -6  -1 30994.8 511.833  22
   1  -6  -1 31380.8 490.223  20
   1  -6   0 4548.06 198.469  19
  -1   6   0 4882.80 453.096  31
   1  -6   0 4715.77 189.539  29
   1  -6   0 3896.71 363.137   1
   1  -6   0 4404.40 178.778  20
   1  -6   1 3386.11 163.922  29
   1  -6   1 3102.32 151.434  14
  -1   6  -1 2983.52 346.670  31
   1  -6   1 3236.43 166.976  19
   1  -6   1 3376.73 159.582  22
   1  -6   2 239.525 52.8146  29
   1  -6   2 334.910 61.4759  19
   1  -6   2 246.843 51.2578  22
   1  -6   2 316.236 60.3895  14
   1  -6   2 230.431 44.5633   5
   1  -6   3 6247.73 245.618  19
   1  -6   3 6619.75 231.602  25
   1  -6   3 7103.65 243.191   5
   1  -6   3 6663.49 234.816  22
   1  -6   3 6523.26 244.973  29
   1  -6   3 6236.54 242.018  14
   1  -6   4 35993.3 610.830  19
   1  -6   4 36467.5 596.515  29
  -1   6  -4 34953.3 1272.13  34
   1  -6   4 34315.7 553.673  22
   1  -6   4 35448.7 571.352  25
   1  -6   4 35577.6 629.715   6
   1  -6   4 35515.5 578.723   5
   1  -6   5 6696.15 266.569   5
   1  -6   5 7171.90 270.344  24
   1  -6   5 7200.72 302.036   6
   1  -6   5 7427.24 280.086  29
   1  -6   6 1270.28 126.711   5
   1  -6   6 1162.53 115.445  24
   1  -6   6 1270.88 138.248   6
   1  -6   6 1045.18 112.779  29
   1  -6   7 3890.25 214.755   5
   1  -6   7 4078.56 241.406   6
   1  -6   7 4264.82 217.786  24
   1  -6   7 4407.51 220.958  29
   1  -6   8 208.321 53.9344   5
   1  -6   8 199.087 53.6197   9
   1  -6   8 253.803 57.9742  24
   1  -6   9 130.737 42.6181  24
   1  -6   9 110.978 41.8091   9
   1  -6   9 81.4519 40.1714   5
   1  -6   9 103.354 44.5386   4
   1  -6  10 1170.17 92.2533   4
   1  -6  10 970.228 85.3236   5
   1  -6  10 1100.87 85.9008  24
  -1   5  11 2555.58 132.210  16
   1  -5 -11 2773.80 147.950  22
  -1   5  10 171.651 44.6061  27
  -1   5  10 211.131 57.2387  16
   1  -5 -10 152.412 50.1656  22
   1  -5  -9 6415.98 280.763  22
  -1   5   9 6419.43 268.367  27
  -1   5   8 4.74623 45.3461  27
  -1   5   8-23.6353 46.3659  26
   1  -5  -8-58.2285 35.3613  20
   1  -5  -8 27.5454 40.4376  22
  -1   5   7 12413.3 370.320  27
   1  -5  -7 13257.5 373.823  20
  -1   5   7 13254.1 427.812  26
   1  -5  -7 12773.2 398.811  22
   1  -5  -6 12647.2 896.903   3
   1  -5  -6 12365.6 801.652  30
  -1   5   6 12377.9 785.722  32
   1  -5  -6 12964.0 384.920  22
   1  -5  -6 12198.2 352.571  20
  -1   5   6 12989.5 403.771  26
   1  -5  -5 1992.96 335.723   3
  -1   5   5 1785.71 279.124  32
   1  -5  -5 2338.54 149.926  20
   1  -5  -5 2027.12 301.912  30
  -1   5   5 2445.40 342.752  31
   1  -5  -5 2067.46 148.123  22
  -1   5   4 19545.2 834.110  32
  -1   5   4 20465.4 943.463  31
   1  -5  -4 19926.6 408.251  20
   1  -5  -4 19412.5 417.990  22
   1  -5  -4 20879.1 984.579   3
   1  -5  -4 19425.3 826.924  30
  -1   5   3 30079.6 1076.50  31
   1  -5  -3 28374.1 461.446  20
   1  -5  -3 29878.1 1078.33   3
   1  -5  -3 30959.7 936.590  30
  -1   5   3 30191.4 922.158  32
   1  -5  -2 1931.88 212.199  30
   1  -5  -2 2024.38 263.482   3
  -1   5   2 2320.00 224.232  32
  -1   5   2 2582.80 301.863  31
   1  -5  -1 168582. 2156.73   3
  -1   5   1 174021. 2376.36  31
  -1   5   0 11473.3 599.832  31
   1  -5   0 11711.8 563.901   1
  -1   5  -1 26507.6 897.868  31
   1  -5   1 27462.2 811.846   1
  -1   5  -2 46728.6 1172.86  31
   1  -5   2 44021.7 994.947   1
   1  -5   3 9154.22 262.532  29
   1  -5   3 8950.70 268.510  19
  -1   5  -3 8774.57 497.671  31
   1  -5   3 8594.84 247.422   5
   1  -5   3 8990.44 265.885  14
   1  -5   4 559.272 69.9529  25
   1  -5   4 502.150 76.6777   6
   1  -5   4 520.399 71.5122  22
   1  -5   4 471.745 68.3014  19
  -1   5  -4 587.668 157.597  34
   1  -5   5 6201.92 242.108  29
   1  -5   5 5674.00 231.628  24
   1  -5   5 6199.68 242.354   5
   1  -5   5 6323.67 265.659   6
   1  -5   6 7555.54 282.215  24
   1  -5   6 7239.03 272.717  29
   1  -5   6 7522.37 284.791   5
   1  -5   6 7907.47 314.149   6
   1  -5   7 602.240 87.9861   5
   1  -5   7 619.227 90.7498  24
   1  -5   7 686.889 108.502   6
   1  -5   8 9728.63 329.707  24
   1  -5   8 9134.31 300.486   9
   1  -5   8 8921.77 323.401   5
   1  -5   9 4621.68 197.794   9
   1  -5   9 4876.29 223.080  24
   1  -5   9 4761.09 226.932   5
   1  -5  10 784.400 82.8697   5
   1  -5  10 912.079 90.4321   4
   1  -5  10 821.645 85.5413  24
  -1   4  11 66.0382 33.3615  16
   1  -4 -11 53.2595 45.5236  22
   1  -4 -10-15.6962 42.9326  22
  -1   4  10 4.35379 37.9479  27
  -1   4  10 3.42838 34.6064  16
   1  -4  -9 434.231 83.2766  22
  -1   4   9 452.361 81.2275  27
  -1   4   8 4837.56 264.224  26
  -1   4   8 4805.65 243.064  27
   1  -4  -8 4950.88 255.121  22
   1  -4  -7 6260.95 241.457  20
   1  -4  -7 6740.59 629.539  30
  -1   4   7 6394.98 290.199  26
  -1   4   7 5928.60 255.780  27
   1  -4  -7 5770.56 262.322  22
   1  -4  -7 6100.80 647.959   3
  -1   4   7 6355.10 580.574  32
  -1   4   6 724.330 98.1228  26
   1  -4  -6 653.673 77.6830  20
  -1   4   6 660.815 187.569  32
   1  -4  -6 661.079 88.0379  22
   1  -4  -6 449.867 184.319   3
   1  -4  -6 803.061 206.481  30
   1  -4  -5 4473.49 200.973  22
   1  -4  -5 4181.98 400.929  30
   1  -4  -5 4476.80 457.331   3
  -1   4   5 4303.94 402.132  31
  -1   4   5 4446.52 412.488  32
   1  -4  -4 937.044 175.519  30
  -1   4   4 952.660 176.148  32
  -1   4   4 1058.95 201.283  31
   1  -4  -4 1286.91 222.793   3
   1  -4  -3 30823.6 1002.50   3
   1  -4  -3 29447.4 845.363  30
  -1   4   3 32228.4 995.284  31
  -1   4   3 29940.5 858.913  32
   1  -4  -2 35700.8 981.007   3
  -1   4   2 37546.2 832.262  32
   1  -4  -2 36006.8 830.539  30
  -1   4   2 37053.7 1000.37  31
  -1   4   1 466.835 81.0792  32
   1  -4  -1 397.564 114.962   3
   1  -4  -1 550.863 94.5907  30
  -1   4   1 540.523 129.167  31
   1  -4   0 71.5123 69.8663   1
  -1   4   0 51.9815 64.9596  31
   1  -4   0 100.423 58.0338   3
   1  -4   1 184.020 67.1466   1
  -1   4  -1 449.980 121.865  31
  -1   4  -2 35296.7 874.147  31
   1  -4   2 36410.9 828.139   1
  -1   4  -3 3811.09 280.590  31
  -1   4  -3 3882.51 276.830  30
  -1   4  -3 3769.75 336.374  34
   1  -4   3 3882.08 276.884   1
   1  -4   4 378.265 53.8737  29
   1  -4   4 362.774 54.9518  19
   1  -4   4 464.998 67.1732   6
  -1   4  -4 447.513 127.633  34
   1  -4   4 377.016 56.4315   5
   1  -4   5 1191.20 104.576  24
   1  -4   5 998.769 100.545   6
   1  -4   5 1056.16 96.3865   5
   1  -4   5 873.488 84.4939  29
   1  -4   6 646.034 90.3870   6
   1  -4   6 686.441 86.6165   5
   1  -4   6 511.146 71.0866  29
   1  -4   6 652.682 83.9039  24
   1  -4   7 6200.82 275.469   6
   1  -4   7 6153.82 259.655  24
   1  -4   7 6234.69 261.572   5
   1  -4   8 25.9403 42.3311  24
   1  -4   8 99.9745 42.1980   9
   1  -4   8 81.1191 40.1923   5
   1  -4   9 312.680 68.8245   5
   1  -4   9 373.281 73.7096  24
   1  -4   9 344.404 69.3264   9
   1  -4  10 3131.83 173.008  24
   1  -4  10 2850.45 159.218   5
   1  -4  11 344.179 49.9874   4
   1  -4  11 441.817 64.8477  24
   1  -3 -11 1609.35 130.921  22
  -1   3  11 1674.03 129.129  16
   1  -3 -10 3751.46 217.123  22
  -1   3  10 3828.54 216.050  16
  -1   3  10 3586.66 210.719  27
  -1   3   9 9219.32 343.053  27
   1  -3  -9 8462.32 334.412  22
  -1   3   9 8497.98 302.622   8
   1  -3  -8-8.10388 82.4821   3
  -1   3   8 53.3805 38.6118  24
   1  -3  -8 117.889 59.8792  22
  -1   3   8 33.8895 36.8126  27
  -1   3   7 233.291 62.9277  26
   1  -3  -7 110.452 98.9441  30
  -1   3   7 336.171 171.809  32
  -1   3   7 350.323 64.5397  24
   1  -3  -7 416.940 202.881   3
   1  -3  -7 229.932 62.3513  22
  -1   3   7 252.578 58.6625  27
   1  -3  -6 26013.7 489.465  22
   1  -3  -6 24924.5 1038.42  30
   1  -3  -6 27783.6 1166.47   3
  -1   3   6 27213.9 1050.10  32
  -1   3   6 25065.6 518.207  26
  -1   3   6 26004.4 473.650  24
  -1   3   5 65765.0 1482.02  32
   1  -3  -5 66415.3 1623.12   3
   1  -3  -5 63624.3 1460.75  30
  -1   3   5 62809.5 1369.26  31
   1  -3  -4 5046.81 371.342  30
  -1   3   4 5127.83 374.344  32
  -1   3   4 5025.75 374.805  31
   1  -3  -4 4657.25 396.717   3
   1  -3  -3 332327. 2574.53  30
   1  -3  -3 330872. 2931.53   3
  -1   3   3 327690. 2803.63  31
  -1   3   2 21902.6 672.654  31
   1  -3  -2 19840.2 546.803  30
  -1   3   2 21283.1 578.902  32
   1  -3  -2 21254.3 672.314   3
   1  -3  -1 1749.84 135.379  30
   1  -3  -1 1489.13 173.814   3
  -1   3   1 1674.93 183.126  31
  -1   3   1 1529.35 128.222  32
  -1   3   0 76691.5 592.430  32
  -1   3   0 78897.5 1147.91  31
   1  -3   0 76331.4 1052.23   3
   1  -3   0 80329.1 1130.14   1
  -1   3  -1 32436.7 708.586  31
   1  -3   1 33367.6 710.204   1
  -1   3  -2 65865.3 981.517  31
   1  -3   2 67477.3 1021.62   1
  -1   3  -3 307.376 102.552  34
  -1   3  -3 201.878 58.8181  31
  -1   3  -3 232.733 73.5218  30
   1  -3   3 161.989 74.5953   1
  -1   3  -4 76702.0 1305.55   3
   1  -3   4 76453.9 1238.46   1
  -1   3  -4 73613.4 1355.23  34
  -1   3  -4 74269.7 1322.30  30
   1  -3   5 5242.70 195.005   5
   1  -3   5 5224.87 192.751  29
   1  -3   5 4903.72 201.992   6
   1  -3   5 4858.10 193.041  24
   1  -3   6 49661.5 691.757   6
  -1   3  -6 48474.1 1405.45  30
   1  -3   6 49546.7 639.832  16
   1  -3   6 50163.4 655.423   5
   1  -3   6 51172.1 679.903  24
   1  -3   7 25104.5 527.734   6
   1  -3   7 25697.3 490.668  16
   1  -3   7 25726.2 513.335  24
   1  -3   7 25033.5 499.467   5
   1  -3   7 25136.9 471.471   9
   1  -3   8 105.008 48.3202   5
   1  -3   8 97.1680 49.3422  24
   1  -3   8 23.9761 36.0030  16
   1  -3   8 84.6470 37.0190   9
   1  -3   9 37756.6 653.382  24
   1  -3   9 37365.2 628.438   5
   1  -3   9 37792.3 621.351  16
   1  -3   9 36824.3 567.998   9
   1  -3  10 917.945 92.2430   5
   1  -3  10 817.226 95.0157  24
   1  -3  11 154.510 54.6531  24
  -1   2  12 964.683 86.8238  16
   1  -2 -12 929.780 89.1675  22
  -1   2  11 4828.12 227.915  16
   1  -2 -11 4610.04 222.762  22
   1  -2 -10 657.648 96.3680  22
  -1   2  10 641.163 95.7506  27
  -1   2  10 790.763 105.559  16
  -1   2  10 700.121 95.6009  24
  -1   2   9 398.688 79.5670  27
  -1   2   9 598.054 92.9736  24
  -1   2   9 537.594 81.8693   8
   1  -2  -9 400.416 77.9197  22
   1  -2  -8 13379.8 916.456   3
   1  -2  -8 13584.8 401.635  22
  -1   2   8 13924.9 403.873  27
  -1   2   8 14133.6 392.616  24
  -1   2   8 11932.1 807.136  32
   1  -2  -8 13132.1 898.485  30
  -1   2   7 24776.9 497.355  27
  -1   2   7 24318.4 541.024  26
  -1   2   7 25258.7 488.989  24
   1  -2  -7 24469.7 1102.24  30
   1  -2  -7 25164.6 502.450  22
  -1   2   7 25685.4 1080.28  32
   1  -2  -7 24640.3 1135.23   3
   1  -2  -6 6718.25 535.798   3
  -1   2   6 7076.57 239.767  27
  -1   2   6 7583.67 243.866  24
  -1   2   6 6633.50 255.976  26
   1  -2  -6 6554.02 514.799  30
  -1   2   6 6968.72 507.689  32
  -1   2   5 42651.5 1126.52  32
  -1   2   5 40054.0 978.924  31
   1  -2  -5 40285.7 1117.34  30
   1  -2  -5 42984.3 1208.91   3
  -1   2   4-28.0634 60.4912  32
   1  -2  -4 24.5568 57.4806  30
  -1   2   4-12.8511 52.7764  31
   1  -2  -4 142.748 81.7668   3
   1  -2  -3 3435.25 247.742  30
  -1   2   3 3194.23 242.819  31
   1  -2  -3 3209.68 265.532   3
  -1   2   3 3462.99 254.744  32
   1  -2  -2 14060.0 493.334   3
  -1   2   2 13654.4 424.630  32
   1  -2  -2 14350.1 409.643  30
  -1   2   2 14573.1 475.100  31
   1  -2  -1 5931.18 285.625   3
  -1   2   1 5985.57 218.318  32
  -1   2   1 5913.89 278.314  31
   1  -2  -1 5885.59 198.264  30
  -1   2   0 7245.38 283.562  31
   1  -2   0 7833.67 302.049   1
  -1   2   0 7983.19 167.351  32
   1  -2   0 7482.02 284.010   3
   1  -2   1 1000.70 111.196   1
  -1   2  -1 877.942 94.5560  31
   1  -2   2 2976.60 111.136  32
  -1   2  -2 3252.89 228.173  34
  -1   2  -2 2913.83 157.123  31
   1  -2   2 3146.46 206.243   1
  -1   2  -2 3161.79 186.051  30
  -1   2  -3 81346.3 707.045  31
   1  -2   3 85348.5 860.747  32
   1  -2   3 83817.7 1143.53   1
  -1   2  -3 84166.2 1166.72  30
  -1   2  -4 112820. 1623.78   3
   1  -2   4 109889. 1226.41  32
   1  -2   4 109984. 1460.01   1
  -1   2  -4 110800. 1501.57  34
  -1   2  -5 452.647 110.075  34
  -1   2  -5 459.349 134.101   3
  -1   2  -5 361.034 118.850  30
   1  -2   6 476.709 65.4694  27
   1  -2   6 537.839 70.4547  24
   1  -2   6 522.194 73.2757   6
   1  -2   6 454.316 58.6315  15
  -1   2  -6 390.303 118.753   3
  -1   2  -6 294.622 106.010  30
   1  -2   7 1362.53 118.564  27
   1  -2   7 1259.75 107.029   9
   1  -2   7 1409.68 121.393  24
   1  -2   7 1592.30 126.706  16
   1  -2   7 1474.43 110.149  15
   1  -2   7 1694.39 128.256   5
  -1   2  -7 1466.23 294.851  30
   1  -2   8 76.5036 45.6091   9
  -1   2  -8 77.7001 180.776  30
   1  -2   8 112.432 54.0217  24
   1  -2   8 72.1087 33.8997   5
   1  -2   8 44.3762 31.4566  16
   1  -2   9 7007.99 278.893  16
   1  -2   9 7260.21 290.294  24
   1  -2   9 7232.75 270.605   5
   1  -2  10 1829.55 145.717  24
   1  -2  10 1810.13 137.031  16
   1  -2  11 66.0488 45.2701  24
  -1   1  12 2146.65 134.289  16
   1  -1 -12 2130.21 131.434  22
  -1   1  11 1430.42 123.177  24
  -1   1  11 1470.07 133.740  16
   1  -1 -11 1331.14 124.196  22
  -1   1  10 585.157 95.4222  16
   1  -1 -10 415.230 75.2909  22
  -1   1  10 492.797 84.5762  24
  -1   1   9 216.533 64.4219  27
  -1   1   9 161.626 57.9091  24
  -1   1   9 148.720 58.2875  16
   1  -1  -9 94.5491 41.0622  22
  -1   1   9 186.314 55.5956   8
  -1   1   8 3527.23 203.616  27
  -1   1   8 3870.17 450.824  32
  -1   1   8 3859.41 196.487   8
   1  -1  -8 3758.41 467.192   3
  -1   1   8 3847.38 204.945  24
   1  -1  -8 3348.83 464.330  30
   1  -1  -7 3646.90 424.476  30
  -1   1   7 3316.25 174.602  24
  -1   1   7 3534.38 184.191  27
  -1   1   7 3370.09 371.527  32
   1  -1  -7 3320.65 398.570   3
  -1   1   6 2097.69 266.317  32
   1  -1  -6 2395.23 307.568  30
   1  -1  -6 2244.81 294.528   3
  -1   1   5 90178.9 1543.01  32
   1  -1  -5 89570.0 1617.17  30
   1  -1  -5 89442.2 1600.47   3
  -1   1   5 87403.3 1300.54  31
  -1   1   4 7229.92 386.001  32
   1  -1  -4 7662.87 416.138  30
  -1   1   4 7535.04 261.581   2
  -1   1   4 7320.45 345.544  31
   1  -1  -4 7924.37 422.743   3
   1  -1  -3 1984.56 189.628   3
   1  -1  -3 1753.38 166.045  30
  -1   1   3 1987.84 165.464  31
  -1   1   3 1896.05 109.524   2
  -1   1   3 1740.85 169.751  32
   1  -1  -2 7643.79 273.801  30
  -1   1   2 7413.62 282.572  32
   1  -1  -2 7628.21 309.116   3
  -1   1   2 7580.40 288.489  31
  -1   1   2 7861.00 193.054   2
   1  -1  -1 121534. 1085.22   3
  -1   1   1 117117. 1017.43  31
   1  -1  -1 134852. 770.336  30
  -1   1   1 137514. 923.442  32
   1  -1   0 304395. 933.393  33
  -1   1   0 303028. 1410.73  31
   1  -1   0 302241. 1521.61   1
  -1   1   0 302261. 1003.07  32
  -1   1  -1 60606.0 581.572  30
   1  -1   1 59324.3 730.239   1
  -1   1  -1 61933.7 783.264  34
  -1   1  -1 61365.5 523.688  31
   1  -1   2 1841.83 150.816   1
  -1   1  -2 1795.13 152.922  34
   1  -1   2 1751.66 122.739  32
  -1   1  -2 1835.45 147.228  30
   1  -1   3 23096.7 541.824  32
  -1   1  -3 23383.1 632.687  30
  -1   1  -3 22820.1 592.519  34
   1  -1   3 23711.1 607.935   1
   1  -1   4 2759.68 225.520  32
  -1   1  -4 2946.59 236.193  34
   1  -1   4 3000.64 251.043   1
  -1   1  -4 3082.52 277.622  30
  -1   1  -4 3520.71 297.605   3
   1  -1   5 18609.8 664.816  32
  -1   1  -5 18187.4 756.665   3
  -1   1  -5 18247.6 762.319  30
  -1   1  -5 20580.2 659.048  34
   1  -1   6 1205.25 92.7135  15
   1  -1   6 1159.20 189.739  32
   1  -1   6 1258.90 103.014  27
   1  -1   6 1235.60 103.507  24
  -1   1  -6 1215.16 242.099  30
   1  -1   6 1315.00 98.9137   9
  -1   1  -6 1154.05 223.081   3
   1  -1   7 6871.33 236.411   9
   1  -1   7 7382.53 248.543  15
  -1   1  -7 6898.11 583.292   3
   1  -1   7 6877.87 258.917  24
   1  -1   7 7623.85 271.489  16
  -1   1  -7 6876.65 591.578  30
   1  -1   7 7100.01 269.280  27
   1  -1   8 99.1276 53.6053   9
   1  -1   8 40.3256 46.7639  24
  -1   1  -8-26.0757 74.9056  30
   1  -1   8 50.6494 31.6109  16
   1  -1   8 109.926 46.8419   5
   1  -1   8 46.7117 38.9676  27
   1  -1   9 2183.87 164.754  16
   1  -1   9 2472.96 172.334  24
   1  -1  10 2584.68 169.721  24
   1  -1  10 2340.22 163.023  16
  -1   1 -11 1954.03 139.565  22
   1  -1  11 1871.44 131.642  24
   1  -1  11 1801.02 123.806  16
   1   0 -12 405.564 61.9747  22
  -1   0  12 627.731 78.6373  16
  -1   0  11 656.802 88.1492  24
   1   0 -11 666.488 88.6447  22
  -1   0  11 630.973 88.0732  16
   1   0 -10 240.762 63.4405  22
  -1   0  10 139.268 58.4498  24
  -1   0  10 243.323 53.3335   8
  -1   0  10 278.289 73.3077  16
  -1   0   9-15.3462 33.8573  27
  -1   0   9 74.2019 38.7462  16
  -1   0   9-28.4147 29.0527   8
  -1   0   9 33.0425 57.6867  24
   1   0  -8 7685.16 624.594   3
  -1   0   8 8939.80 647.511  32
  -1   0   8 8793.62 291.898   8
   1   0  -8 9443.36 754.266  30
  -1   0   8 9132.19 324.126  27
  -1   0   8 9244.60 305.969  24
  -1   0   8 9060.17 318.336  16
  -1   0   7 301.938 59.4046  24
   1   0  -7 332.469 141.693  30
  -1   0   7 259.166 52.5772  27
   1   0  -7 246.778 100.295   3
  -1   0   7 198.824 107.205  32
  -1   0   7 305.145 53.8431   8
   1   0  -6 48166.1 1246.91   3
   1   0  -6 48458.9 1339.36  30
  -1   0   6 46453.9 1190.14  32
  -1   0   5 918.980 126.666   2
  -1   0   5 875.409 152.293  32
   1   0  -5 932.332 170.623  30
   1   0  -5 1023.14 164.369   3
   1   0  -4 13520.3 499.984   3
  -1   0   4 14031.2 502.145  32
  -1   0   4 13118.4 421.463   2
  -1   0   3 10619.4 355.434  31
   1   0  -3 10602.2 377.722   3
  -1   0   3 10893.0 380.242  32
  -1   0   3 10592.5 326.927   2
   1   0  -2 811.497 88.0777   3
  -1   0   2 809.241 90.0712  31
  -1   0   2 931.069 82.7078   2
  -1   0   2 804.340 88.4776  32
  -1   0   1 79059.5 697.186  32
   1   0  -1 79538.4 669.788   3
   1   0  -1 76725.4 757.210  33
  -1   0   1 78453.3 724.045  31
  -1   0   1 77692.1 505.084  34
   1   0   0 68203.1 606.467   1
   1   0   0 67968.4 627.673  33
  -1   0   0 69816.5 542.646  30
  -1   0   0 68296.2 638.832  34
  -1   0  -1 96.6307 41.9356  34
  -1   0  -1 92.9506 36.9176  30
   1   0   1 70.2598 39.2207  33
   1   0   1 40.1579 32.9794   1
   1   0   2 10030.6 354.467   1
  -1   0  -2 9497.25 334.917  34
  -1   0  -2 9694.13 355.477  30
   1   0   2 9769.33 336.567  32
   1   0   3 3860.15 256.503   1
   1   0   3 3633.45 245.952  32
  -1   0  -3 3622.36 264.903  30
  -1   0  -3 3674.57 280.846   3
  -1   0  -3 3491.62 232.018  34
  -1   0  -4 5491.74 321.081  34
  -1   0  -4 5684.29 382.419  30
  -1   0  -4 5281.97 378.512   3
   1   0   4 4909.68 328.353  32
  -1   0  -5 8400.48 536.854   3
   1   0   5 8633.60 492.075  32
  -1   0  -5 8569.50 433.321  34
  -1   0  -5 8242.62 522.492  30
   1   0   6 18421.5 363.904  15
   1   0   6 18321.6 383.100  24
   1   0   6 18946.5 359.020   9
   1   0   6 18524.1 803.924  32
  -1   0  -6 17839.6 869.638   3
   1   0   6 18076.2 394.192  27
  -1   0  -6 17586.3 867.292  30
  -1   0  -7 479.456 180.302  30
   1   0   7 657.257 164.796  32
   1   0   7 541.691 78.4920  24
   1   0   7 592.661 78.2552  15
   1   0   7 597.669 83.2750  27
   1   0   7 619.907 76.2684   9
  -1   0  -7 638.177 197.095   3
  -1   0  -8 969.472 241.996   3
   1   0   8 1228.34 121.420  24
  -1   0  -8 1001.48 232.962  30
   1   0   8 1308.18 128.031  27
   1   0   8 1345.16 129.077  16
   1   0   9 17861.9 474.637  16
   1   0   9 17381.3 469.375  27
   1   0   9 17835.0 452.284  24
   1   0  10 18175.7 457.771  16
   1   0  10 18622.1 442.813  24
  -1   0 -11 15197.0 381.614  22
   1   0  11 14278.1 351.335  16
   1   0  11 14746.7 354.640  24
   1   1 -12 11.3660 41.4974  22
  -1  -1  12 54.5249 35.7444  16
  -1  -1  12 68.2691 36.8869  24
  -1  -1  11 1487.73 127.750  24
  -1  -1  11 1519.22 135.942  16
   1   1 -11 1364.16 122.778  22
  -1  -1  10 12881.9 362.951   8
  -1  -1  10 13771.5 393.513  24
  -1  -1  10 12457.5 402.332  16
  -1  -1   9 11208.0 340.136   8
  -1  -1   9 11177.2 350.204  24
  -1  -1   9 10980.0 371.836  16
  -1  -1   8 9213.01 301.325  24
  -1  -1   8 7770.50 583.917  32
  -1  -1   8 8877.12 291.464   8
   1   1  -8 8093.85 702.508  30
  -1  -1   8 9527.15 324.139  16
  -1  -1   7 14978.5 348.643   8
  -1  -1   7 14672.7 348.264  24
  -1  -1   7 13895.2 698.703  32
  -1  -1   7 14733.9 370.788  27
   1   1  -7 14158.7 824.046  30
  -1  -1   7 15228.3 372.047  16
  -1  -1   6 52096.9 1184.62   2
   1   1  -6 55014.7 1226.14   3
  -1  -1   6 56009.9 1247.52  32
   1   1  -6 53789.8 1424.12  30
   1   1  -5 3087.27 255.025   3
  -1  -1   5 2559.82 236.179  32
  -1  -1   5 2695.20 252.068   2
  -1  -1   4 470.887 102.785   2
  -1  -1   4 472.320 93.7605  32
   1   1  -4 634.517 102.762   3
   1   1  -3 767489. 2694.11   3
  -1  -1   3 779977. 3282.68   2
  -1  -1   2 279424. 1580.43  32
   1   1  -2 275557. 1136.97   3
  -1  -1   1 118478. 877.954  32
  -1  -1   1 111498. 792.221  34
  -1  -1   1 117099. 955.618   2
   1   1  -1 118092. 1038.24  33
   1   1  -1 111429. 448.061   1
   1   1   0 41696.6 615.355  33
   1   1   0 42112.0 486.536   1
  -1  -1   0 41669.4 582.570  34
   1   1   1 200203. 1561.28  33
  -1  -1  -1 205272. 1490.69  34
   1   1   1 199735. 1195.76  31
  -1  -1  -1 196926. 1521.79   3
   1   1   1 205845. 1413.50   1
   1   1   2 202597. 1833.88  33
   1   1   2 205582. 1233.28  31
  -1  -1  -2 205950. 1683.33  34
   1   1   3 11767.1 302.765  31
  -1  -1  -3 11759.3 448.156  34
  -1  -1  -3 11934.7 522.829   3
  -1  -1  -3 12003.2 500.279  30
   1   1   3 11408.0 470.065  32
   1   1   4 175.737 86.1395  32
  -1  -1  -4 282.381 120.308   3
  -1  -1  -4 202.778 79.1517  34
  -1  -1  -4 123.102 88.5610  30
  -1  -1  -5 18642.3 809.703  30
  -1  -1  -5 18910.5 670.308  34
   1   1   5 18512.3 770.392  32
  -1  -1  -5 18860.4 835.250   3
   1   1   6 37746.3 550.494  24
  -1  -1  -6 38233.7 1324.49   3
   1   1   6 38901.2 549.662  15
  -1  -1  -6 39037.4 1320.32  30
   1   1   6 38549.1 1231.89  32
   1   1   7 10115.8 333.379  27
   1   1   7 9886.90 687.144  32
   1   1   7 10841.3 324.425  24
  -1  -1  -7 10343.0 756.794  30
  -1  -1  -7 9624.83 735.860   3
   1   1   8 10078.1 354.223  27
   1   1   8 9191.80 703.927  32
  -1  -1  -8 9658.08 785.512   3
   1   1   8 10522.1 339.663  24
   1   1   9 77346.8 939.861  24
   1   1   9 77931.7 995.858  27
   1   1   9 75040.0 978.126  16
   1   1  10 58345.4 778.813  24
   1   1  10 60160.2 835.830  27
  -1  -1 -10 59147.6 833.599  22
  -1  -1 -11 6847.84 252.794  22
   1   1  11 7105.75 240.973  24
   1   1  11 7261.92 248.990  16
  -1  -2  12 2.23678 27.3246  16
  -1  -2  12-1.37703 26.9539  24
   1   2 -11 210.457 56.0068  22
  -1  -2  11 203.814 56.0111  16
  -1  -2  11 100.388 35.8251   4
  -1  -2  11 139.427 53.9819  24
  -1  -2  10 1749.20 144.891  24
  -1  -2  10 1321.16 118.178   8
  -1  -2  10 1601.09 146.631  16
  -1  -2   9 596.913 90.7686  24
  -1  -2   9 616.539 84.3096   8
  -1  -2   9 583.337 89.9308  16
   1   2  -8 102.244 107.417  30
  -1  -2   8-13.1920 33.3290  16
  -1  -2   8 25.5962 35.5141  24
  -1  -2   8 57.6515 34.7533   5
  -1  -2   8-17.0980 25.9280   8
   1   2  -7 9362.18 677.046  30
  -1  -2   7 10421.2 298.578   8
  -1  -2   7 10593.5 283.604   5
  -1  -2   7 10241.4 290.784  24
  -1  -2   7 10362.9 311.521  16
  -1  -2   6 15730.3 720.651   2
   1   2  -6 16421.5 806.042  30
  -1  -2   6 15341.9 632.262  32
  -1  -2   6 16107.3 351.440  16
  -1  -2   5-23.3636 61.8809   2
  -1  -2   5-5.15666 40.5039  32
   1   2  -4 2145.71 126.442  34
   1   2  -4 2152.92 147.118   3
  -1  -2   4 2227.98 192.259  32
  -1  -2   4 1997.74 217.139   2
   1   2  -3 27998.4 344.696   3
  -1  -2   3 29488.3 717.764   2
   1   2  -3 29543.6 738.545  33
  -1  -2   2 105486. 1202.22   2
   1   2  -2 105283. 1226.03  33
  -1  -2   2 104379. 961.772  32
  -1  -2   1 9639.65 322.468   2
   1   2  -1 9211.68 325.485  33
  -1  -2   0 70331.2 776.208   3
   1   2   0 68791.8 928.814  33
  -1  -2   0 72277.2 783.651   2
  -1  -2   0 67133.1 919.032  34
  -1  -2  -1 119461. 1292.23   3
  -1  -2  -1 119846. 1338.16  34
   1   2   1 121605. 1393.65  33
   1   2   1 120048. 1239.01  31
   1   2   2 7303.97 363.305  32
  -1  -2  -2 7225.53 377.769   3
   1   2   2 7072.54 310.170  31
   1   2   2 7493.98 389.170  33
  -1  -2  -2 6642.16 342.077  34
  -1  -2  -3 122626. 1582.02  34
  -1  -2  -3 123683. 1795.85   3
  -1  -2  -3 124746. 1723.18  30
   1   2   3 121800. 1313.73  31
   1   2   3 126114. 1716.36  32
  -1  -2  -4 701.745 144.617  34
  -1  -2  -4 618.314 155.506  30
   1   2   4 766.405 156.985  32
  -1  -2  -4 620.830 160.681   3
  -1  -2  -5 5363.38 387.844  34
   1   2   5 5782.91 463.777  32
   1   2   5 5671.49 196.686  15
  -1  -2  -5 4797.05 434.969  30
  -1  -2  -5 5491.46 481.158   3
   1   2   6 5938.76 225.451  24
   1   2   6 5515.90 502.026  32
  -1  -2  -6 5968.81 559.627   3
  -1  -2  -6 6039.74 545.090  30
   1   2   6 6322.95 250.566  26
  -1  -2  -7 7458.57 666.391  30
   1   2   7 8507.18 667.786  32
  -1  -2  -7 7207.73 667.913   3
   1   2   7 8246.28 289.903  24
   1   2   8 166.773 55.8826  27
   1   2   8 174.464 58.5968  24
   1   2   9 12373.7 395.190  27
  -1  -2  -9 12787.4 408.303  22
   1   2   9 12608.5 378.307  24
   1   2  10 461.068 79.6498  27
  -1  -2 -10 453.862 78.0037  22
   1   2  10 480.133 72.0972  24
   1   2  10 557.516 85.4044  16
   1   2  11 8696.56 263.260  16
  -1  -2 -11 8497.14 273.209  22
  -1  -3  12 43.8817 35.6654  24
  -1  -3  12 52.4810 34.3640  16
  -1  -3  11 3975.96 205.228  16
  -1  -3  11 4264.68 199.359  24
  -1  -3  11 4121.46 190.087   4
  -1  -3  10 3849.16 204.709  24
  -1  -3  10 3581.81 208.825  16
  -1  -3   9 22728.4 490.844  24
  -1  -3   9 23202.0 497.027   8
  -1  -3   9 23827.1 539.384  16
  -1  -3   9 23784.9 485.122   5
  -1  -3   8 27635.9 556.984  16
  -1  -3   8 27410.4 515.339  24
  -1  -3   8 27552.0 529.434   6
  -1  -3   8 26780.7 505.311   5
   1   3  -8 26139.7 1270.37  30
  -1  -3   8 27693.4 532.332   8
  -1  -3   7 57504.3 698.542  24
  -1  -3   7 57113.4 747.665  16
  -1  -3   7 56635.9 697.697   5
  -1  -3   7 56649.1 722.660   8
  -1  -3   7 57624.8 734.518   6
  -1  -3   6 7411.57 230.046  24
  -1  -3   6 6952.75 226.468  17
  -1  -3   6 7414.15 249.952  16
  -1  -3   6 6920.68 516.820   2
   1   3  -6 6034.01 516.214  30
   1   3  -6 7696.84 548.277  33
  -1  -3   6 7145.39 238.671   8
  -1  -3   6 6764.24 225.190   5
  -1  -3   5 238293. 2763.23   2
   1   3  -5 247764. 2768.19  33
   1   3  -4 82944.7 1421.88  33
  -1  -3   4 82923.7 1083.38  32
  -1  -3   4 83553.0 1476.26   2
   1   3  -3 35778.7 839.067  33
  -1  -3   3 34179.6 856.279   2
   1   3  -2 50672.7 899.011  33
  -1  -3   2 52019.8 957.827   2
  -1  -3   1 17753.6 306.917   3
   1   3  -1 17787.0 512.194  33
  -1  -3   1 17247.2 529.141  30
  -1  -3   1 17865.7 509.513   2
  -1  -3   0 63844.0 857.521   3
   1   3   0 61834.6 1005.77  33
   1   3   0 63678.7 1095.44  31
  -1  -3   0 62787.4 846.889   2
   1   3   1 22192.2 647.725  31
  -1  -3  -1 23634.2 676.096  30
  -1  -3  -1 21647.1 618.298   3
  -1  -3  -1 22221.1 440.796   2
   1   3   1 21808.0 653.560  33
  -1  -3  -2 142251. 1792.10  34
  -1  -3  -2 142186. 1825.30   3
  -1  -3  -2 142879. 1851.46  30
  -1  -3  -2 137905. 898.882   2
   1   3   2 140510. 1730.07  32
   1   3   2 144285. 1839.22  33
   1   3   2 141995. 1673.69  31
  -1  -3  -3 54956.9 1188.56  34
   1   3   3 53164.7 1198.20  32
  -1  -3  -3 52467.2 1259.16   3
   1   3   3 53151.0 1060.93  31
  -1  -3  -3 56027.8 1264.00  30
   1   3   4 3964.95 366.820  32
  -1  -3  -4 3199.79 355.558   3
   1   3   4 3407.12 279.219  31
  -1  -3  -4 3498.38 354.036  30
   1   3   5 4086.37 194.751  26
  -1  -3  -5 4081.22 424.676  30
   1   3   5 4673.69 444.443  32
   1   3   5 4823.40 190.264  24
  -1  -3  -5 4605.36 468.999   3
   1   3   6 8239.40 270.777  24
   1   3   6 6997.12 595.707  32
   1   3   6 7349.70 285.107  26
  -1  -3  -6 8133.58 657.487  30
  -1  -3  -6 8309.56 691.362   3
   1   3   7 109823. 2507.52  32
  -1  -3  -7 112182. 1138.71  22
  -1  -3  -7 108724. 2698.29   3
  -1  -3  -7 107949. 2573.73  30
   1   3   7 106196. 1058.72  24
   1   3   8 52147.9 764.087  24
  -1  -3  -8 53680.8 826.043  22
   1   3   8 53302.8 822.355  27
   1   3   9 13350.1 406.957  27
  -1  -3  -9 13682.8 413.562  22
   1   3  10 25436.7 514.570  27
  -1  -3 -10 25052.3 514.037  22
   1   3  10 25653.9 510.764  16
   1   3  11 131.266 39.5739  16
  -1  -3 -11 106.999 41.1787  22
  -1  -4  11 3326.76 164.541  24
  -1  -4  11 3513.81 172.658   4
  -1  -4  11 3302.61 172.862  16
  -1  -4  10 616.822 80.6249   5
  -1  -4  10 434.966 74.9655   4
  -1  -4  10 477.462 74.4682  24
  -1  -4  10 430.722 76.0651  16
  -1  -4   9 9059.74 317.989   6
  -1  -4   9 9536.00 338.908  16
  -1  -4   9 9466.59 318.394   5
  -1  -4   9 9557.54 314.018  24
  -1  -4   8 32235.4 563.574  24
  -1  -4   8 31619.5 577.983   5
  -1  -4   8 32153.0 609.322   6
  -1  -4   8 32829.0 614.459  16
  -1  -4   8 32583.0 601.358   8
   1   4  -8 30397.2 1370.66  30
  -1  -4   7 1751.56 142.245   6
   1   4  -7 2019.35 346.561  30
  -1  -4   7 2107.69 149.576  16
  -1  -4   7 1898.53 130.914  24
  -1  -4   7 2007.54 148.256   8
  -1  -4   7 2106.17 144.719   5
  -1  -4   6 33635.5 541.697  17
  -1  -4   6 32989.8 531.737   5
   1   4  -6 31584.1 1215.96  30
  -1  -4   6 33679.0 501.814  24
  -1  -4   6 32626.8 1211.31   2
  -1  -4   6 35025.2 562.915  16
  -1  -4   6 33450.0 552.816   8
  -1  -4   5 142222. 1041.31  17
  -1  -4   5 147609. 2339.72   2
   1   4  -5 146770. 2087.19  31
  -1  -4   5 144587. 1064.81  16
  -1  -4   5 144867. 1051.75  14
  -1  -4   5 148520. 1047.93   5
  -1  -4   5 141955. 1056.10   8
   1   4  -4 93576.2 1650.88  31
  -1  -4   4 98629.7 1764.71   2
   1   4  -4 96887.8 1563.59  33
  -1  -4   3 23.8630 48.7474   2
   1   4  -3 148.283 61.0003  33
   1   4  -3-21.8387 73.4555  31
   1   4  -2 32615.9 934.286  31
  -1  -4   2 31945.5 839.290   2
   1   4  -1 21860.7 637.314  33
  -1  -4   1 19618.9 606.727   2
   1   4  -1 21724.1 749.202  31
  -1  -4   0 1707.00 166.599   3
  -1  -4   0 2216.68 183.572   2
  -1  -4   0 1988.74 216.646  30
   1   4   0 2245.05 217.584  33
   1   4   0 1729.36 210.739  31
   1   4   1 19089.5 670.544  33
   1   4   1 18255.7 629.155  32
  -1  -4  -1 19419.0 462.719   2
   1   4   1 19344.9 706.848  31
  -1  -4  -1 20239.0 654.738   3
  -1  -4  -1 19569.1 695.587  30
   1   4   2 9833.94 526.823  33
  -1  -4  -2 10119.4 542.466   3
   1   4   2 10279.8 525.740  31
   1   4   2 10298.6 525.003  32
  -1  -4  -2 9622.33 533.809  30
  -1  -4  -3 10305.8 596.241  30
  -1  -4  -3 10416.8 612.834   3
   1   4   3 10651.5 581.852  32
   1   4   3 10482.7 555.468  31
  -1  -4  -4 4028.46 177.036  22
  -1  -4  -4 4503.32 435.279  30
  -1  -4  -4 4216.11 434.831   3
   1   4   4 4060.97 396.082  32
   1   4   4 4419.86 372.237  31
   1   4   5 14303.7 382.387  26
   1   4   5 14616.1 823.507  32
  -1  -4  -5 14505.7 367.675  22
  -1  -4  -5 14564.9 844.725  30
  -1  -4  -5 14547.2 881.829   3
   1   4   6 4684.99 511.926  32
  -1  -4  -6 5631.77 594.871   3
  -1  -4  -6 5646.62 246.115  22
   1   4   6 5520.81 255.620  26
  -1  -4  -6 5853.04 588.812  30
  -1  -4  -7 30944.5 605.709  22
   1   4   7 30413.4 626.017  26
   1   4   8 25968.3 571.282  27
  -1  -4  -8 25273.4 559.640  22
   1   4   9 14.1426 35.2336  27
  -1  -4  -9 58.4387 46.0034  22
  -1  -4 -10 210.342 48.0873  23
   1   4  10 253.891 57.9973  27
   1   4  10 326.674 58.8013  16
  -1  -4 -10 338.419 64.3119  22
  -1  -5  11 2050.61 123.880  16
  -1  -5  11 2100.43 126.247   4
  -1  -5  10 155.077 55.5170   4
  -1  -5  10 98.4388 46.3985  16
  -1  -5  10 82.3605 41.1527  24
  -1  -5  10 111.180 37.9756   5
  -1  -5   9 7287.32 262.608  24
  -1  -5   9 6779.58 274.634   5
  -1  -5   9 6908.62 287.012   6
  -1  -5   9 7093.08 283.544   4
  -1  -5   9 7333.10 288.664  16
  -1  -5   8 3464.42 184.497  24
  -1  -5   8 3095.62 189.570   5
  -1  -5   8 3642.66 209.897  16
  -1  -5   8 3528.68 205.008   4
  -1  -5   8 3436.17 210.143   6
  -1  -5   7 854.703 101.058  16
  -1  -5   7 859.594 107.598   6
  -1  -5   7 939.013 105.450   5
  -1  -5   7 1056.00 102.552  24
  -1  -5   6 92870.0 966.486  17
  -1  -5   6 96173.9 2207.91   2
  -1  -5   6 94983.3 965.343   5
  -1  -5   6 94032.8 971.631  16
   1   5  -6 89423.5 2087.73  30
  -1  -5   6 91984.7 869.122  29
  -1  -5   5 2254.85 132.621  29
  -1  -5   5 2418.44 148.201  16
  -1  -5   5 2560.04 152.533   5
  -1  -5   5 2440.48 152.422  14
  -1  -5   5 2321.70 147.624  17
  -1  -5   5 1964.64 289.137   2
  -1  -5   4 28.7402 26.2372  17
  -1  -5   4-45.2896 92.4182   2
  -1  -5   4 54.0518 32.0396  19
   1   5  -4-2.44823 54.6675  31
  -1  -5   4 84.0697 37.3020   5
  -1  -5   4-3.45791 25.8369  29
  -1  -5   4 129.846 38.7864  16
  -1  -5   3 2074.22 120.401   5
   1   5  -3 1522.69 239.740  31
  -1  -5   3 1518.21 227.325   2
  -1  -5   2 2183.78 250.226   2
   1   5  -2 2431.94 296.458  31
   1   5  -1 27242.6 958.311  31
   1   5  -1 25656.9 748.350  33
  -1  -5   0 13.8348 37.2098   2
   1   5   0 121.657 84.9825  31
  -1  -5   0 91.4042 74.5029  30
   1   5   0-7.49394 46.8863  33
   1   5   0 113.347 60.3424  32
  -1  -5  -1 29737.0 957.643  30
  -1  -5  -1 30237.8 877.613   3
   1   5   1 31041.0 1031.37  31
   1   5   1 31416.5 936.656  33
   1   5   1 30595.3 901.999  32
  -1  -5  -2 7565.98 499.765   3
   1   5   2 7661.11 521.451  31
   1   5   2 7095.30 473.861  32
  -1  -5  -2 6389.91 478.856  30
  -1  -5  -3 53045.7 622.967  23
  -1  -5  -3 52260.7 1443.89  30
  -1  -5  -3 51805.3 1461.63   3
   1   5   3 52373.3 1420.85  32
   1   5   3 53414.9 1426.05  31
  -1  -5  -4 12774.7 801.414   3
  -1  -5  -4 11982.9 760.022  30
  -1  -5  -4 11655.7 311.623  23
   1   5   4 13010.2 727.497  31
  -1  -5  -4 11491.2 317.069  22
   1   5   4 11882.1 731.195  32
   1   5   5 1370.38 266.547  32
  -1  -5  -5 1385.95 119.936  22
  -1  -5  -5 1347.12 308.123   3
   1   5   5 1454.18 130.943  26
  -1  -5  -5 1094.42 259.401  30
  -1  -5  -6 29401.8 573.472  22
   1   5   6 30030.9 618.294  26
  -1  -5  -6 27939.8 1320.43  30
  -1  -5  -7 4352.94 227.528  22
   1   5   7 4004.09 231.038  26
   1   5   8 396.859 76.1593  27
  -1  -5  -8 261.022 59.9624  23
  -1  -5  -8 458.734 75.8111  22
  -1  -5  -8 261.150 57.8807  20
  -1  -5  -9-9.83322 32.1875  22
   1   5   9-6.10124 36.1121  27
   1   5  10 56.2249 28.7397  27
   1   5  10-76.2619 45.1147  16
  -1  -5 -10-11.6711 32.2604  22
  -1  -6  10 7632.27 245.233  16
  -1  -6  10 6910.54 241.213   5
  -1  -6  10 7242.47 248.231   4
  -1  -6   9 1844.42 142.139   5
  -1  -6   9 1863.52 141.391   4
  -1  -6   9 2040.56 146.560  16
  -1  -6   9 1948.01 152.430   6
  -1  -6   8 1685.81 153.075   6
  -1  -6   8 1802.46 143.997   4
  -1  -6   8 1844.68 147.258  16
  -1  -6   8 1784.45 148.788   5
  -1  -6   7 244901. 1833.02   6
  -1  -6   7 247196. 1694.53   5
  -1  -6   7 247798. 1515.97  29
  -1  -6   7 251103. 1685.74  16
  -1  -6   7 244093. 1611.48   4
  -1  -6   6 5248.18 247.404  17
  -1  -6   6 5260.14 240.788  16
  -1  -6   6 5317.25 230.069   4
  -1  -6   6 5203.95 221.123  29
  -1  -6   6 5338.37 246.117   5
  -1  -6   5 35.7665 110.597   2
  -1  -6   5 218.973 53.7479  17
  -1  -6   5 124.325 40.4286  29
  -1  -6   5 232.632 59.3472  16
  -1  -6   5 200.389 50.9600   5
  -1  -6   5 463.056 68.9222   4
  -1  -6   5 328.979 71.0903  14
   1   6  -4 31462.6 1183.21  31
  -1  -6   4 29469.8 544.567  14
  -1  -6   4 30825.0 532.488   5
  -1  -6   4 29077.8 502.445  29
  -1  -6   4 29356.6 522.577  17
  -1  -6   4 29245.4 475.475   4
  -1  -6   4 29276.9 1142.42   2
  -1  -6   4 30358.5 529.631  16
  -1  -6   4 29562.6 519.501  19
  -1  -6   3 1232.35 104.467  17
  -1  -6   3 945.104 91.4336   5
   1   6  -3 738.140 172.499  31
  -1  -6   3 910.442 96.1012  14
  -1  -6   3 908.946 82.3962   4
  -1  -6   3 868.980 90.0461  16
  -1  -6   3 880.271 88.1331  19
  -1  -6   3 693.808 168.126   2
  -1  -6   3 1082.19 97.4045  29
  -1  -6   2 6447.07 231.790  16
  -1  -6   2 6625.17 237.322  14
  -1  -6   2 6391.19 225.315   5
   1   6  -2 6228.22 527.421  31
  -1  -6   2 6826.89 226.040  17
  -1  -6   2 6147.58 458.058   2
  -1  -6   2 6521.87 230.887  23
  -1  -6   2 6419.04 230.885  29
  -1  -6   2 6309.89 220.521  19
  -1  -6   1 335.559 56.8706  16
  -1  -6   1 490.660 66.6171  23
  -1  -6   1 415.707 59.1515  14
  -1  -6   1 368.728 109.055   2
  -1  -6   1 342.997 58.0441  19
   1   6  -1 285.492 102.636  31
  -1  -6   0 17681.0 364.137  19
  -1  -6   0 17786.8 370.830  23
  -1  -6   0 16470.8 765.269  30
  -1  -6   0 17255.0 382.234  16
   1   6   0 17943.0 882.260  31
   1   6   1 62.6751 70.5113  31
  -1  -6  -1 10.1211 24.4981  23
  -1  -6  -2 64965.1 712.316  13
   1   6   2 66381.5 1732.45  31
  -1  -6  -2 64434.6 709.934  23
   1   6   2 67847.6 1577.02  32
  -1  -6  -2 62318.9 1608.69  30
   1   6   3 28912.5 1121.60  32
  -1  -6  -3 28019.4 483.136  23
  -1  -6  -3 26181.2 1105.20  30
   1   6   3 27955.9 1151.62  31
  -1  -6  -3 29250.2 1176.17   3
   1   6   4 1177.66 257.348  32
   1   6   4 1328.81 265.978  31
  -1  -6  -4 1432.52 305.383   3
  -1  -6  -4 1230.97 255.940  30
  -1  -6  -4 1505.55 116.260  23
   1   6   5 112706. 1189.35  26
  -1  -6  -5 114638. 1042.59  23
  -1  -6  -6 33211.6 568.876  23
  -1  -6  -6 33788.9 617.085  22
   1   6   6 33128.6 664.575  26
  -1  -6  -7 584.500 87.7193  22
   1   6   7 556.208 87.9012  26
  -1  -6  -7 611.633 88.2733  20
  -1  -6  -7 447.466 70.5524  23
   1   6   8 1355.20 121.291  27
  -1  -6  -8 1637.06 132.629  22
  -1  -6  -8 1492.70 119.413  20
   1   6   9 3038.54 161.543  27
  -1  -6  -9 3289.01 162.484  22
  -1  -7  10 1234.30 93.9639   4
  -1  -7   9 23759.8 469.545   5
  -1  -7   9 23434.6 494.742   6
  -1  -7   9 24075.7 451.808   4
  -1  -7   8 66.4128 46.8515  16
  -1  -7   8 26.4759 38.7096   4
  -1  -7   8 55.0408 44.8372   5
  -1  -7   8 3.88395 49.6697   6
  -1  -7   7 1680.31 139.235  16
  -1  -7   7 1649.13 127.996  29
  -1  -7   7 1560.94 128.555   4
  -1  -7   7 1463.05 136.207   5
  -1  -7   7 1494.33 152.592   6
  -1  -7   6 3866.57 199.611   4
  -1  -7   6 3819.55 198.144  29
  -1  -7   6 4096.43 214.542  16
  -1  -7   6 4197.63 223.572   5
  -1  -7   5 9318.99 338.673  14
  -1  -7   5 9900.17 335.027  17
  -1  -7   5 9106.88 320.377   5
  -1  -7   5 9585.26 300.176   4
  -1  -7   5 9496.63 320.109  16
  -1  -7   5 9645.36 316.184  29
  -1  -7   4 331.874 62.1218   4
  -1  -7   4 230.265 58.7778   5
  -1  -7   4 264.108 60.6485  16
  -1  -7   4 191.475 50.5956  17
  -1  -7   4 256.794 65.0680  14
   1   7  -4 382.962 161.260  31
  -1  -7   4 241.971 58.7662  29
  -1  -7   4 181.960 49.9708  19
  -1  -7   3 3061.54 175.069   5
  -1  -7   3 2946.67 181.970  14
  -1  -7   3 3141.63 181.254  29
  -1  -7   3 3151.42 177.246  17
  -1  -7   3 3068.16 177.249  16
   1   7  -3 3438.78 439.647  31
  -1  -7   3 3152.88 177.239  19
  -1  -7   2 1311.94 119.173  29
  -1  -7   2 1323.29 120.159  16
  -1  -7   2 1142.61 113.552  14
  -1  -7   2 1242.93 110.456  17
  -1  -7   2 1374.88 115.910  19
   1   7  -2 892.154 236.117  31
  -1  -7   1 12904.0 349.837  14
   1   7  -1 13580.1 863.085  31
  -1  -7   1 12786.3 339.644  23
  -1  -7   1 12519.2 340.393  19
  -1  -7   1 13041.2 361.439  16
  -1  -7   0 195.942 47.8238  20
  -1  -7   0 190.754 48.7824  14
   1   7   0 201.367 141.887  31
  -1  -7   0 340.138 62.1041  23
  -1  -7   0 182.703 47.7884  19
  -1  -7  -1 40.8337 32.7968  19
  -1  -7  -1-3.21338 32.6096  20
  -1  -7  -1 39.1001 33.1765  14
  -1  -7  -1-17.7322 31.8781  23
   1   7   1 27.4205 115.971  31
  -1  -7  -2 35845.4 566.422  23
   1   7   2 37087.0 1444.62  31
   1   7   3 7162.09 637.282  31
  -1  -7  -3 7079.90 254.132  23
  -1  -7  -3 5987.47 556.500  30
  -1  -7  -4 19571.0 426.559  23
   1   7   5 1503.58 146.914  26
  -1  -7  -5 1598.26 140.626  20
   1   7   6 11002.2 374.327  26
  -1  -7  -6 11424.8 364.398  20
   1   7   7 665.776 87.8916  26
  -1  -7  -7 734.345 88.4126  20
  -1  -7  -8 2333.61 136.962  20
   1   7   8 2374.62 141.495  27
  -1  -8   9 22829.5 439.614   6
  -1  -8   8 1234.54 102.289   4
  -1  -8   8 1191.31 110.982   5
  -1  -8   8 1290.74 122.132   6
  -1  -8   7 10411.7 333.998   5
  -1  -8   7 10487.3 363.724   6
  -1  -8   7 10721.9 306.843  29
  -1  -8   7 10093.3 298.183   4
  -1  -8   7 10620.1 313.585  16
  -1  -8   6 24902.3 506.386  16
  -1  -8   6 24615.9 529.835   5
  -1  -8   6 25999.5 590.888   6
  -1  -8   6 24613.0 472.324   4
  -1  -8   6 26161.3 515.365  29
  -1  -8   5 8551.71 314.678   5
  -1  -8   5 8346.80 304.223  29
  -1  -8   5 8688.23 306.010  16
  -1  -8   5 8341.21 326.234  14
  -1  -8   4 41.1534 45.6490  17
  -1  -8   4-33.8434 47.1154  16
  -1  -8   4 9.01716 27.0238  19
  -1  -8   4 39.1394 49.9895  14
  -1  -8   4 51.6894 35.1213  29
  -1  -8   3 5068.51 230.157  17
  -1  -8   3 5204.70 241.563  16
  -1  -8   3 5438.40 253.704  29
  -1  -8   3 5111.64 237.471  19
  -1  -8   3 5522.69 258.705  14
  -1  -8   2 837.511 93.4643  17
  -1  -8   2 707.684 92.3491  14
  -1  -8   2 834.474 107.302  29
  -1  -8   2 955.385 109.614  16
  -1  -8   2 833.723 97.1188  19
  -1  -8   1 762.064 92.9567  29
  -1  -8   1 710.137 89.1721  23
  -1  -8   1 766.389 92.4644  19
  -1  -8   1 641.079 89.4574  14
  -1  -8   0 122.645 48.3494  19
  -1  -8   0 114.276 50.3992  23
  -1  -8   0 50.4900 37.9294  14
  -1  -8  -1 407.283 66.3317  14
  -1  -8  -1 368.155 65.6895  19
  -1  -8  -1 530.820 73.3797  23
  -1  -8  -1 630.561 84.4548  20
  -1  -8  -2 5618.48 242.492  19
  -1  -8  -2 5912.51 255.581  20
  -1  -8  -3 101000. 1023.76  19
  -1  -8  -3 97584.3 1057.50  20
  -1  -8  -4 6315.78 273.420  20
  -1  -8  -4 6230.26 256.757  19
   1   8   5 11686.0 383.027  26
  -1  -8  -5 12195.5 370.424  20
   1   8   6 3212.88 190.995  26
  -1  -8  -6 3862.58 198.988  20
   1   8   7 324.653 59.5155  26
  -1  -8  -7 284.858 55.2379  20
  -1  -9   8 5918.07 221.152   6
  -1  -9   7 6356.95 213.726  29
  -1  -9   7 6488.94 257.939   6
  -1  -9   6-14.0426 36.2707  29
  -1  -9   6 58.0965 42.2210   6
  -1  -9   5 247.247 60.3600  29
  -1  -9   5 311.687 67.4939   6
  -1  -9   4 4788.92 235.271  29
  -1  -9   4 5177.68 251.119  14
  -1  -9   4 4994.84 225.799  16
  -1  -9   3 66.2275 52.1149  14
  -1  -9   3 15.4566 43.8322  29
  -1  -9   3 84.9593 39.4912  19
  -1  -9   3 75.2172 51.3544  16
  -1  -9   2 5461.59 257.062  29
  -1  -9   2 5261.71 247.375  14
  -1  -9   2 5073.71 233.605  19
  -1  -9   1 390.124 82.7586  29
  -1  -9   1 412.014 73.2898  14
  -1  -9   1 477.714 75.5071  19
  -1  -9   0 1553.21 131.141  14
  -1  -9   0 1545.06 128.290  19
  -1  -9   0 1753.20 147.392  29
  -1  -9  -1 2002.75 142.560  20
  -1  -9  -1 1738.78 139.387  19
  -1  -9  -1 1812.19 148.760  29
  -1  -9  -2 1218.26 117.059  20
  -1  -9  -2 1201.56 112.451  19
  -1  -9  -3 5709.86 246.547  20
  -1  -9  -3 5455.07 227.647  19
  -1  -9  -4 2788.23 170.859  20
   1   9   5 122.111 50.9439  26
  -1  -9  -5 32.8422 30.2355  20
  -1  -9  -6 355.399 57.2672  20
   1   9   6 388.376 60.2391  26
  -1 -10   6 9756.99 281.796   6
  -1 -10   6 9743.56 255.618  29
  -1 -10   5 1105.03 103.641   6
  -1 -10   5 1024.01 96.6627  29
  -1 -10   4 104.018 39.7768  29
  -1 -10   4 271.061 59.3173   6
  -1 -10   3 479.588 75.3955  29
  -1 -10   2 6562.98 255.812  14
  -1 -10   2 6709.63 264.919  29
  -1 -10   1 513.910 78.6995  29
  -1 -10   1 634.912 81.8941  14
  -1 -10   0 106.415 48.4742  29
  -1 -10  -1 2256.85 152.141  29
  -1 -10  -2 2166.79 142.935  29
  -1 -10  -2 2498.00 144.965  20
  -1 -10  -3 1330.97 105.195  29
  -1 -10  -3 1343.85 106.949  20
   1  10   4 1002.39 98.7750  26
  -1 -10  -4 1040.97 90.4353  20
  -1 -10  -4 922.440 80.3454  29
  -1 -11   4 5.44072 21.6627  29
  -1 -11   3 117.933 38.9221  29
  -1 -11   2 17.4277 26.9926  29
  -1 -11   1-18.3160 35.6855  29
  -1 -11   0 5034.90 195.104  29
  -1 -11  -1 1354.44 101.016  29
  -1 -11  -2 929.049 77.9461  29
  -2  11   3 101.494 35.0439  26
   2 -11  -3 12.0745 28.3860  19
   2 -11  -2 13152.7 317.847  19
   2 -11  -1 3421.80 146.080  29
   2 -11  -1 3439.84 167.258  19
   2 -11   0 8435.24 261.555  19
   2 -11   0 8485.90 238.018  29
   2 -11   1 4398.97 174.433  29
   2 -11   1 4454.94 188.812  19
   2 -11   2-13.7452 30.7071  29
  -2  10   6 1338.89 105.325  26
   2 -10  -6 1220.30 91.6299  19
  -2  10   5 939.855 96.7078  26
   2 -10  -5 900.587 90.3995  19
  -2  10   4 3081.15 183.841  26
   2 -10  -4 2926.93 166.471  19
   2 -10  -3 7073.49 267.985  19
   2 -10  -2 728.111 79.9461  29
   2 -10  -2 917.320 104.051  19
   2 -10  -1 496.047 70.4154  29
   2 -10  -1 363.775 68.2840  19
   2 -10   0 655.447 82.7623  29
   2 -10   0 729.772 96.3270  19
   2 -10   1 737.150 97.4086  19
   2 -10   1 659.385 87.2373  29
   2 -10   2 1737.70 141.292  19
   2 -10   2 1814.27 135.554  29
   2 -10   3 647.262 83.8121  29
   2 -10   4 3927.84 182.861  29
   2 -10   5 1729.90 114.146  29
  -2   9   7 322.172 62.9609  26
   2  -9  -7 318.708 59.0400  19
   2  -9  -7 264.850 50.1764  22
  -2   9   6 5624.54 253.384  26
   2  -9  -6 5491.27 224.820  22
   2  -9  -6 5777.42 238.203  19
   2  -9  -5-8.94912 37.1805  19
   2  -9  -5-21.3460 30.3432  22
  -2   9   5-1.67426 34.8617  26
   2  -9  -4 10401.7 345.786  19
   2  -9  -4 9998.03 325.197  22
   2  -9  -3 12248.1 363.057  22
   2  -9  -3 12526.1 388.274  19
   2  -9  -2 6556.57 266.944  22
   2  -9  -2 7079.90 295.296  19
   2  -9  -2 6899.61 256.614  29
   2  -9  -1 3491.84 198.338  22
   2  -9  -1 3625.97 194.426  29
   2  -9  -1 3629.72 216.701  19
   2  -9   0 94.7433 52.5682  29
   2  -9   0 173.719 67.9744  19
   2  -9   0 41.2998 32.0907  22
   2  -9   1 2935.83 185.084  29
   2  -9   1 2925.96 198.745  19
   2  -9   2 1877.36 161.163  19
   2  -9   2 2082.45 156.299  29
   2  -9   3 3870.97 211.700  29
   2  -9   3 3743.22 202.160   6
   2  -9   3 3861.16 221.069  19
   2  -9   4 1615.21 134.941   6
   2  -9   4 1384.82 118.487  24
   2  -9   4 1591.15 138.357  29
   2  -9   5 38.2108 35.1473  24
   2  -9   5-42.3145 36.1974  29
   2  -9   5 5.47017 31.4491   5
   2  -9   6 76.7939 34.3513  24
   2  -9   6 63.7829 29.8951   5
   2  -8  -8-3.03099 28.0188  22
  -2   8   8 19.5220 32.3532  26
  -2   8   7 589.611 94.3874  26
   2  -8  -7 723.732 91.0753  20
   2  -8  -7 713.858 90.7098  22
   2  -8  -6 6543.98 272.676  20
   2  -8  -6 6723.20 282.225  22
  -2   8   6 6682.49 303.355  26
   2  -8  -5 15557.0 434.290  22
   2  -8  -5 15542.3 429.490  20
   2  -8  -4 1745.52 150.082  20
   2  -8  -4 1772.02 151.368  19
   2  -8  -4 1818.90 154.969  22
   2  -8  -3 5235.41 217.753  29
   2  -8  -3 5397.16 252.067  20
   2  -8  -3 5414.60 255.045  22
   2  -8  -3 5404.65 259.103  19
   2  -8  -2 2085.62 163.829  19
   2  -8  -2 2322.52 162.476  20
   2  -8  -2 2091.54 143.250  29
   2  -8  -2 2207.52 164.071  22
   2  -8  -1 56.8352 42.3090  29
   2  -8  -1 48.9063 43.0023  22
   2  -8  -1 12.1083 39.1486  19
   2  -8   0 358.054 75.0516  22
   2  -8   0 638.219 96.0871  19
   2  -8   0 574.227 83.7099  29
   2  -8   1 1195.07 117.941  29
   2  -8   1 1267.75 128.704  19
   2  -8   1 1163.99 120.367  22
   2  -8   2 3041.37 189.622  22
   2  -8   2 3427.95 211.701  19
   2  -8   2 3187.69 186.271   6
   2  -8   2 3088.99 189.743  29
   2  -8   3 8803.47 324.654   6
   2  -8   3 8445.32 284.527   5
   2  -8   3 9174.86 342.905  19
   2  -8   3 8683.20 306.540  22
   2  -8   3 8617.90 319.494  29
   2  -8   4 1792.82 145.108  24
   2  -8   4 2000.48 161.291   6
   2  -8   4 1803.21 138.683   5
   2  -8   4 1887.53 156.932  29
   2  -8   5 17571.9 450.002  29
   2  -8   5 16883.5 419.022   5
   2  -8   5 17302.2 467.252   6
   2  -8   5 17657.5 430.314  24
   2  -8   6 7631.62 276.646   5
   2  -8   6 7604.62 269.177  24
   2  -8   6 8142.20 291.923  29
   2  -8   7 1728.42 124.350   5
   2  -8   7 1711.47 120.164  24
   2  -8   8 120.377 38.0009   9
   2  -8   8 109.004 40.5793   5
   2  -7  -9 2852.05 166.203  22
   2  -7  -8 5442.07 226.151  20
  -2   7   8 5577.55 269.524  26
   2  -7  -8 5892.91 260.672  22
  -2   7   7 3416.94 223.658  26
   2  -7  -7 3602.99 215.575  22
   2  -7  -7 3351.76 192.488  20
   2  -7  -6 1590.85 149.554  22
   2  -7  -6 1696.62 144.206  20
  -2   7   6 1833.08 166.164  26
   2  -7  -5 6241.93 283.431  22
   2  -7  -5 5861.43 264.966  20
   2  -7  -4 6745.79 635.950   3
  -2   7   4 6628.27 650.787  31
   2  -7  -4 7369.00 290.314  20
   2  -7  -4 7323.29 298.441  22
   2  -7  -3 358.148 57.6599  29
   2  -7  -3 381.043 72.8259  22
   2  -7  -3 216.070 66.7380   1
   2  -7  -3 429.037 75.4708  20
   2  -7  -2 232.762 48.8965  29
  -2   7   2 212.589 101.504  31
   2  -7  -2 262.615 128.066   1
   2  -7  -2 305.457 64.8229  22
   2  -7  -2 267.015 58.8083  20
   2  -7  -2 334.840 71.4288  19
   2  -7  -1 2204.79 158.140  22
   2  -7  -1 2292.51 162.187  19
   2  -7  -1 2063.61 319.772   1
   2  -7  -1 2102.71 138.709  29
   2  -7  -1 2233.86 149.614  20
  -2   7   1 2095.19 349.212  31
   2  -7   0 1741.76 280.696   1
   2  -7   0 1377.44 123.582  22
   2  -7   0 1373.45 125.998  19
  -2   7   0 1063.76 250.215  31
   2  -7   0 1472.42 120.717  29
  -2   7  -1 21077.4 1039.62  31
   2  -7   1 21160.1 487.366  19
   2  -7   1 20418.5 445.715  29
   2  -7   1 20556.6 464.085  22
   2  -7   2 1428.34 122.555   6
   2  -7   2 1376.03 131.285  19
   2  -7   2 1208.05 106.136  25
   2  -7   2 1349.79 123.214  22
   2  -7   2 1533.18 130.316  29
   2  -7   2 1403.43 111.704   5
  -2   7  -2 1624.75 315.486  34
   2  -7   3 4361.40 211.126  25
  -2   7  -3 4835.40 537.622  34
   2  -7   3 4273.81 225.093   6
   2  -7   3 4098.89 212.029  22
   2  -7   3 4256.00 227.903  19
   2  -7   3 4459.52 208.074   5
   2  -7   3 4298.84 220.466  29
   2  -7   4 38.8195 42.9682  29
   2  -7   4 29.9237 44.0006   6
   2  -7   4-20.9025 30.4464  25
   2  -7   4 44.9613 39.9249   5
   2  -7   4 48.9086 34.5624  19
   2  -7   5 3288.17 193.831  24
   2  -7   5 3426.98 214.675   6
   2  -7   5 3593.87 202.647   5
   2  -7   5 3365.00 204.884  29
   2  -7   6 2683.29 196.197   6
   2  -7   6 2538.36 172.666   5
   2  -7   6 2730.89 180.807  29
   2  -7   6 2763.99 175.225  24
   2  -7   7 770.977 89.8762  24
   2  -7   7 751.460 94.4039   5
   2  -7   8 466.560 66.1757  24
   2  -7   8 458.326 67.5937   9
   2  -7   8 544.097 74.0893   5
   2  -7   8 579.242 70.4543   4
  -2   6  10 1418.74 103.711   8
   2  -6 -10 1475.56 120.222  22
  -2   6  10 1388.97 102.098  16
   2  -6  -9 2048.04 156.700  22
  -2   6   8 825.117 116.061  26
   2  -6  -8 797.778 109.400  22
   2  -6  -8 783.193 91.6604  20
   2  -6  -7 8626.50 339.168  22
   2  -6  -7 8722.74 312.361  20
  -2   6   7 8864.30 360.041  26
  -2   6   6 3008.88 206.401  26
   2  -6  -6 2696.41 176.322  20
   2  -6  -6 2677.61 189.692  22
  -2   6   5 7175.75 655.633  31
   2  -6  -5 7387.34 296.989  22
   2  -6  -5 7395.60 280.821  20
   2  -6  -5 7538.70 687.560   3
   2  -6  -4 255.971 62.5497  22
  -2   6   4 237.183 149.330  31
   2  -6  -4 115.477 35.8650  20
   2  -6  -4-31.0343 85.9054   3
  -2   6   3 1075.64 237.755  31
   2  -6  -3 870.089 91.1950  20
   2  -6  -3 776.335 203.148   3
   2  -6  -3 1096.33 109.793  22
   2  -6  -2 12012.8 721.791   1
   2  -6  -2 11675.0 690.446   3
  -2   6   2 12309.0 760.910  31
   2  -6  -2 11733.7 287.853  29
   2  -6  -2 12049.5 342.969  22
   2  -6  -2 12045.2 322.723  20
   2  -6  -1 2218.61 126.894  29
   2  -6  -1 1738.61 276.192   1
   2  -6  -1 1949.69 136.023  19
   2  -6  -1 2170.42 143.435  22
   2  -6  -1 2096.16 132.429  20
  -2   6   1 2176.46 317.242  31
   2  -6   0 1055.85 202.892   1
   2  -6   0 1436.16 115.640  22
   2  -6   0 1382.95 112.425  19
  -2   6   0 1594.59 264.558  31
   2  -6   0 1430.88 108.952  29
   2  -6   1 3103.36 170.952  19
   2  -6   1 2725.37 317.319   1
   2  -6   1 2802.26 154.788  29
  -2   6  -1 3062.58 355.541  31
   2  -6   1 2916.34 161.938  22
   2  -6   1 2886.18 153.750   6
   2  -6   2 734.331 82.4107  29
   2  -6   2 713.642 79.4061  25
   2  -6   2 688.679 82.5569   6
  -2   6  -2 450.143 146.130  34
   2  -6   2 745.273 86.7656  22
   2  -6   2 692.762 74.0059   5
  -2   6  -2 958.250 198.976  31
   2  -6   2 704.115 88.5798  19
   2  -6   3 33629.1 570.917  29
   2  -6   3 33968.1 591.936  19
   2  -6   3 33497.0 589.174   6
   2  -6   3 32694.8 563.410  22
  -2   6  -3 32303.6 1294.90  34
   2  -6   3 33165.0 556.467  25
   2  -6   3 33732.0 542.074   5
   2  -6   4 9943.43 321.937  25
   2  -6   4 9919.82 343.078   6
   2  -6   4 9430.40 315.176  22
   2  -6   4 9677.07 309.648   5
  -2   6  -4 10013.4 731.925  34
   2  -6   4 10400.5 333.726  29
   2  -6   4 9942.75 332.107  19
   2  -6   5 7066.40 308.073   6
   2  -6   5 6894.63 276.102   5
   2  -6   5 7011.55 279.663  24
   2  -6   5 6941.95 283.049  29
   2  -6   6 244.054 62.6277  24
   2  -6   6 310.065 79.1046   6
   2  -6   6 196.445 52.8066   5
   2  -6   6 287.778 63.4191  29
   2  -6   7 5378.26 244.555  24
   2  -6   7 4997.57 243.110   5
   2  -6   8 791.391 93.2526  24
   2  -6   8 808.895 92.5670   9
   2  -6   8 842.452 100.579   5
   2  -6   9-28.2914 39.2936   9
   2  -6   9-25.6566 28.1329   5
   2  -6   9-10.1930 30.6096   4
   2  -5 -11 1283.52 107.627  22
  -2   5  11 1256.73 93.8936  16
   2  -5 -10 1903.57 150.014  22
  -2   5  10 1860.67 130.231   8
  -2   5  10 1800.85 134.482  16
  -2   5   9 4899.28 224.657  27
   2  -5  -9 5502.08 266.348  22
  -2   5   8 942.602 103.366  27
  -2   5   8 895.638 121.860  26
   2  -5  -8 878.805 113.847  22
   2  -5  -8 873.541 95.5864  20
   2  -5  -7 6770.73 292.863  22
   2  -5  -7 6196.68 253.172  20
  -2   5   7 5878.11 289.428  26
  -2   5   6 2340.53 358.270  31
   2  -5  -6 2791.18 167.451  20
   2  -5  -6 2486.72 404.637   3
   2  -5  -6 2470.86 172.740  22
  -2   5   6 2562.95 364.649  32
  -2   5   6 2565.84 178.118  26
  -2   5   5 6874.29 525.757  32
  -2   5   5 7313.57 603.515  31
   2  -5  -5 7160.31 276.021  22
   2  -5  -5 6912.34 619.368   3
   2  -5  -5 7528.39 263.204  20
   2  -5  -4 5045.73 217.309  22
  -2   5   4 4800.88 393.309  32
   2  -5  -4 5032.91 484.238   3
   2  -5  -4 4882.14 201.706  20
  -2   5   4 5369.75 494.319  31
  -2   5   3 365.819 138.291  31
   2  -5  -3 294.763 124.001   3
   2  -5  -3 370.700 63.4626  22
   2  -5  -3 430.389 62.2348  20
  -2   5   3 402.166 113.185  32
   2  -5  -2 1453.03 242.839   3
  -2   5   2 1956.99 277.831  31
   2  -5  -1 23801.2 862.806   3
  -2   5   1 23984.4 921.014  31
   2  -5  -1 23690.2 886.775   1
  -2   5   0 12545.0 650.097  31
   2  -5   0 12032.4 610.685   1
   2  -5   1 34312.5 1011.61   1
  -2   5  -1 36731.5 1089.86  31
   2  -5   2 26607.5 443.314  29
   2  -5   2 24716.8 424.642  25
   2  -5   2 25682.7 447.414   6
   2  -5   2 24862.9 440.448  22
  -2   5  -2 28418.4 1073.72  34
   2  -5   2 25583.1 871.025   1
   2  -5   2 25683.2 452.994  19
  -2   5  -2 27067.5 896.820  31
   2  -5   2 25229.9 404.582   5
   2  -5   3 31547.0 531.232  19
   2  -5   3 31984.8 538.016   6
   2  -5   3 31007.6 521.063  22
   2  -5   3 30904.9 485.874   5
   2  -5   3 32394.1 519.080  25
   2  -5   3 31650.3 512.719  29
   2  -5   4 489.985 68.6045  29
   2  -5   4 486.105 76.6762   6
   2  -5   4 540.655 76.4441  22
   2  -5   4 519.487 73.9955  25
   2  -5   4 432.861 65.0865   5
   2  -5   4 426.147 68.7563  19
  -2   5  -4 282.524 121.043  34
   2  -5   5 369.828 67.2435  29
   2  -5   5 415.922 79.9374   6
   2  -5   5 438.552 72.2806   5
   2  -5   5 391.985 74.4237  24
   2  -5   5 447.320 76.5230  25
   2  -5   6 1424.78 143.003   6
   2  -5   6 1427.35 132.799  24
   2  -5   6 1338.14 125.619  29
   2  -5   6 1444.60 131.937   5
   2  -5   7 2053.72 162.042   5
   2  -5   7 2201.60 162.696  24
   2  -5   8 115.120 52.8805   5
   2  -5   8 157.809 54.8524  24
   2  -5   8 145.399 53.1920   9
   2  -5   9 12780.9 343.412  24
   2  -5   9 12037.7 311.655   9
   2  -5   9 11916.8 340.102   5
   2  -5  10 133.907 39.6215   5
   2  -5  10 159.589 42.9847  24
  -2   4  11 300.753 49.7260   8
  -2   4  11 291.527 57.8543  16
   2  -4 -11 375.676 66.8248  22
  -2   4  10 1347.31 125.134  16
   2  -4 -10 1275.80 127.501  22
  -2   4  10 1237.92 111.484   8
  -2   4   9 610.565 86.7482  27
   2  -4  -9 764.367 109.097  22
  -2   4   8 7779.43 332.113  26
   2  -4  -8 7634.67 311.934  22
  -2   4   8 7679.15 293.727  27
  -2   4   7 918.152 98.6056  27
  -2   4   7 872.957 110.554  26
   2  -4  -7 994.325 259.962   3
   2  -4  -7 1034.43 113.238  22
   2  -4  -7 933.339 93.6375  20
  -2   4   7 821.343 206.078  32
   2  -4  -7 786.623 221.765  30
   2  -4  -6 1091.79 109.583  22
  -2   4   6 1163.55 99.6250  27
   2  -4  -6 1740.48 332.377   3
   2  -4  -6 1316.68 107.743  20
  -2   4   6 806.486 203.099  31
  -2   4   6 1672.03 277.027  32
  -2   4   6 1108.76 119.523  26
   2  -4  -6 844.915 189.685  30
   2  -4  -5 4667.50 473.837   3
  -2   4   5 4483.46 427.648  31
   2  -4  -5 4326.69 199.010  22
  -2   4   5 4432.67 403.163  32
   2  -4  -5 4444.06 184.250  20
   2  -4  -5 3965.89 368.491  30
   2  -4  -4 45125.0 1340.59   3
  -2   4   4 42655.3 1118.17  32
  -2   4   4 43184.8 1257.42  31
   2  -4  -4 41712.9 1048.44  30
   2  -4  -3 29542.3 1000.04   3
  -2   4   3 30919.0 1020.01  31
  -2   4   3 29046.4 809.160  32
   2  -4  -2 333.674 126.549   3
  -2   4   2 260.824 72.2933  32
  -2   4   2 287.244 113.898  31
  -2   4   1 13174.1 600.595  31
  -2   4   1 13815.9 390.264  32
   2  -4  -1 13018.9 594.027   1
   2  -4  -1 13485.6 588.317   3
   2  -4   0 1313.70 186.933   1
  -2   4   0 955.378 166.144  31
   2  -4   1 34885.0 928.075   1
  -2   4  -1 33826.3 905.143  31
   2  -4   2 42158.6 1037.82   1
  -2   4  -2 42683.7 1183.15  34
  -2   4  -2 43224.3 969.318  31
   2  -4   3-3.41882 24.7566   5
  -2   4  -3-38.3609 83.9016  34
   2  -4   3-13.9656 59.8979   1
   2  -4   3 59.6735 37.3436   6
   2  -4   4 2588.19 150.891  25
   2  -4   4 2739.13 160.676   6
  -2   4  -4 2627.36 318.225  34
   2  -4   4 2631.21 144.850   5
   2  -4   4 2316.87 266.103   1
   2  -4   4 2526.62 144.646  29
   2  -4   5 93.5139 36.0864  29
   2  -4   5 121.243 51.0567   6
   2  -4   5 157.350 51.0296  24
   2  -4   5 121.533 37.3353   5
   2  -4   5 63.1502 39.1158  25
   2  -4   6 1441.75 128.805  24
   2  -4   6 1549.78 141.147   6
   2  -4   6 1465.84 132.705   5
   2  -4   7 516.475 83.5502  24
   2  -4   7 588.470 88.1779   5
   2  -4   7 660.814 91.6272   9
   2  -4   8 11017.8 354.745  24
   2  -4   8 10204.5 346.665   5
   2  -4   8 10129.8 325.711   9
   2  -4   9 8538.52 276.163   9
   2  -4   9 8151.82 291.672   5
   2  -4  10 2476.05 139.771   5
   2  -4  10 2904.58 154.749  24
   2  -3 -12 611.916 71.9227  22
  -2   3  12 669.277 72.6571  16
   2  -3 -11 877.400 100.565  22
  -2   3  11 874.414 90.1076   8
  -2   3  11 786.683 93.2601  16
   2  -3 -10 218.615 70.5106  22
  -2   3  10 214.343 63.8467  16
  -2   3  10 291.407 60.8193   8
  -2   3   9 978.348 115.392  27
   2  -3  -9 754.060 106.783  22
  -2   3   8 118.260 47.8699  27
  -2   3   8 30.9724 74.8214  32
   2  -3  -8 174.170 127.491  30
   2  -3  -8 122.142 86.5672   3
   2  -3  -8 146.912 55.1836  22
  -2   3   7 101.685 46.2941  27
  -2   3   7-31.3525 40.0977  26
   2  -3  -7 31.2773 86.0606  30
   2  -3  -7 53.9960 44.5555  22
  -2   3   7-36.7555 97.1966  32
  -2   3   6 21.3909 29.5442  27
  -2   3   6 42.3362 61.9621  32
   2  -3  -6 51.5645 37.3597  22
  -2   3   6 33.6441 30.2257  26
   2  -3  -6-4.74524 80.5683  30
  -2   3   6-58.4994 99.9419  31
   2  -3  -6 100.016 83.4391   3
   2  -3  -5 805.132 188.695   3
  -2   3   5 422.436 112.897  32
   2  -3  -5 391.332 128.844  30
  -2   3   5 613.091 155.493  31
  -2   3   4 25352.3 810.047  32
   2  -3  -4 26295.1 935.467   3
   2  -3  -4 25586.3 779.878  30
  -2   3   4 25776.8 869.799  31
   2  -3  -3 9495.98 397.368  30
  -2   3   3 10114.1 513.495  31
  -2   3   3 9579.43 437.662  32
   2  -3  -3 10867.4 555.982   3
  -2   3   2 893.974 160.237  31
   2  -3  -2 953.357 160.382   3
   2  -3  -2 1004.35 103.169  30
  -2   3   2 993.869 125.489  32
   2  -3  -1 242.298 49.5626  33
   2  -3  -1 92.1044 71.4142   1
  -2   3   1 93.2813 33.6245  32
   2  -3  -1 143.326 69.5289   3
  -2   3   1 79.1826 67.1921  31
   2  -3   0 1483.24 181.270   1
  -2   3   0 1486.41 172.109  31
   2  -3   1 12813.2 517.655   1
  -2   3  -1 12091.2 534.651  34
   2  -3   2-29.9393 63.1529   1
  -2   3  -2 74.6535 69.0073  34
  -2   3  -2-5.01673 35.7448  31
   2  -3   3 26901.9 814.195   1
  -2   3  -3 28778.1 919.992  34
   2  -3   4 46119.2 567.778  29
   2  -3   4 48089.6 621.155   6
   2  -3   4 45778.0 590.557  25
   2  -3   4 45185.6 1119.98   1
   2  -3   4 44549.9 571.416  24
  -2   3  -4 45928.4 1229.01  34
   2  -3   5 797.626 85.7110  25
   2  -3   5 813.031 91.6513   6
  -2   3  -5 904.036 191.525  34
  -2   3  -5 770.019 177.454   3
   2  -3   5 821.494 172.562   1
   2  -3   5 788.382 85.5719  24
   2  -3   6 113.088 43.3537  15
   2  -3   6 46.0854 28.2075   5
   2  -3   6 25.6283 28.2035  24
   2  -3   7 10381.7 299.708  15
   2  -3   7 10639.1 343.696  24
   2  -3   7 10626.4 342.252   5
   2  -3   7 9851.86 319.110   9
   2  -3   8 50.9911 49.9284  24
   2  -3   8 31.1918 47.8892   9
   2  -3   8 70.4623 40.6434   5
   2  -3   9 99.8089 48.7046   5
   2  -3   9 145.751 53.4518  24
   2  -3   9 57.5853 56.6320   9
   2  -3  10 1254.84 109.358  24
   2  -3  10 1281.76 103.247   5
   2  -2 -12 1532.73 112.724  22
  -2   2  12 1760.91 121.718  16
   2  -2 -11 6238.82 259.651  22
  -2   2  11 6460.52 245.856   8
  -2   2  11 6959.48 276.718  16
   2  -2 -10 522.303 88.5452  22
  -2   2  10 623.444 96.1608  16
  -2   2  10 629.646 90.6782   8
  -2   2   9 528.240 87.4564  24
  -2   2   9 336.551 72.7672   8
  -2   2   9 510.727 86.0399  16
  -2   2   9 459.383 78.4498  27
  -2   2   8 1181.22 117.551  24
   2  -2  -8 1651.26 321.031   3
  -2   2   8 1353.03 280.202  32
   2  -2  -8 1240.80 124.905  22
   2  -2  -8 1242.51 275.624  30
  -2   2   8 1121.92 116.162  27
  -2   2   7-0.15659 31.7684  24
  -2   2   7 35.6449 34.4030  27
  -2   2   7 22.1779 35.5246  26
   2  -2  -7 83.6705 32.0300  22
  -2   2   7 93.8303 90.0709  32
   2  -2  -7 59.3987 93.4653  30
   2  -2  -6 83396.0 1851.12   3
  -2   2   6 84550.4 892.991  26
  -2   2   6 80194.9 791.432  24
  -2   2   6 82601.6 1728.17  32
   2  -2  -6 81332.5 1755.66  30
  -2   2   6 79143.7 1594.44  31
   2  -2  -6 81296.6 811.364  22
  -2   2   5 117530. 1849.46  32
   2  -2  -5 122528. 2027.08   3
   2  -2  -5 118868. 1866.21  30
   2  -2  -4 45520.6 1119.42   3
  -2   2   4 44312.0 1040.80  31
   2  -2  -4 43105.8 966.770  30
  -2   2   4 42269.8 983.684  32
  -2   2   3 50.0581 49.7206  31
  -2   2   3 24.3151 36.5283  32
  -2   2   3 5.59956 22.6936   2
   2  -2  -3 33.9546 40.2432  30
   2  -2  -3 66.5537 73.6957   3
  -2   2   2 64452.2 1075.54  31
  -2   2   2 64475.4 941.086  32
   2  -2  -2 62552.8 753.477  30
  -2   2   1 389427. 1986.74  32
   2  -2  -1 398677. 1893.84  33
  -2   2   1 420242. 2565.12  31
   2  -2  -1 412404. 2600.53   1
   2  -2  -1 415328. 2660.06   3
   2  -2   0 24265.2 625.852   1
  -2   2   0 24057.8 629.957  34
  -2   2   0 24547.1 582.250  31
   2  -2   0 23963.8 332.605  33
   2  -2   1 13745.7 486.404   1
  -2   2  -1 14122.2 512.439  34
  -2   2  -1 13281.3 385.266  31
  -2   2  -1 12916.3 253.715  30
  -2   2  -2 56.6434 23.8597  31
  -2   2  -2 5.12972 53.9398  34
   2  -2   2 137.129 74.9911   1
   2  -2   2 32.6738 29.7186  32
  -2   2  -2 74.7658 38.9237  30
  -2   2  -3 143212. 1893.92  34
  -2   2  -3 143938. 1597.01  30
   2  -2   3 142381. 1298.83  32
  -2   2  -4 58934.5 1375.78   3
   2  -2   4 57856.4 1237.45   1
  -2   2  -4 57619.0 1286.70  34
  -2   2  -4 57684.2 1200.17  30
   2  -2   5 6834.96 221.014  15
   2  -2   5 7523.19 493.463   1
   2  -2   5 6835.92 233.170  24
  -2   2  -5 6259.20 446.815  34
  -2   2  -5 6746.28 471.828  30
  -2   2  -5 6831.80 509.853   3
  -2   2  -6 33634.2 1232.29   3
   2  -2   6 32127.7 520.138  15
   2  -2   6 32340.5 550.050  24
   2  -2   6 32255.1 532.674   9
  -2   2  -6 31690.8 1156.45  30
   2  -2   7 22727.5 490.387  24
   2  -2   7 22902.0 473.912   9
   2  -2   7 23715.4 465.787  15
   2  -2   7 23160.8 490.278   5
   2  -2   8 255.355 58.4501  15
   2  -2   8 276.310 66.3454  24
   2  -2   8 239.188 61.7313   9
   2  -2   8 321.265 69.1440   5
   2  -2   9 3478.62 188.223   5
   2  -2   9 3829.08 209.426  24
   2  -2  10 1074.51 107.763  24
   2  -2  10 860.820 84.3262   5
   2  -2  11-37.5882 35.1354  24
  -2   2 -11-23.7613 31.8834  22
   2  -1 -12-22.6353 38.0005  22
  -2   1  12 63.3816 40.4275  16
  -2   1  11 233.881 55.7112   8
   2  -1 -11 258.607 58.5153  22
  -2   1  11 258.938 67.4159  16
  -2   1  10 1909.74 152.623  24
   2  -1 -10 1856.97 153.195  22
  -2   1  10 1843.10 149.031   8
  -2   1  10 1865.74 157.785  16
   2  -1  -9 1283.02 127.400  22
  -2   1   9 1141.87 119.112  24
  -2   1   9 1280.13 127.066   8
  -2   1   9 1090.52 118.664  16
  -2   1   8 1180.59 118.946  27
  -2   1   8 1270.33 119.940  24
  -2   1   8 1102.13 252.993  32
   2  -1  -8 1041.58 239.836   3
   2  -1  -8 685.984 209.663  30
   2  -1  -8 1227.92 116.296  22
  -2   1   8 1246.40 116.965   8
  -2   1   8 1377.16 124.725  16
  -2   1   7 1496.48 118.307  27
  -2   1   7 1530.16 115.989  24
   2  -1  -7 1466.14 260.626   3
   2  -1  -7 1526.10 120.935  22
  -2   1   7 1656.61 270.720  32
   2  -1  -7 1694.73 289.476  30
   2  -1  -6 40324.9 1197.50   3
   2  -1  -6 39703.2 1202.15  30
  -2   1   6 39940.8 1163.27  32
   2  -1  -5 7402.99 450.121  30
   2  -1  -5 9172.62 511.957   3
  -2   1   5 9179.65 497.223  32
  -2   1   5 8490.14 344.620   2
  -2   1   5 8575.76 463.387  31
  -2   1   4 136.846 49.2375   2
   2  -1  -4 161.035 77.7960  30
  -2   1   4 159.186 74.0279  32
  -2   1   4 203.168 80.2645  31
   2  -1  -4 182.894 91.9019   3
   2  -1  -3 797.987 133.391   3
  -2   1   3 737.210 97.0877   2
  -2   1   3 730.402 113.562  32
   2  -1  -3 661.223 104.379  30
  -2   1   3 677.837 115.951  31
  -2   1   2 21067.4 524.898  32
  -2   1   2 22415.3 571.881  31
  -2   1   2 21939.2 449.764  34
   2  -1  -2 22230.6 585.435   3
  -2   1   1 19520.9 464.798  34
   2  -1  -1 18995.8 444.969  33
  -2   1   1 18526.3 428.135  32
  -2   1   1 19569.9 485.242  31
   2  -1  -1 18092.4 476.088   1
  -2   1   0 15133.9 453.934  34
  -2   1   0 15099.9 389.298  31
   2  -1   0 14971.4 446.576   1
   2  -1   0 16022.3 368.783  33
   2  -1   1 853.517 112.514   1
  -2   1  -1 1000.95 89.1736  31
  -2   1  -1 808.052 120.825  34
  -2   1  -1 852.401 89.1822  30
   2  -1   1 834.457 98.0679  33
   2  -1   2 12198.6 470.507   1
  -2   1  -2 12582.4 415.864  30
  -2   1  -2 11894.9 482.160  34
  -2   1  -3 940.267 154.303  34
  -2   1  -3 959.312 148.527  30
   2  -1   3 675.854 135.523   1
   2  -1   3 690.159 116.365  32
  -2   1  -4 5371.42 420.002   3
  -2   1  -4 4831.50 360.787  34
   2  -1   4 4533.83 313.622  32
   2  -1   4 5300.55 376.105   1
  -2   1  -4 4694.89 354.185  30
   2  -1   5 57008.8 635.126   9
   2  -1   5 58395.7 654.594  24
  -2   1  -5 57828.1 1320.46  34
  -2   1  -5 56981.1 1500.93   3
   2  -1   5 55696.2 1236.16  32
  -2   1  -5 54915.6 1394.81  30
   2  -1   5 55412.4 623.103  15
   2  -1   6 4933.58 204.582  15
   2  -1   6 4709.28 207.786  24
  -2   1  -6 5144.10 495.980   3
  -2   1  -6 4905.79 472.165  30
   2  -1   6 4974.46 212.178  27
   2  -1   6 5233.61 208.221  16
   2  -1   6 5066.57 207.348   9
   2  -1   7 9460.36 300.540  15
   2  -1   7 9052.65 309.137  27
  -2   1  -7 9113.08 725.766   3
   2  -1   7 8803.67 304.209  24
  -2   1  -7 8223.54 664.203  30
   2  -1   7 9495.87 302.914  16
   2  -1   7 9106.75 295.727   9
   2  -1   8 155.914 52.7185  27
   2  -1   8 261.132 68.7480  24
   2  -1   8 197.960 54.1282  16
   2  -1   8 174.398 46.8535   5
   2  -1   8 230.532 58.3387  15
   2  -1   9 952.262 108.873  24
   2  -1   9 1129.22 105.216   5
   2  -1   9 1025.62 103.696  16
   2  -1  10 2092.39 144.659  24
  -2   1 -11 110.278 42.8855  22
   2  -1  11 140.242 42.1015  24
   2   0 -12 729.223 81.4951  22
  -2   0  12 700.205 83.7749  16
  -2   0  11 4320.52 212.057  24
   2   0 -11 4079.47 206.560  22
  -2   0  11 4377.07 230.477  16
  -2   0  11 4205.63 207.897   8
  -2   0  10 8473.79 310.096  24
   2   0 -10 8191.06 310.425  22
  -2   0  10 8347.06 313.680   8
  -2   0  10 8759.89 335.574  16
   2   0  -9 924.500 232.485  30
   2   0  -9 1074.91 114.006  22
  -2   0   9 1038.66 113.237  24
  -2   0   9 1147.60 123.582  16
  -2   0   9 1193.06 121.695   8
   2   0  -8 57662.8 1814.83  30
  -2   0   8 59021.5 749.777  24
  -2   0   8 54946.6 1611.79  32
  -2   0   8 57818.6 770.044   8
  -2   0   8 58038.8 786.590  16
   2   0  -7 15424.6 759.722   3
  -2   0   7 14956.9 371.946  27
   2   0  -7 14538.6 823.382  30
  -2   0   7 15583.9 350.371  24
  -2   0   7 14073.7 739.724  32
  -2   0   7 15454.5 366.292   8
  -2   0   7 15601.0 371.849  16
   2   0  -6 9007.73 522.859   3
  -2   0   6 9111.14 453.908   2
   2   0  -6 9571.17 589.033  30
  -2   0   6 9358.74 547.361  32
   2   0  -5 6471.67 400.744   3
  -2   0   5 6655.63 409.168  32
  -2   0   5 5928.28 334.041   2
   2   0  -5 5411.53 384.734  30
  -2   0   4 117810. 1525.15  32
  -2   0   4 115784. 1357.87   2
  -2   0   3 429986. 2395.00   2
   2   0  -3 431295. 2503.75   3
  -2   0   2 126409. 918.311  34
   2   0  -2 123830. 1191.28   3
   2   0  -2 125185. 1418.56  33
   2   0  -2 125128. 1050.65   1
   2   0  -1 44282.6 636.804   1
   2   0  -1 43688.7 743.762  33
  -2   0   1 44724.2 682.729  32
  -2   0   1 43329.2 643.571  34
   2   0   0 170663. 1389.83   1
   2   0   0 172070. 1442.14  33
  -2   0   0 179102. 1233.41  30
  -2   0   0 176140. 1473.18  34
   2   0   1 19.3222 35.4111   1
  -2   0  -1 4.60984 43.6350  34
   2   0   1-0.71994 37.6030  33
  -2   0  -1 80.3108 53.3552  30
  -2   0  -2 32587.9 743.400  30
  -2   0  -2 32941.1 782.873  34
   2   0   2 33682.2 780.284  33
   2   0   2 33843.7 775.732   1
  -2   0  -3 9331.46 461.527  34
   2   0   3 9121.52 452.727   1
  -2   0  -3 9397.65 507.530   3
   2   0   3 8476.23 418.878  32
  -2   0  -3 8148.77 431.156  30
  -2   0  -4 160474. 2069.12  34
  -2   0  -4 159876. 2322.27   3
   2   0   4 161879. 2036.07  32
   2   0   5 2665.51 140.253  15
   2   0   5 2632.09 137.346   9
   2   0   5 2732.05 141.379  24
  -2   0  -5 2549.66 284.257  34
  -2   0  -5 2236.48 292.645  30
  -2   0  -5 2211.52 307.309   3
   2   0   5 3032.52 317.311  32
   2   0   6-18.7289 59.3954  32
   2   0   6 18.3037 24.7966  27
   2   0   6-16.3097 46.4752   9
   2   0   6 52.9822 28.0441  24
  -2   0  -6 139.985 116.225   3
   2   0   6 23.4478 27.5443  15
  -2   0  -6 166.427 128.487  30
   2   0   7 6668.78 275.836  27
   2   0   7 6160.58 253.855  24
  -2   0  -7 6380.28 618.373   3
   2   0   7 6726.82 255.229  15
  -2   0  -7 5587.53 560.141  30
   2   0   8 7124.05 281.503  24
   2   0   8 6827.86 293.703  27
   2   0   8 7433.15 292.091  16
   2   0   9 271.053 68.0100  27
   2   0   9 348.217 75.8937  24
   2   0   9 328.557 76.5076  16
   2   0  10 787.306 92.8137  24
   2   0  10 892.166 94.2115  16
  -2   0 -11 1541.16 113.234  22
   2   0  11 1627.50 106.931  24
  -2  -1  12 621.259 82.3137  16
  -2  -1  11 571.895 79.4083  24
  -2  -1  11 624.369 85.7519   8
  -2  -1  11 606.868 92.2284  16
  -2  -1  10 281.869 74.9651  24
   2   1 -10 210.346 63.3801  22
  -2  -1  10 268.397 67.9052   8
  -2  -1  10 210.603 50.9895   4
  -2  -1  10 202.999 58.0326  16
  -2  -1   9 7070.75 282.302   8
  -2  -1   9 6523.98 263.247  24
  -2  -1   9 6594.68 285.974  16
  -2  -1   8 26685.5 494.516  24
  -2  -1   8 25325.6 1052.07  32
  -2  -1   8 26245.7 516.119   8
   2   1  -8 26089.9 1238.41  30
  -2  -1   8 26479.2 532.837  16
  -2  -1   7 1195.47 97.8814  24
  -2  -1   7 1099.75 99.4474   8
  -2  -1   7 1266.61 107.688  16
   2   1  -7 1380.35 262.941  30
  -2  -1   7 1272.55 218.128   2
  -2  -1   7 1024.03 204.480  32
  -2  -1   6 22.5022 74.8673   2
   2   1  -6 80.7540 75.2274   3
   2   1  -6 67.7305 62.7674  30
  -2  -1   6-36.7562 51.4982  32
   2   1  -5 145875. 1666.19   3
  -2  -1   5 140632. 1809.94   2
  -2  -1   5 146497. 1863.69  32
  -2  -1   4 102360. 1387.97  32
   2   1  -4 100865. 1189.91   3
   2   1  -3 1118.88 158.545  33
  -2  -1   3 1070.17 131.256  32
   2   1  -3 1104.42 106.889   3
   2   1  -3 1301.33 81.9841   1
  -2  -1   3 1204.37 145.857   2
  -2  -1   2 1316.77 141.287   2
  -2  -1   2 1288.21 103.469  34
  -2  -1   2 1126.28 124.397  32
   2   1  -2 1439.93 84.4734   1
  -2  -1   1 1460.24 131.252  34
   2   1  -1 1643.98 111.592   1
   2   1  -1 1641.16 160.912  33
  -2  -1   1 1482.00 138.150  30
   2   1   0 10608.8 336.420   1
   2   1   0 9820.97 392.405  33
  -2  -1   0 10235.8 376.359  34
  -2  -1   0 10136.0 360.968  30
  -2  -1  -1 56607.1 983.650  34
   2   1   1 55328.5 898.462   1
  -2  -1  -1 53670.6 926.893  30
   2   1   2 2249.19 227.572  33
  -2  -1  -2 1989.83 200.078  30
  -2  -1  -2 1830.51 211.832   3
   2   1   2 1907.41 194.669   1
  -2  -1  -2 1899.53 199.304  34
   2   1   2 1999.25 136.809  31
  -2  -1  -3 334.633 130.750   3
   2   1   3 339.502 112.148  33
  -2  -1  -3 224.701 98.0245  34
   2   1   3 127.964 87.5380  32
  -2  -1  -3 188.912 86.5152  30
  -2  -1  -4 52042.6 1380.46   3
  -2  -1  -4 50992.5 1204.85  34
  -2  -1  -4 49705.9 1276.43  30
   2   1   4 50710.8 1231.37  32
   2   1   5 4730.24 183.804  24
  -2  -1  -5 4917.57 473.894   3
  -2  -1  -5 5038.63 411.688  34
   2   1   5 4622.46 410.259  32
  -2  -1  -5 4513.06 428.569  30
   2   1   5 5029.73 193.270  15
   2   1   6 2899.39 161.661  15
   2   1   6 2561.65 150.576  24
  -2  -1  -6 2443.62 377.114   3
   2   1   6 2716.31 346.045  32
  -2  -1  -6 2112.45 337.143  30
   2   1   7 6981.16 285.344  27
   2   1   7 6972.45 263.805  15
  -2  -1  -7 5453.12 569.713  30
   2   1   7 6301.62 255.054  24
   2   1   7 6431.16 574.042  32
  -2  -1  -7 6175.88 634.909   3
   2   1   8 17817.5 471.320  27
   2   1   8 17478.4 438.576  24
   2   1   9 1104.70 117.828  24
   2   1   9 1020.03 115.671  27
   2   1   9 1066.48 114.839  16
   2   1  10 1464.60 122.943  27
   2   1  10 1203.75 107.531  24
  -2  -1 -10 1338.80 121.602  22
   2   1  10 1265.00 111.442  16
  -2  -1 -11 17.7359 26.2447  22
  -2  -2  12 5358.21 198.627  24
  -2  -2  12 5519.11 225.320  16
  -2  -2  11 291.556 64.2086  24
  -2  -2  11 344.729 61.1062   4
  -2  -2  11 228.912 57.7000   8
  -2  -2  11 340.467 73.5462  16
  -2  -2  10 13119.0 371.035  24
  -2  -2  10 13529.3 418.945  16
  -2  -2  10 13087.9 387.022   8
  -2  -2  10 13443.5 366.193   4
  -2  -2   9 27842.5 559.321   8
  -2  -2   9 29306.0 540.317  24
  -2  -2   9 28076.1 587.503  16
  -2  -2   8 336.800 146.189   2
  -2  -2   8 277.990 52.5814  24
   2   2  -8 171.768 128.412  30
   2   2  -8 67.7196 98.1560  33
  -2  -2   8 319.476 64.0126   8
  -2  -2   8 304.589 64.4059  16
   2   2  -7 5064.04 528.668  33
  -2  -2   7 5068.37 190.291   5
  -2  -2   7 5126.34 216.455   8
   2   2  -7 3816.53 445.862  30
  -2  -2   7 4763.00 437.023   2
  -2  -2   7 5005.89 193.478  24
  -2  -2   7 4783.15 404.111  32
  -2  -2   7 5249.24 221.909  16
   2   2  -6 3292.66 389.477  33
  -2  -2   6 3135.34 155.898   8
  -2  -2   6 3239.23 335.055   2
  -2  -2   6 2910.56 288.280  32
  -2  -2   6 3148.41 155.736  16
  -2  -2   5 17811.8 642.154  32
   2   2  -5 17397.8 772.307  33
  -2  -2   5 17905.1 699.918   2
   2   2  -4 1149.54 184.580  33
  -2  -2   4 1152.75 149.044  32
  -2  -2   4 1140.56 166.637   2
  -2  -2   3 31069.5 783.959   2
  -2  -2   3 30622.5 691.349  32
   2   2  -3 30056.2 843.752  33
  -2  -2   2 65594.7 1030.92   2
   2   2  -2 66036.9 1136.18  33
  -2  -2   1 3701.20 236.604   2
   2   2  -1 3760.40 269.979  33
  -2  -2   1 3465.77 222.935  34
  -2  -2   0 13157.9 475.461  34
  -2  -2   0 13119.2 429.928   3
   2   2   0 12846.6 498.719  33
  -2  -2   0 13275.7 473.421  30
  -2  -2  -1 839.905 135.987  34
   2   2   1 926.976 152.134  33
  -2  -2  -1 973.162 145.978  30
  -2  -2  -1 977.628 138.246   3
  -2  -2  -2 3667.90 310.143   3
   2   2   2 4142.19 252.855  31
   2   2   2 4472.93 344.815  33
  -2  -2  -2 4304.57 318.391  34
  -2  -2  -2 3848.77 307.560  30
  -2  -2  -3 50037.8 1213.02  30
  -2  -2  -3 51256.9 1281.20   3
   2   2   3 51561.5 1260.29  33
  -2  -2  -3 50728.9 1169.86  34
   2   2   3 53580.8 1226.62  32
  -2  -2  -4 34149.1 1160.13   3
  -2  -2  -4 31913.2 1010.87  34
   2   2   4 34540.7 1091.98  32
  -2  -2  -4 33194.8 1097.39  30
   2   2   5 231.264 46.9103  15
  -2  -2  -5 209.344 119.043  34
   2   2   5 232.826 48.9285  24
  -2  -2  -5 112.130 90.0136   3
  -2  -2  -5 262.696 50.7516   7
  -2  -2  -5 305.453 137.569  30
   2   2   5 248.093 116.213  32
   2   2   6 1671.26 122.541  24
  -2  -2  -6 1823.06 340.525   3
  -2  -2  -6 1699.44 316.070  30
   2   2   6 1614.94 293.531  32
  -2  -2  -6 1590.11 119.982   7
   2   2   6 1621.27 125.746  15
   2   2   7 20695.4 458.637  24
  -2  -2  -7 20484.5 1176.00   3
   2   2   7 20834.0 1084.42  32
  -2  -2  -7 18943.9 1094.83  30
   2   2   8 41018.4 714.315  27
   2   2   8 40880.0 663.538  24
   2   2   9 1127.96 120.205  27
   2   2   9 982.561 108.998  16
   2   2   9 1087.73 107.853  24
  -2  -2  -9 1234.18 126.331  22
   2   2  10 2757.97 159.781  16
   2   2  10 2699.23 162.498  27
  -2  -2 -10 2749.65 166.439  22
  -2  -3  12 1017.23 94.1451  16
  -2  -3  11 4824.24 205.651  24
  -2  -3  11 4598.39 202.943   4
  -2  -3  11 4615.15 227.978  16
  -2  -3  10 9729.74 322.045   4
  -2  -3  10 10002.1 315.296  24
  -2  -3  10 9968.66 337.010   8
  -2  -3  10 9975.78 353.776  16
  -2  -3   9 3330.41 180.808  24
  -2  -3   9 3236.97 189.385   4
  -2  -3   9 3382.99 209.049  16
  -2  -3   9 3442.59 201.267   8
  -2  -3   8 143.669 124.866   2
   2   3  -8-21.0227 109.478  33
  -2  -3   8 38.7324 40.3345  24
  -2  -3   8 193.594 44.9936   5
  -2  -3   8 2.58102 35.5914   8
   2   3  -8-75.0573 98.6932  30
  -2  -3   8-8.36537 33.7393  16
  -2  -3   7 9244.22 262.538  24
  -2  -3   7 9307.01 280.278   5
  -2  -3   7 9718.80 664.633   2
  -2  -3   7 9934.75 285.193  17
   2   3  -7 10085.6 727.257  33
  -2  -3   7 9693.83 308.123   8
   2   3  -7 10910.0 762.607  30
  -2  -3   7 9537.42 311.083  16
   2   3  -6 4900.52 459.488  33
  -2  -3   6 4870.36 191.029  17
  -2  -3   6 5008.16 189.947   5
  -2  -3   6 5024.63 444.693   2
  -2  -3   6 5005.31 207.683  16
  -2  -3   6 4805.79 202.962   8
  -2  -3   5 5398.17 422.043   2
   2   3  -5 5428.00 442.193  33
  -2  -3   5 5037.66 340.373  32
  -2  -3   4 17.6814 73.4654   2
   2   3  -4 63.7573 65.1620  33
   2   3  -3 94213.7 1547.21  33
  -2  -3   3 94515.6 1483.82   2
   2   3  -2 22996.8 719.780  33
  -2  -3   2 24976.9 705.365   2
   2   3  -1 26150.0 756.778  33
  -2  -3   1 25399.4 481.925   3
  -2  -3   1 26384.4 737.925  30
  -2  -3   1 26274.8 676.565   2
  -2  -3   0 47122.3 1002.35  30
  -2  -3   0 47931.4 869.088   3
   2   3   0 47644.2 1046.99  33
  -2  -3   0 49180.2 1034.54  34
  -2  -3   0 49385.1 878.364   2
   2   3   1 26406.7 837.311  33
  -2  -3  -1 25688.4 747.442   3
  -2  -3  -1 26269.7 799.350  34
  -2  -3  -1 26299.7 613.159   2
  -2  -3  -1 25211.4 790.931  30
   2   3   1 25249.5 744.648  31
  -2  -3  -2 204361. 1679.32   2
  -2  -3  -2 216888. 2447.23  34
   2   3   2 218360. 2555.92  33
  -2  -3  -2 205015. 2465.10  30
  -2  -3  -2 203471. 2386.79   3
   2   3   2 209557. 2143.36  31
  -2  -3  -3 4316.85 393.788   3
   2   3   3 3937.88 361.376  32
   2   3   3 3766.35 291.025  31
   2   3   3 4181.58 392.734  33
  -2  -3  -3 4447.59 375.896  34
  -2  -3  -3 4520.16 399.534  30
  -2  -3  -4 1881.47 283.124  30
   2   3   4 1911.13 280.562  32
  -2  -3  -4 1720.36 121.211   7
  -2  -3  -4 1519.72 265.065   3
  -2  -3  -4 1713.26 255.828  34
   2   3   4 1893.09 114.015  15
  -2  -3  -5 1962.68 292.557  34
   2   3   5 1887.06 121.807  24
  -2  -3  -5 2287.73 359.512   3
   2   3   5 2085.98 133.756  15
  -2  -3  -5 1526.85 285.549  30
   2   3   5 1745.08 297.793  32
  -2  -3  -5 1940.53 136.909   7
   2   3   6 10942.9 317.106  24
  -2  -3  -6 10624.3 830.461   3
   2   3   6 10618.6 769.616  32
  -2  -3  -6 10710.6 794.501  30
   2   3   7 7235.74 272.087  24
  -2  -3  -7 7673.20 303.534  22
   2   3   8 41.1087 38.8229  27
   2   3   8 164.374 50.7620  24
  -2  -3  -8 221.992 66.3058  22
   2   3   9 157.137 53.7547  27
  -2  -3  -9 98.0257 41.5607  22
   2   3  10 923.596 93.7636  27
  -2  -3 -10 840.281 88.5853  22
   2   3  10 911.481 89.5006  16
  -2  -4  12 4043.48 170.586  16
  -2  -4  11 1531.30 118.934   4
  -2  -4  11 1527.94 125.638  16
  -2  -4  10 407.473 70.5576   4
  -2  -4  10 409.531 77.1511  16
  -2  -4   9 925.874 102.337   5
  -2  -4   9 833.841 101.506   6
  -2  -4   9 961.690 112.894   8
  -2  -4   9 772.453 100.042   4
  -2  -4   9 834.302 105.320  16
  -2  -4   8 8252.48 291.796   5
  -2  -4   8 8293.28 306.664   6
  -2  -4   8 8565.50 294.490  17
  -2  -4   8 8484.71 306.430   4
   2   4  -8 7814.79 709.258  30
  -2  -4   8 8541.83 315.342   8
  -2  -4   8 8329.23 316.746  16
  -2  -4   7-20.7280 36.8839   5
   2   4  -7 62.6540 80.5611  30
  -2  -4   7 108.968 41.5327   4
  -2  -4   7 151.451 130.318   2
  -2  -4   7 53.8025 38.7294   8
  -2  -4   7 76.3769 39.5451  17
  -2  -4   7 11.4398 37.5783  16
  -2  -4   6 6270.82 230.293  14
  -2  -4   6 5688.40 507.827   2
   2   4  -6 6110.47 515.308  33
  -2  -4   6 6501.22 238.521   5
  -2  -4   6 6237.22 235.750  17
  -2  -4   6 6415.06 233.959   4
  -2  -4   6 6479.96 249.728   8
  -2  -4   6 6034.69 241.204  16
  -2  -4   5 4150.81 173.591   4
   2   4  -5 3719.92 374.907  33
  -2  -4   5 3657.69 168.963   5
  -2  -4   5 3851.79 174.431  17
  -2  -4   5 4019.44 393.833   2
  -2  -4   5 3967.26 172.464  14
  -2  -4   5 3887.69 181.289   8
  -2  -4   5 3962.51 183.148  16
   2   4  -4 24803.8 891.024  33
  -2  -4   4 23881.1 881.703   2
   2   4  -3 123273. 1877.92  33
  -2  -4   3 126638. 1872.61   2
   2   4  -2 4985.46 363.895  33
  -2  -4   2 4648.80 337.727   2
  -2  -4   1 14.2134 49.8286  30
  -2  -4   1 168.970 79.5769   2
   2   4  -1-14.7916 59.4876  33
   2   4  -1 75.0490 95.4566  31
  -2  -4   0 14517.9 506.251   3
   2   4   0 14026.4 624.160  33
  -2  -4   0 13792.6 609.802  30
  -2  -4   0 14651.5 521.344   2
   2   4   0 14729.9 653.700  31
  -2  -4  -1 1767.29 169.433   2
  -2  -4  -1 1188.39 188.655   3
   2   4   1 1518.19 224.003  33
  -2  -4  -1 1305.01 216.698  30
   2   4   1 1634.52 226.643  31
  -2  -4  -2 22661.4 853.815   3
   2   4   2 22146.1 813.014  31
   2   4   2 23358.5 864.771  32
  -2  -4  -2 22281.1 882.384  30
   2   4   2 23144.2 904.314  33
  -2  -4  -3 11870.3 697.839   3
  -2  -4  -3 11910.6 699.096  30
   2   4   3 12650.0 613.062  31
   2   4   3 12432.7 685.481  32
  -2  -4  -3 12004.0 315.501   7
  -2  -4  -4 19775.1 971.352  30
  -2  -4  -4 19159.5 393.054  22
   2   4   4 19329.2 933.510  32
  -2  -4  -4 17056.9 362.236  13
  -2  -4  -4 19281.1 432.361   7
  -2  -4  -4 19579.9 980.004   3
  -2  -4  -5 47689.1 1687.53   3
  -2  -4  -5 46809.6 672.514  22
   2   4   5 50806.4 1634.80  32
  -2  -4  -5 48110.3 1631.41  30
  -2  -4  -6 4475.57 227.208  22
  -2  -4  -6 4151.43 529.515  30
  -2  -4  -7 531.341 86.4011  22
   2   4   8 12260.8 388.688  27
  -2  -4  -8 11929.4 367.171  22
   2   4   9 407.254 73.2707  27
  -2  -4  -9 255.736 56.0222  22
   2   4  10 11706.8 298.129  27
  -2  -4 -10 10876.4 275.747  22
   2   4  10 11260.6 281.657  16
  -2  -5  11 942.500 94.8360  16
  -2  -5  11 1012.31 91.5281   4
  -2  -5  11 1019.35 88.3511  28
  -2  -5  10 59.3903 33.8487  28
  -2  -5  10 42.7221 33.7311   5
  -2  -5  10 89.8130 38.6121   4
  -2  -5  10 22.4880 30.8055  16
  -2  -5   9 257.707 63.9578  16
  -2  -5   9 301.403 73.0205   6
  -2  -5   9 326.487 68.7258   4
  -2  -5   9 339.286 71.4405   5
  -2  -5   9 310.491 61.7428  28
  -2  -5   8 2068.73 154.576   4
  -2  -5   8 1615.22 149.657   6
  -2  -5   8 1894.51 154.229  16
  -2  -5   8 1912.39 148.535   5
  -2  -5   7 53402.5 765.689  17
  -2  -5   7 55952.9 765.850   4
  -2  -5   7 54671.8 766.008   5
  -2  -5   7 54323.1 795.558  16
  -2  -5   6 21873.6 455.468  28
  -2  -5   6 21581.1 468.170  17
  -2  -5   6 20288.7 1033.38   2
  -2  -5   6 22273.4 486.426  16
  -2  -5   6 20777.8 456.003   5
  -2  -5   6 22119.5 455.507   4
  -2  -5   6 22409.0 471.364  14
  -2  -5   5 3294.78 174.984  14
  -2  -5   5 3277.83 153.987  29
  -2  -5   5 3311.23 175.279  17
   2   5  -5 2974.52 367.636  31
  -2  -5   5 3341.95 171.575  28
  -2  -5   5 3381.91 180.731  16
  -2  -5   5 3395.87 174.793   5
  -2  -5   5 3244.97 163.336   4
  -2  -5   5 3417.33 404.672   2
  -2  -5   4 2311.11 125.257  29
   2   5  -4 2438.37 324.400  31
  -2  -5   4 2290.43 132.494  28
  -2  -5   4 2553.71 147.438  14
  -2  -5   4 2345.67 144.935  16
  -2  -5   4 2393.99 139.643   5
  -2  -5   4 2949.76 345.363   2
  -2  -5   3 473.974 64.7823  14
  -2  -5   3 590.833 158.366   2
  -2  -5   3 427.821 60.0944  23
   2   5  -3 264.738 132.721  31
  -2  -5   3 544.221 68.6535   5
  -2  -5   3 371.469 56.1084  16
   2   5  -3 616.383 155.533  33
  -2  -5   3 452.356 60.6169   4
  -2  -5   2 5701.61 415.336   2
   2   5  -2 6342.76 440.315  33
   2   5  -2 7225.77 532.326  31
   2   5  -1 35380.6 1158.79  31
   2   5  -1 35407.8 1041.70  33
  -2  -5   1 33634.4 934.481   2
  -2  -5   0 11462.7 498.923   2
   2   5   0 11796.0 631.243  33
  -2  -5   0 11335.1 625.633  30
   2   5   0 11708.0 663.836  31
  -2  -5  -1 485.165 64.3461  23
   2   5   1 270.922 118.784  32
   2   5   1 362.981 128.759  33
   2   5   1 457.003 139.964  31
  -2  -5  -1 247.344 111.416  30
  -2  -5  -2 45637.9 601.150  23
  -2  -5  -2 44551.1 587.627  13
   2   5   2 44028.1 1301.67  32
  -2  -5  -2 47762.5 1326.36   3
   2   5   2 44275.0 1300.59  31
  -2  -5  -2 45604.2 1376.38  30
   2   5   2 43755.1 1347.64  33
  -2  -5  -3 11640.2 731.399   3
  -2  -5  -3 10875.0 298.326  13
  -2  -5  -3 11315.0 728.767  30
   2   5   3 10865.2 649.179  31
   2   5   3 10286.1 680.191  32
  -2  -5  -3 11105.6 310.924  23
  -2  -5  -4 19775.2 1039.94   3
  -2  -5  -4 18521.2 396.847  13
  -2  -5  -4 17099.4 410.705  23
   2   5   4 18613.4 984.882  32
  -2  -5  -4 18163.7 984.170  30
  -2  -5  -5 40543.1 1616.48   3
   2   5   5 42748.8 1573.29  32
   2   5   5 41826.7 689.566  26
  -2  -5  -5 41323.2 1580.22  30
  -2  -5  -6 32602.8 603.423  22
  -2  -5  -7 542.444 80.5593  23
  -2  -5  -7 413.931 71.4266  22
   2   5   8 2781.61 180.119  27
  -2  -5  -8 2719.61 162.988  23
  -2  -5  -8 2547.00 160.813  22
   2   5   9 6895.22 252.398  27
  -2  -5  -9 6453.30 213.315  23
  -2  -5  -9 6585.84 227.187  22
  -2  -6  11 513.622 59.1142   4
  -2  -6  10 1153.11 105.199  16
  -2  -6  10 1249.74 108.198   4
  -2  -6  10 1248.02 107.078   6
  -2  -6  10 1191.82 105.616   5
  -2  -6   9 1345.14 128.988   6
  -2  -6   9 1459.32 119.895  28
  -2  -6   9 1382.75 124.627   5
  -2  -6   9 1538.67 133.615  16
  -2  -6   9 1333.45 121.599   4
  -2  -6   8 1614.25 131.021  28
  -2  -6   8 1401.51 131.511   5
  -2  -6   8 1469.43 137.897  16
  -2  -6   8 1564.19 148.376   6
  -2  -6   7 19.0589 41.7129  17
  -2  -6   7 81.3220 50.2629   5
  -2  -6   7 49.3927 33.9372   4
  -2  -6   7 13.6551 32.3598  28
  -2  -6   7 121.384 53.2084  16
  -2  -6   6 7308.69 270.916  28
  -2  -6   6 7049.62 287.331  17
  -2  -6   6 6872.77 282.896  16
  -2  -6   6 6882.56 279.088   5
  -2  -6   6 6863.76 277.375  14
  -2  -6   6 6681.56 626.860   2
  -2  -6   6 6728.41 260.700   4
  -2  -6   5 2316.54 142.398  29
  -2  -6   5 2512.05 155.022  28
  -2  -6   5 2309.66 159.916  14
  -2  -6   5 2059.83 343.503   2
  -2  -6   5 2242.74 157.855  16
  -2  -6   5 2331.08 156.965   5
  -2  -6   5 2395.86 162.740  17
  -2  -6   5 2432.88 149.364   4
   2   6  -5 2605.04 378.503  31
  -2  -6   4 15334.3 364.509  28
  -2  -6   4 14892.7 377.593  17
  -2  -6   4 14295.1 383.163  14
  -2  -6   4 14827.2 353.624  29
  -2  -6   4 15114.6 390.539  16
  -2  -6   4 14859.1 377.144   5
  -2  -6   4 13559.9 792.774   2
  -2  -6   4 14771.2 349.507   4
   2   6  -4 15442.4 890.350  31
  -2  -6   3 4097.78 186.816  29
  -2  -6   3 4100.82 199.878  14
  -2  -6   3 4126.41 196.893  23
  -2  -6   3 4206.21 178.468   4
  -2  -6   3 4010.71 171.607  21
  -2  -6   3 3716.64 393.651   2
  -2  -6   3 4119.84 194.899   5
  -2  -6   3 3810.50 175.502  28
  -2  -6   3 4169.86 200.755  16
   2   6  -3 3605.35 427.902  31
  -2  -6   2 13245.0 348.614  23
  -2  -6   2 14257.1 361.704  14
  -2  -6   2 13964.0 357.372  16
  -2  -6   2 14129.5 321.145  21
  -2  -6   2 14223.9 709.764   2
   2   6  -2 14336.9 828.470  31
  -2  -6   1 38379.5 594.611  16
  -2  -6   1 37004.5 581.230  23
  -2  -6   1 38795.6 535.430  21
  -2  -6   0 1147.82 105.175  23
  -2  -6   0 1245.46 99.3899  21
   2   6   0 1297.86 234.164  33
  -2  -6   0 1254.20 113.096  16
  -2  -6   0 1207.09 107.885  13
   2   6   0 1241.73 246.492  31
  -2  -6   0 1179.73 242.287  30
  -2  -6  -1 4734.13 206.949  23
  -2  -6  -1 4643.19 206.849  13
   2   6   1 4800.83 453.980  33
  -2  -6  -1 3893.51 426.017  30
   2   6   1 4761.52 432.127  32
   2   6   1 4907.46 479.818  31
  -2  -6  -2 17996.8 406.748  13
  -2  -6  -2 17925.2 406.115  23
   2   6   2 17695.5 918.199  31
   2   6   2 17365.0 879.646  32
  -2  -6  -2 17078.6 916.679  30
  -2  -6  -3 53480.6 720.217  23
  -2  -6  -3 55097.0 715.971  13
   2   6   3 57688.0 1697.87  32
   2   6   3 54331.1 1619.22  31
  -2  -6  -3 50764.3 1635.68  30
  -2  -6  -4 5149.15 232.733  23
  -2  -6  -4 4114.10 489.214  30
   2   6   4 5490.66 557.345  32
   2   6   5 132.933 55.2044  26
  -2  -6  -5 65.6624 41.3151  23
  -2  -6  -6 3503.03 192.427  23
  -2  -6  -7 2913.70 166.670  23
   2   6   8 14.7388 28.2721  27
  -2  -6  -8 16.8972 29.4775  23
  -2  -6  -8-4.71376 28.6847  20
   2   6   9 485.514 63.0408  27
  -2  -7  10 24520.8 407.046  16
  -2  -7   9 17387.0 426.491   6
  -2  -7   9 18335.0 403.054   4
  -2  -7   9 18056.4 408.612  16
  -2  -7   8 10333.0 365.889   6
  -2  -7   8 11175.7 351.155  16
  -2  -7   8 10720.5 329.918   4
  -2  -7   8 11304.8 352.348   5
  -2  -7   7 153.844 61.3235   5
  -2  -7   7 172.156 64.0616  17
  -2  -7   7 127.247 46.9919   4
  -2  -7   7 63.4562 43.7356  16
  -2  -7   6 20573.4 447.754  28
  -2  -7   6 21173.6 505.716  17
  -2  -7   6 20161.7 501.990  14
  -2  -7   6 20631.1 494.348   5
  -2  -7   6 20329.4 456.092   4
  -2  -7   6 20118.1 488.600  16
  -2  -7   6 20816.9 440.992  29
  -2  -7   5 3459.21 185.362  29
  -2  -7   5 3586.01 186.536  28
  -2  -7   5 3602.11 214.566  14
  -2  -7   5 3467.48 185.855   4
  -2  -7   5 3494.95 202.337   5
  -2  -7   5 3641.74 206.249  17
  -2  -7   5 3754.98 212.940  16
  -2  -7   4 8254.01 288.887  29
  -2  -7   4 8338.08 300.885  17
  -2  -7   4 8214.73 314.457  14
  -2  -7   4 8155.37 305.723  16
  -2  -7   4 8400.44 659.799   2
   2   7  -4 7700.35 686.392  31
  -2  -7   3 2038.81 147.361  29
  -2  -7   3 1883.89 149.513  14
  -2  -7   3 2022.71 324.043   2
  -2  -7   3 2040.35 146.245  17
  -2  -7   3 2125.85 155.064  16
   2   7  -3 1668.31 308.816  31
  -2  -7   2 990.114 91.8887  21
  -2  -7   2 1032.32 98.8594  17
  -2  -7   2 950.001 103.792  23
   2   7  -2 673.406 201.552  31
  -2  -7   2 961.068 107.169  16
  -2  -7   2 1064.61 108.183  14
  -2  -7   1 15035.6 393.196  14
  -2  -7   1 14674.6 390.906  23
  -2  -7   1 15245.6 359.469  21
  -2  -7   1 15569.0 356.994  17
  -2  -7   1 15828.0 417.088  16
   2   7  -1 15643.4 953.469  31
  -2  -7   0 18367.4 434.858  23
   2   7   0 19938.0 1072.90  31
  -2  -7  -1 7856.58 283.311  23
  -2  -7  -1 8258.01 663.889  30
   2   7   1 7459.18 657.239  31
  -2  -7  -2 143817. 1213.05  23
   2   7   2 139580. 2805.98  31
  -2  -7  -3 106988. 1055.99  23
  -2  -7  -4 7237.46 276.825  23
   2   7   5 1899.86 152.922  26
  -2  -7  -5 1911.25 140.705  23
  -2  -7  -6 7205.93 255.246  23
  -2  -7  -6 6949.64 276.709  20
  -2  -7  -7 524.895 75.0264  20
   2   7   8 5619.45 198.142  27
  -2  -7  -8 6163.36 198.385  20
  -2  -8   9 4042.14 187.834   6
  -2  -8   9 4204.19 169.601  16
  -2  -8   8 26.2342 41.7530   6
  -2  -8   8 9.76447 29.3352  16
  -2  -8   7 4879.82 250.988   6
  -2  -8   7 5079.12 230.612  16
  -2  -8   6 2324.54 174.373  14
  -2  -8   6 2657.80 174.397  16
  -2  -8   6 2684.33 159.032  29
  -2  -8   5 2998.01 179.090  29
  -2  -8   5 2743.61 181.307  16
  -2  -8   5 3082.80 201.439  14
  -2  -8   5 3071.43 192.138  17
  -2  -8   4 10752.7 347.311  29
  -2  -8   4 10849.6 351.788  17
  -2  -8   4 10936.7 373.769  14
  -2  -8   4 10530.3 355.483  16
  -2  -8   3 3007.11 187.132  29
  -2  -8   3 3629.61 213.196  14
  -2  -8   3 3208.86 184.952  17
  -2  -8   3 3314.02 202.159  16
  -2  -8   2 707.289 96.4329  29
  -2  -8   2 829.240 95.5514  17
  -2  -8   2 684.859 96.8541  14
  -2  -8   2 717.893 103.575  16
  -2  -8   1 10561.0 344.828  14
  -2  -8   1 10081.0 335.007  23
  -2  -8   0 1592.19 135.439  14
  -2  -8   0 1629.28 135.097  23
  -2  -8  -1 6167.96 258.320  23
  -2  -8  -1 6442.57 260.114  14
  -2  -8  -1 6803.86 264.935  20
  -2  -8  -2 441.103 69.6039  14
  -2  -8  -2 504.843 77.6738  23
  -2  -8  -2 440.891 78.8109  20
  -2  -8  -3 6955.60 265.103  23
  -2  -8  -3 6652.41 276.231  20
   2   8   4 17982.1 458.434  26
  -2  -8  -4 18569.7 418.776  23
  -2  -8  -4 17719.5 448.679  20
   2   8   5 27.6416 37.7547  26
  -2  -8  -5 74.9440 46.1979  20
  -2  -8  -6 240.782 53.6460  20
  -2  -8  -7 1483.28 103.987  20
  -2  -9   8 715.272 84.2518   6
  -2  -9   7 190.798 54.8028   6
  -2  -9   7 133.517 43.9495  16
  -2  -9   6 6321.95 269.124   6
  -2  -9   6 6594.78 250.427  16
  -2  -9   6 6622.90 234.206  29
  -2  -9   5 19924.5 441.370  29
  -2  -9   5 20734.9 465.649  16
  -2  -9   5 21114.6 497.572  14
  -2  -9   4 6273.32 262.303  29
  -2  -9   4 6324.10 275.534  14
  -2  -9   4 6470.34 271.734  16
  -2  -9   3 969.101 112.025  29
  -2  -9   3 871.020 94.9737  17
  -2  -9   3 846.192 105.083  14
  -2  -9   3 782.859 100.134  16
  -2  -9   2 1518.33 135.797  29
  -2  -9   2 1309.94 128.618  14
  -2  -9   1 2653.93 175.415  14
  -2  -9   1 3040.56 188.458  29
  -2  -9   0 96216.7 1044.48  29
  -2  -9   0 95531.1 997.472  14
  -2  -9  -1 34478.3 572.922  14
  -2  -9  -1 34291.0 570.850  23
  -2  -9  -1 34807.5 576.693  20
  -2  -9  -2 25760.1 481.573  23
  -2  -9  -2 26596.6 514.048  20
  -2  -9  -3 23724.0 482.947  20
   2   9   4 1006.40 100.781  26
  -2  -9  -4 937.348 95.7677  20
  -2  -9  -5 16836.4 369.585  20
  -2 -10   6 4493.53 190.851   6
  -2 -10   5 1413.07 115.427   6
  -2 -10   5 1475.67 108.725  29
  -2 -10   4 33.5372 29.3290  29
  -2 -10   4-41.2996 41.1810   6
  -2 -10   3 7831.90 274.931  29
  -2 -10   3 7936.65 279.289  14
  -2 -10   2 6470.66 253.182  29
  -2 -10   2 6218.92 247.427  14
  -2 -10   1 50.4180 35.1464  29
  -2 -10   1-5.74955 32.8902  14
  -2 -10   0 2845.66 168.634  29
  -2 -10   0 2673.26 152.039  14
  -2 -10  -1 8076.37 274.806  29
  -2 -10  -2 528.900 72.6977  29
  -2 -10  -2 458.105 60.3628  20
  -2 -10  -3-10.5953 25.4176  29
  -2 -10  -3 60.3875 36.4067  20
   2  10   3-15.7442 34.6036  26
  -2 -11   3 2264.48 121.585  29
  -2 -11   2 9071.34 249.756  29
  -2 -11   1 10644.1 271.695  29
  -2 -11   0 13053.9 298.001  29
  -2 -11  -1 184.645 42.2883  29
   3 -11  -2 416.134 55.9362  19
   3 -11  -1 2884.97 148.277  19
   3 -11   0 1669.42 114.058  19
   3 -11   1 111.775 33.9276  19
   3 -10  -6-12.0089 28.0144  19
   3 -10  -5-56.6831 36.4312  19
   3 -10  -5 21.5587 29.6473  22
  -3  10   5 20.2089 35.8393  26
  -3  10   4 1221.10 112.664  26
   3 -10  -4 1313.74 106.941  22
   3 -10  -4 1359.06 112.454  19
   3 -10  -3 14910.0 358.052  22
   3 -10  -3 16167.8 397.054  19
   3 -10  -2 4796.56 209.520  22
   3 -10  -2 4665.29 219.040  19
   3 -10  -1 2156.12 151.130  19
   3 -10  -1 2040.07 137.910  22
   3 -10  -1 2167.96 132.012  29
   3 -10   0 1799.01 124.891  29
   3 -10   0 1653.91 122.897  22
   3 -10   0 1822.50 142.912  19
   3 -10   1 2011.46 148.555  19
   3 -10   1 1992.94 132.327  29
   3 -10   2 5570.16 235.773  19
   3 -10   2 5114.46 209.836  24
   3 -10   2 5426.64 214.162  29
   3 -10   3 211.506 51.1476  29
   3 -10   3 198.924 44.7674  24
   3 -10   4 678.824 68.9788  24
   3 -10   4 873.204 84.5377  29
  -3   9   7 1818.62 128.767  26
   3  -9  -7 1701.78 118.013  22
   3  -9  -7 1812.55 121.396  19
  -3   9   6 1271.60 120.421  26
   3  -9  -6 1359.20 114.923  22
   3  -9  -6 1450.24 119.433  19
  -3   9   5 5030.79 241.591  26
   3  -9  -5 5154.96 231.121  22
   3  -9  -5 5309.66 239.733  19
   3  -9  -4 3572.85 197.715  22
   3  -9  -4 4003.09 214.581  19
   3  -9  -3 743.438 101.547  19
   3  -9  -3 724.418 95.6509  22
   3  -9  -2 7174.26 294.174  19
   3  -9  -2 6630.70 275.062  22
   3  -9  -1 21.2964 35.0359  29
   3  -9  -1-51.5862 43.0195  19
   3  -9  -1 9.93942 32.4136  22
   3  -9   0 770.793 93.4836  29
   3  -9   0 623.232 91.1696  22
   3  -9   0 592.475 96.2297  19
   3  -9   1 148.121 56.8180  22
   3  -9   1 77.1039 47.9512  19
   3  -9   1 96.9444 45.2331  29
   3  -9   2 2907.07 181.022  22
   3  -9   2 2596.31 181.827  19
   3  -9   2 2538.67 165.593  29
   3  -9   3 3063.70 181.167  24
   3  -9   3 3455.58 190.101  29
   3  -9   4-60.7940 44.1194  29
   3  -9   4 41.8933 39.8207  24
   3  -9   5 836.458 86.8452  24
   3  -9   6 76.7976 34.8501  24
   3  -9   6 72.7895 33.8632   9
   3  -8  -9 11868.1 281.113  19
  -3   8   8 1169.14 110.766  26
   3  -8  -8 1211.70 107.862  22
  -3   8   7-10.0522 39.0359  26
   3  -8  -7 37.5104 41.6350  22
  -3   8   6 7646.92 315.736  26
   3  -8  -6 7686.70 305.268  22
   3  -8  -5 11522.5 379.570  22
  -3   8   5 11723.8 395.327  26
   3  -8  -5 12282.0 389.944  19
   3  -8  -4 214.432 59.2120  22
   3  -8  -4 83.9308 46.6518  19
   3  -8  -3 1019.82 116.114  22
   3  -8  -3 1034.44 116.133  19
   3  -8  -2 18049.5 473.111  19
   3  -8  -2 17610.6 463.313  22
   3  -8  -1 294.692 62.0172  29
   3  -8  -1 173.408 58.3469  19
   3  -8  -1 291.666 66.5123  22
   3  -8   0 464.020 75.1657  29
   3  -8   0 472.977 88.9599  22
   3  -8   0 487.221 91.0165  19
   3  -8   1 21.2996 32.1454  29
   3  -8   1-41.4571 44.6122  25
   3  -8   1-19.7642 44.1294  22
   3  -8   1 51.8803 61.4464  19
   3  -8   2 5511.81 242.071  25
   3  -8   2 5700.61 274.990  19
   3  -8   2 5557.90 261.571  22
   3  -8   2 5546.93 251.666  29
   3  -8   3 2102.12 153.023  25
   3  -8   3 2026.41 155.930  22
   3  -8   3 2001.21 163.080  19
   3  -8   3 2076.93 157.628  29
   3  -8   4 11149.6 356.570  24
   3  -8   4 10308.9 311.143   5
   3  -8   4 10812.1 352.575  29
   3  -8   5 5644.38 244.190  24
   3  -8   5 5106.55 219.074   5
   3  -8   5 5275.14 242.266  29
   3  -8   6 1420.11 116.016  24
   3  -8   6 1400.23 110.818   5
   3  -8   7 17596.8 352.197   9
   3  -8   7 17039.1 352.077  24
   3  -8   7 17506.6 347.056   5
   3  -7  -9 70.2867 37.5270  22
  -3   7   8 1343.36 133.864  26
   3  -7  -8 1173.39 121.608  22
  -3   7   7 1926.70 167.195  26
   3  -7  -7 1668.35 154.751  22
  -3   7   6 11016.3 394.218  26
   3  -7  -6 11712.3 400.071  22
   3  -7  -6 11856.3 370.558  20
   3  -7  -5 649.558 100.131  22
   3  -7  -5 791.137 102.309  20
   3  -7  -4 11408.5 377.684  22
   3  -7  -4 11285.5 361.339  20
   3  -7  -3 389.115 74.4948  19
  -3   7   3 333.216 160.048  31
   3  -7  -3 406.287 77.0903  22
   3  -7  -3 150.591 109.834   1
   3  -7  -2 3252.91 197.519  19
   3  -7  -2 3005.89 190.148  22
  -3   7   2 2935.86 424.234  31
   3  -7  -2 3280.25 420.550   1
   3  -7  -1 149.899 43.6620  29
   3  -7  -1 316.754 165.806   1
   3  -7  -1 242.301 61.2777  22
  -3   7   1 200.504 134.019  31
   3  -7  -1 184.769 51.4471  19
   3  -7   0 1387.00 119.574  29
   3  -7   0 1370.68 132.597  22
   3  -7   0 1140.89 119.941  19
  -3   7   0 1021.94 254.616  34
   3  -7   0 1301.26 279.017   1
  -3   7   0 1242.24 281.404  31
   3  -7   1 24.7536 35.4677  29
   3  -7   1 68.9515 42.0247  25
  -3   7  -1 93.3673 98.5463  34
   3  -7   1 26.1789 40.2486  22
   3  -7   1-0.39772 34.6770  19
   3  -7   2 7015.99 291.556  19
   3  -7   2 6562.77 267.533   6
   3  -7   2 6665.15 282.761  22
  -3   7  -2 6392.05 641.238  34
   3  -7   2 6474.18 268.091  25
   3  -7   2 6272.48 259.215  29
   3  -7   3 25392.0 554.010   6
   3  -7   3 26185.9 563.743  22
   3  -7   3 26224.2 502.821   5
   3  -7   3 25974.3 558.842  19
   3  -7   3 26465.7 546.783  25
   3  -7   3 25956.8 542.324  29
   3  -7   4 5525.87 254.968  25
   3  -7   4 5880.32 263.289  24
   3  -7   4 5872.22 248.961   5
   3  -7   4 5825.20 263.868  29
   3  -7   5 6121.68 264.277  24
   3  -7   5 5934.09 253.932   5
   3  -7   5 6289.56 276.169  29
   3  -7   6 8141.18 294.218  24
   3  -7   6 7617.20 281.375   5
   3  -7   7 2107.07 141.120  24
   3  -7   7 1876.13 133.809   5
   3  -7   7 2021.89 138.689   9
   3  -7   8 4364.80 178.814  24
   3  -7   8 4265.33 177.147   5
   3  -7   8 4271.96 170.343   9
   3  -6 -10 481.865 74.3580  22
  -3   6  10 367.210 61.6838   8
   3  -6  -9 100.645 44.4068  22
  -3   6   8 14201.7 446.667  26
   3  -6  -8 14927.0 441.705  22
   3  -6  -7 505.805 92.5312  22
   3  -6  -7 464.197 79.9198  20
  -3   6   7 474.650 83.0378  26
  -3   6   6 150.140 59.4470  26
   3  -6  -6 102.490 47.0320  22
   3  -6  -6 160.171 58.0200  20
   3  -6  -5 1825.63 353.022   3
   3  -6  -5 1394.56 135.146  22
   3  -6  -5 1648.86 134.960  20
  -3   6   5 1443.98 289.522  31
   3  -6  -4 5619.24 561.164   1
   3  -6  -4 5877.99 261.455  22
  -3   6   4 5565.93 559.534  31
   3  -6  -4 5748.40 243.985  20
   3  -6  -4 5556.18 559.311   3
   3  -6  -3 533.383 186.911   1
   3  -6  -3 520.305 178.694   3
   3  -6  -3 554.291 84.3735  22
   3  -6  -3 508.371 76.9670  20
  -3   6   3 704.759 202.856  31
   3  -6  -2 86.8000 43.0677  19
   3  -6  -2 86.3791 43.7153  22
  -3   6   2 133.154 90.8829  31
  -3   6   1 4195.79 456.140  31
   3  -6  -1 4288.06 209.633  22
   3  -6  -1 4231.61 202.554  19
   3  -6  -1 3689.69 412.713   1
   3  -6  -1 4181.47 177.345  29
   3  -6   0 3414.87 167.497  29
   3  -6   0 3425.42 184.691  19
  -3   6   0 3124.84 406.726  34
   3  -6   0 3412.01 187.163  22
  -3   6   0 3461.64 406.194  31
   3  -6   0 3476.01 400.530   1
   3  -6   1 7152.92 250.548  29
   3  -6   1 7461.44 255.144   6
   3  -6   1 7359.76 276.313  22
  -3   6  -1 7697.07 574.400  31
  -3   6  -1 8055.89 654.759  34
   3  -6   1 7668.28 277.472  19
   3  -6   1 7368.04 561.948   1
   3  -6   2 61.5258 26.7995   5
   3  -6   2 4.43422 31.2522  25
   3  -6   2-75.0886 126.453   1
   3  -6   2 13.2083 35.9185   6
  -3   6  -2-144.783 117.138  34
   3  -6   2 15.1590 32.4904  22
   3  -6   2 5.89087 29.1731  29
   3  -6   2 16.4038 29.6517  19
   3  -6   3 55.9655 38.5924  25
   3  -6   3 26.6687 36.4049  22
   3  -6   3 70.6244 40.5213   5
   3  -6   3 5.20128 34.0363  19
  -3   6  -3 37.2479 122.865  34
   3  -6   3 19.6246 41.8330  29
   3  -6   3-5.09764 52.4224   6
   3  -6   4 9771.31 333.681  25
   3  -6   4 10440.5 367.078   6
   3  -6   4 10053.2 324.918   5
   3  -6   4 10020.1 338.935  24
  -3   6  -4 9000.20 732.566  34
   3  -6   4 10378.0 343.615  29
   3  -6   5 7618.57 293.746   5
   3  -6   5 7536.30 298.617  24
   3  -6   5 7693.68 304.121  29
   3  -6   6 197.720 54.1021  24
   3  -6   6 261.480 60.6348   5
   3  -6   7 452.688 77.5139  24
   3  -6   7 501.322 81.4338   9
   3  -6   7 462.541 78.9928   5
   3  -6   8 1687.96 123.797  24
   3  -6   8 1741.24 129.233   5
   3  -6   8 1746.17 124.070   9
   3  -6   9 240.718 46.1625  24
   3  -5 -11 1366.18 111.678  22
  -3   5  11 1385.32 100.857   8
  -3   5  10 1089.63 102.528  16
   3  -5 -10 981.431 107.799  22
  -3   5  10 840.337 91.9556   8
   3  -5  -9 15583.7 444.931  22
  -3   5   9 15362.0 394.159  16
  -3   5   8 3788.74 233.472  26
   3  -5  -8 3858.53 229.668  22
   3  -5  -8 4182.55 203.523  20
  -3   5   7 12596.0 415.936  26
   3  -5  -7 12032.4 393.602  22
   3  -5  -7 12662.6 359.550  20
  -3   5   6 1701.45 146.748  26
  -3   5   6 1904.41 312.317  32
   3  -5  -6 2021.85 377.413   3
   3  -5  -6 1723.63 146.992  22
   3  -5  -6 1878.41 137.155  20
  -3   5   6 1839.76 336.453  31
   3  -5  -5 441.235 143.734   3
  -3   5   5 200.241 114.590  32
   3  -5  -5 405.459 71.5266  22
   3  -5  -5 517.002 75.1044  20
  -3   5   5 302.832 123.805  31
  -3   5   4 31179.1 993.022  32
   3  -5  -4 31884.6 568.849  22
   3  -5  -4 33531.7 536.520  20
  -3   5   4 33858.0 1279.31  31
   3  -5  -4 32128.7 1254.95   3
  -3   5   3 7450.46 573.357  31
   3  -5  -3 7957.84 272.687  22
   3  -5  -3 7937.20 254.910  20
   3  -5  -3 7349.31 560.018   3
   3  -5  -3 7726.81 575.241   1
   3  -5  -2 37.2936 74.5315   1
   3  -5  -2 182.079 45.8585  22
   3  -5  -2 98.7545 33.4333  20
  -3   5   2 83.0229 80.0061  31
   3  -5  -1 17662.0 388.901  22
   3  -5  -1 17865.0 829.101   1
   3  -5  -1 17939.7 372.175  19
  -3   5   1 18150.5 843.189  31
   3  -5   0 6294.10 231.103  22
   3  -5   0 6209.27 480.349   1
   3  -5   0 6232.70 219.361  19
  -3   5   0 6794.41 529.548  34
  -3   5   0 5889.93 476.185  31
   3  -5   1 16130.5 344.198  29
  -3   5  -1 16595.2 744.202  31
   3  -5   1 16932.7 359.018   6
   3  -5   1 15959.8 374.205  22
   3  -5   1 16813.2 792.036   1
  -3   5  -1 16798.7 868.714  34
   3  -5   1 16466.2 364.401  19
   3  -5   2 194.644 49.2086  29
   3  -5   2 187.938 47.2016   6
   3  -5   2 272.183 54.2552  19
  -3   5  -2 91.8651 120.445  34
   3  -5   2 138.151 44.7518  22
   3  -5   2 166.408 38.1110   5
   3  -5   3 14844.2 379.448  25
  -3   5  -3 14976.0 885.290  34
   3  -5   3 15576.4 401.814   6
   3  -5   3 14635.9 386.577  22
   3  -5   3 15544.9 361.843   5
   3  -5   3 14500.0 374.029  19
   3  -5   3 15932.2 787.093   1
   3  -5   3 15841.6 378.108  29
   3  -5   4 28441.2 546.766  25
   3  -5   4 28312.0 544.477  24
   3  -5   4 28639.5 582.889   6
   3  -5   4 28302.8 526.149   5
  -3   5  -4 27902.3 1227.67  34
   3  -5   4 29785.0 551.161  29
   3  -5   5 4103.56 218.084  24
   3  -5   5 4109.10 213.019   5
   3  -5   5 3982.92 213.267  29
   3  -5   5 3669.61 208.265  25
   3  -5   6 3119.43 195.451  24
   3  -5   6 3048.81 193.744   5
   3  -5   7 504.824 88.6542   9
   3  -5   7 741.153 97.2298  24
   3  -5   7 624.970 90.9956   5
   3  -5   8 923.906 98.4459   9
   3  -5   8 932.527 100.922  24
   3  -5   8 843.225 101.198   5
   3  -5   9 1297.68 104.910  24
   3  -5   9 1182.55 101.876   9
   3  -5   9 1211.20 102.931   5
   3  -4 -11 1551.82 125.315  22
  -3   4  11 1579.53 118.536  16
  -3   4  11 1496.17 115.036   8
   3  -4 -10 736.819 99.2773  22
  -3   4  10 757.532 93.3914   8
  -3   4  10 766.813 91.3403  16
   3  -4  -9 891.706 116.192  22
  -3   4   9 978.872 106.900  16
  -3   4   8 1766.64 136.073  27
  -3   4   8 1884.62 166.128  26
   3  -4  -8 1959.71 162.704  22
  -3   4   7 3373.57 208.911  26
   3  -4  -7 2492.01 417.019   3
   3  -4  -7 3228.46 199.002  22
  -3   4   7 3354.18 425.332  31
   3  -4  -7 3328.71 171.650  20
  -3   4   7 3233.22 415.384  32
  -3   4   6-8.35534 74.5517  31
  -3   4   6 149.345 55.8163  26
   3  -4  -6 68.9892 168.700   3
   3  -4  -6 155.202 48.7414  22
   3  -4  -6 207.931 49.0040  20
  -3   4   6 13.7477 89.5705  32
  -3   4   5 199.362 56.4276  26
  -3   4   5-33.6228 77.4824  31
   3  -4  -5 170.025 140.888   3
  -3   4   5 83.4865 65.6476  32
   3  -4  -5 191.291 51.6418  22
   3  -4  -5 250.765 49.1410  20
  -3   4   4 2714.47 286.729  32
  -3   4   4 2564.37 327.119  31
   3  -4  -4 2863.34 158.578  22
   3  -4  -4 2909.94 355.288   3
   3  -4  -4 3121.73 151.085  20
   3  -4  -3 3717.07 373.309   1
  -3   4   3 3585.66 292.787  32
  -3   4   3 4377.99 403.928  31
  -3   4   2 626.460 109.892  32
   3  -4  -2 684.207 164.446   3
   3  -4  -2 610.466 152.441   1
  -3   4   2 822.176 180.898  31
   3  -4  -1 100.337 81.6656   1
  -3   4   1 256.574 104.211  31
   3  -4   0 7204.64 474.751   1
  -3   4   0 6556.46 470.571  34
  -3   4   0 6690.56 441.034  31
  -3   4  -1 14823.1 732.653  34
   3  -4   1 13294.6 646.888   1
  -3   4  -1 13803.6 585.357  31
   3  -4   2 1804.27 249.677   1
   3  -4   2 1914.37 124.227   6
   3  -4   2 1881.97 126.341  22
   3  -4   2 1969.99 118.186  29
   3  -4   3 5.06782 24.5804  29
   3  -4   3 14.0314 29.9441  25
   3  -4   3 65.0182 40.2996   6
   3  -4   3 25.7706 31.5982  22
   3  -4   3 95.9451 33.5368  19
   3  -4   3-5.50580 74.4042   1
  -3   4  -3 21.0291 106.410  34
   3  -4   4 2409.77 155.408  25
   3  -4   4 2328.75 151.710  24
   3  -4   4 2408.59 149.398   5
   3  -4   4 1757.15 264.239   1
  -3   4  -4 2307.97 330.096  34
   3  -4   4 2321.38 146.453  29
   3  -4   5 1320.07 122.413  24
   3  -4   5 1238.60 122.130  25
   3  -4   5 1473.69 125.701   5
   3  -4   6 447.443 78.9622  24
   3  -4   6 422.393 76.6135   9
   3  -4   6 561.556 86.6835   5
   3  -4   7 64.1374 51.7332  24
   3  -4   7 41.1584 38.7725   5
   3  -4   7 109.704 48.5557   9
   3  -4   8-9.91633 35.6668   5
   3  -4   8-12.4509 39.2756  24
   3  -4   8 51.5975 50.4785   9
   3  -4   9 3860.98 187.671  24
   3  -4   9 3406.35 179.821   5
   3  -4  10 260.399 48.4733  24
   3  -3 -12 9.22467 30.7533  22
  -3   3  12 65.5581 32.6509   8
  -3   3  12 16.0842 31.0148  16
   3  -3 -11 10104.1 321.468  22
  -3   3  11 10419.0 313.220   8
  -3   3  11 10679.1 323.640  16
  -3   3  10 8145.86 307.008  16
   3  -3 -10 8069.09 313.569  22
  -3   3  10 8254.23 307.694   8
   3  -3  -9 6526.50 287.671  22
  -3   3   9 7113.47 288.343  16
  -3   3   8 1784.18 140.360  27
   3  -3  -8 2036.42 354.222  30
   3  -3  -8 1686.82 332.616   3
   3  -3  -8 1730.66 147.238  22
  -3   3   8 1785.85 331.223  32
  -3   3   7 2317.91 146.057  27
  -3   3   7 2229.14 164.307  26
  -3   3   7 2237.53 328.773  31
   3  -3  -7 2749.91 408.440   3
   3  -3  -7 2480.07 164.703  22
  -3   3   7 2855.42 385.538  32
   3  -3  -7 2504.29 349.460  30
  -3   3   6 18531.9 437.268  26
   3  -3  -6 19292.2 968.746   3
   3  -3  -6 18285.2 413.570  22
  -3   3   6 18878.0 891.580  31
   3  -3  -6 18200.8 824.347  30
  -3   3   6 18808.7 885.465  32
  -3   3   5 6033.21 479.673  31
  -3   3   5 6044.23 458.884  32
   3  -3  -5 5398.12 391.990  30
   3  -3  -5 6853.90 536.708   3
  -3   3   4 887.615 179.634  31
   3  -3  -4 1531.14 238.766   3
  -3   3   4 1007.91 168.881  32
   3  -3  -4 1273.88 172.504  30
  -3   3   3 53774.4 1269.15  31
  -3   3   3 51655.5 1072.42  32
   3  -3  -3 53502.7 1297.60   3
   3  -3  -2 16613.5 517.606  33
  -3   3   2 18457.5 707.444  31
   3  -3  -2 17753.1 693.769   1
  -3   3   2 17930.9 557.646  32
   3  -3  -2 17987.0 717.567   3
  -3   3   1 3764.14 217.828  32
   3  -3  -1 4477.62 344.643   1
  -3   3   1 4555.69 337.886  31
  -3   3   0 245.815 84.7669  31
  -3   3   0 328.228 97.3460  34
   3  -3   0 428.995 115.203   1
   3  -3   1 37277.1 1010.70   1
  -3   3  -1 37213.4 834.218  31
  -3   3  -1 38920.2 1078.38  34
  -3   3  -2 9104.99 553.522  34
   3  -3   2 8085.29 487.681   1
   3  -3   3 23792.2 877.975   1
   3  -3   3 24146.8 439.501  22
   3  -3   3 24550.6 433.574  25
  -3   3  -3 24371.6 960.996  34
   3  -3   3 23911.4 410.866  29
   3  -3   4 5917.29 230.646  25
  -3   3  -4 5715.59 499.054  34
   3  -3   4 5332.21 213.833  24
   3  -3   4 6119.48 471.953   1
   3  -3   5 10454.8 326.627  25
   3  -3   5 9712.47 307.966  24
  -3   3  -5 9928.45 707.859   3
  -3   3  -5 9812.98 666.542  34
   3  -3   5 10385.8 659.232   1
   3  -3   6 2489.87 156.159  15
   3  -3   6 2377.04 163.190   9
   3  -3   6 2323.63 160.047  24
   3  -3   7 9787.53 305.643  15
   3  -3   7 9684.56 330.028   9
   3  -3   7 10181.5 343.175  24
   3  -3   7 9754.27 341.101   5
   3  -3   8 104.395 33.4400  15
   3  -3   8 109.330 50.5226  24
   3  -3   8 197.133 58.0656   5
   3  -3   8 173.680 78.2061   9
   3  -3   9 525.100 78.7180  24
   3  -3   9 454.818 69.4352   5
   3  -3  10 309.605 56.6632  24
  -3   2  12 387.899 63.0494  16
   3  -2 -12 455.095 65.7350  22
  -3   2  12 337.738 52.9757   8
   3  -2 -11 138.654 50.3415  22
  -3   2  11 133.313 50.2701  16
  -3   2  11 131.210 45.1211   8
   3  -2 -10 4645.26 237.290  22
  -3   2  10 5126.95 249.838   8
  -3   2  10 5036.18 248.939  16
  -3   2   9 9534.79 334.007  16
   3  -2  -9 9186.32 332.918  22
  -3   2   9 9078.20 335.229   8
   3  -2  -8 7509.28 287.679  22
  -3   2   8 7679.95 652.456  32
  -3   2   8 7916.47 288.789  16
   3  -2  -8 7760.11 662.396  30
   3  -2  -8 7863.26 679.667   3
  -3   2   7 8711.35 281.637  27
   3  -2  -7 9378.16 685.769   3
   3  -2  -7 8673.68 289.115  22
  -3   2   7 8823.06 642.981  32
   3  -2  -7 9115.95 642.788  30
  -3   2   6 9006.69 290.345  26
  -3   2   6 9103.51 587.322  31
  -3   2   6 9258.95 597.825  32
   3  -2  -6 8377.23 260.487  22
   3  -2  -6 8002.65 545.209  30
   3  -2  -6 8844.11 614.246   3
   3  -2  -5 2015.35 277.986   3
   3  -2  -5 1579.15 213.214  30
  -3   2   5 2190.52 268.709  32
  -3   2   5 2462.55 286.544  31
  -3   2   4 3683.63 235.998  34
  -3   2   4 4062.05 324.132  32
  -3   2   4 4284.54 250.901   2
  -3   2   4 4053.60 343.087  31
   3  -2  -4 3503.35 275.176  30
   3  -2  -4 4247.91 363.567   3
   3  -2  -3 6898.08 431.048   3
  -3   2   3 6644.29 373.122  32
   3  -2  -3 6555.70 392.069   1
  -3   2   3 6480.35 331.010  34
   3  -2  -3 6884.17 396.938  33
  -3   2   3 6162.06 392.513  31
   3  -2  -3 7296.23 318.410  30
  -3   2   2 29950.1 712.511  32
  -3   2   2 30638.5 748.619  34
   3  -2  -2 30079.5 733.269  33
   3  -2  -2 29874.3 803.910   1
  -3   2   2 31283.3 832.640  31
   3  -2  -2 28808.0 469.088  30
   3  -2  -2 30500.4 846.107   3
  -3   2   1 69684.7 1168.35  31
   3  -2  -1 68087.3 1197.14   1
   3  -2  -1 69325.0 950.823  33
  -3   2   1 68725.3 1176.28  34
  -3   2   1 68709.8 951.754  32
   3  -2   0 43409.6 980.928   1
  -3   2   0 41203.3 962.930  34
  -3   2   0 41484.5 839.712  31
   3  -2   0 43398.7 689.555  33
   3  -2   1 8646.86 451.726   1
   3  -2   1 9123.89 332.613  33
  -3   2  -1 9164.20 480.784  34
  -3   2  -1 9439.91 363.979  31
  -3   2  -2 13731.6 634.997  34
   3  -2   2 13265.4 595.537   1
   3  -2   3 807.556 161.498   1
  -3   2  -3 603.587 150.911  34
   3  -2   4-18.4049 29.5924  25
   3  -2   4-15.6291 27.1879  24
   3  -2   4-36.2242 63.8369   1
  -3   2  -4 48.3543 64.6078  34
  -3   2  -5 252.207 105.682  34
   3  -2   5 449.901 162.539   1
   3  -2   5 332.722 59.9617  24
  -3   2  -5 334.110 155.237   3
   3  -2   5 365.440 63.5788   9
   3  -2   6 363.976 67.2073  24
  -3   2  -6 347.577 156.716   3
   3  -2   6 334.810 63.4761  15
   3  -2   6 366.439 72.1809   9
   3  -2   7 673.961 88.0451  15
   3  -2   7 683.644 97.0058   9
   3  -2   7 755.970 97.5161  24
   3  -2   8 3176.79 189.943  24
   3  -2   8 2960.03 185.919   9
   3  -2   8 3010.35 185.601   5
   3  -2   8 2900.17 169.769  15
   3  -2   9 2326.27 153.944  24
   3  -2   9 2254.63 146.814   5
   3  -2  10 4039.56 176.583  24
   3  -2  10 3365.43 149.318   5
  -3   1  12 1611.76 121.573  16
  -3   1  12 1513.23 112.084   8
   3  -1 -11 1395.59 122.636  22
  -3   1  11 1390.73 127.784   8
  -3   1  11 1374.42 130.668  16
  -3   1  10 186.029 60.2797   8
   3  -1 -10 123.817 48.2259  22
  -3   1  10 144.435 55.6712  16
  -3   1   9 2594.47 172.496  24
   3  -1  -9 2443.05 167.985  22
  -3   1   9 2009.68 159.966  16
  -3   1   9 2661.18 182.575   8
   3  -1  -9 2039.85 380.947  30
  -3   1   8 3772.30 194.463  24
   3  -1  -8 3484.59 188.735  22
  -3   1   8 2990.11 396.166  32
  -3   1   8 3487.23 199.777   8
  -3   1   8 3674.67 196.085  16
   3  -1  -8 3416.08 446.658  30
   3  -1  -8 3713.67 444.810   3
  -3   1   7 46.7870 35.8711  24
   3  -1  -7 31.9451 98.0281   3
  -3   1   7 70.4650 80.1340  32
   3  -1  -7 80.8001 38.6188  22
   3  -1  -7 74.0125 88.2392  30
  -3   1   7 14.3581 31.2690  16
  -3   1   6 13948.9 705.552  32
   3  -1  -6 12797.2 675.264  30
   3  -1  -6 13309.7 698.029   3
  -3   1   5 313.347 113.326  31
  -3   1   5 186.890 75.9849   2
   3  -1  -5 139.421 71.1789   3
   3  -1  -5 129.012 96.7445  30
  -3   1   5 280.944 111.464  32
  -3   1   4 59590.9 1244.02  31
   3  -1  -4 57331.8 1104.64  30
  -3   1   4 59638.2 1188.56  32
   3  -1  -4 62699.3 1260.19   3
  -3   1   4 62311.8 1036.61   2
  -3   1   3 245.763 84.7804  32
  -3   1   3 349.924 74.7830  34
   3  -1  -3 254.021 93.4239  33
  -3   1   3 348.689 111.767  31
  -3   1   2 9098.17 421.003  31
   3  -1  -2 8196.04 376.189   1
  -3   1   2 8944.89 388.160  32
  -3   1   2 8726.30 357.393  34
   3  -1  -2 8682.83 409.977  33
  -3   1   1 12602.5 463.731  31
   3  -1  -1 13352.6 483.889   1
  -3   1   1 12479.5 466.238  34
   3  -1  -1 13136.7 458.197  33
  -3   1   0 11252.8 294.056  30
  -3   1   0 11757.9 414.936  31
   3  -1   0 11763.5 421.422  33
  -3   1   0 11474.5 475.345  34
   3  -1   0 11472.5 475.220   1
   3  -1   1 17334.5 611.751   1
  -3   1  -1 17855.7 455.331  30
  -3   1  -1 17637.0 644.861  34
   3  -1   1 17447.0 548.616  33
   3  -1   2 3783.76 278.785  33
  -3   1  -2 3908.21 330.697  34
  -3   1  -2 4120.53 266.239  30
   3  -1   2 3401.94 294.265   1
   3  -1   3 18022.6 721.022   1
   3  -1   3 16368.7 596.170  32
  -3   1  -3 17390.1 736.821  34
  -3   1  -3 17414.5 633.320  30
   3  -1   4 49856.2 1156.65  32
  -3   1  -4 52066.5 1492.81   3
   3  -1   4 51633.7 1331.16   1
   3  -1   4 49924.9 595.032   9
  -3   1  -4 49689.5 1331.05  34
  -3   1  -4 47485.8 1198.61  30
   3  -1   5 6458.31 237.658  15
   3  -1   5 6582.24 241.129   9
  -3   1  -5 6231.74 565.427   3
   3  -1   5 6102.00 228.443  24
   3  -1   5 6650.15 520.354   1
  -3   1  -5 6400.36 509.293  34
  -3   1  -5 6495.32 504.555  30
   3  -1   6 1.15773 35.0567  15
   3  -1   6-7.13874 34.1396  24
  -3   1  -6-103.600 175.254   3
   3  -1   6 11.6471 44.0068   9
   3  -1   7 2965.97 177.790  15
   3  -1   7 2811.51 177.297  24
   3  -1   7 2972.07 189.742   9
   3  -1   8 283.214 58.2498  15
   3  -1   8 384.589 76.5249  24
   3  -1   8 168.797 44.6060   5
   3  -1   9 11412.9 329.969  24
   3  -1   9 11452.0 318.151   5
   3  -1  10 4589.78 187.736  24
  -3   0  12 712.286 81.6912   8
  -3   0  12 847.158 93.4991  16
  -3   0  11 575.354 87.7323   8
  -3   0  11 785.667 102.285  16
  -3   0  10 845.637 108.407   8
  -3   0  10 953.683 107.240  24
   3   0 -10 955.004 105.576  22
  -3   0  10 811.024 106.631  16
  -3   0   9 325.010 71.0186  24
   3   0  -9 271.031 64.6261  22
  -3   0   9 259.723 63.0758   8
   3   0  -9 320.779 168.538  30
  -3   0   9 249.181 64.5445  16
  -3   0   8 5066.72 229.969  16
  -3   0   8 4402.45 463.276  32
   3   0  -8 4978.94 213.638  22
  -3   0   8 5643.65 229.999  24
  -3   0   8 5256.42 240.624   8
   3   0  -8 4867.58 531.072  30
  -3   0   7 172.686 48.3550  24
   3   0  -7-49.8552 64.5543   3
  -3   0   7 159.976 114.304  32
   3   0  -7 143.393 121.885  30
  -3   0   7 115.917 36.8134   8
  -3   0   7 106.486 40.2290  16
   3   0  -6 3973.11 353.249   3
  -3   0   6 4369.44 385.508  32
  -3   0   6 3399.39 298.913   2
   3   0  -6 3017.61 351.201  30
  -3   0   5 5580.73 394.133  32
  -3   0   5 5046.78 341.245   2
   3   0  -5 5539.93 378.167   3
  -3   0   4 38556.3 934.114  32
   3   0  -4 38733.2 897.132   3
   3   0  -4 37172.6 1053.36  33
   3   0  -4 38211.9 750.012   1
  -3   0   4 38785.6 881.113   2
  -3   0   3 16492.8 565.283  32
  -3   0   3 16366.1 575.198   2
  -3   0   3 16678.0 398.588  34
   3   0  -3 16656.4 475.215   1
   3   0  -3 16106.5 626.417  33
   3   0  -3 17049.5 552.462   3
   3   0  -2 37439.6 885.014  33
  -3   0   2 35721.0 683.489  34
  -3   0   2 37115.0 792.327  32
   3   0  -1 6813.24 323.091   1
  -3   0   1 6271.42 316.323  34
   3   0  -1 6796.86 354.914  33
   3   0   0 26853.5 703.496  33
  -3   0   0 27519.4 724.056  34
   3   0   0 26504.2 679.214   1
  -3   0   0 25338.7 575.644  30
  -3   0  -1 8617.54 380.341  30
  -3   0  -1 9311.66 458.209  34
   3   0   1 8848.73 428.068  33
   3   0   1 9187.74 435.894   1
   3   0   2 1424.86 188.344  33
  -3   0  -2 1592.28 215.152  34
   3   0   2 1363.36 189.495   1
  -3   0  -2 1516.25 185.817  30
  -3   0  -3 1684.73 225.322  34
   3   0   3 1473.94 214.632   1
   3   0   3 1476.82 201.484  32
  -3   0  -3 1112.53 173.381  30
  -3   0  -4 14487.9 792.767   3
   3   0   4 15255.6 735.625   1
  -3   0  -4 13644.3 704.797  34
   3   0   4 14036.0 314.991   9
   3   0   4 13977.5 664.725  32
  -3   0  -4 12927.7 667.560  30
   3   0   5 159.585 43.0104  15
  -3   0  -5 98.9427 34.8916   7
  -3   0  -5 119.557 102.425  34
   3   0   5 242.788 50.4402  24
  -3   0  -5 221.403 153.162   3
   3   0   5 146.342 53.7018   9
   3   0   5 191.740 110.637  32
  -3   0  -5 142.433 105.818  30
  -3   0  -6 9277.74 686.314  30
   3   0   6 10762.3 325.531  15
   3   0   6 11077.0 338.531  27
   3   0   6 10921.3 322.057  24
  -3   0  -6 10358.8 798.571   3
   3   0   7 16734.4 419.280  15
   3   0   7 15455.5 423.068  27
   3   0   7 15598.3 405.115  24
   3   0   8 9290.64 328.006  27
   3   0   8 8914.40 309.220  24
   3   0   8 9518.32 318.617  15
   3   0   9 2911.25 173.647  27
   3   0   9 2799.00 165.693  24
   3   0  10 180.358 45.4217  24
  -3   0 -10 268.505 60.6642  22
  -3  -1  12 2337.62 149.481  16
  -3  -1  12 2001.62 134.163   8
  -3  -1  11 10900.0 318.361  24
  -3  -1  11 11024.8 354.055   8
  -3  -1  11 10702.3 356.037  16
  -3  -1  10 1372.12 121.415  24
  -3  -1  10 1246.23 128.070   8
  -3  -1  10 1199.05 126.601  16
  -3  -1   9 5844.30 239.575  24
  -3  -1   9 5524.93 220.286   4
  -3  -1   9 4671.24 492.050  32
  -3  -1   9 5600.85 259.296   8
  -3  -1   9 5433.40 258.666  16
   3   1  -9 4834.15 581.671  30
  -3  -1   8 1627.07 117.971   4
  -3  -1   8 1754.38 129.424  24
   3   1  -8 1700.47 358.535  33
  -3  -1   8 1527.57 271.750  32
  -3  -1   8 1579.62 132.103   8
  -3  -1   8 1528.59 130.752  16
   3   1  -8 1259.86 278.531  30
  -3  -1   7 11227.7 658.009  32
  -3  -1   7 11833.7 291.686  24
  -3  -1   7 10758.5 618.995   2
  -3  -1   7 12122.5 293.840   4
   3   1  -7 12760.4 823.792  33
   3   1  -7 10848.4 732.775  30
  -3  -1   7 10846.3 319.044   8
  -3  -1   7 11151.0 315.866  16
  -3  -1   6 103698. 1822.83  32
   3   1  -6 98571.6 2132.94  33
  -3  -1   6 101749. 1754.21   2
  -3  -1   6 99448.1 868.116   8
   3   1  -5 49597.7 1354.50  33
  -3  -1   5 47321.3 1126.95  32
  -3  -1   5 45606.4 1100.35   2
   3   1  -5 48268.8 954.239   3
   3   1  -4 101964. 1774.24  33
  -3  -1   4 101385. 1519.50  32
  -3  -1   3 6871.03 384.835   2
   3   1  -3 7011.88 246.102   1
   3   1  -3 7072.72 428.827  33
  -3  -1   3 6785.37 262.992  34
  -3  -1   3 7014.06 372.060  32
  -3  -1   2 3456.33 223.942  34
   3   1  -2 3390.17 282.813  33
   3   1  -2 3442.34 192.006   1
  -3  -1   1 13598.2 484.339  34
   3   1  -1 12651.8 526.279  33
   3   1  -1 13355.0 421.968   1
  -3  -1   1 12900.3 462.242  30
  -3  -1   0 15764.9 525.848  30
   3   1   0 15816.6 595.447  33
  -3  -1   0 15468.2 562.504  34
   3   1   0 16143.2 516.123   1
  -3  -1  -1 12757.8 557.595  34
   3   1   1 12384.4 503.595   1
   3   1   1 12562.1 564.167  33
  -3  -1  -1 12879.0 524.207  30
   3   1   2 156853. 1986.81   1
   3   1   2 152564. 2086.62  33
  -3  -1  -2 151247. 1983.27  30
  -3  -1  -3 8655.94 536.682  34
  -3  -1  -3 7583.94 491.555  30
  -3  -1  -3 8756.98 576.840   3
   3   1   3 8924.76 528.847   1
   3   1   3 8491.85 536.537  33
   3   1   4 16077.1 344.514  15
  -3  -1  -4 16120.2 355.744   7
  -3  -1  -4 16203.0 853.943   3
  -3  -1  -4 15055.5 763.325  30
  -3  -1  -4 17198.0 812.902  34
   3   1   4 15676.7 751.907  32
   3   1   5 68668.1 773.374  15
  -3  -1  -5 68162.8 776.313   7
  -3  -1  -5 71442.7 1753.68  34
  -3  -1  -5 72488.1 1981.24   3
   3   1   5 69731.2 1731.29  32
  -3  -1  -5 69432.8 1812.81  30
   3   1   5 70173.9 736.159  24
   3   1   6 21761.5 466.054  15
  -3  -1  -6 20677.8 444.186   7
   3   1   6 21148.7 1027.88  32
   3   1   6 20789.3 438.936  24
  -3  -1  -6 21121.0 1159.95   3
  -3  -1  -6 19878.9 1050.62  30
   3   1   7 2456.91 176.486  27
   3   1   7 2682.84 169.007  24
   3   1   7 2780.08 176.231  15
   3   1   8 4005.96 220.020  27
   3   1   8 3715.85 197.662  24
   3   1   8 4105.12 211.870  16
   3   1   9 72.1027 40.5800  27
   3   1   9 15.5397 33.3940  24
  -3  -1 -10 1985.14 130.977  22
  -3  -2  12 1904.28 129.653   8
  -3  -2  12 2032.97 140.534  16
  -3  -2  11 3128.98 159.758   4
  -3  -2  11 3492.60 203.792  16
  -3  -2  11 3179.19 188.846   8
  -3  -2  10 4536.53 207.686  24
  -3  -2  10 4443.18 206.277   4
  -3  -2  10 4324.20 229.732   8
  -3  -2  10 4471.12 237.983  16
  -3  -2   9 260.769 65.8817  24
  -3  -2   9 308.366 62.3852   4
  -3  -2   9 283.421 65.7172   8
  -3  -2   9 199.032 59.7367  16
  -3  -2   8 4480.76 434.255  32
  -3  -2   8 4808.03 480.680   2
   3   2  -8 4519.51 555.231  33
  -3  -2   8 4636.25 206.605   4
  -3  -2   8 4515.16 223.347   8
   3   2  -8 3668.06 475.922  30
  -3  -2   8 4565.13 226.223  16
  -3  -2   7 351.030 159.389   2
  -3  -2   7 502.072 73.7684   8
  -3  -2   7 514.350 63.8921  12
  -3  -2   7 494.160 71.6702  16
  -3  -2   7 558.255 161.776  32
   3   2  -7 527.120 205.038  33
  -3  -2   7 455.863 68.1914   4
   3   2  -7 377.361 140.007  30
   3   2  -6 7284.08 574.244  33
  -3  -2   6 7497.81 229.159   4
  -3  -2   6 6919.77 469.179  32
  -3  -2   6 6793.33 491.507   2
  -3  -2   6 7120.11 241.825   8
  -3  -2   6 7329.39 242.889  16
   3   2  -5 10939.4 648.855  33
  -3  -2   5 10350.0 529.325  32
  -3  -2   5 11020.0 581.349   2
   3   2  -4 21246.4 840.541  33
  -3  -2   4 20590.1 743.201   2
  -3  -2   4 19609.6 674.940  32
  -3  -2   3 18861.0 507.407  34
   3   2  -3 19103.5 740.514  33
  -3  -2   3 18318.4 656.466   2
   3   2  -2 264.572 51.5886   1
   3   2  -2 141.030 71.8366  33
  -3  -2   2 293.237 98.5667   2
  -3  -2   2 155.669 68.0779  34
   3   2  -1 325.942 71.2821   1
  -3  -2   1 102.528 60.8001  34
   3   2  -1 337.950 103.459  33
  -3  -2   1 144.807 57.4489  30
   3   2   0 2752.65 222.210   1
  -3  -2   0 2239.62 234.382  34
   3   2   0 2046.02 246.222  33
  -3  -2   0 2447.16 236.855  30
  -3  -2  -1 123739. 1831.71   3
   3   2   1 129806. 1945.91  33
  -3  -2  -1 127488. 1853.23  34
  -3  -2  -1 125717. 1795.34  30
  -3  -2  -2 55258.7 1359.93   3
   3   2   2 54448.1 1352.50  33
  -3  -2  -2 53085.7 1283.54  34
   3   2   2 53853.8 986.048  31
  -3  -2  -2 54059.5 1287.63  30
  -3  -2  -3 5166.72 456.294   3
   3   2   3 4545.38 402.746  32
  -3  -2  -3 4949.38 423.564  34
   3   2   3 4684.55 430.617  33
  -3  -2  -3 4704.80 417.429  30
  -3  -2  -4 13265.8 765.480  30
  -3  -2  -4 14274.4 352.590   7
   3   2   4 14124.4 767.178  32
  -3  -2  -4 13306.9 805.279   3
   3   2   4 14639.0 334.641  15
  -3  -2  -4 14740.1 777.891  34
   3   2   5 8040.63 268.357  15
  -3  -2  -5 7619.20 274.509   7
  -3  -2  -5 7723.96 682.419   3
   3   2   5 7471.30 608.160  32
  -3  -2  -5 7201.25 581.731  34
  -3  -2  -5 7540.24 630.449  30
   3   2   6 8937.33 301.534  15
  -3  -2  -6 8369.06 296.080   7
   3   2   6 8720.97 693.277  32
   3   2   6 8784.21 281.806  24
  -3  -2  -6 7841.20 730.267   3
  -3  -2  -6 8016.80 699.322  30
   3   2   7 491.127 74.4680  24
   3   2   8 3766.45 213.077  27
   3   2   8 3584.53 185.801  24
   3   2   9 2746.47 168.088  27
  -3  -2  -9 2736.05 167.586  22
   3   2   9 2906.57 163.139  16
  -3  -2 -10 289.240 51.8047  22
  -3  -3  12 887.225 90.9781  16
  -3  -3  11 13876.8 383.259   8
  -3  -3  11 13531.1 343.040   4
  -3  -3  11 13295.4 388.475  16
  -3  -3  10 7468.98 278.201   4
  -3  -3  10 7370.27 298.825   8
  -3  -3  10 7269.56 303.350  16
  -3  -3   9 214.742 51.0559   4
  -3  -3   9 269.871 65.3527   8
  -3  -3   9 248.853 67.0054  16
  -3  -3   8 964.574 245.585   2
  -3  -3   8 1180.89 114.878   4
  -3  -3   8 1287.41 107.312   5
   3   3  -8 673.908 211.418  33
  -3  -3   8 1191.86 120.227   8
  -3  -3   8 1081.67 115.848  16
   3   3  -8 1317.86 295.185  30
  -3  -3   7 179.799 114.152   2
  -3  -3   7 236.951 43.4796  12
   3   3  -7 156.972 136.296  33
  -3  -3   7 265.634 48.2443  17
  -3  -3   7 279.944 62.9102   4
  -3  -3   7 248.158 61.5652   8
  -3  -3   7 262.968 58.8421  16
  -3  -3   6 23091.7 845.322  32
  -3  -3   6 23085.5 402.494  12
  -3  -3   6 22912.9 413.508   5
   3   3  -6 23443.5 1054.16  33
  -3  -3   6 24237.0 994.980   2
  -3  -3   6 23624.4 430.738   4
  -3  -3   6 22929.0 450.837   8
  -3  -3   6 22862.4 451.258  16
  -3  -3   5 19350.9 363.481   4
   3   3  -5 19657.8 896.591  33
  -3  -3   5 19346.5 830.815   2
  -3  -3   5 18516.7 379.674  16
  -3  -3   4 58788.0 1345.97   2
   3   3  -4 55574.5 1404.29  33
   3   3  -3 28522.2 956.599  33
  -3  -3   3 29050.8 894.979   2
   3   3  -2 23607.6 844.837  33
  -3  -3   2 25103.3 780.056   2
  -3  -3   2 23351.9 713.986  34
  -3  -3   1 26562.9 655.692   3
  -3  -3   1 25880.1 789.070  34
   3   3  -1 27806.1 899.435  33
  -3  -3   1 24747.9 804.768  30
  -3  -3   1 27683.5 792.016   2
  -3  -3   0 49158.5 1045.49   2
  -3  -3   0 47316.8 1134.15  30
  -3  -3   0 48712.0 1033.87   3
  -3  -3   0 50050.9 1174.85  34
   3   3   0 51053.4 1248.08  33
  -3  -3  -1 67100.7 1444.12  30
  -3  -3  -1 67982.9 1221.57   2
  -3  -3  -1 64267.8 1353.36   3
  -3  -3  -1 69660.3 1475.42  34
   3   3   1 66375.1 1508.63  33
   3   3   1 64521.9 1295.05  31
  -3  -3  -2 5114.93 426.916   3
   3   3   2 5201.85 453.442  33
  -3  -3  -2 4731.56 413.781  34
   3   3   2 4572.71 336.507  31
  -3  -3  -2 4659.35 411.033  30
   3   3   3 50626.3 577.062  15
  -3  -3  -3 51240.5 660.546   7
  -3  -3  -3 51229.3 1496.47   3
  -3  -3  -3 49087.8 1400.43  34
   3   3   3 50175.6 1505.96  33
   3   3   3 53032.0 1453.05  32
  -3  -3  -3 50384.0 1451.00  30
   3   3   4 1385.20 106.316  15
  -3  -3  -4 1794.46 134.618   7
   3   3   4 1387.48 253.899  32
  -3  -3  -4 891.699 210.506   3
  -3  -3  -4 1760.58 288.436  34
  -3  -3  -4 1670.40 290.894  30
  -3  -3  -5 3556.25 197.353   7
   3   3   5 3346.27 178.592  15
  -3  -3  -5 3555.46 429.014  34
  -3  -3  -5 3669.22 484.679   3
   3   3   5 3460.84 445.818  32
  -3  -3  -5 3094.61 425.665  30
  -3  -3  -6 24350.8 529.219   7
  -3  -3  -7 4163.37 222.388  22
   3   3   8 968.243 108.435  27
  -3  -3  -8 1083.13 112.061  22
   3   3   9 2165.45 144.420  27
  -3  -3  -9 2077.84 138.056  22
   3   3   9 2292.91 140.929  16
  -3  -4  12 12222.1 287.199  28
  -3  -4  12 11941.2 299.421  16
  -3  -4  11 1278.95 114.316  28
  -3  -4  11 1244.85 107.913   4
  -3  -4  11 1223.84 114.842  16
  -3  -4  10 247.529 58.3251   4
  -3  -4  10 298.570 73.2027  16
  -3  -4   9 155.397 61.8337   8
  -3  -4   9 95.1219 45.2246   4
  -3  -4   9-5.10435 35.4312   5
  -3  -4   9 26.7541 41.5166  16
  -3  -4   8 10094.3 334.185   4
  -3  -4   8 10255.9 322.610  17
  -3  -4   8 10223.0 319.839   5
  -3  -4   8 10146.1 351.543   8
  -3  -4   8 9892.82 350.391  16
  -3  -4   7 1163.76 274.740   2
  -3  -4   7 1127.35 109.862  17
  -3  -4   7 1162.85 108.486   5
   3   4  -7 1286.45 295.157  33
  -3  -4   7 989.654 103.470   4
  -3  -4   7 1156.62 117.159   8
  -3  -4   7 1008.61 112.274  16
  -3  -4   6 671.055 78.9417  14
  -3  -4   6 749.146 210.648   2
  -3  -4   6 610.462 73.3071  12
   3   4  -6 640.447 200.749  33
  -3  -4   6 621.340 76.6102   5
  -3  -4   6 617.905 76.3888   4
  -3  -4   6 469.908 72.1562   8
  -3  -4   6 774.486 93.4591  16
  -3  -4   5 114.961 35.5196  28
  -3  -4   5 92.4277 29.2621  14
  -3  -4   5 109.677 34.4667   4
  -3  -4   5 81.3492 73.6968   2
  -3  -4   5 137.586 36.3715  12
   3   4  -5 180.319 121.238  33
  -3  -4   5 128.135 42.5808   5
  -3  -4   5 117.664 43.4265   8
  -3  -4   5 123.614 43.9427  16
  -3  -4   4 17132.7 359.896  28
   3   4  -4 17412.9 825.762  33
  -3  -4   4 16459.2 347.418  23
  -3  -4   4 17605.6 359.996   5
  -3  -4   4 16840.6 354.172  18
  -3  -4   4 16692.0 357.928   8
  -3  -4   4 17057.1 790.044   2
  -3  -4   4 17556.5 350.091   4
  -3  -4   4 16811.9 370.181  16
  -3  -4   3 589.476 141.036   2
   3   4  -3 599.054 161.132  33
   3   4  -2 8005.38 522.482  33
  -3  -4   2 8295.60 490.339   2
   3   4  -1 95748.8 1802.11  33
  -3  -4   1 93125.9 1567.43   2
  -3  -4   1 90958.1 1702.13  30
  -3  -4   0 42790.6 1208.90  34
   3   4   0 40774.6 1218.27  33
   3   4   0 41325.7 1176.96  31
  -3  -4   0 39820.8 1153.14  30
  -3  -4   0 42848.9 1009.77   2
  -3  -4  -1 5063.89 429.978  30
  -3  -4  -1 5671.85 422.737   3
  -3  -4  -1 5480.46 203.893  23
  -3  -4  -1 5567.65 199.350  21
   3   4   1 5533.56 471.666  33
  -3  -4  -1 5456.21 457.761  34
   3   4   1 5158.48 412.186  31
  -3  -4  -2 34542.6 541.753   7
   3   4   2 35015.1 1241.37  33
  -3  -4  -2 33799.7 1142.05   3
  -3  -4  -2 35148.6 527.861  13
  -3  -4  -2 37577.1 1255.72  34
  -3  -4  -2 34918.8 536.667  23
   3   4   2 33403.9 1043.84  31
  -3  -4  -2 35357.6 1213.16  30
  -3  -4  -3 6470.36 252.228   7
  -3  -4  -3 6256.23 548.323   3
  -3  -4  -3 6219.15 232.004  13
   3   4   3 6487.19 546.594  32
  -3  -4  -3 6801.93 565.360  34
   3   4   3 6378.69 564.613  33
  -3  -4  -3 7135.16 582.436  30
   3   4   3 6908.74 221.136  15
  -3  -4  -4 5913.58 583.633   3
  -3  -4  -4 5363.36 227.086  13
  -3  -4  -4 7057.00 602.391  34
  -3  -4  -4 6572.11 599.852  30
   3   4   4 6238.50 585.880  32
  -3  -4  -4 6278.20 263.161   7
  -3  -4  -5 9456.83 793.429   3
  -3  -4  -5 8399.51 288.501  13
  -3  -4  -5 10011.7 345.392   7
   3   4   5 9684.34 764.237  32
  -3  -4  -5 10759.3 811.124  30
  -3  -4  -6 10030.3 331.286  22
  -3  -4  -7 830.671 99.2838  22
   3   4   8 4544.36 223.127  27
  -3  -4  -8 4384.83 204.014  22
   3   4   9 55.2921 34.4955  27
  -3  -4  -9 0.51912 26.4570  23
   3   4   9-21.5954 29.5558  16
  -3  -5  11 134.319 40.1959  28
  -3  -5  11 93.5814 42.1063   4
  -3  -5  11 141.922 45.1475  16
  -3  -5  10-0.68783 35.4930  28
  -3  -5  10 59.6991 38.3844  16
  -3  -5  10-0.51210 39.3998   4
  -3  -5   9 1893.88 147.407   6
  -3  -5   9 2252.35 156.211   5
  -3  -5   9 2050.25 156.128  28
  -3  -5   9 2030.09 152.630   4
  -3  -5   9 2149.95 167.368  16
  -3  -5   8 1169.78 122.552   5
  -3  -5   8 1219.44 124.939  28
  -3  -5   8 1059.78 116.060   4
  -3  -5   8 1137.03 126.377  16
  -3  -5   8 1006.41 112.829  17
  -3  -5   7-3.98397 32.4917  28
  -3  -5   7 10.9344 30.4494  14
  -3  -5   7-47.3836 48.2202   5
  -3  -5   7 16.5351 38.7673  17
  -3  -5   7-26.0937 41.4332   4
  -3  -5   7-0.61589 34.3020  16
  -3  -5   6 1673.53 133.715  28
  -3  -5   6 1745.78 135.655  14
  -3  -5   6 1192.08 260.907   2
  -3  -5   6 1753.52 134.605   5
  -3  -5   6 2017.17 149.470  17
  -3  -5   6 1722.72 133.382   4
  -3  -5   6 1808.23 146.524  16
   3   5  -6 1803.64 311.979  31
  -3  -5   5 419.953 67.9984  28
  -3  -5   5 416.591 64.4392  14
  -3  -5   5 397.230 162.274   2
  -3  -5   5 413.775 62.0428  12
  -3  -5   5 400.599 70.1189   5
   3   5  -5 650.848 190.606  33
  -3  -5   5 408.641 66.2855   4
  -3  -5   5 359.723 75.0494  16
  -3  -5   4 153.428 42.1508  28
  -3  -5   4 118.375 40.8490  14
  -3  -5   4 83.9504 83.5805   2
  -3  -5   4 160.315 48.2888  23
  -3  -5   4 102.936 30.9428  12
   3   5  -4 162.180 100.949  33
  -3  -5   4 113.445 34.8517  21
  -3  -5   4 134.441 39.2724   4
  -3  -5   4 136.307 47.2663  16
  -3  -5   3 751.817 174.721   2
  -3  -5   3 797.665 86.5966  23
  -3  -5   3 759.049 77.8289  21
  -3  -5   3 687.414 70.9937  10
   3   5  -3 600.191 162.750  33
  -3  -5   3 642.156 74.1466  28
  -3  -5   3 850.758 90.3594  16
  -3  -5   3 641.322 74.5971  18
  -3  -5   2 41546.4 603.003  13
  -3  -5   2 41917.4 596.544  23
  -3  -5   2 42358.3 558.958  18
   3   5  -2 41633.3 1275.93  33
  -3  -5   2 43285.4 560.935  21
  -3  -5   2 43211.5 538.753  10
  -3  -5   2 41246.0 1176.48   2
  -3  -5   2 41910.9 600.397  16
   3   5  -2 43569.0 1385.00  31
  -3  -5   1 8931.21 277.755  13
  -3  -5   1 9078.65 276.602  23
   3   5  -1 8598.82 586.343  33
  -3  -5   1 8463.11 250.038  21
  -3  -5   1 9067.02 251.016  18
  -3  -5   1 8831.21 280.438  16
  -3  -5   1 8941.78 521.891   2
   3   5  -1 9255.62 636.291  31
  -3  -5   0 7930.28 262.527  13
  -3  -5   0 7933.58 261.423  23
  -3  -5   0 8193.29 252.920  21
   3   5   0 8177.23 592.152  33
  -3  -5   0 8355.13 279.806  16
   3   5   0 7712.05 571.540  31
  -3  -5   0 7857.49 570.955  30
  -3  -5   0 8310.39 254.912   7
  -3  -5  -1 718.650 82.7714   7
  -3  -5  -1 791.399 85.7185  13
  -3  -5  -1 875.822 92.7085  23
   3   5   1 837.946 212.322  33
   3   5   1 701.640 180.194  31
  -3  -5  -1 622.896 167.596  30
  -3  -5  -2 5412.77 225.115  13
  -3  -5  -2 5570.87 228.178  23
   3   5   2 4987.26 480.306  32
   3   5   2 5797.96 542.438  33
  -3  -5  -2 5400.97 518.496  30
   3   5   2 5273.03 464.205  31
  -3  -5  -2 5482.21 234.309   7
  -3  -5  -3 351.580 64.0804  13
  -3  -5  -3 656.096 85.3162  23
   3   5   3 278.836 120.132  32
  -3  -5  -3 98.9840 106.335   3
  -3  -5  -3 521.929 194.373  30
  -3  -5  -3 403.011 70.6627   7
  -3  -5  -4 1598.08 130.873  13
  -3  -5  -4 1467.19 129.749  23
  -3  -5  -4 1434.95 303.008   3
   3   5   4 1605.84 321.546  32
  -3  -5  -4 1855.52 351.696  30
  -3  -5  -5 6109.50 248.775  13
  -3  -5  -5 6498.65 275.388  23
  -3  -5  -6 64.0628 39.4753  23
  -3  -5  -7 14000.7 379.376  23
   3   5   8 178.084 48.3559  27
  -3  -5  -8 212.690 53.2551  23
  -3  -6  11 4939.60 187.599  16
  -3  -6  10 3778.65 176.734  28
  -3  -6  10 3631.04 181.071   4
  -3  -6  10 3835.15 194.226  16
  -3  -6   9 7784.46 278.407  28
  -3  -6   9 7618.30 290.938   6
  -3  -6   9 7469.78 280.916   4
  -3  -6   9 7663.40 297.503  16
  -3  -6   8 728.535 94.2101  28
  -3  -6   8 640.924 90.2798  17
  -3  -6   8 690.379 96.4395   4
  -3  -6   8 741.520 101.586  16
  -3  -6   7 2082.23 155.699  28
  -3  -6   7 2077.98 155.726  14
  -3  -6   7 1917.46 151.090   4
  -3  -6   7 1855.46 133.430  21
  -3  -6   7 2007.71 161.312  17
  -3  -6   7 2026.95 160.490   5
  -3  -6   7 1985.80 163.453  16
  -3  -6   6 2011.91 151.531  28
  -3  -6   6 2300.46 161.851  14
  -3  -6   6 2318.69 149.048  21
  -3  -6   6 2010.42 159.679   5
  -3  -6   6 1984.20 153.179  17
  -3  -6   6 2096.08 152.195   4
  -3  -6   6 2120.48 162.374  16
  -3  -6   5 168.146 50.6115  28
  -3  -6   5 217.082 61.7682  14
  -3  -6   5 187.835 146.386   2
  -3  -6   5 143.815 41.6212  21
   3   6  -5 86.6047 109.926  31
  -3  -6   5 183.888 61.6538  17
  -3  -6   5 199.507 53.1373   4
  -3  -6   5 194.281 55.5518  16
  -3  -6   4 8817.41 294.577  28
  -3  -6   4 8616.14 303.692  14
  -3  -6   4 8763.90 278.386  21
  -3  -6   4 8330.22 639.882   2
  -3  -6   4 8450.92 264.962  29
  -3  -6   4 8806.07 310.514  16
   3   6  -4 8619.41 709.634  31
   3   6  -3 53779.2 1728.61  31
  -3  -6   3 54707.7 756.559  14
  -3  -6   3 53751.8 740.108  23
  -3  -6   3 52722.4 1518.11   2
  -3  -6   3 53548.1 683.240  21
  -3  -6   3 55075.7 761.428  16
  -3  -6   2 15037.5 393.700  16
  -3  -6   2 15145.0 391.883  23
   3   6  -2 16878.6 867.987  33
  -3  -6   2 15450.4 363.130  21
  -3  -6   2 15914.3 782.475   2
  -3  -6   2 14461.8 355.528  18
   3   6  -2 14547.7 888.926  31
  -3  -6   1 1292.69 104.000  18
  -3  -6   1 1185.48 115.023  13
   3   6  -1 1318.36 248.807  33
  -3  -6   1 1152.74 111.633  23
  -3  -6   1 1254.37 107.038  21
  -3  -6   1 1065.15 109.522  16
   3   6  -1 936.145 214.500  31
  -3  -6   0 4628.27 217.452  23
  -3  -6   0 4503.81 202.454  21
   3   6   0 4360.16 455.411  33
   3   6   0 4499.49 484.191  31
  -3  -6   0 4573.15 215.758  13
  -3  -6   0 4246.07 467.356  30
  -3  -6  -1 18883.8 441.410  13
  -3  -6  -1 19162.2 442.513  23
   3   6   1 17901.5 961.189  31
   3   6   1 20013.9 1008.48  33
   3   6   1 20496.9 980.568  32
  -3  -6  -1 19177.6 1006.60  30
  -3  -6  -2 196.771 49.4516  13
  -3  -6  -2 164.673 58.1830  23
   3   6   2 78.0573 106.095  32
   3   6   2 153.097 138.241  31
  -3  -6  -2 147.406 121.317  30
  -3  -6  -3 10628.2 337.751  13
  -3  -6  -3 10824.0 342.355  23
   3   6   3 10322.0 766.663  32
  -3  -6  -3 10154.8 774.905  30
  -3  -6  -4 1877.03 140.534  13
  -3  -6  -4 1956.25 150.345  23
  -3  -6  -5 732.617 97.0439  23
  -3  -6  -6 4932.68 224.547  23
  -3  -6  -7 6861.31 243.436  23
   3   6   8 2654.99 145.490  27
  -3  -6  -8 2596.16 128.296  23
  -3  -6  -8 2571.14 128.900  20
  -3  -7  10 48.5649 33.4321  16
  -3  -7   9 127.888 42.8158  28
  -3  -7   9 130.419 44.2378   6
  -3  -7   9 151.853 47.5419  16
  -3  -7   8 93.3072 40.8882  28
  -3  -7   8 105.049 48.3926  16
  -3  -7   7 1061.45 110.854  28
  -3  -7   7 1082.09 115.628  14
  -3  -7   7 1144.29 126.126  17
  -3  -7   7 928.766 110.260  16
  -3  -7   6 140.731 46.9372  28
  -3  -7   6 241.700 63.6307  14
  -3  -7   6 345.738 76.1099  16
  -3  -7   6 337.970 78.8411  17
  -3  -7   5 1535.12 121.309  29
  -3  -7   5 1562.39 145.322  14
  -3  -7   5 1458.54 118.054  21
  -3  -7   5 1341.79 131.778  17
  -3  -7   5 1329.23 135.249  16
  -3  -7   4 2113.49 145.426  29
  -3  -7   4 2096.07 163.129  14
  -3  -7   4 2217.61 144.310  21
  -3  -7   4 2179.87 167.228  16
  -3  -7   4 2384.48 166.228  17
  -3  -7   3 6519.01 280.832  14
  -3  -7   3 6589.94 277.038  23
  -3  -7   3 6987.96 256.587  21
  -3  -7   3 6260.30 255.624  29
  -3  -7   3 6793.17 265.934  17
  -3  -7   3 6815.88 290.252  16
   3   7  -3 6428.50 655.654  31
  -3  -7   2 9002.29 323.169  14
  -3  -7   2 8737.23 317.729  23
  -3  -7   2 9221.02 295.338  21
  -3  -7   2 8896.12 327.545  16
   3   7  -2 9016.46 753.834  31
  -3  -7   1 2637.75 176.756  23
  -3  -7   1 2815.78 166.427  21
  -3  -7   1 2624.82 183.785  16
   3   7  -1 2891.09 423.183  31
  -3  -7   0 337.296 64.9345  23
   3   7   0 573.312 207.226  31
  -3  -7  -1 2388.93 164.921  23
  -3  -7  -1 2221.27 370.422  30
  -3  -7  -1 2230.74 162.482  13
  -3  -7  -2 3907.86 211.204  13
  -3  -7  -2 4140.60 216.726  23
  -3  -7  -3 4738.86 224.459  13
  -3  -7  -3 4773.47 232.592  23
  -3  -7  -4 102.502 46.7049  23
  -3  -7  -5 631.128 81.9802  23
  -3  -7  -6 246.238 46.6829  23
   3   7   7 1146.32 98.1012  27
  -3  -7  -7 1271.62 92.0521  23
  -3  -7  -7 1095.95 92.2200  20
  -3  -8   9 964.197 92.9154   6
  -3  -8   9 1046.35 91.8711  16
  -3  -8   8 602.701 83.6970   6
  -3  -8   8 500.920 75.4368  16
  -3  -8   7 3011.17 184.626  16
  -3  -8   7 3185.92 187.854  17
  -3  -8   6 867.855 105.597  14
  -3  -8   6 808.314 103.007  17
  -3  -8   6 903.805 112.179  16
  -3  -8   5 1161.76 107.961  29
  -3  -8   5 1424.16 139.065  14
  -3  -8   5 1105.01 117.495  17
  -3  -8   5 1174.86 126.549  16
  -3  -8   4 12466.3 361.757  29
  -3  -8   4 12564.8 404.459  14
  -3  -8   4 13126.7 384.544  17
  -3  -8   4 13493.7 414.219  16
  -3  -8   3 23596.5 513.538  29
  -3  -8   3 24512.7 550.825  14
  -3  -8   3 23884.3 466.505  21
  -3  -8   3 24657.3 511.084  17
  -3  -8   3 24047.5 555.088  16
  -3  -8   2 21.2822 44.2454  29
  -3  -8   2 2.46710 42.6631  14
  -3  -8   2-49.4599 39.4873  23
  -3  -8   2 22.4363 38.7788  17
  -3  -8   2-38.8566 51.2246  16
  -3  -8   1 15851.1 432.991  14
  -3  -8   1 15413.9 425.618  23
  -3  -8   0 10273.4 344.992  14
  -3  -8   0 9576.55 333.427  23
  -3  -8  -1 64322.2 861.962  23
  -3  -8  -2 1542.06 131.876  23
  -3  -8  -3 2983.87 176.377  23
  -3  -8  -4 12.0245 30.0877  23
  -3  -8  -4 61.4387 39.8382  20
  -3  -8  -5 4270.22 184.383  23
  -3  -8  -5 4416.74 205.882  20
  -3  -8  -6 1476.48 108.433  20
  -3  -9   8 50.7286 33.4557   6
  -3  -9   7 304.211 63.2176   6
  -3  -9   7 165.105 42.0376  16
  -3  -9   6 81.3206 43.3988  16
  -3  -9   5 5851.70 223.048  29
  -3  -9   5 5836.09 256.909  14
  -3  -9   5 5484.84 232.908  17
  -3  -9   5 5833.15 253.899  16
  -3  -9   4 4804.19 218.577  29
  -3  -9   4 4812.58 237.377  14
  -3  -9   4 4748.75 216.752  17
  -3  -9   4 4629.74 233.961  16
  -3  -9   3 1040.88 108.114  29
  -3  -9   3 964.751 112.343  14
  -3  -9   3 852.088 94.5685  17
  -3  -9   2 15.1417 42.3744  29
  -3  -9   2 37.0328 43.8033  14
  -3  -9   1 4827.71 232.475  14
  -3  -9   1 4838.87 228.335  23
  -3  -9   0 5682.41 245.304  14
  -3  -9   0 5641.52 241.539  23
  -3  -9  -1 3653.62 187.699  14
  -3  -9  -1 3721.08 193.029  23
  -3  -9  -2 49.9092 35.3111  23
  -3  -9  -2-11.6711 30.8430  20
  -3  -9  -3 285.255 56.9862  23
  -3  -9  -3 155.599 38.1800  20
  -3  -9  -4 2153.74 133.705  20
  -3  -9  -5 3756.08 155.302  20
  -3 -10   6 4.83450 29.8918   6
  -3 -10   5 3310.67 168.015   6
  -3 -10   4 3790.47 170.352  29
  -3 -10   4 3726.26 184.290  14
  -3 -10   3 12559.2 326.010  29
  -3 -10   3 12416.1 338.538  14
  -3 -10   2 21643.3 433.521  29
  -3 -10   2 21933.4 446.109  14
  -3 -10   1 12380.8 330.684  29
  -3 -10   1 11159.0 312.075  14
  -3 -10   0 188.269 47.4982  29
  -3 -10   0 216.219 45.3415  14
  -3 -10  -1 772.066 84.8192  29
  -3 -10  -2 48.9739 31.6797  29
  -3 -10  -3 3407.33 145.322  29
   4 -10  -5 588.862 68.6501  22
   4 -10  -5 607.380 72.4682  19
  -4  10   4 362.850 60.9374  26
   4 -10  -4 283.955 53.2850  22
   4 -10  -4 318.910 53.0761  19
   4 -10  -3 2348.13 144.395  22
   4 -10  -3 2277.93 144.365  19
   4 -10  -2 642.870 80.1399  22
   4 -10  -2 692.125 84.1958  19
   4 -10  -1 6563.33 242.331  22
   4 -10  -1 6368.99 244.296  19
   4 -10   0-2.92496 34.0472  22
   4 -10   0-62.0607 38.9298  19
   4 -10   1 972.290 93.7933  22
   4 -10   1 1058.64 99.8835  19
   4 -10   1 1029.39 86.9630  29
   4 -10   2 3405.43 165.381  24
   4 -10   2 3527.05 154.347  29
   4 -10   3 2089.94 120.018  24
  -4   9   7 105.556 37.4515  26
   4  -9  -7 151.130 41.9631  22
   4  -9  -7 195.738 47.1317  19
  -4   9   6 1016.16 98.6873  26
   4  -9  -6 914.512 94.7888  22
   4  -9  -6 1123.64 102.754  19
  -4   9   5 88.6562 43.7177  26
   4  -9  -5 75.0797 43.8650  22
   4  -9  -5-7.10951 33.5051  19
  -4   9   4 4216.85 209.069  26
   4  -9  -4 4329.59 216.614  22
   4  -9  -4 4433.24 217.574  19
   4  -9  -3 4040.74 213.905  22
   4  -9  -3 4225.23 217.441  19
   4  -9  -2 709.769 92.7361  22
   4  -9  -2 729.990 98.0617  19
   4  -9  -1 0.19991 33.6836  22
   4  -9  -1 136.941 59.2647  19
   4  -9   0 33566.3 623.851  19
   4  -9   0 34578.3 630.783  22
   4  -9   0 33435.2 537.058  29
   4  -9   1 12219.8 333.187  25
   4  -9   1 12424.3 373.109  22
   4  -9   1 12749.2 379.782  19
   4  -9   1 12535.5 336.639  29
   4  -9   2 875.590 96.4515  29
   4  -9   2 1046.58 100.500  25
   4  -9   2 979.131 105.508  22
   4  -9   2 1003.22 107.850  19
   4  -9   3 84.4879 45.3726  29
   4  -9   3 75.4280 35.9515  24
   4  -9   4 272.290 52.5849  24
   4  -9   5-0.36163 27.0783  24
   4  -9   5 48.8384 30.9719   9
   4  -8  -8 160.372 46.5574  19
   4  -8  -8 149.184 44.5940  22
  -4   8   7 1707.92 138.133  26
   4  -8  -7 1900.63 144.463  22
   4  -8  -7 1607.76 128.632  19
  -4   8   6 1140.12 120.775  26
   4  -8  -6 1154.15 118.641  22
   4  -8  -6 1206.48 119.675  19
  -4   8   5 29.9940 46.8493  26
   4  -8  -5 0.21178 37.1023  22
   4  -8  -5-12.1200 40.0172  19
   4  -8  -4 16651.9 445.040  19
   4  -8  -4 17121.4 463.485  22
   4  -8  -3 480.319 84.8574  22
   4  -8  -3 556.451 89.0968  19
   4  -8  -2 9114.98 342.396  22
   4  -8  -2 9402.37 336.654  19
   4  -8  -1 85.9538 46.5927  22
   4  -8  -1 134.083 53.7264  19
   4  -8   0 13808.7 388.345  25
   4  -8   0 14611.9 436.090  22
   4  -8   0 14055.3 419.210  19
   4  -8   0 13978.4 363.482  29
   4  -8   1 5901.48 270.105  19
   4  -8   1 6388.23 268.367  25
   4  -8   1 5905.36 278.383  22
   4  -8   1 5840.42 243.811  29
   4  -8   2 25528.6 540.304  25
   4  -8   2 25308.1 560.240  22
   4  -8   2 26100.4 557.018  19
   4  -8   2 24494.2 509.342  29
   4  -8   3 3080.90 188.316  25
   4  -8   3 3265.63 197.869  24
   4  -8   3 3275.88 189.321  29
   4  -8   4 2388.21 162.919  24
   4  -8   5 9909.14 304.139  24
   4  -8   5 9402.31 266.746   5
   4  -8   6 379.382 60.0930  24
   4  -8   6 426.972 63.1685   9
   4  -7  -9 8888.04 291.236  22
  -4   7   8 3874.85 212.635  26
   4  -7  -8 4124.02 216.936  22
  -4   7   7 7.43867 39.5010  26
   4  -7  -7 104.500 54.6622  22
  -4   7   6 611.861 93.2284  26
   4  -7  -6 519.321 90.0697  22
  -4   7   5 28.8782 36.4764  26
   4  -7  -5 112.907 50.2071  22
   4  -7  -4 1334.47 133.208  22
   4  -7  -4 1406.01 131.135  19
   4  -7  -3 644.407 90.9398  19
   4  -7  -3 592.569 92.9050  22
   4  -7  -2 9475.12 343.109  22
   4  -7  -2 9688.00 333.207  19
   4  -7  -1 619.958 205.299   1
   4  -7  -1 545.288 91.7225  22
   4  -7  -1 452.672 69.5906  19
  -4   7   1 733.112 172.746  31
   4  -7   0 10230.2 776.157   1
   4  -7   0 11108.2 376.759  22
   4  -7   0 11369.1 364.264  19
   4  -7   0 11184.0 323.564  29
   4  -7   1 429.033 71.8751  29
   4  -7   1 401.097 73.7314  25
   4  -7   1 506.515 87.4846  22
   4  -7   1 398.535 68.8901  19
   4  -7   2 5508.11 259.071  25
   4  -7   2 5653.52 270.619  22
   4  -7   2 5595.03 260.816  19
   4  -7   2 5189.87 237.986  29
   4  -7   3 48.6597 35.6965  29
   4  -7   3 86.3663 58.9148  25
   4  -7   3 77.1106 43.6698  22
   4  -7   4 9140.86 333.821  25
   4  -7   4 9254.92 330.274  24
   4  -7   4 8907.93 296.150   5
   4  -7   4 8703.96 316.885  29
   4  -7   5 9876.56 328.212  24
   4  -7   5 9018.86 295.567   5
   4  -7   6 726.714 89.8690   9
   4  -7   6 954.593 97.1589  24
   4  -7   6 759.831 86.9375   5
   4  -7   7 120.035 44.2610   9
   4  -7   7 129.164 41.8710  24
   4  -7   7 99.5917 31.5881   5
   4  -6 -10 1636.97 125.831  22
  -4   6  10 1529.62 113.925   8
   4  -6  -9 1548.88 135.671  22
  -4   6   8 164.916 65.3793  26
   4  -6  -8 129.364 51.0335  22
  -4   6   7 353.028 75.1995  26
   4  -6  -7 356.639 79.2598  22
  -4   6   6 55.6761 55.8699  26
   4  -6  -6-30.9124 55.2692  22
  -4   6   5 5308.23 254.857  26
   4  -6  -5 5303.87 262.839  22
   4  -6  -4 23.3465 43.9407  22
   4  -6  -4-64.2545 79.2543   1
  -4   6   4 69.3331 73.3722  31
   4  -6  -3 255.060 143.864   1
   4  -6  -3 320.554 71.4903  22
  -4   6   3 124.183 119.603  34
   4  -6  -3 333.611 70.4330  19
  -4   6   3 106.431 141.032  31
   4  -6  -2 19405.6 470.213  22
   4  -6  -2 19107.6 440.434  19
   4  -6  -2 18473.6 993.478   1
  -4   6   2 19064.5 1013.87  34
  -4   6   2 19420.1 1036.53  31
   4  -6  -1 7886.58 300.699  22
   4  -6  -1 7214.34 621.087   1
   4  -6  -1 7462.79 275.551  19
  -4   6   1 8202.33 675.623  34
  -4   6   1 8183.44 650.000  31
   4  -6   0 16138.6 911.609   1
   4  -6   0 15948.9 405.756  19
   4  -6   0 16207.6 432.817  22
  -4   6   0 17232.1 898.065  31
  -4   6   0 15775.5 949.952  34
   4  -6   0 16480.9 372.573  29
  -4   6  -1 1015.86 275.006  34
   4  -6   1 1123.50 117.523  22
   4  -6   1 1224.04 252.391   1
   4  -6   1 1005.42 103.309  19
   4  -6   1 1002.10 100.597  29
   4  -6   2 2680.63 180.299  22
   4  -6   2 2589.16 175.631  25
   4  -6   2 2458.72 164.498  19
  -4   6  -2 2759.92 431.910  34
   4  -6   2 2829.74 390.295   1
   4  -6   2 2320.03 158.332  29
   4  -6   3 28128.0 579.468  25
   4  -6   3 26578.5 572.161  22
   4  -6   3 27652.7 517.938   5
   4  -6   3 27195.2 545.278  29
   4  -6   4 10600.4 362.085  25
   4  -6   4 10932.9 360.988  24
   4  -6   4 10024.3 327.938   5
   4  -6   4 10150.8 344.754  29
   4  -6   5 6504.38 275.223  24
   4  -6   5 6458.27 265.838   5
   4  -6   6 865.717 103.044  24
   4  -6   6 916.448 100.561   5
   4  -6   6 965.637 106.687   9
   4  -6   7 159.809 47.9530   5
   4  -6   7 252.780 58.3432  24
   4  -6   7 220.468 54.9510   9
   4  -6   8 64.7410 29.4204  24
   4  -6   8 52.3370 28.6417   5
   4  -6   8 38.4863 45.0815   9
   4  -5 -11 3475.95 167.116  22
  -4   5  11 3696.84 166.440   8
   4  -5 -10 1973.65 148.516  22
  -4   5  10 1873.16 137.707   8
   4  -5  -9 1157.99 124.647  22
  -4   5   8 950.679 118.959  26
   4  -5  -8 905.758 114.094  22
  -4   5   7 250.438 67.5953  26
   4  -5  -7 266.007 70.9757  22
  -4   5   6 4107.42 226.414  26
  -4   5   6 3934.54 490.224  31
   4  -5  -6 4033.54 227.763  22
   4  -5  -6 4506.34 549.756   3
   4  -5  -6 3873.72 491.534   1
   4  -5  -5-105.641 151.682   1
  -4   5   5 31.2937 27.8203  26
   4  -5  -5-33.7673 98.4906   3
   4  -5  -5 35.8373 39.1949  22
  -4   5   5-79.8862 106.195  31
  -4   5   4 32638.5 1167.69  34
   4  -5  -4 33837.6 604.539  22
   4  -5  -4 33582.6 1312.10   1
  -4   5   4 35782.1 1383.99  31
   4  -5  -4 32559.5 1315.90   3
  -4   5   3 17955.4 937.957  31
   4  -5  -3 16406.1 410.259  22
  -4   5   3 16410.5 843.659  34
   4  -5  -3 16857.6 898.319   1
   4  -5  -2 17264.7 412.077  22
   4  -5  -2 16783.9 877.655   1
   4  -5  -2 16816.3 379.814  19
  -4   5   2 17605.8 887.227  34
  -4   5   2 18212.7 911.859  31
   4  -5  -1 3842.55 193.724  22
   4  -5  -1 3755.38 420.377   1
   4  -5  -1 3685.45 176.441  19
  -4   5   1 3860.50 429.794  34
  -4   5   1 4101.50 425.684  31
   4  -5   0 16728.2 875.159   1
   4  -5   0 16828.1 377.083  19
   4  -5   0 16470.7 404.601  22
  -4   5   0 16502.1 899.150  34
  -4   5   0 17710.8 828.696  31
   4  -5   0 16665.1 346.779  29
   4  -5   1 15922.5 854.643   1
   4  -5   1 16318.2 382.723  19
   4  -5   1 15285.0 397.481  22
  -4   5  -1 15837.3 913.440  34
   4  -5   1 15918.7 359.396  29
   4  -5   2 372.758 64.5652  29
  -4   5  -2 217.388 137.374  34
   4  -5   2 286.155 60.2677  25
   4  -5   2 324.030 70.8197  22
   4  -5   2 227.421 53.3053  19
   4  -5   2 312.384 135.683   1
   4  -5   3 4738.92 230.226  25
   4  -5   3 4754.08 237.794  22
   4  -5   3 4700.21 211.599   5
   4  -5   3 4977.57 495.020   1
  -4   5  -3 3915.53 482.510  34
   4  -5   3 4799.61 221.903  29
   4  -5   4 335.608 72.5283  25
   4  -5   4 329.569 67.1475  24
   4  -5   4 408.901 72.7676   5
   4  -5   5 37.1770 39.3854  25
   4  -5   5 83.3369 46.4560  24
   4  -5   5 58.4931 39.1329   5
   4  -5   6 8877.14 319.661  24
   4  -5   6 9076.88 322.888   5
   4  -5   6 9218.77 324.150   9
   4  -5   7 2782.39 172.167  24
   4  -5   7 3054.04 183.402   5
   4  -5   7 2964.00 179.279   9
   4  -5   8 380.141 63.8792  24
   4  -5   8 384.498 63.9545   5
   4  -5   8 305.738 64.6021   9
   4  -4 -11 1212.00 109.514  22
  -4   4  11 1256.66 106.670   8
   4  -4 -10 17282.4 445.656  22
  -4   4  10 17802.8 440.560   8
   4  -4  -9 61.5606 36.4532  22
   4  -4  -8 303.301 74.9057  22
   4  -4  -7 17337.7 995.392   1
  -4   4   7 18960.1 491.573  26
   4  -4  -7 18483.9 473.496  22
  -4   4   7 17774.5 977.964  32
  -4   4   7 18181.3 1043.39  31
   4  -4  -7 19374.5 1113.48   3
  -4   4   6 2694.72 175.185  26
  -4   4   6 2286.87 327.380  32
   4  -4  -6 2249.56 338.645   1
   4  -4  -6 2637.23 410.220   3
   4  -4  -6 2825.06 179.538  22
  -4   4   6 2516.25 392.205  31
  -4   4   5 18837.3 426.910  26
  -4   4   5 17946.7 832.170  32
   4  -4  -5 18459.7 431.078  22
  -4   4   5 18002.3 945.437  31
   4  -4  -5 17291.6 902.528   1
   4  -4  -5 19742.9 1009.72   3
   4  -4  -4 17231.7 864.926   1
   4  -4  -4 17475.1 405.740  22
  -4   4   4 17549.5 765.142  34
  -4   4   4 16889.5 731.159  32
  -4   4   4 18144.0 910.553  31
   4  -4  -4 18553.4 927.428   3
  -4   4   3 728.754 159.455  34
   4  -4  -3 846.501 89.9453  22
   4  -4  -3 703.950 177.500   1
  -4   4   3 711.836 137.290  32
  -4   4   3 1044.28 217.813  31
   4  -4  -2 24234.4 448.736  22
   4  -4  -2 25159.6 991.258   1
  -4   4   2 23599.3 927.761  34
  -4   4   2 24861.6 967.305  31
   4  -4  -1 14818.5 348.022  22
   4  -4  -1 16447.4 794.129   1
  -4   4   1 14158.0 708.155  31
  -4   4   1 14616.8 736.888  34
   4  -4   0 8712.30 584.439   1
   4  -4   0 8505.84 268.204  22
  -4   4   0 8269.78 580.250  34
  -4   4   0 8955.88 526.788  31
   4  -4   1 26843.8 490.290  22
  -4   4  -1 26843.9 1098.90  34
   4  -4   1 28139.0 1066.50   1
   4  -4   1 26759.6 432.984  29
   4  -4   2 85325.1 916.223  22
   4  -4   2 84920.2 820.289  19
  -4   4  -2 87068.9 2064.08  34
   4  -4   2 84138.1 1888.13   1
   4  -4   2 84484.8 824.534  29
   4  -4   3 6019.68 247.125  25
   4  -4   3 5951.72 252.822  22
  -4   4  -3 6123.57 583.020  34
   4  -4   3 6076.45 525.313   1
   4  -4   3 5704.88 232.755  29
   4  -4   4 663.637 87.3743  25
   4  -4   4 770.757 95.2782  24
   4  -4   4 951.712 239.801   1
  -4   4  -4 958.433 248.349  34
   4  -4   5 8279.67 314.180  25
   4  -4   5 8226.40 301.463   9
   4  -4   5 8243.78 306.348  24
   4  -4   5 8212.26 305.047   5
   4  -4   6 2302.59 151.281  15
   4  -4   6 2450.97 172.611   5
   4  -4   6 2495.51 173.753   9
   4  -4   6 2601.98 178.114  24
   4  -4   7 2551.73 147.945  15
   4  -4   7 2496.43 167.654  24
   4  -4   7 2295.08 166.707   5
   4  -4   7 2465.18 167.521   9
   4  -4   8 176.006 54.1885  24
   4  -4   8 136.659 41.9414   5
   4  -4   8 98.6882 62.9772   9
   4  -4   9 344.243 53.3479   5
   4  -4   9 357.736 56.3022  24
  -4   3  12 1191.38 94.3712   8
   4  -3 -11 862.387 96.2283  22
  -4   3  11 773.418 88.5194  16
  -4   3  11 839.522 94.9080   8
   4  -3 -10 330.681 70.2209  22
  -4   3  10 376.986 73.7566   8
  -4   3  10 378.194 71.7012  16
   4  -3  -9 7478.90 304.244  22
  -4   3   9 7437.99 279.623  16
   4  -3  -8-736.248 227.949  33
   4  -3  -8-382.429 167.694   3
  -4   3   7 1903.62 319.160  32
  -4   3   7 1989.04 157.427  26
   4  -3  -7 1168.07 258.189   3
   4  -3  -7 1312.85 310.541  33
   4  -3  -7 1917.20 145.541  22
   4  -3  -7 1884.33 306.134   1
  -4   3   7 1835.89 319.414  31
  -4   3   6 1564.51 127.372  26
  -4   3   6 1564.74 285.912  31
   4  -3  -6 2022.15 324.652  33
   4  -3  -6 1568.68 279.256   3
   4  -3  -6 1790.77 132.620  22
   4  -3  -6 1592.80 268.481   1
  -4   3   6 1476.99 258.128  32
  -4   3   5 5740.93 221.220  26
   4  -3  -5 5460.65 218.828  22
   4  -3  -5 5589.36 484.124  33
  -4   3   5 5069.35 436.778  32
  -4   3   5 5454.79 484.407  31
   4  -3  -5 4934.41 477.385   3
   4  -3  -5 5224.78 460.422   1
   4  -3  -4 1801.28 265.337   3
   4  -3  -4 1839.08 266.179   1
  -4   3   4 1740.71 267.840  31
  -4   3   4 1568.67 222.163  32
  -4   3   4 1568.85 199.898  34
   4  -3  -4 2362.16 289.701  33
   4  -3  -3 9537.38 569.108   1
   4  -3  -3 7749.91 443.723  33
  -4   3   3 9311.59 515.146  34
  -4   3   3 8852.27 469.867  32
  -4   3   3 9312.68 572.674  31
   4  -3  -2 4968.31 400.400   1
  -4   3   2 4670.05 380.189  34
  -4   3   2 4936.27 318.518  32
  -4   3   2 5460.38 419.298  31
   4  -3  -1 14660.6 689.116   1
  -4   3   1 13745.3 657.173  34
  -4   3   1 13472.1 626.680  31
   4  -3   0 19037.7 806.174   1
  -4   3   0 16670.0 655.956  31
  -4   3   0 18023.2 794.347  34
   4  -3   1 1656.47 245.052   1
  -4   3  -1 1444.43 248.324  34
   4  -3   2 6148.53 487.960   1
   4  -3   2 5968.73 226.616  22
  -4   3  -2 6608.72 534.338  34
   4  -3   2 6200.10 212.115  29
   4  -3   3 9517.05 296.378  25
   4  -3   3 9423.38 287.096  24
  -4   3  -3 9457.18 680.057  34
   4  -3   3 9477.43 628.949   1
   4  -3   4 1479.60 126.249  25
   4  -3   4 1319.80 116.439  24
   4  -3   4 1370.99 260.141   1
  -4   3  -4 1527.71 305.668  34
   4  -3   4 1573.61 124.339   9
   4  -3   5 2010.91 329.749   1
   4  -3   5 1328.56 124.013  24
   4  -3   5 1503.18 131.489   9
  -4   3  -5 2082.15 396.225   3
  -4   3  -5 1464.45 299.860  34
   4  -3   6 738.879 93.3136  15
   4  -3   6 760.954 95.6993  24
   4  -3   6 833.878 103.636   9
   4  -3   7 3119.40 174.751  15
   4  -3   7 2998.70 182.418  24
   4  -3   7 3012.52 194.012   5
   4  -3   7 2877.05 186.506   9
   4  -3   8 675.201 85.4125  24
   4  -3   8 679.209 90.7328   5
   4  -3   8 736.622 82.6441  15
   4  -3   9 163.996 45.5154  24
   4  -3   9 150.834 42.0947   5
  -4   2  12 4891.92 198.552   8
  -4   2  12 4690.25 189.244  16
   4  -2 -11 1325.57 116.961  22
  -4   2  11 1453.19 126.330   8
  -4   2  11 1402.57 121.922  16
   4  -2 -10 405.393 77.3602  22
  -4   2  10 500.559 86.0704   8
  -4   2  10 486.703 83.1779  16
   4  -2  -9 27278.7 556.258  22
  -4   2   9 29222.9 565.195  16
  -4   2   9 28455.6 594.463   8
  -4   2   8 1705.63 322.494  32
   4  -2  -8 1692.12 320.301   3
   4  -2  -8 1643.35 132.117  22
   4  -2  -8 1446.60 331.766  33
  -4   2   8 1690.94 130.523  16
   4  -2  -8 1651.40 312.744  30
   4  -2  -7 192.494 171.470  33
   4  -2  -7 238.953 106.034   3
   4  -2  -7 245.952 55.5718  22
  -4   2   7 247.617 124.344  32
   4  -2  -7 126.682 99.4706  30
  -4   2   7 211.687 49.2654  16
   4  -2  -6 14656.4 731.118   1
   4  -2  -6 14129.2 342.567  22
  -4   2   6 14713.1 808.329  31
   4  -2  -6 14767.5 842.876  33
  -4   2   6 15215.7 786.483  32
   4  -2  -6 13644.1 700.580  30
   4  -2  -6 16498.7 853.342   3
   4  -2  -5 21632.9 946.681  33
  -4   2   5 22123.3 870.212  32
  -4   2   5 22020.5 926.990  31
   4  -2  -5 19449.3 727.170  30
   4  -2  -5 21142.9 836.674   1
   4  -2  -5 22878.4 939.637   3
   4  -2  -4 18563.0 788.339  33
  -4   2   4 18975.7 741.059  32
   4  -2  -4 18158.5 740.873   1
  -4   2   4 20648.8 838.875  31
   4  -2  -4 19872.1 824.397   3
  -4   2   3 95460.4 1538.83  32
   4  -2  -3 90175.7 1569.39  33
   4  -2  -3 90666.0 1597.59   1
  -4   2   3 93322.2 1440.35  34
  -4   2   3 97174.9 1720.60  31
   4  -2  -2 12684.9 532.833  33
   4  -2  -2 13019.3 592.156   1
  -4   2   2 12688.2 554.119  34
  -4   2   2 13308.0 530.348  32
  -4   2   2 13083.2 603.329  31
   4  -2  -1 75733.7 1455.51   1
  -4   2   1 73835.5 1414.15  34
   4  -2  -1 74001.6 1179.91  33
  -4   2   1 73844.8 1360.83  31
   4  -2   0 244632. 2699.09   1
  -4   2   0 245957. 2315.03  31
  -4   2   0 249927. 2756.96  34
  -4   2  -1 22820.3 886.228  34
   4  -2   1 21461.4 834.971   1
  -4   2  -2 19317.5 868.556  34
   4  -2   2 18238.4 803.756   1
   4  -2   3 32745.0 502.014   9
   4  -2   3 32455.0 512.065  25
   4  -2   3 32723.3 502.681  24
   4  -2   3 33880.7 1149.91   1
  -4   2  -4 1183.31 106.052   7
   4  -2   4 1219.43 106.795  25
   4  -2   4 1214.86 105.975  24
   4  -2   4 1094.96 235.777   1
  -4   2  -4 1189.89 263.984  34
   4  -2   4 1090.59 102.559   9
   4  -2   5 1247.25 253.507   1
   4  -2   5 1159.59 112.393  24
  -4   2  -5 749.997 248.347   3
  -4   2  -5 1738.71 333.437  34
   4  -2   5 1415.09 125.310   9
   4  -2   6 7775.71 286.925  15
   4  -2   6 7440.62 285.384  24
   4  -2   6 7316.53 287.467   9
   4  -2   7 27.5510 33.1712  15
   4  -2   7-36.2819 43.8000  24
   4  -2   7-39.6811 67.1646   9
   4  -2   8 3941.33 197.148  24
   4  -2   8 3647.35 196.870   5
   4  -2   8 3868.32 189.917  15
   4  -2   9 2507.75 140.088  24
   4  -2   9 2822.77 149.669   5
  -4   1  12 227.869 55.2248   8
  -4   1  12 323.730 56.3080  16
  -4   1  11 1152.88 98.7328  12
  -4   1  11 1262.93 123.477   8
  -4   1  11 1231.16 120.586  16
  -4   1  10 145.613 49.9116   8
  -4   1  10 199.049 59.6357  16
  -4   1   9 1204.16 128.657   8
  -4   1   9 1240.41 121.358  16
   4  -1  -8 3687.48 186.947  22
   4  -1  -8 3847.70 511.916  33
  -4   1   8 3160.23 420.547  32
  -4   1   8 3812.17 197.580  16
  -4   1   8 3726.17 205.979   8
   4  -1  -8 3245.50 431.823  30
  -4   1   7 1023.69 226.691  32
   4  -1  -7 781.560 170.669   3
   4  -1  -7 999.493 262.126  33
  -4   1   7 957.862 90.4052  16
   4  -1  -7 919.439 213.036  30
   4  -1  -6 48.2587 83.0373  30
   4  -1  -6 11.1603 79.5581   3
   4  -1  -6-39.7583 92.7963  33
  -4   1   6 120.448 92.5034  32
   4  -1  -6 47.7633 74.7082   1
   4  -1  -5 8720.70 604.617  33
  -4   1   5 10825.3 592.531  32
   4  -1  -5 9842.83 510.854   1
   4  -1  -5 9926.80 536.367  30
   4  -1  -5 10121.4 578.993   3
  -4   1   5 10596.4 510.331   2
  -4   1   4 45451.7 1111.32   2
  -4   1   4 45367.6 1119.37  32
   4  -1  -4 44274.8 1036.37   1
   4  -1  -4 43973.9 1221.83  33
   4  -1  -3 25284.1 763.002   1
  -4   1   3 26058.0 693.042  34
   4  -1  -3 27132.9 869.751  33
  -4   1   3 25473.3 789.704  32
   4  -1  -2 6395.06 389.049   1
  -4   1   2 5930.40 359.122  34
   4  -1  -2 5932.74 388.211  33
   4  -1  -1 4674.53 337.755   1
   4  -1  -1 4792.51 329.976  33
  -4   1   1 4759.00 347.006  34
   4  -1   0 2185.70 223.419  33
   4  -1   0 2216.70 241.656   1
  -4   1   0 2668.26 273.657  34
  -4   1  -1 27348.1 936.976  34
   4  -1   1 26555.1 807.798  33
   4  -1   1 27705.3 907.061   1
   4  -1   2 17999.6 707.523  33
  -4   1  -2 18480.7 823.193  34
   4  -1   2 17993.2 772.106   1
  -4   1  -3 1020.60 93.6417   7
   4  -1   3 1000.94 203.261   1
  -4   1  -3 989.040 209.672  34
   4  -1   3 1010.05 90.6834   9
   4  -1   3 810.425 157.409  32
  -4   1  -4 3077.88 167.555   7
   4  -1   4 3132.75 158.463  25
   4  -1   4 3065.40 158.565  24
  -4   1  -4 3516.15 452.718   3
   4  -1   4 2759.47 349.794   1
   4  -1   4 3221.23 170.426   9
  -4   1  -4 3088.96 385.233  34
   4  -1   5 3450.33 185.937  15
  -4   1  -5 3490.47 184.656   7
  -4   1  -5 2629.15 382.356  34
   4  -1   5 3327.47 177.063  24
  -4   1  -5 3278.11 473.534   3
   4  -1   5 3424.34 188.603   9
   4  -1   6 12436.3 366.866  15
   4  -1   6 11572.6 345.673  24
   4  -1   6 11816.8 363.267   9
   4  -1   7 19889.0 461.091  15
   4  -1   7 18211.4 433.734  24
   4  -1   8 759.207 89.7656  15
   4  -1   8 685.809 87.6343  24
   4  -1   8 714.317 88.6688   5
   4  -1   9 138.629 43.3045  24
   4  -1   9 160.230 39.0479   5
  -4   0  12 1531.38 119.296   8
  -4   0  12 1530.34 119.306  16
  -4   0  11 1832.52 149.447  16
  -4   0  11 1728.73 142.252   8
  -4   0  10 1403.63 118.636  12
  -4   0  10 1347.15 137.461   8
  -4   0  10 1346.24 131.536  16
  -4   0   9 577.576 98.0950   8
  -4   0   9 514.413 86.4858  16
   4   0  -8 8557.59 760.759  33
  -4   0   8 6911.64 597.892  32
  -4   0   8 8527.02 307.231   8
  -4   0   8 8048.28 285.999  16
   4   0  -8 7600.17 662.130  30
   4   0  -7 10270.8 772.965  33
  -4   0   7 10742.0 690.547  32
  -4   0   7 10256.1 314.196   8
  -4   0   7 10154.9 297.892  16
   4   0  -7 9573.83 677.007  30
   4   0  -6 19266.5 974.380  33
  -4   0   6 19061.4 840.128  32
  -4   0   6 19580.8 771.780   2
  -4   0   6 19075.1 388.660   8
   4   0  -6 19243.2 784.880   3
  -4   0   5 39.0542 52.3001   2
  -4   0   5 81.6515 68.3991  32
  -4   0   4-31.8175 55.0551   2
   4   0  -4 44.6334 83.1437  33
  -4   0   4 8.79289 52.8899  32
   4   0  -4 43.1787 41.6100   1
   4   0  -3 92241.0 1315.99   1
   4   0  -3 95761.0 1701.18  33
  -4   0   3 95004.8 1531.88  32
  -4   0   3 92320.5 1239.59  34
   4   0  -2 97332.3 1397.67   1
   4   0  -2 98130.3 1641.42  33
  -4   0   2 96494.6 1403.84  34
   4   0  -1 28924.2 862.408  33
  -4   0   1 29361.1 830.051  34
   4   0  -1 28705.5 799.182   1
  -4   0   0 24798.8 818.584  34
   4   0   0 23233.3 779.879  33
   4   0   0 23064.0 757.423   1
  -4   0   0 23464.5 643.183  30
  -4   0  -1 15522.1 696.286  34
   4   0   1 14859.4 643.523   1
   4   0   1 14130.8 640.034  33
  -4   0  -1 13984.7 536.595  30
   4   0   2 14415.1 680.829   1
   4   0   2 13625.4 665.111  33
  -4   0  -2 15130.9 739.537  34
  -4   0  -2 13957.8 597.290  30
  -4   0  -3-15.2884 22.4471   7
   4   0   3-39.6853 101.425   1
  -4   0  -3 59.5910 65.6211  34
   4   0   3-4.80973 33.9380   9
  -4   0  -3 1.09944 59.2505  30
  -4   0  -4 1447.95 118.117   7
   4   0   4 1549.68 261.335   1
  -4   0  -4 1408.54 268.606  34
  -4   0  -4 1221.08 265.678   3
   4   0   4 1563.60 122.854   9
   4   0   4 1807.33 264.333  32
  -4   0  -4 1349.41 234.089  30
   4   0   5 2685.08 166.619  15
  -4   0  -5 2646.73 163.817   7
   4   0   5 2977.85 162.231  24
  -4   0  -5 3121.82 466.295   3
  -4   0  -5 2871.14 400.055  34
   4   0   6 1087.87 112.397  15
  -4   0  -6 929.669 100.465   7
   4   0   6 1006.79 102.556  24
   4   0   7 76.0344 43.7397  15
   4   0   7 88.9348 40.3483  24
   4   0   8 6417.10 241.894  24
   4   0   9-27.4986 33.8411   5
  -4  -1  12 1353.27 112.736   8
  -4  -1  12 1303.07 110.178  16
  -4  -1  11 4022.25 216.726   8
  -4  -1  11 3756.56 208.737  16
  -4  -1  10 3304.84 204.540   8
  -4  -1  10 3432.65 205.944  16
  -4  -1   9 91.8655 43.7656  12
  -4  -1   9 72.1725 51.0617   8
  -4  -1   9 116.594 40.0989  16
  -4  -1   8 22397.5 454.515  12
  -4  -1   8 20724.3 1000.26  32
   4   1  -8 23468.5 1253.35  33
  -4  -1   8 23182.0 437.251   4
  -4  -1   8 23699.8 512.591   8
  -4  -1   8 21684.8 478.183  16
   4   1  -8 21377.5 1119.55  30
  -4  -1   7 3601.96 173.432  12
   4   1  -7 3170.49 445.312  33
  -4  -1   7 3999.60 405.625   2
  -4  -1   7 3513.82 163.464   4
  -4  -1   7 2469.42 319.565  32
  -4  -1   7 3567.89 186.273   8
  -4  -1   7 3270.27 174.378  16
   4   1  -7 3293.38 403.362  30
  -4  -1   6 114.829 78.9927   2
   4   1  -6 276.876 120.240  33
  -4  -1   6 292.158 126.021  32
  -4  -1   6 430.464 55.7223   4
  -4  -1   6 204.778 48.0530   8
  -4  -1   6 250.971 46.8413  16
  -4  -1   5 672.942 163.976   2
   4   1  -5 457.371 160.070  33
   4   1  -4 859.009 184.608  33
  -4  -1   4 1014.33 179.011   2
  -4  -1   4 853.300 157.360  32
   4   1  -3 68720.0 1504.60  33
  -4  -1   3 67250.3 1079.65  34
   4   1  -3 66400.1 971.865   1
   4   1  -2 751.984 167.551  33
  -4  -1   2 707.456 126.246  34
   4   1  -2 1121.22 139.612   1
  -4  -1   1 991.801 161.617  34
   4   1  -1 1521.25 181.083   1
   4   1  -1 1269.10 204.582  33
  -4  -1   1 1056.82 158.931  30
   4   1   0 41658.1 991.585   1
  -4  -1   0 41912.6 1095.51  34
  -4  -1   0 39333.8 962.267  30
   4   1   0 41547.2 1120.80  33
   4   1   1 2181.11 269.673  33
   4   1   1 1855.16 232.372   1
  -4  -1  -1 2352.95 310.725  34
  -4  -1  -1 1479.38 195.293  30
   4   1   2 927.256 185.662   1
  -4  -1  -2 767.959 187.422  34
   4   1   2 940.900 198.573  33
  -4  -1  -2 732.356 165.189  30
   4   1   3 13.4643 61.6390   1
  -4  -1  -3 109.752 44.3329   7
   4   1   3 128.907 80.5316  33
  -4  -1  -3 129.322 96.2402   3
  -4  -1  -3 313.584 153.783  34
  -4  -1  -3 16.7651 53.8747  30
   4   1   4 3524.00 177.730  15
  -4  -1  -4 3668.16 192.253   7
  -4  -1  -4 3170.77 431.927   3
  -4  -1  -4 4058.02 452.873  34
   4   1   4 3665.60 409.332  32
  -4  -1  -4 3312.71 387.658  30
   4   1   5 37676.8 614.220  15
  -4  -1  -5 37951.3 631.429   7
  -4  -1  -5 39758.9 1613.38   3
  -4  -1  -5 38283.3 1423.66  34
   4   1   5 37202.8 1354.83  32
  -4  -1  -5 37522.6 1410.02  30
   4   1   6 6731.95 270.158  15
  -4  -1  -6 6601.15 266.063   7
   4   1   7 10011.6 338.217  27
   4   1   7 10072.9 329.113  15
   4   1   8 3556.22 191.801  27
  -4  -1  -9 2346.95 144.238  22
  -4  -2  12 33.6360 30.5340   8
  -4  -2  12 27.9135 39.2525  16
  -4  -2  11 1003.43 108.826   8
  -4  -2  11 997.664 109.867  16
  -4  -2  10 2331.46 173.370   8
  -4  -2  10 2184.03 143.265   4
  -4  -2  10 2201.23 169.161  16
  -4  -2   9 3825.32 188.654  12
  -4  -2   9 3971.76 223.136   8
  -4  -2   9 3768.73 192.255   4
  -4  -2   9 3778.12 215.045  16
  -4  -2   8 433.093 156.020   2
   4   2  -8 71.6436 121.980  33
  -4  -2   8 322.824 59.9044  12
  -4  -2   8 545.478 179.873  32
  -4  -2   8 366.310 62.9983   4
  -4  -2   8 346.266 71.4481   8
   4   2  -8 371.293 194.557  30
  -4  -2   8 386.199 70.3921  16
  -4  -2   7-15.5203 30.2490   8
  -4  -2   7 57.3207 89.5474   2
  -4  -2   7 31.7215 32.1822  12
  -4  -2   7 41.2916 67.5091  32
  -4  -2   7 40.0487 31.3070   4
  -4  -2   7 16.3166 31.7916  16
  -4  -2   6 1417.01 232.980  32
  -4  -2   6 1283.03 238.646   2
  -4  -2   6 1771.24 118.348  12
  -4  -2   6 1585.63 112.075   4
  -4  -2   6 1410.72 101.264  10
  -4  -2   6 1668.83 111.516  18
   4   2  -6 1300.08 265.624  33
  -4  -2   6 1637.23 120.880   8
  -4  -2   6 1473.13 113.607  16
  -4  -2   5 11335.9 280.554  12
  -4  -2   5 11692.8 280.961   4
   4   2  -5 12071.3 730.098  33
  -4  -2   5 10890.8 628.031   2
   4   2  -4 12332.5 693.427  33
  -4  -2   4 12332.6 638.311   2
   4   2  -3 704.330 173.903  33
  -4  -2   3 901.481 187.080   2
  -4  -2   3 488.936 105.999  34
  -4  -2   2 3570.49 331.484   2
  -4  -2   2 2791.70 262.881  34
   4   2  -2 3224.39 336.375  33
   4   2  -2 2875.54 202.299   1
   4   2  -1 2267.98 212.630   1
  -4  -2   1 2245.73 258.766  34
   4   2  -1 2289.44 289.303  33
  -4  -2   1 1853.86 235.171  30
   4   2   0 21233.0 865.263  33
   4   2   0 21601.6 721.672   1
  -4  -2   0 21356.6 818.309  34
  -4  -2   0 20557.1 770.132  30
   4   2   1-41.1049 47.9278   1
   4   2   1-45.1125 72.9591  33
  -4  -2  -1-19.5523 77.4618  34
  -4  -2  -1 147.500 101.085   3
  -4  -2  -1 13.1018 68.3749  30
  -4  -2  -2 1063.78 95.6020   7
  -4  -2  -2 1033.89 220.462   3
  -4  -2  -2 1026.36 214.030  34
   4   2   2 1318.66 248.876  33
  -4  -2  -2 943.343 189.983  30
   4   2   3 999.355 90.8639  15
  -4  -2  -3 1161.83 261.007   3
  -4  -2  -3 1201.82 254.907  34
   4   2   3 1506.64 285.282  33
  -4  -2  -3 1024.88 101.488   7
  -4  -2  -3 776.020 200.768  30
   4   2   4 1247.67 110.099  15
  -4  -2  -4 1011.70 106.121   7
   4   2   4 1000.83 234.598  32
  -4  -2  -4 1245.98 272.257   3
  -4  -2  -4 879.822 221.833  34
  -4  -2  -4 1073.98 237.880  30
   4   2   5 8378.54 291.071  15
  -4  -2  -5 8602.86 312.497   7
  -4  -2  -5 8076.33 740.985   3
  -4  -2  -5 8893.13 702.076  34
   4   2   5 7940.28 672.334  32
  -4  -2  -5 8212.38 699.445  30
   4   2   6 579.539 86.0470  15
  -4  -2  -6 426.257 74.2063   7
   4   2   7 553.255 86.3757  27
   4   2   8 70.8684 33.7019  27
  -4  -2  -8 5.36905 33.4066  22
   4   2   9-51.7045 33.7453  27
  -4  -2  -9-6.27759 30.4538  22
  -4  -3  12 1376.81 106.408  28
  -4  -3  12 1292.54 106.178  16
  -4  -3  11 1212.38 118.721   8
  -4  -3  11 983.940 111.414  16
  -4  -3  10 6019.34 271.684   8
  -4  -3  10 5792.33 239.867   4
  -4  -3  10 5939.67 270.200  16
  -4  -3   9 1620.90 144.495   8
  -4  -3   9 1453.98 123.915   4
  -4  -3   9 1621.92 148.156  16
  -4  -3   8 2708.61 368.361   2
  -4  -3   8 2757.27 160.303  12
  -4  -3   8 2572.68 175.889   8
   4   3  -8 2859.65 446.780  33
  -4  -3   8 2894.82 163.589  17
  -4  -3   8 2847.51 173.553   4
  -4  -3   8 2677.57 179.688  16
   4   3  -8 2439.26 414.053  30
  -4  -3   7-37.6358 106.243   2
  -4  -3   7 0.30368 27.5517  12
   4   3  -7-57.0707 135.136  33
  -4  -3   7-4.23701 33.7066   4
  -4  -3   7 3.37462 32.3546   8
  -4  -3   7 17.9470 34.8066  16
  -4  -3   6 24864.0 452.690  12
  -4  -3   6 23545.6 451.113  18
  -4  -3   6 24800.6 424.125  10
   4   3  -6 24290.5 1149.54  33
  -4  -3   6 23258.3 1035.24   2
  -4  -3   6 24378.4 474.909   8
  -4  -3   6 24718.0 462.142   4
  -4  -3   6 24499.2 479.908  16
  -4  -3   5 507.819 69.1533  28
   4   3  -5 252.905 124.710  33
  -4  -3   5 562.130 162.002   2
  -4  -3   5 501.468 66.4816  12
  -4  -3   5 507.354 67.6881  18
  -4  -3   5 462.063 59.2302  10
  -4  -3   5 503.783 66.8160   4
  -4  -3   5 442.865 63.1420   8
  -4  -3   5 500.819 68.0880  16
  -4  -3   4 341.752 55.6913  28
   4   3  -4 171.382 110.931  33
  -4  -3   4 217.588 97.0682   2
  -4  -3   4 294.958 49.4221  12
  -4  -3   4 302.616 51.3314  18
   4   3  -3 2014.36 286.586  33
  -4  -3   3 2269.49 280.684   2
  -4  -3   2 43618.2 1104.99  34
   4   3  -2 43425.5 1285.35  33
  -4  -3   2 46338.4 1199.70   2
  -4  -3   1 5732.12 419.929   2
  -4  -3   1 5184.40 360.664   3
   4   3  -1 5424.97 456.103  33
  -4  -3   1 4908.80 393.383  34
  -4  -3   1 5000.40 409.403  30
  -4  -3   0 21909.7 819.538   2
  -4  -3   0 21628.4 816.565   3
  -4  -3   0 21881.0 879.622  34
   4   3   0 23288.7 968.111  33
  -4  -3   0 21852.8 871.857  30
  -4  -3  -1 8818.93 264.628   7
  -4  -3  -1 9255.57 593.421   3
  -4  -3  -1 8983.09 261.537  23
  -4  -3  -1 8932.57 258.951  21
  -4  -3  -1 8804.89 577.549  30
  -4  -3  -1 8306.01 575.041  34
   4   3   1 9164.03 637.039  33
   4   3   1 8580.63 512.921  31
  -4  -3  -2 214.677 50.9192   7
  -4  -3  -2 293.707 150.022   3
  -4  -3  -2 22.9915 103.017  34
   4   3   2 130.182 108.157  33
  -4  -3  -2 223.209 123.874  30
   4   3   3 9387.32 271.654  15
  -4  -3  -3 9053.46 307.556   7
  -4  -3  -3 7951.08 653.257   3
  -4  -3  -3 9547.71 691.908  34
   4   3   3 8357.78 677.277  33
   4   3   3 9103.89 671.896  32
  -4  -3  -3 8468.40 646.863  30
   4   3   4 4988.40 213.442  15
  -4  -3  -4 5335.59 247.870   7
  -4  -3  -4 5063.91 561.145   3
  -4  -3  -4 4862.73 521.179  34
   4   3   4 4909.80 526.799  32
  -4  -3  -4 5148.64 545.914  30
  -4  -3  -5 7793.81 304.990   7
   4   3   5 7726.19 280.649  15
  -4  -3  -6 3737.99 211.996   7
  -4  -3  -7 700.371 88.1051  13
  -4  -3  -7 819.960 91.8404  22
   4   3   8 21.9193 29.4764  27
  -4  -3  -9-5.17089 27.7172  23
  -4  -4  12 1922.06 120.447  16
  -4  -4  12 1831.11 112.056  28
  -4  -4  11 277.785 57.7106  28
  -4  -4  11 188.341 60.3873  16
  -4  -4  10 192.686 58.5827  28
  -4  -4  10 197.339 55.0217   4
  -4  -4  10 146.460 49.2706  16
  -4  -4   9 24.7686 40.5144  28
  -4  -4   9 5.81703 32.6680  17
  -4  -4   9 56.7698 35.7214   4
  -4  -4   9-3.59725 44.5741   8
  -4  -4   9-44.8470 50.1972  16
  -4  -4   8 764.756 102.764  28
  -4  -4   8 814.366 87.6140  12
  -4  -4   8 765.473 90.9612  17
  -4  -4   8 757.023 99.5741   4
  -4  -4   8 857.078 108.890   8
  -4  -4   8 698.485 103.747  16
  -4  -4   7-18.4854 41.7267  28
  -4  -4   7 115.625 85.4297   2
  -4  -4   7 175.321 47.2697  12
   4   4  -7 99.6795 147.868  33
  -4  -4   7 15.9660 42.3195  17
  -4  -4   7 12.6389 43.2516   4
  -4  -4   7 18.0911 36.7856   8
  -4  -4   7 58.8490 35.8372  16
  -4  -4   6 12691.1 362.569  28
  -4  -4   6 12876.9 327.430  14
  -4  -4   6 12462.4 336.262  12
   4   4  -6 12889.3 858.201  33
  -4  -4   6 12976.2 827.655   2
  -4  -4   6 12556.1 362.146   8
  -4  -4   6 12894.0 350.725   4
  -4  -4   6 12991.8 373.038  16
  -4  -4   5 17585.7 408.206  28
  -4  -4   5 17498.5 375.911  14
  -4  -4   5 17637.5 386.046  12
  -4  -4   5 17757.1 361.379  10
  -4  -4   5 17213.6 399.073  18
   4   4  -5 16897.9 933.971  33
  -4  -4   5 17620.5 401.014   8
  -4  -4   5 16518.5 879.673   2
  -4  -4   5 17453.3 391.130   4
  -4  -4   5 17170.4 408.099  16
  -4  -4   4 6604.59 239.598  28
  -4  -4   4 6578.61 230.572  12
  -4  -4   4 6644.63 234.066  23
  -4  -4   4 6513.03 212.844  11
  -4  -4   4 6366.92 515.213   2
  -4  -4   4 6441.30 214.610  10
   4   4  -4 6235.64 553.828  33
  -4  -4   4 6667.98 237.795  18
  -4  -4   4 6111.81 234.254  16
  -4  -4   3 1429.43 110.889  28
  -4  -4   3 1283.27 102.469  18
  -4  -4   3 1273.30 106.459  13
  -4  -4   3 1252.42 101.949  12
  -4  -4   3 1260.57 101.221  23
  -4  -4   3 1233.26 226.371   2
  -4  -4   3 1286.34 96.6449  11
   4   4  -3 1139.61 236.675  33
  -4  -4   3 1173.99 98.6212  21
  -4  -4   3 1289.69 96.1702  10
  -4  -4   3 1189.01 104.268  16
  -4  -4   2 45028.0 622.320  13
  -4  -4   2 45966.2 588.007  12
  -4  -4   2 45040.9 589.551  23
  -4  -4   2 45791.1 586.670  21
  -4  -4   2 44647.4 561.008  10
   4   4  -2 44058.9 1399.72  33
  -4  -4   2 45512.4 579.953  18
  -4  -4   2 45790.8 614.719  16
  -4  -4   2 45002.2 1250.57   2
  -4  -4   1 928.635 92.0798  13
  -4  -4   1 1048.09 92.8687  23
  -4  -4   1 718.673 157.756   2
  -4  -4   1 962.009 87.0814  21
  -4  -4   1 983.278 86.0299  10
  -4  -4   1 1119.80 210.973  34
   4   4  -1 815.388 194.817  33
  -4  -4   1 1018.93 95.2928  16
  -4  -4   1 942.348 205.781  30
  -4  -4   0 5400.49 207.867   7
  -4  -4   0 5454.00 217.577  13
  -4  -4   0 5640.82 215.012  23
  -4  -4   0 5857.68 218.368  21
  -4  -4   0 6211.09 509.488  34
   4   4   0 4940.07 480.150  33
   4   4   0 5532.67 467.931  31
  -4  -4   0 5365.19 473.312  30
  -4  -4   0 5414.96 414.516   2
  -4  -4  -1 2003.13 135.226   7
  -4  -4  -1 2001.32 309.032  34
  -4  -4  -1 2106.19 141.532  13
  -4  -4  -1 2008.66 134.737  23
  -4  -4  -1 1792.41 264.106   3
   4   4   1 2132.46 332.450  33
   4   4   1 1875.02 263.666  31
  -4  -4  -1 1639.55 264.581  30
  -4  -4  -2 5019.41 227.393   7
  -4  -4  -2 5106.90 223.491  13
  -4  -4  -2 5199.89 501.843   3
  -4  -4  -2 5442.92 226.453  23
  -4  -4  -2 5248.28 524.638  34
   4   4   2 5340.52 544.854  33
  -4  -4  -2 5346.54 510.020  30
  -4  -4  -3 938.844 104.540   7
  -4  -4  -3 680.888 86.0206  13
  -4  -4  -3 871.382 99.0103  23
  -4  -4  -3 798.115 208.839   3
  -4  -4  -3 842.664 215.476  34
   4   4   3 828.833 255.268  33
   4   4   3 1137.16 264.996  32
  -4  -4  -3 708.010 226.152  30
  -4  -4  -4 4940.85 558.380   3
  -4  -4  -4 4778.55 231.502  13
  -4  -4  -4 4910.37 545.937  34
  -4  -4  -4 4381.42 506.650  30
  -4  -4  -4 5465.94 260.520   7
  -4  -4  -5 539.632 89.9491   7
  -4  -4  -5 571.433 84.1936  13
  -4  -4  -6 1892.41 142.357  13
  -4  -4  -6 1598.52 144.623  23
  -4  -4  -7 72.1533 37.6381  23
   4   4   8 696.933 80.0441  27
  -4  -4  -8 792.358 83.3656  23
  -4  -5  11 174.240 44.3996  28
  -4  -5  11 138.793 45.2329  16
  -4  -5  10 354.233 66.5924  28
  -4  -5  10 275.077 63.5434  16
  -4  -5   9 3184.89 193.086  28
  -4  -5   9 3172.83 181.146  17
  -4  -5   9 2956.77 184.698   4
  -4  -5   9 3029.09 194.955  16
  -4  -5   8 4908.05 243.053  28
  -4  -5   8 4844.39 235.645  17
  -4  -5   8 4986.65 242.995   4
  -4  -5   8 5089.14 254.202  16
  -4  -5   7 60.0518 39.3703  28
  -4  -5   7-16.9074 29.7964  14
  -4  -5   7 27.9809 26.2323  12
  -4  -5   7 66.4065 47.8061  17
  -4  -5   7 94.0644 54.9319   4
  -4  -5   7 28.5671 40.3052  16
  -4  -5   6 179.029 54.4835  28
  -4  -5   6 61.5411 32.5235  14
  -4  -5   6 53.2157 126.444   2
  -4  -5   6 134.130 42.6477  12
   4   5  -6 34.8980 142.973  33
  -4  -5   6 95.2851 48.9099  16
  -4  -5   5 1383.87 125.949  28
  -4  -5   5 1563.88 126.644  14
  -4  -5   5 1827.81 315.749   2
  -4  -5   5 1492.56 119.485  12
  -4  -5   5 1516.98 133.225  16
  -4  -5   5 1343.74 103.735  10
   4   5  -5 1648.56 311.514  33
  -4  -5   4 22386.7 474.547  28
  -4  -5   4 23781.6 485.421  14
  -4  -5   4 23750.3 467.613  12
  -4  -5   4 23551.7 480.043  23
  -4  -5   4 23818.4 471.512  21
  -4  -5   4 23637.5 431.946  10
  -4  -5   4 23171.4 474.419  18
   4   5  -4 24885.1 1138.30  33
  -4  -5   4 23995.9 1055.90   2
  -4  -5   4 23358.1 493.894  16
  -4  -5   3 38439.8 600.218  23
  -4  -5   3 37290.5 574.763  21
  -4  -5   3 37857.7 547.479  10
  -4  -5   3 37526.7 588.381  18
   4   5  -3 39145.0 1405.11  33
  -4  -5   3 36513.2 1249.29   2
  -4  -5   3 37848.7 615.183  16
  -4  -5   2 14478.8 382.994  13
  -4  -5   2 15126.1 376.508  23
   4   5  -2 14023.6 837.992  33
  -4  -5   2 14322.5 355.880  21
  -4  -5   2 14647.3 347.309  10
  -4  -5   2 13922.5 346.450  18
  -4  -5   2 14117.8 375.504  16
  -4  -5   2 14159.9 750.406   2
   4   5  -2 14143.7 847.177  31
  -4  -5   1 9786.27 316.933  13
  -4  -5   1 9781.82 304.433  23
  -4  -5   1 9978.33 299.787  21
   4   5  -1 10278.9 723.131  33
  -4  -5   1 10171.0 289.627  18
  -4  -5   1 10071.9 320.484  16
  -4  -5   1 9792.28 594.522   2
   4   5  -1 10195.6 709.141  31
  -4  -5   0 4781.84 219.043  13
  -4  -5   0 4643.27 213.072  23
  -4  -5   0 4493.78 204.338  21
   4   5   0 4554.30 494.041  33
  -4  -5   0 4481.38 190.087  18
   4   5   0 5226.19 507.807  31
  -4  -5   0 4419.67 470.737  30
  -4  -5   0 4482.67 203.503   7
  -4  -5  -1 9324.71 309.942  13
  -4  -5  -1 8692.83 294.975  23
   4   5   1 8666.97 698.368  33
   4   5   1 7913.80 600.971  31
  -4  -5  -1 7727.71 637.439  30
  -4  -5  -1 8620.54 296.200   7
  -4  -5  -2 19916.9 465.009  13
  -4  -5  -2 20164.2 461.794  23
   4   5   2 18736.4 1050.30  33
   4   5   2 18289.4 1001.72  32
  -4  -5  -2 17186.2 980.372  30
  -4  -5  -2 19239.9 466.437   7
  -4  -5  -3 5305.43 245.810  13
  -4  -5  -3 5527.19 248.540  23
  -4  -5  -3 5941.03 268.454   7
  -4  -5  -4 473.069 79.8418  13
  -4  -5  -4 714.475 96.3384  23
  -4  -5  -5 8867.89 303.377  13
  -4  -5  -5 9274.64 326.791  23
  -4  -5  -6 112.974 45.3784  23
  -4  -5  -7 532.246 74.9679  23
   4   5   8 2962.67 148.115  27
  -4  -5  -8 2996.25 140.949  23
  -4  -6  11 1838.57 114.091  16
  -4  -6  10 342.943 60.8999  28
  -4  -6  10 313.748 65.6293  16
  -4  -6   9-28.1744 39.3807  28
  -4  -6   9 9.78036 36.1223   6
  -4  -6   9 20.9243 35.9868  21
  -4  -6   9 45.5796 36.3029  17
  -4  -6   9 45.9768 37.1778  16
  -4  -6   8 1750.49 142.867  28
  -4  -6   8 1644.68 141.814  17
  -4  -6   8 1921.94 138.249  21
  -4  -6   8 1758.64 151.596  16
  -4  -6   7 2316.43 165.623  28
  -4  -6   7 2162.88 153.292  14
  -4  -6   7 2398.08 157.835  21
  -4  -6   7 2192.24 167.890  17
  -4  -6   7 2054.28 167.195  16
  -4  -6   6 2915.21 189.640  28
  -4  -6   6 3005.82 184.001  14
  -4  -6   6 3050.51 198.326  17
  -4  -6   6 3020.10 178.621  21
  -4  -6   6 3129.81 202.471  16
  -4  -6   5 1797.79 150.294  28
  -4  -6   5 1648.62 140.969  14
  -4  -6   5 1780.53 137.481  21
  -4  -6   5 1829.59 154.718  16
  -4  -6   4 12807.9 385.609  14
  -4  -6   4 13974.7 392.419  23
  -4  -6   4 13748.8 373.143  21
  -4  -6   4 12546.3 811.890   2
  -4  -6   4 13721.2 404.334  16
   4   6  -4 13202.6 926.283  31
  -4  -6   3 3752.94 195.992  18
  -4  -6   3 3236.36 399.562   2
  -4  -6   3 4065.77 214.588  23
  -4  -6   3 4229.31 207.206  21
   4   6  -3 3737.84 468.311  33
  -4  -6   3 3826.50 214.444  16
   4   6  -3 4014.07 505.140  31
  -4  -6   2 60.7201 43.4121  23
  -4  -6   2 99.4194 45.9871  21
  -4  -6   2 91.7461 40.5706  18
   4   6  -2 292.418 136.114  33
   4   6  -2 114.213 116.213  31
  -4  -6   2 121.940 53.9801  16
  -4  -6   1 13242.6 390.733  13
   4   6  -1 12815.2 853.058  33
  -4  -6   1 13041.0 382.800  23
  -4  -6   1 12233.8 352.274  21
  -4  -6   1 13131.1 344.484  18
  -4  -6   1 12863.4 394.023  16
   4   6  -1 12448.5 853.495  31
  -4  -6   0 13405.1 393.192  13
  -4  -6   0 13145.2 383.033  23
   4   6   0 12851.7 866.271  33
   4   6   0 13178.0 861.740  31
  -4  -6  -1 34.3616 33.1741  13
  -4  -6  -1 108.743 55.7616  23
   4   6   1-121.399 167.883  33
   4   6   1-52.0909 99.9851  32
   4   6   1-224.592 165.769  31
  -4  -6  -1 88.8962 97.3360  30
  -4  -6  -2 5955.96 265.820  13
  -4  -6  -2 6249.71 267.164  23
  -4  -6  -3 1993.13 154.581  13
  -4  -6  -3 2011.18 155.388  23
  -4  -6  -4 301.123 63.7998  13
  -4  -6  -4 331.213 70.1849  23
  -4  -6  -5 3673.59 186.183  13
  -4  -6  -5 3741.89 200.392  23
  -4  -6  -6 842.185 89.3321  23
   4   6   7 5645.36 213.481  27
  -4  -6  -7 5404.87 196.972  23
  -4  -7  10 700.074 76.4056  16
  -4  -7   9 592.658 79.8630   6
  -4  -7   9 630.333 81.5262  16
  -4  -7   8 476.159 77.9635  17
  -4  -7   8 380.641 76.2212  16
  -4  -7   7 3887.98 206.325  14
  -4  -7   7 3385.77 205.134  17
  -4  -7   7 3557.95 180.318  21
  -4  -7   7 3680.13 214.474  16
  -4  -7   6 7403.09 300.640  14
  -4  -7   6 7428.89 271.106  21
  -4  -7   6 7659.09 306.927  17
  -4  -7   6 7179.12 302.554  16
  -4  -7   5 26474.1 573.779  14
  -4  -7   5 27897.7 531.827  21
  -4  -7   5 28289.5 578.658  17
  -4  -7   5 26654.0 588.699  16
  -4  -7   4 13570.5 413.793  14
  -4  -7   4 12494.1 360.629  21
  -4  -7   4 13365.5 417.016  16
  -4  -7   3 2832.71 171.767  29
  -4  -7   3 3135.45 199.618  14
  -4  -7   3 2952.23 191.055  23
  -4  -7   3 2960.90 178.832  21
  -4  -7   3 2833.93 193.765  16
  -4  -7   2 38766.5 690.304  23
  -4  -7   2 37797.6 633.239  21
  -4  -7   2 38133.0 698.032  16
  -4  -7   1 16714.6 449.511  23
  -4  -7   0 1073.99 118.446  13
  -4  -7   0 1069.82 120.939  23
  -4  -7  -1 2871.82 186.834  13
  -4  -7  -1 3152.17 196.618  23
  -4  -7  -2 1773.79 147.564  13
  -4  -7  -2 1605.49 138.121  23
  -4  -7  -3 1596.76 133.844  13
  -4  -7  -3 1392.22 128.026  23
  -4  -7  -4 62.3535 38.7078  13
  -4  -7  -4-45.3587 41.8445  23
  -4  -7  -5 204.607 49.3159  23
  -4  -7  -6 3605.31 161.636  23
  -4  -7  -6 3571.46 167.158  20
  -4  -8   9 0.24439 28.7246  16
  -4  -8   8 88.0911 46.4058   6
  -4  -8   8-0.15467 33.5205  16
  -4  -8   7 221.824 55.7307  14
  -4  -8   7 187.829 48.1784  17
  -4  -8   7 302.726 63.3464  16
  -4  -8   6 1272.62 127.682  14
  -4  -8   6 1102.64 114.524  17
  -4  -8   6 1057.50 117.062  16
  -4  -8   5 1654.15 146.227  14
  -4  -8   5 1635.67 122.046  21
  -4  -8   5 1793.28 144.309  17
  -4  -8   5 1600.99 144.367  16
  -4  -8   4 606.482 81.7854  29
  -4  -8   4 861.152 109.371  14
  -4  -8   4 709.152 85.8896  21
  -4  -8   4 602.475 86.3709  17
  -4  -8   4 670.310 103.689  16
  -4  -8   3 1547.00 128.975  29
  -4  -8   3 1558.05 143.625  14
  -4  -8   3 1493.17 123.082  21
  -4  -8   3 1477.12 126.277  17
  -4  -8   3 1360.24 140.081  16
  -4  -8   2 1829.58 143.438  29
  -4  -8   2 1812.00 152.256  14
  -4  -8   2 1730.47 148.328  23
  -4  -8   2 1908.31 138.819  17
  -4  -8   1 2816.83 186.270  14
  -4  -8   1 2656.90 181.906  23
  -4  -8   0 3718.91 210.247  23
  -4  -8  -1 3700.29 207.332  23
  -4  -8  -2 723.110 90.9651  23
  -4  -8  -3 139.897 45.5308  23
  -4  -8  -4 17.8745 28.6089  23
  -4  -8  -4-2.38648 26.6736  20
  -4  -8  -5 309.563 47.2320  23
  -4  -8  -5 444.101 61.8451  20
  -4  -9   7 7921.77 252.994  16
  -4  -9   6 17234.8 401.557  14
  -4  -9   6 16872.1 378.422  17
  -4  -9   6 16586.7 398.693  16
  -4  -9   5 44.4405 37.1491  14
  -4  -9   5-9.21584 33.8373  17
  -4  -9   5-37.0627 48.8118  16
  -4  -9   4 9646.30 280.756  29
  -4  -9   4 10652.7 339.138  14
  -4  -9   4 10072.6 301.290  17
  -4  -9   3 779.488 91.4972  29
  -4  -9   3 788.680 98.5231  14
  -4  -9   3 824.300 85.5250  17
  -4  -9   2 7079.25 261.067  29
  -4  -9   2 7223.98 279.065  14
  -4  -9   1 18600.2 427.272  29
  -4  -9   1 18556.6 437.655  14
  -4  -9   1 17683.6 424.289  23
  -4  -9   0 6049.55 243.252  14
  -4  -9   0 6025.83 242.861  23
  -4  -9  -1 250.422 54.5898  14
  -4  -9  -1 217.422 55.1651  23
  -4  -9  -2 30.4061 27.4795  14
  -4  -9  -2 48.2826 34.2619  23
  -4  -9  -2 50.5874 34.2240  20
  -4  -9  -3 3694.36 160.966  23
  -4  -9  -3 3915.29 165.755  20
  -4 -10   5 1380.48 102.268  14
  -4 -10   4 135.443 40.5345  14
  -4 -10   3 20.7613 27.1869  29
  -4 -10   3 14.5014 28.7594  14
  -4 -10   2 44.0553 26.3817  29
  -4 -10   2 26.1656 30.0731  14
  -4 -10   1 4323.79 177.197  29
  -4 -10   1 3961.40 174.142  14
  -4 -10   0 1571.09 105.924  29
  -4 -10   0 1564.53 104.622  14
  -4 -10  -1 109.085 35.4216  29
   5 -10  -4 86.3648 32.4862  22
   5 -10  -4 275.410 52.2738  19
   5 -10  -3 1095.22 94.7418  22
   5 -10  -3 1193.94 95.0100  19
   5 -10  -2 733.358 80.3111  22
   5 -10  -2 626.082 71.4487  19
   5 -10  -1 1658.25 116.960  22
   5 -10  -1 1442.83 103.087  19
   5 -10   0 40837.4 552.872  22
   5 -10   0 39913.5 528.416  19
   5 -10   1 23997.8 407.942  24
   5  -9  -7 261.576 48.5551  22
   5  -9  -6 68.8886 33.1920  19
   5  -9  -6 107.112 40.6213  22
   5  -9  -5 934.670 91.9229  19
   5  -9  -5 868.471 93.5637  22
   5  -9  -4 7743.76 265.303  19
   5  -9  -4 7968.54 284.816  22
   5  -9  -3 273.031 60.9669  22
   5  -9  -3 348.777 63.1302  19
   5  -9  -2 7554.99 287.380  22
   5  -9  -2 7035.84 266.063  19
   5  -9  -1 25770.5 473.306  25
   5  -9  -1 26645.8 537.212  22
   5  -9  -1 25135.4 500.529  19
   5  -9   0 4763.64 205.668  25
   5  -9   0 5051.17 232.569  22
   5  -9   0 4798.71 216.462  19
   5  -9   1 20530.5 420.273  25
   5  -9   1 21063.6 463.533  22
   5  -9   1 20047.1 424.458  19
   5  -9   2 910.730 89.9976  25
   5  -9   2 966.946 97.6339  24
   5  -9   3 1017.75 94.0325  24
   5  -9   3 1063.71 86.3651   9
   5  -9   4 724.426 71.5260  24
   5  -8  -8 2192.53 134.276  22
   5  -8  -8 2126.82 122.013  19
   5  -8  -7 4390.71 207.015  22
   5  -8  -7 4239.91 190.306  19
   5  -8  -6 5306.48 240.955  22
   5  -8  -6 5241.24 225.851  19
   5  -8  -5 3596.01 206.345  22
   5  -8  -5 3495.58 191.062  19
   5  -8  -4 389.898 82.2971  22
   5  -8  -4 300.814 57.8956  19
   5  -8  -3 3417.26 209.132  22
   5  -8  -3 3121.20 187.045  19
   5  -8  -2 4867.66 232.363  19
   5  -8  -2 5098.73 256.110  22
   5  -8  -1 20722.9 513.680  22
   5  -8  -1 19157.7 464.249  19
   5  -8   0 3610.96 201.810  25
   5  -8   0 3843.46 222.163  22
   5  -8   0 3655.77 203.637  19
   5  -8   1 7515.03 292.871  25
   5  -8   1 7156.16 300.243  22
   5  -8   1 7199.87 277.888  19
   5  -8   1 7249.69 254.488  29
   5  -8   2 5117.21 239.504  25
   5  -8   2 5046.50 246.397  22
   5  -8   3 573.192 82.7455  25
   5  -8   3 584.484 83.9239  24
   5  -8   4 2267.54 146.629  24
   5  -8   4 2090.75 129.429   9
   5  -8   5 2465.72 137.807  24
   5  -8   5 2403.10 127.559   9
   5  -7  -9 1900.78 127.748  22
   5  -7  -9 2031.12 123.624  19
   5  -7  -8 2576.62 163.841  22
   5  -7  -8 2570.88 153.197  19
  -5   7   7 3522.15 195.468  26
   5  -7  -7 3873.32 214.160  22
   5  -7  -7 3582.91 192.839  19
  -5   7   6 2197.77 157.780  26
   5  -7  -6 2009.57 162.128  22
   5  -7  -6 2291.37 160.324  19
   5  -7  -5 11946.2 392.134  22
   5  -7  -5 11830.1 362.665  19
   5  -7  -4 2201.05 173.555  22
   5  -7  -4 1940.45 149.013  19
   5  -7  -3 6729.23 295.878  22
   5  -7  -3 6227.23 263.371  19
   5  -7  -2 67974.8 868.700  19
   5  -7  -2 69204.4 948.391  22
   5  -7  -1 147933. 1403.81  22
   5  -7  -1 144392. 1273.92  19
   5  -7   0 43788.4 762.580  22
   5  -7   0 42915.9 694.972  19
   5  -7   1 1061.75 119.941  25
   5  -7   1 984.109 120.299  22
   5  -7   1 898.701 100.853  19
   5  -7   1 1002.09 103.370  29
   5  -7   2 16922.9 462.246  25
   5  -7   2 17954.4 484.154  22
   5  -7   2 16539.4 410.825  29
   5  -7   3 478.838 84.4896  25
   5  -7   3 339.335 70.3505  24
   5  -7   4 771.945 97.8961  25
   5  -7   4 575.762 80.9793  24
   5  -7   4 521.559 80.3377   9
   5  -7   5-10.6687 33.3119  24
   5  -7   5 15.1501 46.6526   9
   5  -7   5 15.0652 31.1468   5
   5  -7   6 2378.84 135.559  24
   5  -7   6 2052.95 122.658   9
   5  -6 -10 4816.36 196.982  22
  -5   6  10 5529.00 209.781   8
   5  -6  -9 3105.82 181.388  22
   5  -6  -8 9344.71 334.958  22
  -5   6   7 287.728 68.4634  26
   5  -6  -7 280.734 74.4876  22
  -5   6   6 810.371 101.257  26
   5  -6  -6 787.711 110.396  22
   5  -6  -5 35.7064 44.6813  22
   5  -6  -4 12534.0 393.600  22
   5  -6  -4 11982.1 353.319  19
   5  -6  -3 2460.66 176.703  22
   5  -6  -3 2456.85 158.870  19
  -5   6   3 2310.28 376.844  34
  -5   6   3 1973.40 335.156  31
   5  -6  -3 2410.02 380.844   1
   5  -6  -2 2175.62 363.881   1
   5  -6  -2 2164.54 166.131  22
   5  -6  -2 1995.73 144.259  19
  -5   6   2 1759.61 322.898  34
  -5   6   2 1867.60 339.769  31
   5  -6  -1 19437.8 1081.01   1
   5  -6  -1 20151.3 451.607  19
   5  -6  -1 20324.8 502.823  22
  -5   6   1 20049.9 1111.38  34
   5  -6   0 382.576 140.646   1
   5  -6   0 209.172 63.6161  22
   5  -6   0 245.712 52.2981  19
   5  -6   1 1418.69 139.071  22
   5  -6   1 1312.53 120.432  19
   5  -6   1 1203.69 109.520  29
   5  -6   2 1472.59 138.559  25
   5  -6   2 1616.21 149.068  22
   5  -6   2 1628.14 133.926  29
   5  -6   3 1110.85 123.801  25
   5  -6   3 936.072 110.186  24
   5  -6   3 1095.52 103.151   5
   5  -6   4 2142.64 165.701  25
   5  -6   4 2144.62 159.800  24
   5  -6   4 1873.79 138.473   5
   5  -6   4 2259.44 159.164   9
   5  -6   5 178.297 56.8207  24
   5  -6   5 121.523 49.8011   5
   5  -6   5 118.400 50.9921   9
   5  -6   6-6.28379 31.1137  24
   5  -6   6-24.4452 27.6689   5
   5  -6   6-25.1839 40.4134   9
   5  -6   7 834.534 78.1058  24
   5  -6   7 891.923 79.0880   5
   5  -6   7 940.692 90.8655   9
  -5   5  11 131.372 42.0510   8
   5  -5 -10 849.890 96.6071  22
  -5   5  10 761.225 88.5648   8
   5  -5  -9 10059.7 339.741  22
   5  -5  -8 182.996 57.6093  22
  -5   5   7 11324.7 372.182  26
   5  -5  -7 10956.1 374.087  22
  -5   5   6 26.7112 38.0351  26
   5  -5  -6-7.63587 35.2217  22
   5  -5  -5 29244.9 591.381  22
   5  -5  -5 29437.3 1308.55   1
  -5   5   5 30869.1 1397.15  31
   5  -5  -4 91863.3 1026.83  22
   5  -5  -4 92939.7 2278.11   1
  -5   5   4 94077.5 2356.05  31
   5  -5  -3 56792.8 788.383  22
   5  -5  -3 56352.4 705.459  19
  -5   5   3 55589.2 1654.13  34
  -5   5   3 58558.1 1790.76  31
   5  -5  -2 445.151 76.5788  22
  -5   5   2 484.109 167.205  34
   5  -5  -2 529.540 206.606   1
  -5   5   2 579.893 183.048  31
   5  -5  -1 12016.9 808.144   1
   5  -5  -1 12066.7 366.578  22
  -5   5   1 11065.4 778.960  34
  -5   5   1 13082.6 787.208  31
   5  -5   0 35152.0 1385.06   1
   5  -5   0 36917.1 652.343  22
  -5   5   0 35884.6 1435.16  34
   5  -5   1 13654.0 400.824  22
  -5   5  -1 12640.8 882.394  34
   5  -5   1 12694.3 837.539   1
   5  -5   1 13874.2 349.902  29
   5  -5   2 3072.81 192.986  25
   5  -5   2 2908.65 191.465  22
   5  -5   2 2954.28 163.498   5
  -5   5  -2 2732.67 429.370  34
   5  -5   2 2607.67 380.874   1
   5  -5   3 3908.28 219.051  25
   5  -5   3 4078.28 219.586  24
   5  -5   3 4102.18 203.732   5
   5  -5   4 52.3959 42.7826  25
   5  -5   4 40.9173 45.3738  24
   5  -5   4 43.5322 35.1963   5
   5  -5   4 57.1574 46.9258   9
   5  -5   5 292.582 59.9456  15
   5  -5   5 354.325 73.9217  24
   5  -5   5 335.051 71.0213   5
   5  -5   5 328.474 72.5580   9
   5  -5   6 986.024 101.292  24
   5  -5   6 780.092 93.4344   5
   5  -5   6 947.334 107.766   9
   5  -5   7 10966.8 298.763  24
   5  -5   7 11143.0 306.550   5
   5  -5   7 11632.9 310.047   9
   5  -4 -11 108.057 42.5989  22
  -5   4  11 147.519 42.5183   8
   5  -4 -10 1283.11 121.900  22
  -5   4  10 1220.96 117.621   8
   5  -4  -9 3313.83 198.078  22
   5  -4  -8-33.9861 47.3089  22
   5  -4  -7 265.261 65.0650  22
   5  -4  -6 6173.82 266.775  22
   5  -4  -6 5629.86 560.983   1
  -5   4   6 5522.19 516.103  32
  -5   4   6 6318.95 627.875  31
   5  -4  -5 444.592 72.3206  22
   5  -4  -5 579.222 202.368   1
  -5   4   5 317.103 149.426  32
  -5   4   5 73.8863 89.7561  31
   5  -4  -4 2215.49 334.156   1
   5  -4  -4 2260.33 153.189  22
  -5   4   4 2645.96 379.775  31
   5  -4  -3 7196.13 264.368  22
   5  -4  -3 6723.75 560.279   1
  -5   4   3 6559.73 527.280  34
  -5   4   3 7300.71 601.868  31
   5  -4  -2 8947.21 648.070   1
   5  -4  -2 8728.94 287.697  22
  -5   4   2 9017.50 628.497  34
  -5   4   2 8872.25 627.603  31
   5  -4  -1-44.2350 40.8079  22
   5  -4  -1-73.2997 109.225   1
  -5   4   1 0.78733 66.5892  34
  -5   4   1 8.16353 58.2014  31
   5  -4   0 20606.9 452.897  22
  -5   4   0 20504.1 1009.97  34
   5  -4   0 21315.2 1017.78   1
   5  -4   1 27042.6 534.158  22
  -5   4  -1 25392.0 1169.39  34
   5  -4   1 25566.0 1137.78   1
   5  -4   2 456.039 73.1457  25
   5  -4   2 493.708 80.7355  22
  -5   4  -2 611.882 215.370  34
   5  -4   2 273.837 141.011   1
   5  -4   3 1490.08 132.107  25
   5  -4   3 1709.25 135.119   9
   5  -4   3 1433.97 127.783  24
   5  -4   3 1123.93 252.553   1
  -5   4  -3 1199.08 294.092  34
   5  -4   4 9902.33 343.860  25
   5  -4   4 9793.02 332.175  24
   5  -4   4 9540.53 321.574   9
   5  -4   5 512.060 77.3333  15
   5  -4   5 679.215 95.5895   9
   5  -4   5 489.346 83.7108  24
   5  -4   5 566.146 86.0784   5
   5  -4   6 126.934 50.3764  15
   5  -4   6 123.577 50.0357  24
   5  -4   6 89.5960 44.3263   5
   5  -4   6 74.3137 51.0862   9
   5  -4   7 483.246 63.5130  15
   5  -4   7 467.768 70.1404  24
   5  -4   7 431.234 70.7888   5
   5  -4   7 575.324 90.4561   9
   5  -4   8 885.416 79.8538  24
   5  -4   8 1010.10 89.1111   5
  -5   3  12 43.6259 28.9870   8
  -5   3  11 1397.99 117.635   8
   5  -3 -10 8408.33 296.398  22
  -5   3  10 8727.06 314.005   8
   5  -3  -9 1515.12 136.326  22
  -5   3   9 1479.22 137.688   8
   5  -3  -8 800.597 101.604  22
   5  -3  -7 19198.1 455.511  22
   5  -3  -7 18147.3 1054.87  33
  -5   3   7 18619.6 993.729  32
   5  -3  -7 17397.0 1018.99   3
  -5   3   6 25130.8 1181.43  31
   5  -3  -6 23120.6 480.518  22
   5  -3  -6 22882.9 1036.57   1
   5  -3  -6 21927.2 1065.86  33
  -5   3   6 23460.0 1042.64  32
   5  -3  -5 25211.1 486.547  22
   5  -3  -5 24478.7 1043.43   1
  -5   3   5 24402.6 980.375  32
  -5   3   5 26656.9 1155.56  31
   5  -3  -4 117.867 81.7823   1
   5  -3  -4 103.014 36.0427  22
  -5   3   4 157.768 102.893  32
  -5   3   4-2.37153 74.7371  31
   5  -3  -3 3694.97 176.231  22
   5  -3  -3 3440.33 374.126   1
  -5   3   3 3809.27 368.034  34
  -5   3   3 3721.52 398.100  31
   5  -3  -2 5973.12 491.767   1
   5  -3  -2 6058.45 220.359  22
  -5   3   2 5976.14 470.533  34
  -5   3   2 6146.26 488.305  31
   5  -3  -1 57925.8 688.045  22
  -5   3   1 57608.1 1517.91  34
  -5   3   1 58356.3 1413.23  31
   5  -3   0 1127.01 222.908   1
   5  -3   0 889.732 88.8166  22
  -5   3   0 1009.82 88.4193  11
  -5   3   0 942.498 217.042  34
   5  -3   1 3066.57 171.193  22
  -5   3  -1 3011.53 392.603  34
   5  -3   1 2530.42 341.568   1
   5  -3   2 38.7227 26.7875  25
   5  -3   2 86.4253 50.1011  22
   5  -3   2 58.4555 123.426   1
  -5   3  -2 136.434 113.210  34
   5  -3   2 56.0307 30.2490   9
   5  -3   3 4022.28 206.297  25
   5  -3   3 4053.43 200.242  24
   5  -3   3 3836.55 190.996   9
  -5   3  -3 3532.18 473.213  34
   5  -3   3 3862.37 455.637   1
  -5   3  -4 908.894 105.392   7
   5  -3   4 930.972 104.123  25
   5  -3   4 876.473 98.8162  24
   5  -3   4 1020.97 111.501   9
   5  -3   5 9228.40 315.413  15
   5  -3   5 9446.33 319.255  24
   5  -3   5 9225.81 321.126   9
   5  -3   6 1466.94 124.995  15
   5  -3   6 1535.05 131.547  24
   5  -3   6 1174.64 124.126   5
   5  -3   6 1489.73 140.950   9
   5  -3   7 4076.09 189.060  15
   5  -3   7 4031.86 191.588  24
   5  -3   7 4407.15 217.987   5
   5  -3   8 201.711 46.5056  24
   5  -3   8 273.227 52.2634   5
  -5   2  12 235.168 48.5817   8
  -5   2  11 14449.4 349.673  12
  -5   2  11 14261.8 381.841   8
  -5   2  10 1156.55 120.589   8
  -5   2   9 6533.35 283.451   8
   5  -2  -8 1271.02 298.969   3
  -5   2   7 13181.5 334.942  11
   5  -2  -7 13747.3 932.413  33
  -5   2   7 13927.9 846.915  32
   5  -2  -7 13815.8 858.538   3
   5  -2  -6 6013.78 486.757   1
   5  -2  -6 5608.22 547.355  33
  -5   2   6 6718.88 553.724  32
   5  -2  -5 10193.6 615.378   1
   5  -2  -5 11059.9 703.083  33
  -5   2   5 9675.16 611.636  32
   5  -2  -4 3299.49 364.693  33
   5  -2  -4 3504.06 352.862   1
  -5   2   4 3244.83 334.527  32
  -5   2   3 29.7900 71.0306  34
   5  -2  -3 133.797 103.489  33
   5  -2  -3 323.827 131.969   1
  -5   2   3 200.704 103.710  31
   5  -2  -2 46682.3 1280.11   1
   5  -2  -2 49495.3 1184.61  33
  -5   2   2 46808.6 1248.38  34
   5  -2  -1 954.922 198.177   1
  -5   2   1 1081.04 204.242  34
   5  -2   0 274.802 131.889   1
  -5   2   0 222.552 130.722  34
   5  -2   1 15.9465 31.7877  22
  -5   2  -1 91.6029 112.398  34
   5  -2   1 13.0056 25.9777   9
   5  -2   1 45.7791 74.7880   1
   5  -2   2 25314.0 465.249  25
   5  -2   2 25145.0 443.460  24
  -5   2  -2 26744.6 1159.78  34
   5  -2   2 25814.9 1085.32   1
   5  -2   2 25764.6 445.275   9
   5  -2   3 7726.03 269.225  25
  -5   2  -3 7998.87 292.172   7
   5  -2   3 8050.06 265.865  24
   5  -2   3 7814.01 625.422   1
  -5   2  -3 8651.67 695.307  34
   5  -2   3 7702.68 264.812   9
   5  -2   4 80.7120 41.5678  25
  -5   2  -4 138.556 42.5798   7
   5  -2   4-118.456 90.9003   1
   5  -2   4 99.5440 40.5205  24
  -5   2  -4 170.198 124.264   3
  -5   2  -4 39.2484 109.595  34
   5  -2   4 36.5821 43.7654   9
   5  -2   5 479.284 81.0439  15
  -5   2  -5 415.866 72.8599   7
   5  -2   5 519.557 76.2456  24
   5  -2   5 454.561 94.3008   9
   5  -2   6 1390.32 125.674  15
   5  -2   6 1530.83 125.034  24
   5  -2   6 1551.05 147.845   9
   5  -2   7 1018.99 101.608  15
   5  -2   7 1095.67 103.357  24
   5  -2   7 946.736 109.106   5
   5  -2   8 190.585 49.3818  24
   5  -2   8 178.027 48.1789   5
   5  -2   8 119.810 37.1301  15
  -5   1  12 2068.23 134.162   8
  -5   1  12 2165.46 126.703  16
  -5   1  11 510.166 71.5885  12
  -5   1  11 418.448 71.5224   8
  -5   1  11 520.003 78.6205  16
  -5   1  10 1432.94 125.146  12
  -5   1  10 1635.94 143.917   8
  -5   1  10 1650.10 132.869  16
  -5   1   9 2411.61 177.274   8
  -5   1   9 2226.31 152.566  16
   5  -1  -8 2056.28 372.239  33
  -5   1   8 1644.11 308.073  32
  -5   1   8 1523.39 134.411   8
   5  -1  -7 58806.4 1930.26  33
  -5   1   7 59422.3 1724.39  32
  -5   1   7 58345.7 770.246   8
  -5   1   6 88.5539 34.7285  11
   5  -1  -6-70.6456 85.4297  33
  -5   1   6 37.9281 93.8449  32
  -5   1   5 20258.7 817.623   2
   5  -1  -5 19049.6 759.252   1
  -5   1   5 19536.7 376.342  11
   5  -1  -5 18752.0 924.688  33
  -5   1   5 19967.7 861.107  32
  -5   1   4 25280.9 929.007   2
   5  -1  -4 22905.0 821.414   1
  -5   1   4 23544.6 404.364  11
   5  -1  -4 22718.4 959.761  33
  -5   1   4 24427.5 897.588  32
   5  -1  -3 61215.0 1353.16   1
  -5   1   3 59447.7 1245.59  34
   5  -1  -3 62225.3 1488.41  33
   5  -1  -2 36708.4 1064.88   1
  -5   1   2 33608.4 1007.55  34
   5  -1  -2 34766.4 1063.78  33
   5  -1  -1 684.517 151.788   1
  -5   1   1 826.690 179.904  34
   5  -1  -1 707.089 154.292  33
  -5   1   0 27113.2 1009.83  34
   5  -1   0 27975.3 936.778  33
   5  -1   0 28877.1 1010.67   1
   5  -1   1 1996.34 285.803   1
  -5   1  -1 1280.12 246.293  34
   5  -1   1 1635.39 245.457  33
   5  -1   2 8437.54 249.658  25
   5  -1   2 7969.62 589.195   1
  -5   1  -2 8155.72 631.110  34
   5  -1   2 7934.41 244.720   9
  -5   1  -3 2239.90 154.656   7
   5  -1   3 2427.80 141.426  25
   5  -1   3 2578.74 372.348   1
  -5   1  -3 2312.16 360.464  34
   5  -1   3 2106.92 141.309   9
  -5   1  -4 11204.9 350.788   7
  -5   1  -4 10869.6 875.518   3
   5  -1   4 11739.6 799.681   1
  -5   1  -4 10812.8 807.214  34
   5  -1   4 11393.2 338.917   9
   5  -1   5 65.6717 40.8553  15
  -5   1  -5 38.1805 32.5801   7
   5  -1   6 11777.0 360.447  15
   5  -1   7 4192.77 206.075  15
   5  -1   8 637.030 76.1382   5
  -5   0  12-53.4580 34.7260   8
  -5   0  12 55.2811 32.3145  16
  -5   0  11 1119.08 99.8710  12
  -5   0  11 1242.61 120.165   8
  -5   0  11 1047.71 110.438  16
  -5   0  10 494.589 75.7049  12
  -5   0  10 557.912 92.2445   8
  -5   0  10 472.707 75.2053  16
  -5   0   9 6884.46 270.003  12
  -5   0   9 7084.98 294.031   8
  -5   0   9 7290.01 281.759  16
   5   0  -8 1720.37 359.813  33
  -5   0   8 2545.17 375.993  32
  -5   0   8 2680.20 177.318   8
  -5   0   8 2455.93 156.836  16
   5   0  -8 2102.79 342.979  30
   5   0  -7 2403.44 397.591  33
  -5   0   7 2010.42 312.314  32
  -5   0   7 2239.32 152.307   8
   5   0  -7 1872.27 332.445  30
  -5   0   6 3537.06 161.426  11
   5   0  -6 3195.12 418.712  33
  -5   0   6 3803.01 402.248  32
  -5   0   6 3568.80 172.865   8
  -5   0   6 3337.69 351.095   2
  -5   0   5 392.408 138.170   2
  -5   0   5 378.043 53.3152  11
  -5   0   5 148.196 71.9810  32
   5   0  -4 24839.1 762.453   1
   5   0  -4 25551.8 1037.03  33
  -5   0   3 20328.4 710.457  34
   5   0  -3 20953.9 891.608  33
   5   0  -3 20479.4 716.831   1
   5   0  -2 3341.36 346.939  33
  -5   0   2 2850.66 287.902  34
   5   0  -2 2729.63 275.309   1
  -5   0   1 4843.80 398.178  34
   5   0  -1 4107.37 379.679  33
   5   0  -1 3950.87 347.600   1
   5   0   0 1427.65 221.702   1
  -5   0   0 1619.94 242.784  34
   5   0   0 1598.07 237.400  33
   5   0   1 2909.43 334.502   1
  -5   0  -1 2830.27 346.115  34
   5   0   1 2899.91 337.699  33
  -5   0  -2 161.076 51.2960   7
   5   0   2 8.73101 83.6047   1
  -5   0  -2 210.535 125.366  34
   5   0   2 142.210 115.700  33
  -5   0  -3 3628.58 197.666   7
  -5   0  -3 4237.40 512.896   3
   5   0   3 3472.81 420.320   1
  -5   0  -3 3685.96 451.949  34
   5   0   3 3040.11 356.325  32
   5   0   4 586.003 84.1879  15
  -5   0  -4 589.340 87.7191   7
  -5   0  -4 245.736 130.571   3
  -5   0  -4 267.653 145.824  34
   5   0   5 5669.17 251.042  15
  -5   0  -5 5414.02 248.850   7
   5   0   6 422.277 77.8434  15
  -5   0  -6 492.296 78.5940   7
   5   0   7 1633.38 130.940  15
   5   0   8 2362.82 136.625   5
  -5  -1  12 881.916 94.7194   8
  -5  -1  12 893.281 90.1203  16
  -5  -1  11 3518.86 197.911   8
  -5  -1  11 3194.59 181.563  16
  -5  -1  10 1243.80 113.274  12
  -5  -1  10 1326.77 131.642   8
  -5  -1  10 1260.84 123.043  16
  -5  -1   9 13448.4 374.739  12
  -5  -1   9 14128.5 413.251   8
  -5  -1   9 13231.7 387.168  16
  -5  -1   8 2785.60 170.574  12
   5   1  -8 2682.82 442.431  33
  -5  -1   8 2428.05 357.914  32
  -5  -1   8 2706.06 177.435   8
  -5  -1   8 2941.13 178.019  16
   5   1  -8 2636.44 409.200  30
  -5  -1   7 26310.2 498.257  12
   5   1  -7 26990.2 1319.44  33
  -5  -1   7 26160.8 1112.67  32
  -5  -1   7 25966.0 1076.04   2
  -5  -1   7 25577.7 505.619   8
  -5  -1   7 26813.7 497.778  16
  -5  -1   6 65160.3 747.878  12
   5   1  -6 69254.5 1961.15  33
  -5  -1   6 67230.3 1666.75  32
  -5  -1   6 65580.9 745.052   8
  -5  -1   6 63740.5 709.271  16
  -5  -1   6 68225.2 1688.54   2
  -5  -1   5 3101.86 153.575  28
  -5  -1   5 2833.01 150.239  12
  -5  -1   5 2684.63 138.404  11
  -5  -1   5 2970.86 146.665  18
   5   1  -5 3166.81 399.248  33
  -5  -1   5 2952.11 146.609   8
  -5  -1   5 2609.30 321.691   2
  -5  -1   4 3346.28 359.203   2
  -5  -1   4 3384.23 155.060  12
  -5  -1   4 3568.82 157.839  11
   5   1  -4 3842.07 175.628  35
   5   1  -4 3705.47 406.860  33
  -5  -1   3 2119.34 294.826   2
  -5  -1   3 1902.58 222.926  34
   5   1  -3 1861.89 284.611  33
   5   1  -2 412.861 102.036   1
  -5  -1   2 365.090 124.137  34
   5   1  -2 486.531 155.568  33
   5   1  -1 22109.2 779.579   1
  -5  -1   1 24673.8 919.268  34
   5   1  -1 22386.3 940.064  33
  -5  -1   0 1516.31 110.147   7
   5   1   0 1393.52 225.118   1
  -5  -1   0 1540.77 247.225  34
   5   1   0 1626.48 257.939  33
  -5  -1   0 1545.41 217.844  30
  -5  -1  -1 7889.06 267.186   7
  -5  -1  -1 7990.19 235.109  11
   5   1   1 7980.38 544.774   1
  -5  -1  -1 8677.76 615.391  34
   5   1   1 7924.39 587.168  33
  -5  -1  -1 8014.05 505.791  30
  -5  -1  -2 32494.6 569.020   7
  -5  -1  -2 32407.5 479.629  11
   5   1   2 33912.2 1216.16   1
  -5  -1  -2 33617.4 1291.32  34
   5   1   2 31453.0 1221.33  33
  -5  -1  -2 32040.1 1076.18  30
  -5  -1  -3 1556.52 132.855   7
  -5  -1  -3 1428.58 303.050   3
  -5  -1  -3 1582.60 305.329  34
   5   1   3 1756.17 300.136  32
  -5  -1  -3 1513.87 256.435  30
   5   1   4 1680.86 132.910  15
  -5  -1  -4 1835.35 148.216   7
  -5  -1  -4 2263.03 378.379  34
  -5  -1  -4 1905.25 365.479   3
   5   1   4 1877.89 321.274  32
   5   1   5 7973.74 292.746  15
  -5  -1  -5 7711.84 302.016   7
   5   1   6 536.922 83.3848  15
  -5  -1  -6 494.177 79.1823   7
   5   1   7 20475.1 444.662  15
   5   1   8 2815.35 140.479   5
  -5  -1  -8 2986.13 155.707  22
  -5  -2  12 2310.58 136.808  28
  -5  -2  12 2321.42 143.166   8
  -5  -2  12 2390.56 140.476  16
  -5  -2  11 2646.81 170.584   8
  -5  -2  11 2533.20 162.448  16
  -5  -2  10 97.9264 42.1514  12
  -5  -2  10 28.0456 40.2235   8
  -5  -2  10 172.553 59.7394  16
  -5  -2   9 2262.53 153.189  12
  -5  -2   9 2431.87 172.812   8
  -5  -2   9 2420.97 170.394  16
  -5  -2   8 1840.65 322.842   2
  -5  -2   8 1497.11 125.513  12
  -5  -2   8 1666.20 122.954  10
  -5  -2   8 1648.32 138.017   8
  -5  -2   8 1781.02 143.223  16
   5   2  -8 1461.12 350.651  30
  -5  -2   7 81.4982 99.6957   2
  -5  -2   7 78.6452 46.1109  12
  -5  -2   7 15.9460 30.6070  10
  -5  -2   7 19.0811 28.5485   8
  -5  -2   7-12.6638 31.4286  16
  -5  -2   6 17229.2 397.760  28
  -5  -2   6 17760.5 400.868  12
  -5  -2   6 17148.6 383.042  10
   5   2  -6 18016.4 403.989  35
  -5  -2   6 17891.3 385.876  18
   5   2  -6 19264.7 1057.30  33
  -5  -2   6 17740.7 395.932   8
  -5  -2   6 17929.2 396.111  16
  -5  -2   6 17138.4 902.604   2
  -5  -2   5 36116.0 548.151  28
  -5  -2   5 36121.9 547.349  12
   5   2  -5 35957.6 554.570  35
  -5  -2   5 36105.5 512.403  11
  -5  -2   5 36190.4 538.565  10
  -5  -2   5 34016.5 525.332  18
  -5  -2   5 36399.1 522.824   8
  -5  -2   5 36034.9 532.482  16
  -5  -2   5 36697.8 1267.28   2
  -5  -2   4 273.189 51.9866  28
  -5  -2   4 350.175 58.3395  12
  -5  -2   4 90.5384 83.6608   2
  -5  -2   4 331.201 54.6582  11
   5   2  -4 177.249 43.2066  35
  -5  -2   4 261.187 49.1344  10
   5   2  -4 434.275 184.945  33
  -5  -2   3 12931.8 304.606  12
  -5  -2   3 12391.5 300.579  11
   5   2  -3 12491.9 315.259  35
  -5  -2   3 12916.2 306.534  10
  -5  -2   3 12580.9 589.853  34
   5   2  -3 12940.9 768.479  33
  -5  -2   2 59035.7 654.086  11
  -5  -2   2 60156.3 646.125  10
  -5  -2   2 60155.7 1398.36  34
   5   2  -2 59883.2 685.556  35
   5   2  -2 61021.5 1629.99  33
   5   2  -1 1500.67 201.500   1
  -5  -2   1 1340.66 100.699  11
  -5  -2   1 1319.12 96.7214  10
  -5  -2   1 944.602 182.406  34
   5   2  -1 1501.76 265.355  33
  -5  -2   0 8849.57 273.695   7
  -5  -2   0 8635.94 247.812  23
  -5  -2   0 8683.13 255.556  11
   5   2   0 8887.90 536.017   1
  -5  -2   0 8707.80 248.751  21
  -5  -2   0 8609.36 240.813  10
  -5  -2   0 8859.80 600.893  34
   5   2   0 9329.01 657.115  33
  -5  -2   0 7763.86 529.886  30
  -5  -2  -1 385.883 66.2040   7
  -5  -2  -1 419.511 61.4011  23
  -5  -2  -1 449.520 62.0938  11
  -5  -2  -1 299.433 46.1480  10
  -5  -2  -1 358.277 141.683   3
  -5  -2  -1 560.135 174.507  34
   5   2   1 339.914 141.918  33
  -5  -2  -1 385.301 147.491  30
   5   2   2 27619.4 479.409  15
  -5  -2  -2 28161.3 541.690   7
  -5  -2  -2 30693.4 1287.44   3
  -5  -2  -2 29099.4 1228.67  34
   5   2   2 28705.6 1233.16  33
  -5  -2  -2 26656.5 1071.66  30
   5   2   3 7320.09 260.147  15
  -5  -2  -3 7815.13 296.032   7
  -5  -2  -3 6258.21 627.444   3
  -5  -2  -3 8171.62 688.538  34
   5   2   3 6945.30 633.756  33
   5   2   3 7132.21 622.445  32
  -5  -2  -3 6392.17 561.886  30
   5   2   4 133.112 48.9144  15
  -5  -2  -4 76.2970 36.8831   7
  -5  -2  -4-3.74721 116.284  30
   5   2   5 190.341 59.0603  15
  -5  -2  -5 184.524 57.4064   7
   5   2   6 7526.33 277.654  15
  -5  -2  -6 6692.29 274.725   7
   5   2   7 8048.09 274.815  27
  -5  -2  -8 1894.38 123.008  23
  -5  -3  12 29.3958 29.2614  28
  -5  -3  12 128.354 42.5879  16
  -5  -3  11 134.508 45.6917  28
  -5  -3  11 252.539 59.7910   8
  -5  -3  11 182.562 51.1201  16
  -5  -3  10 1142.54 121.644  28
  -5  -3  10 844.375 103.715   8
  -5  -3  10 953.031 110.880  16
  -5  -3   9 3638.82 215.228  28
  -5  -3   9 3706.71 192.961  12
  -5  -3   9 4013.48 222.175   8
  -5  -3   9 3802.69 216.959  16
  -5  -3   8 13746.0 403.706  28
  -5  -3   8 13963.1 377.943  12
  -5  -3   8 14151.3 366.388  17
  -5  -3   8 13246.1 391.560   8
  -5  -3   8 13676.1 399.788  16
  -5  -3   7 1014.57 110.322  28
  -5  -3   7 1008.55 244.098   2
  -5  -3   7 1132.87 111.205  12
  -5  -3   7 1062.19 97.9384  10
   5   3  -7 543.105 207.423  33
  -5  -3   7 1077.30 111.070   8
  -5  -3   7 1117.83 112.808  16
  -5  -3   6 5157.60 230.153  28
  -5  -3   6 4840.04 217.606  12
  -5  -3   6 5046.98 210.244  10
   5   3  -6 5244.21 217.695  35
  -5  -3   6 5216.72 226.453  18
   5   3  -6 5469.99 580.347  33
  -5  -3   6 5043.12 220.530   8
  -5  -3   6 5195.99 524.937   2
  -5  -3   6 5209.55 226.892  16
  -5  -3   5 412.193 67.4266  28
   5   3  -5 184.561 34.4679  35
   5   3  -5 398.857 169.836  33
  -5  -3   5 391.644 192.078   2
  -5  -3   5 245.046 53.6382  12
  -5  -3   5 202.102 42.8072  11
  -5  -3   5 292.762 55.6757  10
  -5  -3   5 237.980 50.3322  18
  -5  -3   5 256.656 49.5210   8
  -5  -3   5 291.798 60.0821  16
  -5  -3   4 5065.28 212.574  28
  -5  -3   4 5132.00 198.235  13
  -5  -3   4 4984.22 207.656  12
  -5  -3   4 5056.79 196.791  23
  -5  -3   4 4748.06 191.502  11
  -5  -3   4 4952.71 201.354  10
   5   3  -4 4859.37 202.975  35
  -5  -3   4 5068.05 212.115  18
   5   3  -4 5123.99 525.675  33
  -5  -3   4 5134.20 209.027  16
  -5  -3   4 4756.84 462.342   2
  -5  -3   3 552.924 73.0897  28
  -5  -3   3 441.747 62.6882  13
  -5  -3   3 491.489 64.4750  23
  -5  -3   3 446.880 60.0159  12
  -5  -3   3 519.316 156.966   2
  -5  -3   3 406.142 58.7482  11
  -5  -3   3 379.253 60.6022  21
  -5  -3   3 514.948 68.6473  10
   5   3  -3 359.312 156.079  33
  -5  -3   3 516.805 68.1369  16
  -5  -3   2 11997.6 694.896   2
  -5  -3   2 11456.7 309.062  13
  -5  -3   2 11811.6 304.811  12
  -5  -3   2 11959.9 298.131  23
  -5  -3   2 11241.1 298.190  11
  -5  -3   2 11831.7 308.307  21
  -5  -3   2 11242.2 295.130  10
  -5  -3   2 11309.4 636.934  34
   5   3  -2 11069.0 740.763  33
  -5  -3   2 11652.8 302.704  16
  -5  -3   1 4151.09 407.377   2
  -5  -3   1 4100.14 181.638   7
  -5  -3   1 4011.34 188.406  13
  -5  -3   1 4286.89 180.891  12
  -5  -3   1 4092.80 178.191  23
  -5  -3   1 4171.91 187.253  11
  -5  -3   1 4071.84 182.441  21
  -5  -3   1 3947.88 174.839  10
  -5  -3   1 4304.07 420.046  34
   5   3  -1 4021.59 457.079  33
  -5  -3   0 37741.2 578.030   7
  -5  -3   0 40033.7 1262.32   2
  -5  -3   0 37015.6 582.347  13
  -5  -3   0 38256.0 1247.54   3
  -5  -3   0 38860.5 561.240  23
  -5  -3   0 37781.0 563.916  11
  -5  -3   0 38345.4 565.526  21
  -5  -3   0 37467.5 535.077  10
  -5  -3   0 39208.7 1327.86  34
   5   3   0 38267.0 1412.44  33
  -5  -3   0 35099.7 1234.03  30
  -5  -3  -1 4112.93 202.677   7
  -5  -3  -1 4175.89 422.309   2
  -5  -3  -1 4021.90 437.088   3
  -5  -3  -1 4005.23 189.849  23
  -5  -3  -1 4489.03 482.706  34
   5   3   1 3991.03 476.349  33
  -5  -3  -1 3937.64 428.721  30
  -5  -3  -2 6083.90 259.429   7
  -5  -3  -2 5671.13 563.049   3
  -5  -3  -2 6342.82 251.670  23
  -5  -3  -2 5329.80 547.597  34
   5   3   2 6240.45 613.242  33
  -5  -3  -2 5468.56 527.687  30
   5   3   3 13197.3 340.883  15
  -5  -3  -3 12910.7 392.198   7
  -5  -3  -3 11424.0 854.111   3
  -5  -3  -3 12536.5 368.766  23
  -5  -3  -3 12022.6 859.879  34
   5   3   3 11771.8 867.261  33
   5   3   3 12315.7 854.629  32
  -5  -3  -3 11320.6 787.351  30
   5   3   4 3488.67 185.643  15
  -5  -3  -4 3269.76 205.901   7
  -5  -3  -5 1137.87 124.298   7
   5   3   5 885.692 98.7500  15
  -5  -3  -6 1230.68 122.627  13
  -5  -3  -6 1509.13 134.364  23
  -5  -3  -6 1578.30 136.447   7
   5   3   7 109.381 35.0969  27
  -5  -3  -7 116.347 45.6754  13
  -5  -3  -7 139.480 45.6280  23
  -5  -3  -8-38.6506 29.9404  23
  -5  -4  11-35.8994 29.9154  28
  -5  -4  11-19.6752 37.1722  16
  -5  -4  10 5067.78 235.317  28
  -5  -4  10 5086.39 237.726  16
  -5  -4   9 2681.79 181.391  28
  -5  -4   9 2774.61 161.731  12
  -5  -4   9 2668.77 159.905  17
  -5  -4   9 2750.77 185.137   8
  -5  -4   9 2635.32 180.295  16
  -5  -4   8 13132.8 399.293  28
  -5  -4   8 13450.3 369.876  12
  -5  -4   8 13680.8 382.093  17
  -5  -4   8 13612.4 403.587   8
  -5  -4   8 13253.4 400.259  16
  -5  -4   7 18426.9 466.776  28
  -5  -4   7 18580.0 439.128  12
  -5  -4   7 18750.3 462.242   8
  -5  -4   7 18059.2 459.569  16
  -5  -4   6 30.7952 32.5888  28
  -5  -4   6 26.6976 30.7811  12
  -5  -4   6 57.1399 33.9099  10
  -5  -4   6 31.5127 33.4454  18
   5   4  -6 76.6908 118.036  33
  -5  -4   6 26.2856 37.6406  16
  -5  -4   5 8641.47 301.460  28
  -5  -4   5 8302.82 270.550  14
  -5  -4   5 8285.32 288.138  12
  -5  -4   5 8515.92 265.618  11
  -5  -4   5 8807.25 280.506  10
  -5  -4   5 8621.27 301.346  18
   5   4  -5 8200.19 713.616  33
  -5  -4   5 8230.91 668.318   2
  -5  -4   5 8486.67 295.237  16
  -5  -4   4 16173.5 403.096  28
  -5  -4   4 15467.2 386.034  12
  -5  -4   4 16063.8 381.132  23
  -5  -4   4 16582.3 377.589  11
  -5  -4   4 15310.1 386.054  21
  -5  -4   4 16673.2 381.861  10
  -5  -4   4 15995.5 398.595  18
   5   4  -4 15923.8 965.371  33
  -5  -4   4 15813.5 394.554  16
  -5  -4   4 17164.3 919.982   2
  -5  -4   3 1728.21 130.912  13
  -5  -4   3 1709.90 127.161  12
  -5  -4   3 1713.37 125.536  23
  -5  -4   3 1825.09 296.110   2
  -5  -4   3 1795.68 126.691  11
  -5  -4   3 1868.50 135.046  21
  -5  -4   3 1581.94 118.796  10
  -5  -4   3 1740.67 128.624  18
   5   4  -3 1871.48 334.515  33
  -5  -4   3 1720.25 129.862  16
  -5  -4   2 15245.2 392.094  13
  -5  -4   2 16193.8 380.646  12
  -5  -4   2 15996.3 377.279  23
  -5  -4   2 15197.1 370.040  11
  -5  -4   2 15671.5 379.274  21
  -5  -4   2 15631.4 363.566  10
   5   4  -2 15747.7 934.093  33
  -5  -4   2 15627.9 385.692  16
  -5  -4   2 14971.7 803.579   2
  -5  -4   1 38221.4 573.996   7
  -5  -4   1 38566.5 625.176  13
  -5  -4   1 39651.3 599.078  23
  -5  -4   1 40772.6 612.688  21
  -5  -4   1 40492.6 589.337  10
  -5  -4   1 39120.8 1335.89  34
   5   4  -1 40506.4 1504.51  33
  -5  -4   1 38586.6 610.080  16
  -5  -4   1 41576.2 1295.33   2
  -5  -4   0 265.148 53.3735   7
  -5  -4   0 256.409 55.1383  13
  -5  -4   0 340.842 60.2949  23
  -5  -4   0 530.239 174.254   2
  -5  -4   0 375.067 64.9753  21
  -5  -4   0 234.817 143.518  34
   5   4   0 354.233 166.361  33
   5   4   0 263.308 143.763  31
  -5  -4  -1 908.151 103.997   7
  -5  -4  -1 872.941 99.1728  13
  -5  -4  -1 922.423 102.421  23
  -5  -4  -1 966.123 257.764  34
   5   4   1 1086.66 276.678  33
  -5  -4  -1 1115.87 245.413  30
  -5  -4  -2 1286.12 127.953   7
  -5  -4  -2 1273.28 125.589  13
  -5  -4  -2 1210.94 116.972  23
  -5  -4  -2 1310.47 302.798  34
   5   4   2 1644.60 314.476  33
  -5  -4  -2 1084.80 253.259  30
  -5  -4  -3 186.807 62.7590   7
  -5  -4  -3 135.415 46.8410  13
  -5  -4  -3 118.662 46.0049  23
  -5  -4  -4 7392.88 294.264  13
  -5  -4  -4 7536.92 294.367  23
  -5  -4  -4 8118.23 323.655   7
  -5  -4  -5 9918.39 327.159  13
  -5  -4  -5 10265.4 340.135  23
  -5  -4  -5 9807.91 347.522   7
  -5  -4  -6 1330.85 111.668  13
  -5  -4  -6 1454.07 122.996  23
   5   4   7 1265.60 105.008  27
  -5  -4  -7 1104.33 99.7368  23
  -5  -5  11 378.770 59.0898  28
  -5  -5  11 352.004 53.1213  21
  -5  -5  11 390.752 65.2261  16
  -5  -5  10 330.601 65.6156  28
  -5  -5  10 263.078 55.8308  21
  -5  -5  10 294.839 62.8308  16
  -5  -5   9 35.0183 41.2396  28
  -5  -5   9 27.8894 34.2413  17
  -5  -5   9 26.9857 40.9694  16
  -5  -5   8 141.036 54.4758  28
  -5  -5   8 164.906 51.1687  12
  -5  -5   8 121.304 50.1267  17
  -5  -5   8 134.929 57.3302  16
  -5  -5   7 1.22911 40.0436  28
  -5  -5   7-27.3366 33.2377  12
  -5  -5   7 47.9924 47.7968  16
  -5  -5   6 2035.47 160.457  28
  -5  -5   6 2174.81 148.417  14
  -5  -5   6 2144.30 153.556  12
  -5  -5   6 2092.07 159.012  21
  -5  -5   6 2185.80 140.127  10
  -5  -5   6 2001.11 157.023  16
  -5  -5   5 70.0563 47.9614  28
  -5  -5   5 87.2464 43.0447  14
  -5  -5   5 104.027 92.1477   2
  -5  -5   5 84.5306 48.1225  12
  -5  -5   5 80.6832 48.4219  21
  -5  -5   5 22.2378 27.9538  10
  -5  -5   5 29.7198 35.3666  18
   5   5  -5-17.4451 139.256  33
  -5  -5   5 103.522 47.2102  16
  -5  -5   4-62.2903 140.241   2
  -5  -5   4 57.4230 47.2206  12
  -5  -5   4 171.894 52.1534  23
  -5  -5   4 81.2487 41.8587  21
  -5  -5   4 30.0358 27.2276  10
  -5  -5   4 44.4391 31.9511  18
  -5  -5   4 48.6534 38.8331  16
  -5  -5   3 11.7212 28.2683  10
  -5  -5   3-17.0063 34.4977  13
  -5  -5   3-4.87881 33.5867  23
  -5  -5   3 21.9894 35.2060  21
   5   5  -3-18.8613 98.1724  33
  -5  -5   3 21.9107 29.1256  18
  -5  -5   3 75.8878 51.3118  16
  -5  -5   2 1022.10 111.988  13
  -5  -5   2 1211.26 116.994  23
  -5  -5   2 1113.56 245.781   2
  -5  -5   2 1113.36 109.298  21
  -5  -5   2 1125.68 106.580  10
  -5  -5   2 1014.21 101.298  18
   5   5  -2 751.632 243.740  33
  -5  -5   2 1182.89 119.019  16
   5   5  -2 1108.79 281.518  31
  -5  -5   1 10406.1 348.152  13
  -5  -5   1 9973.30 326.088  23
  -5  -5   1 10742.1 336.038  21
   5   5  -1 9916.51 786.260  33
  -5  -5   1 9956.02 308.911  18
   5   5  -1 9235.62 726.406  31
  -5  -5   0 2886.36 184.901  13
  -5  -5   0 2651.40 169.083  23
  -5  -5   0 2523.01 169.215  21
  -5  -5   0 2455.29 152.357  18
   5   5   0 2640.46 418.893  33
   5   5   0 2362.72 360.968  31
  -5  -5   0 2665.24 167.403   7
  -5  -5  -1 262.983 65.7451   7
  -5  -5  -1 220.063 59.9170  13
  -5  -5  -1 311.800 66.1655  23
  -5  -5  -2 508.084 87.3167   7
  -5  -5  -2 475.830 80.5344  13
  -5  -5  -2 508.492 80.9933  23
  -5  -5  -3 34.2645 40.8158   7
  -5  -5  -3 166.266 55.9764  13
  -5  -5  -3 93.3795 47.8869  23
  -5  -5  -4 2113.37 155.909  13
  -5  -5  -4 2625.31 172.418  23
  -5  -5  -5 2125.16 147.712  13
  -5  -5  -5 2489.12 161.558  23
  -5  -5  -6 310.661 59.6473  13
  -5  -5  -6 259.654 57.1504  23
   5   5   7 182.747 40.4793  27
  -5  -5  -7 201.817 42.3347  23
  -5  -6  10 4402.87 186.515  28
  -5  -6  10 4312.55 165.697  21
  -5  -6  10 4251.30 192.219  16
  -5  -6   9 5458.31 230.671  28
  -5  -6   9 5190.24 210.414  21
  -5  -6   9 5043.53 217.682  17
  -5  -6   9 5426.66 238.111  16
  -5  -6   8 120.653 53.0024  28
  -5  -6   8 172.184 54.2227  21
  -5  -6   8 148.286 48.8963  17
  -5  -6   8 121.191 48.8201  16
  -5  -6   7 3171.21 197.558  28
  -5  -6   7 3138.47 176.587  14
  -5  -6   7 2766.30 174.541  21
  -5  -6   7 2899.08 193.274  17
  -5  -6   7 3207.79 203.387  16
  -5  -6   6 58.9307 42.1887  21
  -5  -6   6 48.9841 45.6728  16
  -5  -6   5 2998.46 187.596  14
  -5  -6   5 2927.65 183.822  21
  -5  -6   5 2525.33 182.647  16
  -5  -6   4 355.579 69.0908  14
  -5  -6   4 465.044 80.2971  23
  -5  -6   4 523.944 89.5373  21
  -5  -6   4 443.527 77.8659  18
  -5  -6   4 432.906 82.3660  16
  -5  -6   3 1729.42 144.396  23
  -5  -6   3 1726.65 140.787  21
  -5  -6   3 1884.25 144.883  18
  -5  -6   3 2024.68 164.514  16
  -5  -6   2 4447.68 239.047  13
  -5  -6   2 4453.79 232.281  23
  -5  -6   2 4472.20 226.881  21
  -5  -6   2 4215.89 213.407  18
  -5  -6   2 4053.59 228.416  16
  -5  -6   1 2292.69 172.710  13
  -5  -6   1 1984.96 155.962  23
  -5  -6   1 2030.62 154.549  21
  -5  -6   1 1751.94 136.767  18
  -5  -6   0 10.3069 36.9182  13
  -5  -6   0-21.6194 34.3622  23
  -5  -6   0-3.02696 32.6937  18
  -5  -6  -1 5567.64 261.560  13
  -5  -6  -1 5148.46 247.751  23
  -5  -6  -2 256.429 64.5117  13
  -5  -6  -2 259.279 64.7749  23
  -5  -6  -3 6994.71 284.261  13
  -5  -6  -3 7204.98 284.466  23
  -5  -6  -4 3839.17 198.709  13
  -5  -6  -4 3503.40 192.034  23
  -5  -6  -5 1283.98 104.669  13
  -5  -6  -5 1365.79 113.486  23
  -5  -6  -6 2673.42 140.233  23
  -5  -7   9 83.9834 42.3869   6
  -5  -7   9 89.1728 35.8281  16
  -5  -7   8-3.66048 34.2322  21
  -5  -7   8-1.02570 38.5726  17
  -5  -7   8 25.5541 46.8753  16
  -5  -7   7 103.483 38.6284  14
  -5  -7   7 91.5936 43.0137  21
  -5  -7   7 60.0477 42.7837  17
  -5  -7   7 83.8067 52.1090  16
  -5  -7   6 128.506 50.1248  14
  -5  -7   6 59.5382 38.8932  21
  -5  -7   6 130.852 57.0006  17
  -5  -7   6 94.5846 48.3342  16
  -5  -7   5 3276.70 198.895  14
  -5  -7   5 3520.84 196.634  21
  -5  -7   5 3668.91 209.277  17
  -5  -7   5 3738.62 220.298  16
  -5  -7   4-42.1169 41.3739  14
  -5  -7   4 66.5670 48.6540  21
  -5  -7   4-13.8714 48.5912  16
  -5  -7   3 1844.56 158.606  14
  -5  -7   3 1802.92 152.156  23
  -5  -7   3 1674.73 141.511  21
  -5  -7   3 1713.33 157.248  16
  -5  -7   2 2236.88 169.018  23
  -5  -7   2 2037.64 153.968  21
  -5  -7   1 3647.45 212.269  23
  -5  -7   0 11931.4 381.333  13
  -5  -7   0 11248.2 367.936  23
  -5  -7  -1 3869.36 215.180  13
  -5  -7  -1 4038.59 217.452  23
  -5  -7  -2 733.480 96.5467  13
  -5  -7  -2 724.187 95.5007  23
  -5  -7  -3 540.938 76.1935  13
  -5  -7  -3 577.101 84.4530  23
  -5  -7  -4 707.928 75.9376  13
  -5  -7  -4 738.883 83.1476  23
  -5  -7  -5 454.178 61.6603  23
  -5  -8   8 729.297 79.5195  17
  -5  -8   8 893.940 90.2168  16
  -5  -8   7 6114.55 226.813  14
  -5  -8   7 6045.98 203.101  21
  -5  -8   7 6274.42 241.229  17
  -5  -8   7 6250.63 248.220  16
  -5  -8   6 335.125 66.4734  14
  -5  -8   6 436.817 65.7653  21
  -5  -8   6 444.827 72.7454  17
  -5  -8   6 416.472 73.8092  16
  -5  -8   5 400.497 74.3000  14
  -5  -8   5 327.314 58.2363  21
  -5  -8   5 307.425 61.4979  17
  -5  -8   5 445.364 84.5252  16
  -5  -8   4 3066.74 192.456  14
  -5  -8   4 2962.93 169.447  21
  -5  -8   4 2671.76 167.154  17
  -5  -8   4 2821.52 189.081  16
  -5  -8   3 116.542 62.9511  14
  -5  -8   3 96.4896 45.4153  17
  -5  -8   2 8182.60 277.768  29
  -5  -8   2 8407.06 312.282  14
  -5  -8   2 8263.05 309.187  23
  -5  -8   2 7920.54 267.411  17
  -5  -8   1 283.640 60.5088  14
  -5  -8   1 119.509 50.2605  23
  -5  -8   0 1609.80 134.967  23
  -5  -8  -1 1162.95 112.000  23
  -5  -8  -2 2410.96 150.042  23
  -5  -8  -3 260.141 53.9680  23
  -5  -8  -4 2656.77 131.031  23
  -5  -9   7 3942.61 164.823  16
  -5  -9   6 301.799 53.2327  14
  -5  -9   6 316.504 53.6301  17
  -5  -9   5-1.80506 28.0619  14
  -5  -9   5 28.2124 30.3061  17
  -5  -9   4 696.314 87.0018  14
  -5  -9   4 655.935 75.4493  17
  -5  -9   3 1812.84 134.664  14
  -5  -9   3 1735.47 114.766  17
  -5  -9   2 6477.94 220.917  29
  -5  -9   2 6515.67 247.319  14
  -5  -9   1 1845.70 120.346  29
  -5  -9   1 1861.25 132.576  14
  -5  -9   1 1836.87 129.703  23
  -5  -9   0 87.5986 39.5098  29
  -5  -9   0 134.286 43.1741  14
  -5  -9   0 53.8154 33.1168  23
  -5  -9  -1 334.505 55.1773  14
  -5  -9  -1 421.548 62.6860  23
  -5  -9  -2 50.4708 29.9376  23
   6  -9  -6 6532.42 213.257  22
  -6   9   6 6780.50 205.673  11
   6  -9  -5 446.169 65.7884  22
   6  -9  -4 85.5372 43.2698  22
   6  -9  -3 362.781 57.0852  25
   6  -9  -3 408.263 66.1195  22
   6  -9  -2 1209.62 99.4569  25
   6  -9  -2 1154.91 106.723  22
   6  -9  -1 4802.93 195.104  25
   6  -9  -1 4965.71 216.044  22
   6  -9   0 1795.92 118.902  25
   6  -9   0 1858.28 131.666  22
   6  -9   1 1719.84 113.908  25
   6  -9   1 1679.49 116.183  24
   6  -9   2 404.819 55.2590  24
   6  -8  -7 1695.85 119.331  22
   6  -8  -6 590.681 81.7158  22
   6  -8  -5 204.991 52.0588  22
   6  -8  -5 249.492 56.8488  19
   6  -8  -4 235.159 61.1906  22
   6  -8  -4 257.447 57.3512  19
   6  -8  -3 2210.74 161.294  22
   6  -8  -3 2435.70 148.159  19
   6  -8  -2 21366.8 496.781  22
   6  -8  -1 4220.40 212.355  25
   6  -8  -1 3740.11 210.431  22
   6  -8   0 1989.42 147.363  25
   6  -8   0 1994.89 153.360  22
   6  -8   1 419.359 69.4283  25
   6  -8   1 406.509 73.2680  22
   6  -8   2 1734.21 129.654  25
   6  -8   2 1819.24 134.058  24
   6  -8   3 16.2818 27.6641  24
   6  -8   3 72.8825 33.6947   9
   6  -8   4 4080.85 164.002  24
  -6   7   9 5767.55 192.929   8
   6  -7  -8 2359.00 145.022  22
  -6   7   8 2545.85 136.777  11
   6  -7  -7 2895.06 174.862  22
   6  -7  -6 361.432 70.7074  22
   6  -7  -5 455.722 83.1491  22
   6  -7  -4 3930.09 222.943  22
   6  -7  -3 151.723 57.7292  22
   6  -7  -2 470.876 84.4487  22
   6  -7  -1 9829.34 357.977  22
  -6   7   1 9443.72 295.052  11
   6  -7   0 926.526 111.719  25
   6  -7   0 1005.61 119.604  22
   6  -7   1 371.663 78.6129  25
   6  -7   1 252.173 64.1175  22
   6  -7   2 0.59593 40.7646  25
   6  -7   2 36.8445 41.9734  24
   6  -7   2-4.78337 30.7251   9
   6  -7   3 385.820 69.8490  25
   6  -7   3 441.276 71.3826  24
   6  -7   3 366.059 61.7653   9
   6  -7   4 261.325 55.8108  24
   6  -7   4 112.446 33.9803   9
   6  -7   5 79.0262 33.5841  24
   6  -7   5 76.8501 37.0917   9
  -6   6  10 890.545 78.4527   8
   6  -6  -9 8440.10 267.858  22
  -6   6   9 8331.44 235.712  11
   6  -6  -8 9377.86 309.570  22
   6  -6  -7 8345.12 311.087  22
   6  -6  -6 213.416 62.0168  22
   6  -6  -5 30340.0 611.446  22
   6  -6  -4 103292. 1127.57  22
   6  -6  -3 2990.30 197.533  22
   6  -6  -2 134.569 58.4767  22
   6  -6  -1 25973.3 582.876  22
   6  -6   0 445.950 89.2100  22
   6  -6   1 26132.2 578.812  25
   6  -6   1 27779.0 600.197  22
   6  -6   2 3914.80 224.128  25
   6  -6   2 3836.38 210.553  24
   6  -6   2 3846.07 189.806   9
   6  -6   3 2075.05 159.286  25
   6  -6   3 1803.99 141.277  24
   6  -6   3 1904.72 135.257   9
   6  -6   4 157.532 44.0429  15
   6  -6   4 233.304 57.8038  24
   6  -6   4 152.542 41.3929   5
   6  -6   4 175.118 55.5811   9
   6  -6   5 3624.78 173.492  24
   6  -6   5 3667.75 163.864   5
   6  -6   5 3607.98 169.312   9
   6  -5 -10 64.4243 35.5543  22
  -6   5  10 48.5783 26.7901   8
   6  -5  -9 2052.17 144.724  22
  -6   5   9 1901.17 123.454  11
   6  -5  -8 32.5767 43.4661  22
  -6   5   8 32.3600 35.1868  11
   6  -5  -7 6771.86 283.876  22
   6  -5  -6 4212.99 225.276  22
   6  -5  -5 1697.14 146.140  22
   6  -5  -4 4756.09 239.262  22
   6  -5  -3 427.590 77.9192  22
  -6   5   3 506.322 247.766  34
  -6   5   3 121.675 90.3934  31
   6  -5  -2 7270.29 675.533   1
   6  -5  -2 6783.67 286.415  22
  -6   5   2 6443.27 608.349  34
  -6   5   2 6976.18 629.950  31
   6  -5  -1 4079.06 225.491  22
  -6   5   1 4371.49 206.311  11
  -6   5   1 4026.94 494.212  34
   6  -5   0 17545.2 467.799  22
   6  -5   1 12080.3 392.129  22
   6  -5   2 4492.77 237.111  25
   6  -5   2 4271.91 221.597  24
   6  -5   2 4337.13 204.392   9
   6  -5   3 2371.98 173.002  25
   6  -5   3 2340.09 163.854  24
   6  -5   3 2537.37 157.009   5
   6  -5   3 2470.68 159.365   9
   6  -5   4 71.7685 42.6317  25
   6  -5   4 90.8035 44.1961  24
   6  -5   4 83.6178 42.4205   5
   6  -5   4-5.16671 40.2474   9
   6  -5   5 620.866 75.3033  15
   6  -5   5 651.502 82.0730  24
   6  -5   5 582.260 76.4787   5
   6  -5   5 633.610 89.6426   9
   6  -5   6 500.484 66.7351   5
   6  -5   6 374.600 57.8656  24
  -6   4  11 634.390 70.2410  12
  -6   4  11 603.035 72.2132   8
  -6   4  10 3946.52 197.903   8
   6  -4  -9 92.3622 36.8732  22
  -6   4   9 139.121 48.6785   8
   6  -4  -8 12671.4 375.878  22
  -6   4   8 12530.1 354.250  11
   6  -4  -7 118105. 1161.06  22
   6  -4  -6 86540.0 983.497  22
   6  -4  -5 5667.32 247.887  22
   6  -4  -5 6028.11 587.767   1
  -6   4   5 6020.86 614.566  31
   6  -4  -4 11468.2 806.728   1
   6  -4  -4 12161.2 360.665  22
  -6   4   4 11625.5 834.924  31
   6  -4  -3 10121.3 749.216   1
   6  -4  -3 9728.63 319.371  22
  -6   4   3 9281.51 677.621  34
  -6   4   3 9934.79 745.293  31
   6  -4  -2 1826.78 142.993  22
   6  -4  -2 1997.20 354.784   1
  -6   4   2 1746.44 314.498  34
  -6   4   2 1711.89 291.502  31
   6  -4  -1 8128.50 299.354  22
  -6   4   1 8474.62 277.515  11
  -6   4   1 7720.78 662.060  34
   6  -4  -1 8817.69 710.505   1
   6  -4   0 3295.59 194.352  22
  -6   4   0 3109.56 166.148  11
  -6   4   0 2612.09 399.199  34
   6  -4   0 3085.31 430.349   1
   6  -4   1 5166.01 248.685  22
  -6   4  -1 4561.63 550.771  34
   6  -4   1 5265.00 209.953   9
   6  -4   1 5225.01 556.934   1
   6  -4   2 42794.5 706.708  25
   6  -4   2 41653.7 663.261  24
   6  -4   2 42319.3 624.976   9
   6  -4   3 252.897 60.2201  25
   6  -4   3 330.623 67.6293  24
   6  -4   3 230.899 55.6479   9
   6  -4   4 430.814 76.4794  25
  -6   4  -4 550.297 82.9336   7
   6  -4   4 491.353 76.9864  24
   6  -4   4 573.537 81.5033   5
   6  -4   4 375.930 74.3933   9
   6  -4   5 28448.5 520.621  15
   6  -4   5 28121.3 511.946  24
   6  -4   5 28271.1 531.435   5
   6  -4   5 28464.9 530.076   9
   6  -4   6 70456.4 734.032  15
   6  -4   6 69619.0 731.075  24
   6  -4   6 69237.0 783.398   5
   6  -4   7 8799.55 246.518   5
  -6   3  11 1684.31 117.018  12
  -6   3  11 1421.59 111.922   8
  -6   3  10 225.149 61.9263   8
  -6   3   9 16911.0 440.294   8
  -6   3   8 6743.02 256.327  11
  -6   3   7 7285.31 276.058  11
   6  -3  -6 6761.49 259.185  22
   6  -3  -6 5900.52 547.903   1
  -6   3   6 5328.73 511.762  32
   6  -3  -5 23.7567 31.7022  22
   6  -3  -5 106.727 116.558   1
   6  -3  -4 3985.17 439.793   1
   6  -3  -4 4651.39 206.939  22
   6  -3  -3 2127.90 141.004  22
  -6   3   3 2037.18 138.833  11
   6  -3  -3 1844.45 317.465   1
   6  -3  -3 2197.17 145.545  35
  -6   3   3 2152.35 293.736  34
   6  -3  -2 4723.58 482.782   1
   6  -3  -2 4847.06 209.535  22
  -6   3   2 4635.02 205.588  11
  -6   3   2 4616.01 478.121  34
   6  -3  -1 2439.39 156.033  22
  -6   3   1 2427.27 147.250  11
  -6   3   1 2388.04 353.018  34
   6  -3  -1 2840.45 391.448   1
   6  -3   0 7629.29 274.617  22
  -6   3   0 7260.26 249.961  11
  -6   3   0 8257.50 672.659  34
   6  -3   0 7481.41 629.309   1
   6  -3   1 304.478 64.6089  22
  -6   3  -1 274.593 149.110  34
   6  -3   1 93.5121 81.2562   1
   6  -3   1 379.711 57.8332   9
   6  -3   2 30059.6 569.506  25
   6  -3   2 30794.8 534.697  24
   6  -3   2 30472.9 1331.20   1
   6  -3   2 31652.6 534.562   9
   6  -3   3 4608.65 227.080  25
  -6   3  -3 4790.92 242.844   7
   6  -3   3 4821.18 218.508  24
   6  -3   3 4751.62 219.236   9
   6  -3   4 307.735 65.9358  25
  -6   3  -4 297.954 73.9096   7
   6  -3   4 426.147 74.3537  24
   6  -3   4 191.400 57.4652   9
   6  -3   5 1426.95 125.955  15
   6  -3   5 1334.38 109.707  24
   6  -3   5 1499.68 130.073   9
   6  -3   6 5523.39 222.167  15
   6  -3   6 4915.01 222.465   5
   6  -3   7 350.616 51.2237  15
   6  -3   7 304.100 56.8514   5
  -6   2  12 238.229 48.2228   8
  -6   2  11 599.642 75.5770  12
  -6   2  11 586.441 77.8155   8
  -6   2  10 240.805 53.5415  12
  -6   2  10 524.979 80.4954   8
  -6   2   9 24332.2 530.405   8
  -6   2   8 28587.9 513.990  11
  -6   2   8 28819.6 572.962   8
  -6   2   7 34717.2 578.615  11
   6  -2  -7 33276.4 1464.52  33
  -6   2   7 31995.4 1317.12  32
  -6   2   7 33937.0 594.233   8
  -6   2   6 14464.0 373.646  11
   6  -2  -6 14508.1 904.635  33
  -6   2   6 13274.5 806.246  32
  -6   2   5 1707.60 130.163  11
   6  -2  -5 1765.64 282.128   1
   6  -2  -5 2122.12 340.067  33
   6  -2  -4 2992.78 355.410   1
  -6   2   4 2361.50 150.393  11
   6  -2  -3 9309.16 628.458   1
   6  -2  -3 9074.54 292.727  35
  -6   2   3 9388.03 286.348  11
  -6   2   3 9301.25 596.021  34
  -6   2   2 25754.3 469.445  11
   6  -2  -2 26632.5 483.463  35
  -6   2   2 27768.6 1089.10  34
   6  -2  -2 27000.7 1093.31   1
  -6   2   1 12094.0 317.499  11
   6  -2  -1 12250.4 321.412  35
  -6   2   1 12378.4 758.706  34
   6  -2  -1 12874.9 763.513   1
  -6   2   0 954.541 91.8459  11
   6  -2   0 826.714 86.1064  22
  -6   2   0 596.147 182.281  34
   6  -2   0 1045.18 238.787   1
   6  -2   1 2694.14 391.317   1
  -6   2  -1 2905.01 410.741  34
   6  -2   1 2611.31 141.957   9
   6  -2   2 539.708 73.1999  25
   6  -2   2 664.085 192.272   1
  -6   2  -2 924.670 256.456  34
   6  -2   2 662.027 83.3724   9
  -6   2  -3 55958.4 834.391   7
   6  -2   3 56143.0 747.444   9
  -6   2  -4 8023.90 309.465   7
   6  -2   4 7906.41 295.882   9
   6  -2   5 18501.4 448.895  15
  -6   2  -5 18602.3 444.226   7
   6  -2   6 1088.09 105.131  15
   6  -2   7 60.0662 32.5942  15
   6  -2   7 62.7195 37.2749   5
  -6   1  12 4360.27 159.948  12
   6  -1 -12 4409.95 171.923  35
  -6   1  12 4718.77 188.805   8
  -6   1  11 672.333 80.5964  12
  -6   1  11 787.534 91.4195   8
  -6   1  10 2291.43 155.656  12
  -6   1  10 2346.54 165.493   8
  -6   1   9 30971.3 581.680  12
  -6   1   9 29022.8 582.216   8
  -6   1   8 79044.7 939.050   8
  -6   1   7 37744.5 584.909  11
   6  -1  -7 36413.5 1552.21  33
  -6   1   7 37866.8 1413.35  32
  -6   1   7 37738.3 614.668   8
  -6   1   6 269.834 53.8821  11
   6  -1  -6 203.302 132.854  33
  -6   1   6 326.935 160.748  32
  -6   1   6 201.525 52.5669   8
  -6   1   5 24820.1 1015.41   2
  -6   1   5 22726.2 450.813  11
   6  -1  -5 22920.7 1104.88  33
   6  -1  -4 1568.44 124.347  35
  -6   1   4 1336.28 102.840  12
  -6   1   4 1688.55 275.429   2
  -6   1   4 1369.35 111.394  11
   6  -1  -4 1422.72 225.105   1
   6  -1  -4 1553.46 282.769  33
   6  -1  -3 258.997 120.989   1
  -6   1   3 254.346 48.0736  12
  -6   1   3 206.420 52.5623  11
   6  -1  -3 226.131 51.8142  35
  -6   1   3 163.366 88.2668  34
   6  -1  -3 262.958 122.958  33
  -6   1   2 340.831 55.9832  11
   6  -1  -2 356.556 58.8508  35
  -6   1   2 306.133 52.3915  10
  -6   1   2 300.698 112.735  34
   6  -1  -2 374.387 141.656  33
   6  -1  -2 425.827 136.673   1
  -6   1   1 38149.9 559.824  11
   6  -1  -1 37796.1 577.044  35
  -6   1   1 38016.2 1288.67  34
   6  -1  -1 39231.2 1283.73   1
  -6   1   0 5815.57 220.250  11
  -6   1   0 6433.44 560.870  34
   6  -1   0 5662.70 512.970   1
   6  -1   1 7394.25 608.184   1
  -6   1  -1 8676.66 687.648  34
  -6   1  -2 12209.2 378.866   7
   6  -1   2 12049.5 810.895   1
  -6   1  -2 12965.1 880.878  34
  -6   1  -3 2754.98 186.751   7
   6  -1   4 111008. 1122.93  15
  -6   1  -4 113315. 1167.43   7
   6  -1   5 1258.39 123.583  15
  -6   1  -5 1260.86 120.803   7
   6  -1   6 108.124 38.2763  15
   6  -1   7 2204.61 138.309   5
   6  -1   7 2515.56 143.119  15
  -6   0  12 339.404 53.7047  28
  -6   0  12 406.287 60.0836   8
  -6   0  11 11738.3 313.670  28
  -6   0  11 11783.3 313.727  12
   6   0 -11 11671.5 326.153  35
  -6   0  11 12015.5 343.030   8
  -6   0  10 27891.7 530.404  12
  -6   0  10 28565.2 563.714   8
  -6   0   9 29.0819 43.2296  12
  -6   0   9 73.8350 42.9546   8
  -6   0   8 13692.3 382.945  12
  -6   0   8 12741.5 376.457   8
  -6   0   7 518.312 73.7246  28
  -6   0   7 410.836 69.9814  12
  -6   0   7 689.470 80.8269  11
   6   0  -7 569.900 196.365  33
  -6   0   7 404.516 68.9548   8
  -6   0   6 16376.8 396.113  12
  -6   0   6 16457.8 379.287  11
   6   0  -6 16541.4 1012.54  33
  -6   0   6 17024.0 382.819   8
  -6   0   6 16291.3 851.712   2
  -6   0   5 129.269 42.4608  12
  -6   0   5 47.3029 71.8338   2
  -6   0   5 75.7883 34.6889  11
   6   0  -5 237.233 59.6515  35
   6   0  -4 18025.4 419.679  35
  -6   0   4 17002.9 369.101  12
  -6   0   4 16890.3 380.682  11
   6   0  -4 17832.9 955.340  33
  -6   0   3 20707.2 392.250  12
  -6   0   3 21299.9 425.417  11
   6   0  -3 20733.3 438.534  35
  -6   0   3 21456.8 417.990  10
   6   0  -3 19652.4 971.460  33
   6   0  -3 21775.9 840.028   1
  -6   0   2 232.312 46.1427  11
   6   0  -2 194.991 48.5957  35
  -6   0   2 195.025 40.2713  10
  -6   0   2 107.529 108.931  34
   6   0  -2 242.709 102.042   1
   6   0  -2 279.550 134.969  33
  -6   0   1 8391.31 263.761  11
  -6   0   1 8865.82 254.710  10
  -6   0   1 8477.99 611.508  34
   6   0  -1 8537.08 574.630   1
   6   0  -1 8920.56 632.742  33
  -6   0   0 1470.55 113.370  11
   6   0   0 1539.21 266.744   1
  -6   0   0 1680.39 289.357  34
   6   0   0 1514.23 262.790  33
  -6   0  -1 56.5806 34.3696   7
  -6   0  -1 12.8266 22.5705  11
  -6   0  -1 32.5245 108.155  34
   6   0   1-94.0385 94.6693  33
  -6   0  -2 28260.0 572.972   7
   6   0   2 29078.0 1244.34   1
  -6   0  -3 1754.19 151.843   7
   6   0   4 2322.08 164.845  15
  -6   0  -4 2313.52 171.491   7
   6   0   5 12310.6 366.300  15
  -6   0  -5 11848.7 370.095   7
   6   0   6 8345.84 284.609  15
  -6   0  -6 8765.59 291.096   7
   6   0   7 1820.01 122.071  15
  -6  -1  12 9596.25 253.476  28
  -6  -1  12 10223.1 282.468   8
  -6  -1  11 30324.8 522.703  28
  -6  -1  11 30623.7 498.781  12
  -6  -1  11 31269.9 553.769   8
  -6  -1  11 31333.8 511.558  16
  -6  -1  10 2184.98 154.929  28
  -6  -1  10 2389.01 155.349  12
   6   1 -10 2464.38 160.946  35
  -6  -1  10 2469.51 166.772   8
  -6  -1  10 2380.67 155.630  16
  -6  -1   9 98.0791 48.4312  28
  -6  -1   9 7.34562 41.3714  12
   6   1  -9 17.0935 29.5299  35
  -6  -1   9 17.1323 30.0690  10
  -6  -1   9 30.0640 34.1243   8
  -6  -1   9 22.9838 34.2924  16
  -6  -1   8 670.674 88.0744  28
  -6  -1   8 764.273 96.5042  12
  -6  -1   8 747.068 91.4744  10
  -6  -1   8 834.695 103.019   8
  -6  -1   7 22919.7 475.856  28
  -6  -1   7 22559.8 488.646  12
  -6  -1   7 22513.7 473.798  10
   6   1  -7 21955.6 500.896  35
  -6  -1   7 21477.5 1043.50   2
  -6  -1   7 22447.5 468.500   8
  -6  -1   6 18464.5 408.207  28
  -6  -1   6 18286.3 425.599  12
  -6  -1   6 17798.9 392.893  11
   6   1  -6 18328.9 443.044  35
  -6  -1   6 18785.3 395.767  18
  -6  -1   6 17905.8 416.455  10
   6   1  -6 19277.8 1111.71  33
  -6  -1   6 18480.9 399.557   8
  -6  -1   6 17991.2 943.659   2
  -6  -1   5 23468.3 441.685  28
  -6  -1   5 22886.9 458.517  12
  -6  -1   5 21560.0 454.310  10
  -6  -1   5 22911.4 447.415  11
   6   1  -5 23369.1 487.205  35
   6   1  -5 24720.1 1195.58  33
  -6  -1   5 25578.9 1103.90   2
  -6  -1   4 5333.80 502.984   2
  -6  -1   4 4934.27 205.782  12
  -6  -1   4 5073.79 211.285  11
  -6  -1   4 5310.06 216.801  10
   6   1  -4 5235.97 227.571  35
   6   1  -4 5004.58 522.735  33
  -6  -1   3 3739.20 437.530   2
  -6  -1   3 3788.30 174.579  12
  -6  -1   3 3736.58 180.305  11
  -6  -1   3 4031.15 178.509  21
  -6  -1   3 4025.60 186.190  10
   6   1  -3 3883.17 195.732  35
   6   1  -3 3529.83 433.716  33
   6   1  -2 297.440 59.6835  35
  -6  -1   2 228.793 49.3622   7
  -6  -1   2 248.218 48.4978  12
  -6  -1   2 234.838 52.1683  11
  -6  -1   2 302.086 62.1901  21
  -6  -1   2 307.467 55.4402  10
  -6  -1   2 163.211 75.8363  34
   6   1  -2 326.996 172.194  33
  -6  -1   1 3923.11 194.398   7
  -6  -1   1 3713.54 181.183  11
   6   1  -1 3479.45 353.983   1
  -6  -1   1 3901.25 173.886  10
  -6  -1   1 3409.89 390.391  34
   6   1  -1 3514.98 421.965  33
  -6  -1   0 1319.22 119.440   7
   6   1   0 1563.44 265.349   1
  -6  -1   0 1228.09 104.250  11
  -6  -1   0 1410.88 104.465  10
  -6  -1   0 1662.31 295.891  34
   6   1   0 1475.97 274.533  33
  -6  -1  -1 27910.9 558.993   7
  -6  -1  -1 27738.5 483.798  11
   6   1   1 30247.8 1192.57   1
  -6  -1  -1 29679.3 1278.99  34
   6   1   1 26879.4 1209.01  33
  -6  -1  -2 59265.7 834.486   7
  -6  -1  -2 60338.7 747.978  23
  -6  -1  -2 60121.2 1996.22   3
   6   1   2 58093.8 1753.08   1
  -6  -1  -2 62737.7 1951.73  34
   6   1   2 55803.2 1783.18  33
   6   1   3 10295.3 329.054  15
  -6  -1  -3 10370.5 358.951   7
   6   1   4 14910.3 399.635  15
  -6  -1  -4 14706.2 426.494   7
   6   1   5 44012.3 673.672  15
  -6  -1  -5 43814.5 711.900   7
   6   1   6 33.4215 33.1369  15
  -6  -1  -6 37.3750 31.4384   7
  -6  -1  -7 111.174 35.1668  23
  -6  -2  12 5721.49 196.703  28
  -6  -2  11 28.6361 34.0023  28
  -6  -2  11 36.0431 24.7810  12
  -6  -2  11 72.4582 41.4796   8
  -6  -2  11-47.3866 43.1325  16
  -6  -2  10 64.0270 42.1844  28
  -6  -2  10 73.6949 41.3256  12
  -6  -2  10 106.886 45.0728   8
  -6  -2  10 18.9478 32.7685  16
  -6  -2   9 1790.06 146.594  28
  -6  -2   9 1754.92 139.377  12
   6   2  -9 1918.09 143.328  35
  -6  -2   9 1927.41 132.954  10
  -6  -2   9 1937.00 152.020   8
  -6  -2   9 1879.31 145.801  16
  -6  -2   8 811.373 99.9666  28
  -6  -2   8 865.569 100.288  12
   6   2  -8 817.170 98.2389  35
  -6  -2   8 770.793 91.2251  10
  -6  -2   8 718.702 92.9324   8
  -6  -2   8 880.883 101.997  16
  -6  -2   7 6810.16 270.282  28
  -6  -2   7 6425.45 265.856  12
   6   2  -7 6352.38 263.208  35
  -6  -2   7 6690.01 257.970  10
  -6  -2   7 6848.76 251.920  18
  -6  -2   7 6670.35 259.199   8
  -6  -2   7 6791.56 258.131  16
  -6  -2   6 418.531 69.5875  28
  -6  -2   6 279.378 139.088   2
  -6  -2   6 360.760 69.5099  12
  -6  -2   6 417.821 63.3403  11
   6   2  -6 341.799 67.3449  35
  -6  -2   6 361.025 65.8783  10
  -6  -2   6 509.710 76.8375  18
   6   2  -6 168.944 149.331  33
  -6  -2   6 422.560 70.4554   8
  -6  -2   5 4604.29 208.078  28
  -6  -2   5 4513.16 210.497  12
   6   2  -5 4588.24 216.244  35
  -6  -2   5 4657.84 204.336  11
  -6  -2   5 4674.10 211.675  10
  -6  -2   5 4510.78 210.233  18
   6   2  -5 5103.02 572.506  33
  -6  -2   5 4293.82 477.859   2
  -6  -2   4 4264.79 196.190  28
  -6  -2   4 3986.18 192.611  12
  -6  -2   4 4063.33 192.388  11
  -6  -2   4 4288.25 200.734  10
   6   2  -4 3890.60 196.146  35
   6   2  -4 3954.04 479.151  33
  -6  -2   4 4052.27 454.326   2
  -6  -2   3 87.2380 45.1896  12
  -6  -2   3 42.9155 35.9153  11
  -6  -2   3 78.1060 33.4919  21
   6   2  -3-14.6760 27.4094  35
  -6  -2   3 98.7845 36.2876  10
  -6  -2   2 4401.13 471.184   2
  -6  -2   2 4524.43 197.811   7
  -6  -2   2 4728.65 200.297  13
  -6  -2   2 4683.69 197.093  12
  -6  -2   2 4329.99 199.445  11
  -6  -2   2 4543.82 197.365  21
  -6  -2   2 4462.98 196.331  10
  -6  -2   2 4371.89 431.840  34
   6   2  -2 5093.58 533.641  33
  -6  -2   1 395.213 65.0646   7
  -6  -2   1 394.794 63.6006  13
  -6  -2   1 366.043 56.9582  12
  -6  -2   1 490.877 70.6997  11
  -6  -2   1 479.196 68.4725  21
  -6  -2   1 409.894 62.0154  10
  -6  -2   1 245.654 104.911  34
   6   2  -1 266.431 155.171  33
  -6  -2   0 628.259 87.2588   7
  -6  -2   0 695.751 81.4199  23
  -6  -2   0 467.633 68.2219  11
  -6  -2   0 409.029 59.9897  21
  -6  -2   0 628.410 75.5505  10
  -6  -2   0 267.739 141.083  34
   6   2   0 488.031 189.112  33
  -6  -2  -1 3524.44 202.460   7
  -6  -2  -1 3428.11 177.086  23
  -6  -2  -1 3183.72 172.916  11
  -6  -2  -1 3134.39 436.651   3
  -6  -2  -1 3622.84 449.525  34
   6   2   1 3384.05 454.977  33
  -6  -2  -1 2851.09 359.792  30
   6   2   2 13882.9 360.905  15
  -6  -2  -2 14083.2 414.128   7
  -6  -2  -2 13504.0 934.846   3
  -6  -2  -2 14187.7 376.646  23
  -6  -2  -2 15129.3 968.726  34
   6   2   2 13020.6 903.099  33
   6   2   3 2319.92 155.678  15
  -6  -2  -3 2331.43 174.182   7
  -6  -2  -3 2092.16 152.138  23
   6   2   4 14.9249 36.2776  15
  -6  -2  -4-21.5848 49.1976   7
  -6  -2  -4 43.2228 34.9761  23
   6   2   5 10596.7 319.420  15
  -6  -2  -5 10190.6 343.506   7
  -6  -2  -5 10034.7 324.370  23
  -6  -2  -6 12.1221 31.9581   7
  -6  -2  -6 25.3540 31.4463  23
  -6  -2  -7 393.449 57.9228  13
  -6  -2  -7 395.964 56.0632  23
  -6  -3  11 118.230 46.4129  28
  -6  -3  11 91.0545 40.6969  16
  -6  -3  10 645.078 86.6144  28
  -6  -3  10 629.636 77.2710  12
  -6  -3  10 577.606 81.4779   8
  -6  -3  10 584.277 82.2259  16
  -6  -3   9 667.428 96.1548  28
  -6  -3   9 556.409 79.1700  12
  -6  -3   9 470.292 75.9153   8
  -6  -3   9 700.842 90.7996  16
  -6  -3   8 19136.6 471.872  28
  -6  -3   8 18542.0 449.425  12
  -6  -3   8 18479.4 412.546  10
  -6  -3   8 18652.7 453.184   8
  -6  -3   8 18343.8 451.452  16
  -6  -3   7 7650.43 294.185  28
  -6  -3   7 7549.33 285.675  12
  -6  -3   7 7468.56 271.050  10
   6   3  -7 7369.68 274.160  35
  -6  -3   7 7987.73 288.728  18
  -6  -3   7 7575.41 283.197   8
  -6  -3   7 7545.86 283.533  16
  -6  -3   6 51.8755 34.1508  28
  -6  -3   6 101.692 102.269   2
  -6  -3   6 106.168 42.0525  12
  -6  -3   6 94.6052 39.8853  11
   6   3  -6 171.754 50.3008  35
  -6  -3   6 112.240 40.6770  10
  -6  -3   6 120.941 45.1432  18
   6   3  -6 115.549 74.7991  33
  -6  -3   6 95.6917 44.2145   8
  -6  -3   6 98.5957 42.7076  16
  -6  -3   5 913.992 102.249  28
  -6  -3   5 725.512 227.692   2
  -6  -3   5 688.704 91.1339  12
  -6  -3   5 717.020 82.5836  11
   6   3  -5 740.051 92.6962  35
  -6  -3   5 793.408 90.3137  10
  -6  -3   5 793.443 94.9101  18
   6   3  -5 649.225 233.314  33
  -6  -3   5 757.154 89.5192  16
  -6  -3   4 15816.3 398.423  12
  -6  -3   4 15212.3 378.989  11
  -6  -3   4 15950.6 399.207  21
  -6  -3   4 15171.0 383.415  10
   6   3  -4 17069.4 1035.92  33
  -6  -3   4 15784.7 403.080  18
  -6  -3   4 16606.1 941.356   2
  -6  -3   3 3292.55 175.588  13
  -6  -3   3 3108.35 174.170  12
  -6  -3   3 3306.92 168.530  23
  -6  -3   3 3103.43 174.509  11
  -6  -3   3 3476.69 185.259  21
  -6  -3   3 3095.01 172.857  10
   6   3  -3 3019.01 434.057  33
  -6  -3   3 3554.17 428.872   2
  -6  -3   2 406.233 66.5377  13
  -6  -3   2 240.361 49.7865  12
  -6  -3   2 317.185 57.7310  23
  -6  -3   2 252.881 98.8169   2
  -6  -3   2 182.318 46.6238  11
  -6  -3   2 357.643 65.8383  21
  -6  -3   2 348.067 63.6205  10
  -6  -3   2 448.111 157.265  34
   6   3  -2 344.362 160.317  33
  -6  -3   1 702.336 84.2684   7
  -6  -3   1 629.430 85.5950  13
  -6  -3   1 888.541 92.4363  23
  -6  -3   1 645.268 159.884   2
  -6  -3   1 601.164 79.5103  11
  -6  -3   1 767.042 88.3181  21
  -6  -3   1 694.911 84.4406  10
  -6  -3   1 705.607 206.556  34
   6   3  -1 576.726 197.266  33
  -6  -3   0 22282.3 1039.23   2
  -6  -3   0 20862.5 473.401   7
  -6  -3   0 20358.8 469.082  13
  -6  -3   0 21534.6 450.296  23
  -6  -3   0 20357.7 441.152  21
  -6  -3   0 20116.6 425.976  10
  -6  -3   0 19471.0 1038.64  34
   6   3   0 20957.2 1163.02  33
  -6  -3  -1 1690.12 146.030   7
  -6  -3  -1 1519.23 132.775  13
  -6  -3  -1 1665.14 132.377  23
  -6  -3  -1 1941.31 349.797  34
   6   3   1 1788.62 357.723  33
  -6  -3  -1 1236.40 246.986  30
  -6  -3  -2 831.391 107.251   7
  -6  -3  -2 696.922 100.717  13
  -6  -3  -2 801.370 97.6679  23
   6   3   3 2134.37 140.546  15
  -6  -3  -3 2228.10 173.286   7
  -6  -3  -3 2046.75 150.718  23
  -6  -3  -4 4346.21 234.611   7
  -6  -3  -4 3960.00 216.756  13
  -6  -3  -4 4199.84 213.703  23
   6   3   4 4221.62 199.280  15
  -6  -3  -5 8839.13 308.146  13
  -6  -3  -5 8717.35 293.780  23
  -6  -3  -5 8771.82 313.636   7
  -6  -3  -6 876.251 90.3188  13
  -6  -3  -6 879.915 87.3442  23
  -6  -4  11 320.036 56.3744  28
  -6  -4  11 343.352 53.7100  21
  -6  -4  11 349.800 58.9999  16
  -6  -4  10 130.284 47.4868  28
  -6  -4  10 284.647 55.9525  12
  -6  -4  10 286.466 62.8008  16
  -6  -4   9 2108.61 155.649  28
  -6  -4   9 2385.71 151.833  12
  -6  -4   9 2500.78 149.122  17
  -6  -4   9 2239.57 156.109  16
  -6  -4   8 1007.98 118.281  28
  -6  -4   8 993.051 104.931  12
  -6  -4   8 1011.82 107.811  17
  -6  -4   8 912.973 105.128  16
  -6  -4   7 596.102 92.7755  28
  -6  -4   7 661.370 90.5719  12
  -6  -4   7 710.059 83.2846  10
  -6  -4   7 647.626 90.0530  16
  -6  -4   6 2307.24 166.273  28
  -6  -4   6 2506.94 166.622  12
  -6  -4   6 2708.25 180.197  21
  -6  -4   6 2684.15 163.592  10
  -6  -4   6 2281.51 165.251  18
  -6  -4   6 2338.97 161.642  16
  -6  -4   5 111.729 48.2645  28
  -6  -4   5 120.148 47.2801  12
  -6  -4   5 58.5238 31.5988  11
  -6  -4   5 45.1555 36.8616  21
  -6  -4   5 50.1412 30.7908  10
  -6  -4   5 53.3374 39.2659  18
  -6  -4   5 67.8479 38.9847  16
  -6  -4   4 5465.21 242.116  12
  -6  -4   4 5652.38 235.499  23
  -6  -4   4 5441.99 236.694  11
  -6  -4   4 5532.11 247.278  21
  -6  -4   4 5248.41 228.283  10
  -6  -4   4 5626.40 249.303  18
   6   4  -4 4492.82 550.229  33
  -6  -4   4 5086.65 229.992  16
  -6  -4   4 4900.14 529.431   2
  -6  -4   3 172.293 45.1008  13
  -6  -4   3 149.577 48.6917  12
  -6  -4   3 138.308 40.4130  23
  -6  -4   3 59.4065 83.8675   2
  -6  -4   3 46.5363 39.5246  11
  -6  -4   3 160.586 54.5867  21
  -6  -4   3 131.738 46.4771  10
  -6  -4   3 204.374 56.9358  18
  -6  -4   3 82.9404 37.6824  16
  -6  -4   2 198.902 56.6204  13
  -6  -4   2 137.143 50.6177  23
  -6  -4   2 84.4964 91.6123   2
  -6  -4   2 123.457 48.7286  21
  -6  -4   2 176.168 51.4374  10
   6   4  -2 151.815 206.699  33
  -6  -4   2 69.6547 39.8366  16
  -6  -4   1 5123.45 228.169   7
  -6  -4   1 5555.79 252.007  13
  -6  -4   1 5254.05 233.700  23
  -6  -4   1 5366.96 241.012  21
  -6  -4   1 5534.58 233.134  10
  -6  -4   1 4882.94 516.051  34
   6   4  -1 5245.55 606.252  33
  -6  -4   1 4889.08 482.999   2
  -6  -4   0 3159.20 189.690   7
  -6  -4   0 3238.07 195.163  13
  -6  -4   0 2938.78 179.391  23
  -6  -4   0 3305.82 450.894  34
  -6  -4  -1 2757.59 186.464   7
  -6  -4  -1 2737.82 181.057  13
  -6  -4  -1 2716.70 174.276  23
  -6  -4  -2 1507.05 141.236   7
  -6  -4  -2 1572.87 142.844  13
  -6  -4  -2 1576.12 134.368  23
  -6  -4  -3 768.481 101.630   7
  -6  -4  -3 719.620 97.7837  13
  -6  -4  -3 804.115 96.9267  23
  -6  -4  -4 3731.96 205.863  13
  -6  -4  -4 3538.91 193.748  23
  -6  -4  -4 3833.93 216.071   7
  -6  -4  -5 5333.22 226.537  13
  -6  -4  -5 5588.95 227.178  23
   6   4   6 3391.13 157.364  27
  -6  -4  -6 3343.18 155.959  13
  -6  -4  -6 3576.32 163.910  23
  -6  -5  11 1804.69 108.321  28
  -6  -5  10 5479.02 217.262  28
  -6  -5  10 5218.46 200.348  21
  -6  -5  10 5300.17 213.821  16
  -6  -5   9 10013.9 319.831  28
  -6  -5   9 10005.9 307.108  21
  -6  -5   9 9860.58 293.507  17
  -6  -5   9 9366.50 306.157  16
  -6  -5   8 3904.94 213.748  28
  -6  -5   8 3982.51 198.084  12
  -6  -5   8 3764.02 201.125  21
  -6  -5   8 4106.76 211.724  17
  -6  -5   8 3692.18 203.312  16
  -6  -5   7 14182.5 414.055  28
  -6  -5   7 15277.0 402.292  12
  -6  -5   7 14714.4 409.462  21
  -6  -5   7 14777.0 358.498  10
  -6  -5   7 13696.9 397.393  16
  -6  -5   6 2333.54 162.372  12
  -6  -5   6 2463.28 173.070  21
  -6  -5   6 2386.16 153.040  10
  -6  -5   6 2574.62 174.033  16
  -6  -5   5 5012.70 227.768  14
  -6  -5   5 5123.05 244.501  12
  -6  -5   5 5225.72 245.848  21
  -6  -5   5 4783.36 219.737  10
  -6  -5   5 5186.54 249.059  18
  -6  -5   5 4938.13 239.333  16
  -6  -5   4 95.6852 32.7523  23
  -6  -5   4 83.3761 50.6752  21
  -6  -5   4 95.2108 44.5005  10
  -6  -5   4 34.6972 39.8847  18
  -6  -5   4 133.587 53.4848  16
  -6  -5   3 12062.3 382.792  13
  -6  -5   3 12696.0 371.298  23
  -6  -5   3 12571.4 380.572  21
  -6  -5   3 13119.3 368.738  10
  -6  -5   3 12978.6 378.991  18
  -6  -5   3 12044.8 374.495  16
  -6  -5   2 1961.54 156.511  13
  -6  -5   2 2149.78 156.028  23
  -6  -5   2 2004.99 154.938  21
  -6  -5   2 2221.70 156.929  18
  -6  -5   1 8654.64 327.138  13
  -6  -5   1 8848.13 316.869  23
  -6  -5   1 8889.36 320.004  21
  -6  -5   1 8213.02 298.071  18
  -6  -5   0 11870.7 382.412  13
  -6  -5   0 11534.0 362.077  23
  -6  -5   0 11461.4 339.926  18
  -6  -5   0 11391.8 359.418   7
  -6  -5  -1 7629.82 306.630  13
  -6  -5  -1 7728.42 297.891  23
  -6  -5  -1 7794.64 269.242  18
  -6  -5  -1 8248.51 315.555   7
  -6  -5  -2 22662.1 519.159  13
  -6  -5  -2 21988.8 493.567  23
  -6  -5  -2 22567.5 523.022   7
  -6  -5  -3 828.875 99.6293  13
  -6  -5  -3 776.903 97.1914  23
  -6  -5  -3 717.377 98.4201   7
  -6  -5  -4 4192.55 205.502  13
  -6  -5  -4 4260.63 203.260  23
  -6  -5  -5 2898.87 153.888  13
  -6  -5  -5 2771.58 151.466  23
  -6  -6  10 818.964 78.0353  16
  -6  -6   9 63.5596 28.3076  21
  -6  -6   9 113.201 44.0809  17
  -6  -6   9 125.254 42.7048  16
  -6  -6   8 4451.47 202.655  21
  -6  -6   8 3872.43 198.511  17
  -6  -6   8 4399.62 213.386  16
  -6  -6   7 3226.18 184.418  21
  -6  -6   7 3130.99 194.317  17
  -6  -6   7 3186.40 190.330  16
  -6  -6   6 59.7593 41.9224  14
  -6  -6   6 48.3307 42.0847  21
  -6  -6   6 30.6710 38.7044  16
  -6  -6   5 46.9904 44.7845  14
  -6  -6   5-25.7350 38.7529  21
  -6  -6   5 64.8000 52.1356  16
  -6  -6   4 3168.01 193.592  14
  -6  -6   4 3072.34 190.967  21
  -6  -6   4 3059.13 189.362  18
  -6  -6   4 3031.65 196.781  16
  -6  -6   3 40.1391 46.8197  23
  -6  -6   3-33.0069 49.2966  21
  -6  -6   3 16.3996 31.2659  18
  -6  -6   3 35.8998 51.2578  16
  -6  -6   2 27.7130 36.0076  13
  -6  -6   2 27.1612 39.4933  23
  -6  -6   2 37.1791 47.8031  21
  -6  -6   2 18.7420 33.0045  18
  -6  -6   1 1609.94 146.142  13
  -6  -6   1 1402.53 132.623  23
  -6  -6   1 1363.12 120.691  18
  -6  -6   0 291.549 68.7303  13
  -6  -6   0 243.503 61.7591  23
  -6  -6   0 159.560 47.8673  18
  -6  -6  -1 13.6674 35.5943  13
  -6  -6  -1 28.1482 38.1255  23
  -6  -6  -2 23.3679 38.6863  13
  -6  -6  -2-6.15346 43.1524  23
  -6  -6  -3 93.9627 39.4019  13
  -6  -6  -3 62.4964 34.9761  23
  -6  -6  -4-32.4962 24.8428  13
  -6  -6  -4-31.5222 28.9776  23
  -6  -6  -5-19.5756 20.7896  23
  -6  -7   9 52.6731 31.9217  17
  -6  -7   9 53.2896 32.2879  16
  -6  -7   8 2543.32 137.600  21
  -6  -7   8 2514.90 147.787  17
  -6  -7   8 2474.36 147.382  16
  -6  -7   7 1402.95 111.217  21
  -6  -7   7 1384.44 121.013  17
  -6  -7   7 1413.44 121.691  16
  -6  -7   6 185.811 52.4127  14
  -6  -7   6 148.331 53.3245  21
  -6  -7   6 163.620 58.7441  17
  -6  -7   6 110.999 44.9031  16
  -6  -7   5 7353.88 280.936  14
  -6  -7   5 8050.20 287.539  21
  -6  -7   5 7708.80 297.485  16
  -6  -7   4 2005.78 153.740  14
  -6  -7   4 2200.80 155.629  21
  -6  -7   4 2107.21 160.940  16
  -6  -7   3 8.66688 46.1891  14
  -6  -7   3 4.56029 42.1206  23
  -6  -7   3 22.3252 34.2106  21
  -6  -7   2 8089.49 302.068  23
  -6  -7   1 6896.36 277.357  23
  -6  -7   0 17179.9 428.204  23
  -6  -7  -1 1627.20 131.471  13
  -6  -7  -1 1607.88 129.984  23
  -6  -7  -2 125.960 42.2017  13
  -6  -7  -2 81.8090 35.2378  23
  -6  -7  -3 39.6107 30.3958  13
  -6  -7  -3-31.0846 25.3790  23
  -6  -8   7-2.40912 27.2740  21
  -6  -8   7-18.4440 25.5498  17
  -6  -8   7 29.3225 34.4393  16
  -6  -8   6 518.699 69.6571  14
  -6  -8   6 478.547 62.5180  21
  -6  -8   6 584.518 76.1825  17
  -6  -8   6 537.107 71.2365  16
  -6  -8   5 1259.68 111.222  14
  -6  -8   5 1431.60 108.978  21
  -6  -8   5 1371.85 114.229  17
  -6  -8   4 156.887 39.9077  14
  -6  -8   4 59.7526 38.6019  17
  -6  -8   3 1547.05 125.155  14
  -6  -8   3 1498.79 115.096  17
  -6  -8   2 425.961 74.0988  14
  -6  -8   2 291.412 61.5162  23
  -6  -8   2 306.652 56.0375  17
  -6  -8   1 1590.93 124.969  14
  -6  -8   1 1278.55 112.744  23
  -6  -8   0 2163.02 142.072  14
  -6  -8   0 2114.83 141.126  23
  -6  -8  -1 986.613 93.0042  23
  -6  -8  -2 1855.66 110.370  14
  -6  -8  -2 1677.86 109.075  23
  -6  -9   4 2808.34 144.317  14
  -6  -9   3 8624.93 253.439  14
  -6  -9   2 2765.47 143.580  14
  -6  -9   1 216.179 44.3043  14
   7  -9  -3 33.7900 27.7588  22
   7  -9  -2 15402.2 331.731  22
   7  -8  -6 382.621 58.4989  22
  -7   8   6 333.011 53.5782  11
   7  -8  -5 1022.16 95.7878  22
  -7   8   5 1178.64 97.3283  11
   7  -8  -4 1404.54 116.699  22
  -7   8   4 1296.08 103.077  11
   7  -8  -3 86.4071 41.2097  22
  -7   8   3 81.2295 31.7405  11
   7  -8  -2-20.7114 30.1965  25
   7  -8  -2-9.67199 33.7858  22
   7  -8  -1 32.8686 31.1774  25
   7  -8  -1 48.8329 40.0374  22
   7  -8   0 3687.90 178.228  25
   7  -8   0 3855.75 186.834  22
   7  -8   1 403.232 61.2640  25
   7  -8   1 497.045 63.3946  24
   7  -8   2 784.606 76.8889  25
  -7   7   8 4.37590 19.9743  11
   7  -7  -7 158.473 43.5656  22
  -7   7   7 221.896 48.9417  11
   7  -7  -6 2274.58 148.881  22
  -7   7   6 2691.65 157.506  11
   7  -7  -5 382.511 67.9939  22
  -7   7   5 357.718 64.5458  11
   7  -7  -4 8297.91 299.304  22
  -7   7   4 7943.15 278.927  11
   7  -7  -3 23968.1 516.302  22
  -7   7   3 23279.9 467.440  11
   7  -7  -2 2477.32 170.529  22
  -7   7   2 2685.25 153.118  11
   7  -7  -1 9446.05 327.363  22
   7  -7   0 7782.30 290.261  25
   7  -7   0 7997.79 297.390  22
   7  -7   1-7.14704 32.2232  25
   7  -7   1 70.3753 37.5918  24
   7  -7   2 3790.97 187.656  25
   7  -7   2 3143.36 160.118  24
   7  -7   3 7833.16 227.861  24
  -7   6   9 751.211 71.2410  12
   7  -6  -8 123.196 41.7933  22
  -7   6   8 61.2100 32.8886  11
   7  -6  -8 89.4283 35.2702  35
  -7   6   8 105.101 34.6394   8
   7  -6  -7 5808.25 236.293  22
  -7   6   7 5531.00 226.574  11
   7  -6  -6 1096.68 111.432  22
  -7   6   6 1088.06 109.249  11
   7  -6  -5 6265.97 262.189  22
  -7   6   5 6702.14 270.412  11
   7  -6  -4 1692.01 142.409  22
  -7   6   4 1665.29 136.363  11
   7  -6  -3 5726.00 262.038  22
  -7   6   3 6003.00 252.680  11
   7  -6  -2 217.472 60.8078  22
  -7   6   2 192.372 51.5748  11
   7  -6  -1-24.6579 35.5177  22
   7  -6   0 10471.5 355.643  25
   7  -6   0 10058.6 349.527  22
   7  -6   1 48.3149 43.6724  25
   7  -6   1 73.7091 47.6901  24
   7  -6   2 230.640 60.2388  25
   7  -6   2 172.163 47.1645  24
   7  -6   3 523.025 77.1167  25
   7  -6   3 537.659 70.2016  24
   7  -6   4 1674.82 105.113  24
  -7   5  10 2143.76 116.094  12
   7  -5 -10 2250.70 128.293  35
  -7   5   9 1995.01 119.120  11
  -7   5   9 2086.41 129.242   8
   7  -5  -8 544.180 77.1722  22
  -7   5   8 532.934 73.4354  11
  -7   5   8 481.172 70.1838   8
   7  -5  -7 9151.43 300.605  22
  -7   5   7 9313.23 310.569  11
   7  -5  -6 6845.43 270.487  22
  -7   5   6 7140.61 282.824  11
   7  -5  -6 6585.86 262.913  35
   7  -5  -5 198.011 52.4693  22
  -7   5   5 266.937 67.3080  11
   7  -5  -4 327.761 65.9945  22
  -7   5   4 377.570 72.4166  11
   7  -5  -3 1728.17 148.189  22
  -7   5   3 1887.77 144.574  11
   7  -5  -2 2449.46 172.419  22
  -7   5   2 2594.52 166.353  11
   7  -5  -1 2069.79 160.210  22
  -7   5   1 2141.47 148.296  11
   7  -5   0 226.735 63.4768  22
   7  -5   1-4.72053 40.9892  25
   7  -5   1 13.7888 30.2586  24
   7  -5   2 16085.3 427.725  25
   7  -5   2 15669.8 385.095  24
   7  -5   3 1.93155 32.8262  25
  -7   5  -3 62.6103 33.2113   7
   7  -5   3 86.7811 37.5836  24
   7  -5   3 26.0501 36.5762   9
   7  -5   4 38.0276 27.5274  15
   7  -5   4 30.8730 29.5328  24
   7  -5   4 15.2230 32.6342   5
  -7   4  10 3681.15 168.805  12
  -7   4  10 3585.98 168.319   8
  -7   4   9 83.4038 29.0586  11
  -7   4   9 139.003 42.6644   8
  -7   4   8 2477.74 156.101  11
  -7   4   8 2807.90 167.688   8
  -7   4   7 570.084 86.8153  11
  -7   4   7 355.595 59.3906   8
  -7   4   6 1345.78 126.579  11
   7  -4  -5 26.6130 33.3946  22
  -7   4   5 107.973 46.5071  11
   7  -4  -5 43.7591 35.9509  35
   7  -4  -4 2278.51 155.986  22
  -7   4   4 2528.79 171.399  11
   7  -4  -4 2564.76 166.092  35
   7  -4  -3 466.065 78.2025  22
  -7   4   3 448.002 74.8917  11
   7  -4  -2 11199.7 352.802  22
  -7   4   2 11254.0 344.605  11
   7  -4  -1 9292.91 325.939  22
  -7   4   1 9657.03 311.509  11
   7  -4   0 334.999 66.6815  22
   7  -4   1 27572.9 571.717  25
   7  -4   2 21515.8 495.269  25
   7  -4   3 47.2151 31.7695  25
  -7   4  -3 208.674 58.1667   7
   7  -4   3 182.298 50.5416   5
   7  -4   3 157.458 51.5590   9
   7  -4   4 1086.31 104.449  15
   7  -4   4 1009.64 98.7059   5
   7  -4   5 3713.48 167.473  15
   7  -4   5 3917.98 171.143   5
  -7   3  11 23.5051 28.2605  12
   7  -3 -11-24.9804 35.1959  35
  -7   3  11 11.4219 24.9016  10
  -7   3  11-9.10861 25.2461   8
  -7   3  10 2584.40 151.853  12
  -7   3  10 2414.54 146.882   8
  -7   3   9 12949.3 360.234  12
  -7   3   9 12596.6 351.921   8
  -7   3   8 1372.54 119.763  11
  -7   3   8 1519.90 127.498   8
  -7   3   7 11677.6 354.596  11
  -7   3   6 6239.22 264.872  11
  -7   3   5-48.6037 35.5628  12
  -7   3   5 0.56765 35.4681  11
   7  -3  -5 10.4936 38.5200  35
   7  -3  -4 16334.1 954.800   1
  -7   3   4 16824.2 427.434  11
   7  -3  -4 15405.6 413.299  35
   7  -3  -3 2782.28 398.649   1
  -7   3   3 2353.54 159.923  11
   7  -3  -3 2459.87 159.242  35
   7  -3  -2 2538.68 384.848   1
  -7   3   2 2734.83 168.299  11
  -7   3   2 2844.91 403.262  34
   7  -3  -1 4674.63 217.864  22
  -7   3   1 3973.30 201.167  11
   7  -3   0 2896.67 176.346  22
  -7   3   0 3130.48 173.023  11
   7  -3   1 14238.8 398.125  25
  -7   3  -2 3225.17 208.716   7
   7  -3   2 3078.84 184.048  25
   7  -3   2 3479.14 178.184   9
  -7   3  -3 78465.1 973.311   7
   7  -3   3 78636.7 885.114  25
   7  -3   4 20920.8 461.360  15
  -7   3  -4 21445.4 464.098   7
   7  -3   5 1785.67 124.217  15
   7  -3   5 1977.06 132.594   5
   7  -3   6 3882.39 156.756  15
   7  -3   6 3984.98 164.906   5
  -7   2  11 30.5990 25.9797  12
   7  -2 -11 48.5867 32.5933  35
  -7   2  11 47.4059 26.4595  10
  -7   2  11 43.1054 25.9554   8
  -7   2  10 636.310 83.4147  12
  -7   2  10 457.830 69.6813   8
  -7   2   9 6149.31 256.748  12
  -7   2   9 5831.54 246.365   8
  -7   2   8 17334.5 440.682  12
  -7   2   8 15946.3 393.062  11
  -7   2   8 16653.8 411.791   8
  -7   2   7 6524.30 266.088  12
  -7   2   7 6193.22 256.196  11
  -7   2   6 788.728 91.8867  12
  -7   2   6 972.112 109.401  11
  -7   2   5 1835.10 134.950  12
  -7   2   5 1882.95 144.031  11
   7  -2  -5 2029.61 157.948  35
   7  -2  -4 7.59217 105.264   1
  -7   2   4 89.7893 38.3799  12
  -7   2   4 26.2322 35.2609  11
   7  -2  -4 14.7100 30.1103  35
   7  -2  -3 769.098 207.754   1
  -7   2   3 1105.04 110.066  11
   7  -2  -3 1145.49 112.271  35
  -7   2   3 1096.58 102.979  10
  -7   2   2 4370.79 211.751  11
   7  -2  -2 4680.08 221.275  35
  -7   2   2 4255.16 477.499  34
   7  -2  -2 4592.77 498.445   1
  -7   2   1 4064.60 202.221  11
  -7   2   1 4559.47 514.550  34
   7  -2  -1 3446.10 442.887   1
  -7   2   0 551.394 77.9912  11
   7  -2   1 1204.20 113.385  25
  -7   2  -2 21792.9 536.635   7
  -7   2  -3 763.042 102.942   7
   7  -2   4 12272.2 362.408  15
  -7   2  -4 12402.7 369.134   7
   7  -2   5 48.8199 30.1383  15
  -7   2  -5 68.2434 39.8655   7
   7  -2   6 274.482 49.6331  15
   7  -2   6 222.835 47.2427   5
  -7   1  11 10998.3 292.143  12
  -7   1  11 10984.6 267.472  10
   7  -1 -11 10597.8 301.007  35
  -7   1  11 11039.7 296.038   8
  -7   1  10 2672.19 162.074  12
  -7   1  10 2528.90 151.181  10
   7  -1 -10 2503.89 165.846  35
  -7   1  10 2400.24 153.625   8
  -7   1   9 3901.53 207.454  12
  -7   1   9 4013.36 205.504   8
  -7   1   8 825.101 100.121  12
  -7   1   8 911.614 94.5274  11
  -7   1   8 779.947 92.6550   8
  -7   1   7 2975.42 182.366  12
  -7   1   7 2890.60 173.956  11
   7  -1  -7 2887.18 196.997  35
  -7   1   6 2916.43 174.443  12
  -7   1   6 3004.02 178.828  11
   7  -1  -6 3057.47 199.113  35
   7  -1  -5 209.405 58.4817  35
  -7   1   5 340.764 65.9975  12
  -7   1   5 232.685 97.0934   2
  -7   1   5 291.550 59.6220  11
   7  -1  -5 500.537 233.023  33
  -7   1   4 2245.70 140.940  12
  -7   1   4 2479.10 376.564   2
  -7   1   4 2127.82 150.126  11
   7  -1  -4 1938.96 150.025  35
  -7   1   4 1827.28 135.522  10
  -7   1   3 2060.72 146.952  11
   7  -1  -3 2409.64 166.271  35
  -7   1   3 2072.97 140.192  10
   7  -1  -3 1956.79 306.858   1
  -7   1   2 2210.94 150.328  11
  -7   1   2 2456.80 149.099  10
   7  -1  -2 2221.73 156.942  35
  -7   1   2 2571.52 373.134  34
   7  -1  -2 2406.42 345.176   1
  -7   1   1 11686.3 340.735  11
  -7   1   1 12127.7 818.069  34
   7  -1  -1 11879.6 780.604   1
  -7   1   0 1189.79 109.449  11
   7  -1   0 966.870 234.620   1
  -7   1  -1 26361.4 582.345   7
  -7   1  -2 74554.9 989.846   7
  -7   1  -3 1867.36 156.847   7
   7  -1   4 1423.33 128.152  15
  -7   1  -4 1282.21 124.969   7
   7  -1   5-6.69037 34.6364  15
  -7   1  -5 50.9498 35.7898   7
   7  -1   6 2884.10 146.337  15
  -7   0  11 30600.7 485.717  12
   7   0 -11 32161.1 503.429  35
  -7   0  11 30909.6 499.613   8
  -7   0  10 2684.18 162.100  12
  -7   0  10 2788.44 156.533  10
   7   0 -10 2677.79 167.327  35
  -7   0  10 2776.60 166.690   8
  -7   0   9 52.4984 44.1311  12
   7   0  -9 5.61960 35.6838  35
  -7   0   9 53.8896 35.2527  10
  -7   0   9 32.8851 31.9823   8
  -7   0   8 13461.8 388.454  12
   7   0  -8 13161.6 409.102  35
  -7   0   8 13099.4 376.346  10
  -7   0   8 13559.0 367.531   8
  -7   0   7 6557.99 269.536  10
  -7   0   7 6084.67 260.982  12
  -7   0   7 6122.33 247.213  11
   7   0  -7 5980.10 277.577  35
  -7   0   6 28870.1 548.696  12
  -7   0   6 27457.0 528.579  11
  -7   0   6 28194.6 548.698  10
  -7   0   5 47.1791 39.3165  12
  -7   0   5 68.5503 87.6688   2
  -7   0   5-15.1363 38.6758  11
   7   0  -5-43.4523 43.2563  35
  -7   0   5 13.5042 32.4040  10
   7   0  -5 27.1793 106.385  33
  -7   0   4 5625.41 227.621  12
  -7   0   4 5492.84 238.704  11
   7   0  -4 5947.35 260.492  35
  -7   0   4 5752.01 240.286  10
   7   0  -4 5936.97 602.871  33
  -7   0   3 846.800 87.5727  12
   7   0  -3 947.269 109.317  35
  -7   0   3 828.002 94.7186  11
  -7   0   3 720.985 86.2771  10
   7   0  -3 928.756 239.585  33
  -7   0   2 15570.1 396.227  11
  -7   0   2 15994.1 379.386  10
  -7   0   2 16229.5 892.293  34
   7   0  -2 15326.6 929.911  33
  -7   0   1 2196.77 162.484   7
  -7   0   1 2040.78 145.578  11
   7   0  -1 2496.93 354.615   1
  -7   0   1 2393.79 144.965  10
  -7   0   1 1896.93 328.994  34
  -7   0   0 13396.0 403.305   7
  -7   0   0 12733.9 353.012  11
   7   0   0 13213.7 833.385   1
  -7   0   0 13593.1 899.102  34
  -7   0  -1 171048. 1475.56   7
  -7   0  -1 171314. 1259.74  11
  -7   0  -2 5181.74 262.073   7
   7   0   3 2543.56 168.637  15
  -7   0  -3 2282.57 174.226   7
   7   0   4 194.544 59.1134  15
  -7   0  -4 121.844 46.5069   7
   7   0   5 5173.84 216.680  15
  -7   0  -5 5195.09 225.657   7
   7   0   6 3512.04 159.924  15
  -7  -1  11 4520.35 175.292  28
  -7  -1  11 4655.69 186.988  12
  -7  -1  11 4647.74 195.000   8
  -7  -1  10 1591.70 118.548  28
  -7  -1  10 1615.51 125.653  12
  -7  -1  10 1651.46 118.616  10
   7   1 -10 1652.52 126.096  35
  -7  -1  10 1532.53 122.878   8
  -7  -1   9 3798.27 193.059  28
  -7  -1   9 3922.07 205.345  12
  -7  -1   9 3850.24 193.366  10
   7   1  -9 3911.59 210.367  35
  -7  -1   9 3793.44 194.976   8
  -7  -1   8 1760.97 132.222  28
  -7  -1   8 1845.88 147.751  12
  -7  -1   8 1887.00 142.753  10
   7   1  -8 2000.35 157.360  35
  -7  -1   8 1932.16 139.537   8
  -7  -1   7 13178.5 355.630  28
   7   1  -7 13258.7 402.828  35
  -7  -1   7 13593.2 391.208  12
  -7  -1   7 13165.2 354.988  11
  -7  -1   7 13520.6 380.390  10
  -7  -1   6 7250.35 279.812  12
  -7  -1   6 7157.47 268.875  11
   7   1  -6 7385.84 298.047  35
  -7  -1   6 7472.20 282.629  10
  -7  -1   6 7300.06 261.836  18
  -7  -1   5 12710.4 360.404  12
  -7  -1   5 12414.1 358.582  11
  -7  -1   5 12474.2 360.880  10
   7   1  -5 12728.9 385.284  35
   7   1  -5 13015.7 935.657  33
  -7  -1   5 13608.2 869.660   2
  -7  -1   4 1972.06 139.917  12
   7   1  -4 1845.28 147.693  35
  -7  -1   4 2301.22 376.782   2
  -7  -1   4 1891.91 141.600  11
  -7  -1   4 2028.39 137.297  21
  -7  -1   4 2137.29 151.036  10
   7   1  -4 2022.08 361.584  33
  -7  -1   3 4189.53 498.039   2
  -7  -1   3 4032.94 197.123   7
  -7  -1   3 4047.01 193.768  12
  -7  -1   3 4345.40 212.990  11
  -7  -1   3 4102.00 200.888  10
   7   1  -3 3769.78 490.159  33
  -7  -1   2 3577.83 194.004   7
  -7  -1   2 3638.15 196.225  11
  -7  -1   2 3714.03 188.765  10
  -7  -1   2 3670.16 438.558  34
   7   1  -2 3219.34 445.837  33
  -7  -1   1 23896.0 521.481   7
  -7  -1   1 23177.0 488.541  13
  -7  -1   1 22839.4 484.548  11
  -7  -1   1 23411.6 457.500  10
  -7  -1   1 23919.7 1144.52  34
   7   1  -1 22726.7 1187.65  33
  -7  -1   0 14289.5 417.950   7
  -7  -1   0 12586.2 357.154  11
   7   1   0 13444.8 818.999   1
  -7  -1   0 13243.4 894.692  34
   7   1   0 12842.8 904.074  33
  -7  -1  -1 7850.42 316.568   7
  -7  -1  -1 7851.30 277.025  11
   7   1   2 1821.10 140.827  15
  -7  -1  -2 1915.64 161.886   7
   7   1   3 12737.9 362.707  15
  -7  -1  -3 13626.8 416.666   7
   7   1   4 6028.93 239.332  15
  -7  -1  -4 6406.65 274.580   7
   7   1   5 2455.14 146.765  15
  -7  -1  -5 2243.72 150.607   7
  -7  -1  -6-0.12058 28.5863   7
  -7  -1  -6 100.194 35.6354  13
  -7  -2  11 1504.37 106.683  28
  -7  -2  11 1576.44 105.364  12
  -7  -2  10 2613.25 154.621  28
  -7  -2  10 2440.47 149.659  12
  -7  -2  10 2521.96 153.297   8
  -7  -2   9 1229.31 115.825  28
  -7  -2   9 1335.92 121.581  12
  -7  -2   9 1366.66 113.344  10
   7   2  -9 1590.24 128.430  35
  -7  -2   9 1548.13 125.543   8
  -7  -2   8 111.654 47.3148  28
  -7  -2   8 106.270 50.9128  12
   7   2  -8 123.901 51.2607  35
  -7  -2   8 62.4119 40.2176  10
  -7  -2   8 32.9923 29.0671   8
  -7  -2   7 724.272 92.4197  28
  -7  -2   7 635.070 88.4125  12
  -7  -2   7 740.113 84.8339  11
   7   2  -7 686.767 93.9640  35
  -7  -2   7 628.038 88.0935  10
  -7  -2   7 698.621 83.2337  18
  -7  -2   6 21670.7 468.421  28
  -7  -2   6 21588.1 490.937  12
  -7  -2   6 20381.3 449.501  11
  -7  -2   6 21487.0 477.483  10
   7   2  -6 21251.9 498.083  35
  -7  -2   6 22590.9 479.104  18
  -7  -2   5 47540.2 713.149  12
  -7  -2   5 46013.5 685.779  11
  -7  -2   5 45643.4 680.397  21
  -7  -2   5 47975.2 708.842  10
   7   2  -5 47772.4 744.253  35
  -7  -2   5 46659.3 702.603  18
  -7  -2   4 1192.33 122.127  12
  -7  -2   4 1016.30 256.893   2
  -7  -2   4 1103.50 110.599  11
  -7  -2   4 1190.75 112.676  21
  -7  -2   4 1073.34 108.045  10
   7   2  -4 1586.85 313.787  33
  -7  -2   3 5665.49 570.604   2
  -7  -2   3 5876.88 242.291  12
  -7  -2   3 5921.92 251.286  11
  -7  -2   3 6291.50 247.885  21
  -7  -2   3 6012.59 246.785  10
   7   2  -3 5098.27 586.193  33
  -7  -2   2 49706.4 1684.72   2
  -7  -2   2 48310.5 698.804   7
  -7  -2   2 47757.2 680.864  13
  -7  -2   2 48852.4 676.832  12
  -7  -2   2 46893.5 709.846  11
  -7  -2   2 48468.9 668.944  21
  -7  -2   2 46383.1 680.950  10
   7   2  -2 45603.7 1743.74  33
  -7  -2   1 167007. 1363.77   7
  -7  -2   1 171923. 3151.85   2
  -7  -2   1 167956. 1323.28  13
  -7  -2   1 161667. 1312.06  11
  -7  -2   1 167366. 1213.34  21
  -7  -2   1 163255. 1246.19  10
  -7  -2   1 162405. 3003.18  34
   7   2  -1 164449. 3345.87  33
  -7  -2   0 4651.13 240.533   7
  -7  -2   0 4223.29 220.469  13
  -7  -2   0 4592.36 222.044  11
  -7  -2   0 4767.19 210.242  10
  -7  -2  -1 11.7809 35.3017   7
   7   2   2 47141.0 666.373  15
  -7  -2  -2 48442.3 785.052   7
  -7  -2  -2 48447.1 680.491  23
   7   2   3 8288.81 278.813  15
  -7  -2  -3 8572.27 327.875   7
  -7  -2  -3 8268.90 281.522  23
   7   2   4 3123.95 164.730  15
  -7  -2  -4 3085.28 189.522   7
  -7  -2  -4 2616.22 179.558  13
  -7  -2  -4 3197.85 169.920  23
  -7  -2  -5 5183.43 216.242  13
  -7  -2  -5 5166.53 196.245  23
  -7  -2  -5 5319.42 225.186   7
  -7  -2  -6 4008.49 166.219  13
  -7  -3  11 1936.92 115.847  28
  -7  -3  11 1986.82 118.399  21
  -7  -3  10 376.004 65.4516  28
  -7  -3  10 324.346 55.5033  12
  -7  -3   9 641.280 85.9030  28
  -7  -3   9 654.734 84.4240  12
  -7  -3   9 565.134 71.7967  10
  -7  -3   8 37.3054 39.9408  28
  -7  -3   8 41.0382 42.8318  12
   7   3  -8-64.2139 54.1207  35
  -7  -3   8 60.7156 40.1746  10
  -7  -3   7 205.995 63.9753  28
  -7  -3   7 115.451 50.4515  12
   7   3  -7 161.310 49.5401  35
  -7  -3   7 196.804 52.0002  10
  -7  -3   7 216.847 56.6783  18
  -7  -3   6 2223.05 162.119  12
  -7  -3   6 2218.14 149.244  11
  -7  -3   6 2246.77 159.893  21
  -7  -3   6 2336.06 158.709  10
  -7  -3   6 2021.62 152.286  18
  -7  -3   5 17088.1 438.317  12
  -7  -3   5 16365.9 410.761  11
  -7  -3   5 16504.1 425.205  21
  -7  -3   5 16685.6 420.636  10
  -7  -3   5 17197.7 438.034  18
  -7  -3   4 39.4694 40.2572  12
  -7  -3   4-59.4609 43.6948  11
  -7  -3   4 29.5853 34.8722  21
  -7  -3   4 26.6890 35.4962  10
  -7  -3   4 32.9850 38.5820  18
  -7  -3   3 25513.5 508.078  13
  -7  -3   3 24267.9 505.169  12
  -7  -3   3 24219.8 515.228  11
  -7  -3   3 25682.7 520.060  21
  -7  -3   3 24425.5 503.933  10
  -7  -3   2 28.9105 29.0322  13
  -7  -3   2 64.6056 39.6906  11
  -7  -3   2 30.7425 41.2625  21
  -7  -3   2 98.7679 42.9888  10
  -7  -3   1 1791.24 144.708   7
  -7  -3   1 1763.33 145.262  13
  -7  -3   1 1732.23 142.867  11
  -7  -3   1 1729.90 136.307  21
  -7  -3   1 1616.05 131.785  10
  -7  -3   0 2154.15 164.667   7
  -7  -3   0 2168.05 160.651  13
  -7  -3   0 2528.20 161.385  23
  -7  -3  -1 720.713 100.092   7
  -7  -3  -1 738.988 97.6765  13
  -7  -3  -1 706.868 87.1990  23
  -7  -3  -2 6094.07 277.395   7
  -7  -3  -2 6247.80 271.981  13
  -7  -3  -2 5940.78 245.985  23
  -7  -3  -3 202.123 59.2979   7
  -7  -3  -3 250.540 61.7025  13
  -7  -3  -3 186.724 48.4087  23
  -7  -3  -4 11477.4 338.166  13
  -7  -3  -4 10398.6 299.513  23
  -7  -3  -4 11420.4 346.412   7
  -7  -3  -5 30.6746 28.1703  13
  -7  -3  -5-14.7597 23.5460  23
  -7  -4  10 1035.46 95.5805  28
  -7  -4  10 1204.24 93.3554  12
  -7  -4  10 1013.26 92.2251  21
  -7  -4  10 981.424 88.3628  16
  -7  -4   9 2561.92 160.321  28
  -7  -4   9 2735.97 156.170  12
  -7  -4   9 2903.86 168.347  21
  -7  -4   9 2640.80 152.827  16
  -7  -4   8 2978.61 179.094  28
  -7  -4   8 3247.49 182.724  12
  -7  -4   8 3234.75 186.547  21
  -7  -4   8 3149.93 163.126  10
  -7  -4   8 2990.11 170.193  16
  -7  -4   7 2592.64 170.145  12
  -7  -4   7 2394.21 168.172  21
  -7  -4   7 2268.99 147.832  10
  -7  -4   7 2272.56 152.383  16
  -7  -4   6 41.3985 37.8781  12
  -7  -4   6 12.6486 33.1308  21
  -7  -4   6 65.9378 46.0053  10
  -7  -4   6 53.0632 46.2607  18
  -7  -4   5 7848.74 302.663  12
  -7  -4   5 7348.93 291.831  21
  -7  -4   5 7369.61 278.698  10
  -7  -4   5 7766.61 303.249  18
  -7  -4   4 75663.7 922.283  12
  -7  -4   4 73715.5 913.851  21
  -7  -4   4 74373.7 894.553  10
  -7  -4   4 74915.5 931.518  18
  -7  -4   3 9868.54 333.287  13
  -7  -4   3 9936.21 317.774  23
  -7  -4   3 9630.19 331.315  21
  -7  -4   3 10298.2 333.983  10
  -7  -4   3 10207.1 340.367  18
  -7  -4   2 21715.9 507.573  13
  -7  -4   2 23352.1 491.392  23
  -7  -4   2 22395.6 499.162  21
  -7  -4   2 23265.8 497.245  10
  -7  -4   2 23297.3 508.731  18
  -7  -4   1 33.9687 32.0232   7
  -7  -4   1 10.0427 28.7181  23
  -7  -4   0 614.625 86.7419   7
  -7  -4   0 685.568 98.9713  13
  -7  -4   0 758.130 91.9892  23
  -7  -4  -1 150.279 51.2576   7
  -7  -4  -1 147.847 52.9044  13
  -7  -4  -1 167.451 53.4002  23
  -7  -4  -2 325.009 70.6790   7
  -7  -4  -2 465.579 78.6359  13
  -7  -4  -2 372.416 69.5167  23
  -7  -4  -3 458.662 77.2146   7
  -7  -4  -3 329.298 65.3935  13
  -7  -4  -3 275.495 54.7929  23
  -7  -4  -4 3779.68 183.604  13
  -7  -4  -4 3650.49 171.054  23
  -7  -4  -5 4.97842 22.8106  13
  -7  -5  10 85.6890 33.3839  21
  -7  -5   9 1097.97 97.5341  21
  -7  -5   9 1072.39 90.5241  17
  -7  -5   9 1010.62 94.4246  16
  -7  -5   8 1100.13 106.629  21
  -7  -5   8 1001.04 99.1070  17
  -7  -5   8 1097.24 104.672  16
  -7  -5   7 1365.74 123.858  21
  -7  -5   7 1345.73 109.612  10
  -7  -5   7 1193.62 110.368  16
  -7  -5   6 6276.36 265.776  21
  -7  -5   6 6644.69 251.139  10
  -7  -5   6 5769.70 243.896  16
  -7  -5   5 7445.22 265.586  14
  -7  -5   5 7168.24 287.833  21
  -7  -5   5 7318.50 271.103  10
  -7  -5   5 7148.64 290.266  18
  -7  -5   5 6812.14 266.728  16
  -7  -5   4 1434.59 134.546  21
  -7  -5   4 1349.29 121.588  10
  -7  -5   4 1318.34 129.942  18
  -7  -5   4 1490.21 130.096  16
  -7  -5   3 15992.8 426.586  13
  -7  -5   3 15222.6 402.170  23
  -7  -5   3 15627.1 422.719  21
  -7  -5   3 15960.2 424.862  18
  -7  -5   2 86.1365 43.3380  13
  -7  -5   2 80.8047 41.7645  23
  -7  -5   2 6.81332 32.7321  21
  -7  -5   2 65.2788 43.3833  18
  -7  -5   1 557.904 90.8388  13
  -7  -5   1 640.581 89.1913  23
  -7  -5   1 481.551 77.6339  18
  -7  -5   0 714.811 89.9170   7
  -7  -5   0 861.981 106.423  13
  -7  -5   0 769.735 93.4491  23
  -7  -5   0 745.363 88.0380  18
  -7  -5  -1 2294.46 164.847  13
  -7  -5  -1 2690.28 167.148  23
  -7  -5  -1 2477.79 164.670   7
  -7  -5  -2 767.331 96.6199  13
  -7  -5  -2 661.485 83.7173  23
  -7  -5  -2 668.657 90.7626   7
  -7  -5  -3 4878.62 211.399  13
  -7  -5  -3 4597.38 196.441  23
  -7  -5  -4 5493.09 202.873  13
  -7  -5  -4 5325.25 191.073  23
  -7  -6   9 570.243 63.0268  21
  -7  -6   9 559.440 64.3406  17
  -7  -6   9 453.734 59.5439  16
  -7  -6   8 887.143 86.5530  21
  -7  -6   8 729.985 81.0564  17
  -7  -6   8 764.697 83.9601  16
  -7  -6   7 109.161 39.7891  21
  -7  -6   7 181.077 57.6357  17
  -7  -6   7 182.192 53.9751  16
  -7  -6   6 13.9177 40.5352  21
  -7  -6   6 16.2665 34.9714  16
  -7  -6   5 23479.1 467.225  14
  -7  -6   5 24294.5 503.269  21
  -7  -6   4 11643.4 346.869  14
  -7  -6   4 11972.2 360.162  21
  -7  -6   4 12247.9 362.884  18
  -7  -6   3 238.798 53.9769  23
  -7  -6   3 299.650 65.9966  21
  -7  -6   3 201.299 56.0218  18
  -7  -6   2 6354.63 258.151  23
  -7  -6   2 6518.33 254.333  18
  -7  -6   1 9154.73 320.914  13
  -7  -6   1 9035.92 304.107  23
  -7  -6   1 8757.67 284.568  18
  -7  -6   0 2394.63 163.039  13
  -7  -6   0 2567.13 160.634  23
  -7  -6  -1 9972.82 317.325  13
  -7  -6  -1 9945.78 302.244  23
  -7  -6  -2 1915.68 132.610  13
  -7  -6  -2 1793.34 122.895  23
  -7  -6  -3 243.844 48.1744  13
  -7  -6  -3 191.634 41.0310  23
  -7  -7   8-9.54913 20.4372  17
  -7  -7   7 1325.04 98.9461  21
  -7  -7   7 1425.01 108.267  17
  -7  -7   7 1186.53 98.4016  16
  -7  -7   6 6861.60 236.529  21
  -7  -7   6 6990.96 248.809  17
  -7  -7   5 4037.15 184.131  14
  -7  -7   5 4327.50 195.949  21
  -7  -7   4 11404.5 323.378  14
  -7  -7   4 12924.8 347.137  21
  -7  -7   3 8957.66 292.995  14
  -7  -7   2 9726.01 297.089  23
  -7  -7   1 21.3336 26.6137  23
  -7  -7   0 507.555 69.9186  23
  -7  -7  -1-50.5081 28.1508  23
  -7  -7  -2 583.111 63.2546  23
  -7  -8   5 10736.6 260.493  14
  -7  -8   5 11026.4 269.211  17
  -7  -8   4 5329.89 196.068  14
  -7  -8   4 5382.84 188.508  17
  -7  -8   3 870.583 82.7186  14
  -7  -8   3 695.351 69.7732  17
  -7  -8   2 672.120 74.2201  14
  -7  -8   1 4296.02 173.972  14
  -7  -8   1 4120.02 167.390  23
   8  -8  -3 383.534 55.1508  25
   8  -8  -2 455.045 58.5009  25
  -8   7   6 45.2274 30.9738  11
   8  -7  -5 84.2074 36.2730  22
  -8   7   5 31.2600 27.7847  11
   8  -7  -4 6372.14 227.613  22
  -8   7   4 5774.71 212.207  11
   8  -7  -3 4967.33 206.459  22
  -8   7   3 4990.51 187.903  11
   8  -7  -2 38.5139 31.3419  25
   8  -7  -2 10.2930 30.0236  22
   8  -7  -1 2992.87 161.995  25
   8  -7  -1 2784.20 137.827  24
   8  -7   0 5652.41 212.432  25
   8  -7   1 430.703 59.2089  25
  -8   6   8 1451.51 94.8613  11
  -8   6   7 10906.7 287.595  11
   8  -6  -6 2242.47 134.453  22
  -8   6   6 2394.60 146.313  11
   8  -6  -5 10595.3 302.868  22
  -8   6   5 10750.8 315.228  11
   8  -6  -4 9544.79 299.081  22
  -8   6   4 9200.91 294.447  11
   8  -6  -3 1194.47 109.052  22
  -8   6   3 1043.82 98.9648  11
   8  -6  -2 3729.75 193.751  22
  -8   6   2 3873.93 178.164  11
   8  -6  -1 494.766 75.4502  25
   8  -6  -1 428.268 71.1920  22
   8  -6   0 14657.8 376.647  25
   8  -6   1 272.173 55.9173  25
  -8   6  -1 339.797 60.5295   7
   8  -6   2 465.369 64.6341  25
  -8   6  -2 448.826 61.5652   7
  -8   5   8 1130.93 89.4570  12
  -8   5   8 1097.61 92.5585  11
   8  -5  -8 971.617 89.4645  35
  -8   5   7 366.858 62.9324  11
   8  -5  -7 288.898 57.3281  35
  -8   5   6 3185.68 180.349  11
  -8   5   5 288.395 63.7719  11
   8  -5  -4 46.9751 36.7506  22
  -8   5   4 61.1533 44.6015  11
   8  -5  -3 1505.42 124.965  22
  -8   5   3 1510.23 127.153  11
   8  -5  -2 8163.57 290.078  22
  -8   5   2 7486.51 267.092  11
   8  -5  -1 267.980 59.6476  22
   8  -5   0 3147.08 183.957  25
   8  -5   1 6752.00 259.845  25
  -8   5  -1 7031.76 275.297   7
  -8   5  -2 1073.22 101.499   7
   8  -5   2 1079.96 96.9927  25
   8  -5   3 2710.86 140.019  15
  -8   4  10 2977.44 133.619  10
  -8   4   9 29.9496 28.0371  12
  -8   4   9 6.43048 25.5679  11
   8  -4  -9-16.2813 29.4567  35
  -8   4   8 2566.38 147.617  12
  -8   4   8 2584.68 150.055  11
   8  -4  -8 2428.64 154.948  35
  -8   4   7 402.140 60.8583  12
  -8   4   7 305.953 59.7806  11
   8  -4  -7 259.139 58.7231  35
  -8   4   6 729.643 95.8472  11
   8  -4  -6 579.448 80.5101  35
  -8   4   5 3172.89 190.655  11
   8  -4  -5 3135.90 180.495  35
  -8   4   4 5562.59 250.301  11
  -8   4   3 8903.27 309.293  11
  -8   4   2 5487.53 237.972  11
  -8   4   1 1108.61 106.550  11
   8  -4   0 4213.41 216.996  25
   8  -4   1 213.503 53.9717  25
  -8   4  -1 126.519 49.3299   7
   8  -4   2 570.379 77.3595  25
  -8   4  -2 458.126 73.8437   7
   8  -4   3 309.659 58.7529  15
  -8   4  -3 352.033 57.3282   7
   8  -4   4 792.781 74.9384  15
  -8   3  10 163.229 42.9346  12
   8  -3 -10 180.907 45.3751  35
  -8   3  10 164.297 39.4626  10
  -8   3   9 5311.57 211.649  12
  -8   3   9 5038.26 191.205  11
   8  -3  -9 5082.47 223.103  35
  -8   3   8 2634.61 157.247  12
  -8   3   8 2599.28 155.676  11
   8  -3  -8 2559.37 170.743  35
  -8   3   7-31.1138 30.5612  12
  -8   3   7-24.7971 32.1607  11
   8  -3  -7 0.79292 34.9976  35
  -8   3   6 162.391 45.6379  12
  -8   3   6 270.228 67.5087  11
   8  -3  -6 213.514 61.5909  35
  -8   3   5 7646.19 297.203  11
   8  -3  -5 7333.99 292.863  35
   8  -3  -4 5741.58 252.714  35
  -8   3   4 6409.17 270.177  11
  -8   3   4 6244.48 246.192  10
  -8   3   3 165.192 52.7212  11
  -8   3   2 8007.87 293.399  11
  -8   3   1 6251.17 250.720  11
   8  -3   0 6954.48 271.909  25
  -8   3  -1 3876.10 223.543   7
   8  -3   1 3620.15 188.128  25
  -8   3  -2 6421.49 275.086   7
   8  -3   3 8645.77 282.258  15
  -8   3  -3 8005.93 280.359   7
   8  -3   3 8091.26 250.578   5
   8  -3   4 186.179 44.7311  15
  -8   3  -4 207.026 50.2032   7
   8  -3   4 125.006 41.2520   5
  -8   2  10 571.552 70.1484  12
   8  -2 -10 524.025 73.5546  35
  -8   2  10 505.901 64.0209  10
  -8   2   9 1253.09 109.902  12
   8  -2  -9 1384.18 124.355  35
  -8   2   9 1318.69 115.441  10
  -8   2   8 1.52756 31.0857  12
  -8   2   8-0.32157 29.4600  11
   8  -2  -8-33.7640 45.8325  35
  -8   2   7 6652.87 267.612  12
  -8   2   7 6232.52 255.455  11
   8  -2  -7 6013.38 275.079  35
  -8   2   6 5061.31 222.165  12
  -8   2   6 5172.68 241.238  11
   8  -2  -6 4952.45 249.320  35
  -8   2   6 5044.61 235.635  10
  -8   2   5 962.662 95.9663  12
  -8   2   5 769.278 97.3958  11
   8  -2  -5 787.799 107.404  35
  -8   2   5 777.374 93.6396  10
  -8   2   4 6388.62 269.169  11
   8  -2  -4 6227.17 273.027  35
  -8   2   4 5958.83 244.437  10
  -8   2   3 11433.8 357.182  11
  -8   2   3 11409.6 327.306  10
  -8   2   2 576.943 80.0915  11
  -8   2   1 184.332 53.6163  11
  -8   2   0 1619.03 149.373   7
  -8   2  -1 8396.31 332.059   7
  -8   2  -2 1170.40 124.692   7
   8  -2   3 271.927 57.2911  15
  -8   2  -3 306.085 62.5883   7
   8  -2   4 3309.02 163.889  15
  -8   2  -4 3457.93 169.577   7
  -8   1  11 942.692 78.9588  12
   8  -1 -11 1156.26 91.1544  35
  -8   1  10 13023.2 326.913  12
  -8   1  10 12800.1 316.059  10
   8  -1 -10 12601.3 336.510  35
  -8   1   9 4084.77 199.326  12
  -8   1   9 4081.24 198.128  10
   8  -1  -9 4121.47 212.866  35
  -8   1   8 2796.31 171.816  12
  -8   1   8 2816.98 162.124  11
  -8   1   8 2916.23 176.546  10
   8  -1  -8 2891.05 189.724  35
  -8   1   7 9215.93 312.763  12
  -8   1   7 9061.34 304.730  11
   8  -1  -7 9228.74 344.977  35
  -8   1   7 9150.19 319.647  10
  -8   1   6 4441.65 214.107  12
  -8   1   6 4823.08 230.656  11
   8  -1  -6 4897.96 252.676  35
  -8   1   6 5026.50 236.176  10
  -8   1   5 56.0542 32.1454  12
  -8   1   5 102.531 43.3807  11
   8  -1  -5 136.158 64.3577  35
  -8   1   5 134.458 51.8912  10
  -8   1   4 23203.0 510.512  11
  -8   1   4 22164.2 480.729  10
   8  -1  -4 23147.8 531.801  35
  -8   1   3 1419.78 128.171  11
  -8   1   3 1275.65 115.745  10
  -8   1   2 667.797 87.9477  11
  -8   1   1 725.095 98.7758   7
  -8   1   1 870.436 101.248  11
  -8   1   0 28114.9 601.875   7
  -8   1   0 27652.4 522.401  11
  -8   1  -1 1489.71 143.110   7
  -8   1  -2 7734.24 310.099   7
   8  -1   3 2786.73 163.302  15
  -8   1  -3 2899.40 181.024   7
   8  -1   4 6518.30 229.621  15
  -8   1  -4 6566.08 242.949   7
   8  -1   5 718.348 69.8559  15
  -8   0  11 734.342 70.5251  12
  -8   0  10 4674.09 199.309  12
  -8   0  10 4381.15 181.319  10
   8   0 -10 4171.48 190.482  35
  -8   0   9 25.1416 38.2159  12
   8   0  -9 71.2478 39.2022  35
  -8   0   9 78.9089 34.4618  10
  -8   0   8 2443.46 161.652  12
  -8   0   8 2165.42 139.893  11
  -8   0   8 2653.84 168.615  10
   8   0  -8 2252.57 165.956  35
  -8   0   7 1495.23 131.661  12
  -8   0   7 1650.36 131.576  11
  -8   0   7 1668.36 138.451  10
   8   0  -7 1583.54 143.636  35
  -8   0   6 2567.35 166.354  12
  -8   0   6 2472.45 165.432  11
  -8   0   6 2539.57 172.095  10
   8   0  -6 2492.24 182.553  35
  -8   0   5 7524.74 272.854  12
  -8   0   5 7908.51 297.447  11
  -8   0   5 7852.95 291.045  10
   8   0  -5 7350.32 302.971  35
  -8   0   4 3350.61 181.256  12
  -8   0   4 3318.50 195.272  11
  -8   0   4 3336.76 191.657  10
   8   0  -4 3518.26 210.894  35
  -8   0   3 1156.01 115.945   7
  -8   0   3 986.855 107.910  11
  -8   0   3 1026.44 103.701  10
  -8   0   2 6811.59 287.239   7
  -8   0   2 6734.73 275.470  11
  -8   0   2 6842.43 255.408  10
  -8   0   1 80.4793 46.0320   7
  -8   0   1 26.2118 38.0840  11
  -8   0   0 8522.36 330.273   7
  -8   0   0 8860.24 297.643  11
  -8   0  -1 95.3276 50.0237   7
   8   0   2 1224.82 113.283  15
  -8   0  -2 1215.85 127.028   7
   8   0   3 985.460 98.4241  15
  -8   0  -3 922.182 105.974   7
   8   0   4 1739.14 116.434  15
  -8   0  -4 1681.83 126.957   7
  -8   0  -5 134.878 35.5113  13
  -8  -1  11 2000.82 111.211  12
  -8  -1  10 14.7751 26.4728  12
   8   1 -10 66.9559 34.6729  35
  -8  -1  10-4.21223 22.5090  10
  -8  -1   9 2679.05 162.550  12
  -8  -1   9 2489.02 148.838  10
   8   1  -9 2389.80 155.115  35
  -8  -1   8 9398.48 314.095  12
  -8  -1   8 9525.55 308.948  10
   8   1  -8 9973.01 334.565  35
  -8  -1   7 58.3159 36.3553  12
  -8  -1   7 41.2818 30.9419  11
  -8  -1   7 141.451 53.8777  21
   8   1  -7 96.2583 45.7485  35
  -8  -1   7 162.983 51.7314  10
  -8  -1   6 53.9309 40.0277  12
  -8  -1   6 62.2256 29.4120  11
  -8  -1   6 154.328 48.6909  21
   8   1  -6 107.624 50.1084  35
  -8  -1   6 119.615 45.5496  10
  -8  -1   6 73.9997 33.3091  18
  -8  -1   5 34170.3 594.490  12
  -8  -1   5 35123.4 618.921  11
  -8  -1   5 34782.5 613.402  10
   8   1  -5 35303.1 665.886  35
  -8  -1   4 2427.76 155.431  12
  -8  -1   4 2334.84 164.688  11
  -8  -1   4 2342.70 158.903  10
  -8  -1   3 8174.57 293.047   7
  -8  -1   3 8497.98 307.415  11
  -8  -1   3 7811.51 283.238  10
  -8  -1   2 37176.6 653.649   7
  -8  -1   2 36727.3 640.393  11
  -8  -1   2 36305.0 601.101  10
  -8  -1   1 29733.0 597.069   7
  -8  -1   1 29439.6 549.818  13
  -8  -1   1 29557.9 562.385  11
  -8  -1   1 31317.0 532.402  10
  -8  -1   0 13975.9 416.509   7
  -8  -1   0 14678.8 394.987  13
  -8  -1   0 13684.3 378.426  11
  -8  -1  -1 27313.8 583.126   7
  -8  -1  -1 26987.0 545.705  13
   8   1   2 434.755 67.3407  15
  -8  -1  -2 407.038 76.3507  13
   8   1   3 400.021 58.0092  15
  -8  -1  -3 537.701 77.8890   7
  -8  -1  -3 383.306 69.1928  13
   8   1   4 2311.31 126.425  15
  -8  -1  -4 2181.26 142.817   7
  -8  -1  -4 2341.88 141.537  13
  -8  -2  10 450.885 62.8404  12
  -8  -2  10 464.435 62.9715  21
  -8  -2  10 369.032 51.0393  10
  -8  -2   9 2295.41 146.532  12
  -8  -2   9 2059.48 136.107  21
  -8  -2   9 2127.88 131.541  10
  -8  -2   8 1480.71 126.957  12
  -8  -2   8 1376.24 118.461  21
  -8  -2   8 1391.44 116.406  10
   8   2  -8 1298.81 117.164  35
  -8  -2   7 1604.54 132.750  12
  -8  -2   7 1493.66 116.667  11
  -8  -2   7 1325.67 118.598  21
  -8  -2   7 1647.16 131.074  10
   8   2  -7 1296.85 127.427  35
  -8  -2   7 1707.23 126.701  18
  -8  -2   6 1438.95 127.774  12
  -8  -2   6 1318.52 117.667  11
  -8  -2   6 1460.87 124.016  21
  -8  -2   6 1275.43 121.861  10
  -8  -2   6 1486.61 126.464  18
  -8  -2   5 18945.4 451.225  12
  -8  -2   5 18933.8 450.178  11
  -8  -2   5 20532.6 448.479  21
  -8  -2   5 19502.6 460.236  10
  -8  -2   5 20208.5 464.202  18
  -8  -2   4-12.1181 31.4631  12
  -8  -2   4 43.0527 43.0198  11
  -8  -2   4 56.1905 34.9440  21
  -8  -2   4 20.0046 30.8909  10
  -8  -2   3 5971.89 242.861  12
  -8  -2   3 5828.36 256.881  11
  -8  -2   3 6317.99 256.608  10
  -8  -2   2 6935.04 273.728   7
  -8  -2   2 7292.48 274.176  13
  -8  -2   2 7201.22 286.932  11
  -8  -2   2 7425.16 274.895  10
  -8  -2   1 1256.55 123.157   7
  -8  -2   1 1170.80 112.269  13
  -8  -2   1 1232.46 118.648  11
  -8  -2   1 1169.17 108.655  10
  -8  -2   0 2169.02 161.975   7
  -8  -2   0 2282.40 160.320  13
  -8  -2  -1 1676.42 145.423   7
  -8  -2  -1 1600.61 133.223  13
  -8  -2  -2 728.016 95.1899   7
  -8  -2  -2 800.064 96.2634  13
  -8  -2  -3 248.462 57.8902   7
  -8  -2  -3 346.019 62.4450  13
  -8  -2  -4 12232.7 307.084  13
  -8  -2  -4 11827.3 312.270   7
  -8  -3  10 21.0088 24.9330  12
  -8  -3  10 2.28136 25.0572  21
  -8  -3   9 556.147 71.4601  12
  -8  -3   9 541.742 71.8596  21
  -8  -3   9 603.240 67.1971  10
  -8  -3   8 1795.32 133.498  12
  -8  -3   8 1719.54 131.065  21
  -8  -3   8 1813.49 125.478  10
  -8  -3   7 4285.87 212.483  12
  -8  -3   7 4325.84 193.034  11
  -8  -3   7 4160.32 205.433  21
  -8  -3   7 4254.24 202.724  10
  -8  -3   7 4478.79 207.104  18
  -8  -3   6 9961.45 326.222  12
  -8  -3   6 10275.2 316.601  11
  -8  -3   6 9234.66 308.180  21
  -8  -3   6 9891.22 316.610  10
  -8  -3   6 10096.6 324.040  18
  -8  -3   5 2876.89 178.817  12
  -8  -3   5 2940.12 177.799  11
  -8  -3   5 2753.25 171.091  21
  -8  -3   5 2847.19 176.324  10
  -8  -3   5 2897.86 179.902  18
  -8  -3   4 131176. 1180.00  12
  -8  -3   4 133804. 1207.50  11
  -8  -3   4 131762. 1157.54  21
  -8  -3   4 133089. 1191.84  10
  -8  -3   4 131683. 1218.75  18
  -8  -3   3 22465.1 504.070  11
  -8  -3   3 22661.0 477.301  21
  -8  -3   3 22309.8 481.293  10
  -8  -3   2 1672.21 135.340  13
  -8  -3   2 1517.85 123.750  21
  -8  -3   2 1572.07 128.277  10
  -8  -3   1 9597.92 320.306   7
  -8  -3   1 10229.1 332.693  13
  -8  -3   0 1643.62 137.674   7
  -8  -3   0 1567.93 135.700  13
  -8  -3  -1 5530.87 247.895   7
  -8  -3  -1 5388.24 238.323  13
  -8  -3  -2 5559.05 241.397   7
  -8  -3  -2 5677.49 236.166  13
  -8  -3  -3 656.865 80.5383   7
  -8  -3  -3 555.879 71.3866  13
  -8  -3  -4 5350.79 191.114  13
  -8  -4   9 186.279 42.6867  12
  -8  -4   9 183.240 46.0283  21
  -8  -4   9 192.644 43.6823  10
  -8  -4   8 389.626 64.1853  12
  -8  -4   8 307.763 59.8181  21
  -8  -4   8 264.162 48.0043  10
  -8  -4   7 383.264 69.2609  12
  -8  -4   7 363.179 62.2802  21
  -8  -4   7 376.974 64.0301  10
  -8  -4   6 3858.49 200.124  12
  -8  -4   6 3818.16 197.337  21
  -8  -4   6 3925.68 193.994  10
  -8  -4   6 3671.98 196.516  18
  -8  -4   5 2423.34 158.209  21
  -8  -4   5 2458.38 159.222  10
  -8  -4   5 2411.37 165.375  18
  -8  -4   4 4608.51 218.950  21
  -8  -4   4 4865.74 226.742  10
  -8  -4   4 4972.73 235.605  18
  -8  -4   3 10495.4 326.236  13
  -8  -4   3 10577.4 332.723  21
  -8  -4   3 11424.1 341.900  10
  -8  -4   3 11297.5 350.929  18
  -8  -4   2 1190.91 112.861  13
  -8  -4   2 1112.06 113.984  18
  -8  -4   1 246.178 53.0701   7
  -8  -4   1 321.725 66.7234  13
  -8  -4   1 267.142 56.8599  18
  -8  -4   0 241.247 55.9475   7
  -8  -4   0 222.492 52.9542  13
  -8  -4   0 295.285 59.8597  18
  -8  -4  -1 308.670 56.6122   7
  -8  -4  -1 434.731 71.1614  13
  -8  -4  -1 417.539 64.7930  23
  -8  -4  -1 357.586 60.4170  18
  -8  -4  -2 12477.5 331.822  13
  -8  -4  -2 12144.5 293.187  23
  -8  -4  -2 12547.6 336.223   7
  -8  -4  -3 121.926 40.3540  13
  -8  -5   9 443.098 57.1467  21
  -8  -5   8 8875.21 259.326  21
  -8  -5   8 8709.23 250.126  17
  -8  -5   7 2984.59 162.032  21
  -8  -5   7 3180.84 153.357  10
  -8  -5   6 21607.0 442.264  21
  -8  -5   6 22588.0 432.840  10
  -8  -5   5 47073.4 673.438  21
  -8  -5   5 48765.5 699.374  18
  -8  -5   4 3551.28 176.516  14
  -8  -5   4 3421.87 183.933  21
  -8  -5   4 3854.66 199.975  18
  -8  -5   3 8585.67 289.088  21
  -8  -5   3 8690.40 293.824  18
  -8  -5   2 4474.95 212.241  13
  -8  -5   2 4823.66 204.217  23
  -8  -5   2 4607.22 208.541  18
  -8  -5   1 2090.41 145.583  13
  -8  -5   1 1948.86 129.913  23
  -8  -5   1 2083.91 136.934  18
  -8  -5   0 3161.76 173.375  13
  -8  -5   0 3170.87 161.702  23
  -8  -5   0 3235.00 158.080  18
  -8  -5  -1 1522.73 119.046  13
  -8  -5  -1 1451.66 104.836  23
  -8  -5  -2 1321.74 101.389  13
  -8  -6   7 1154.66 92.3518  21
  -8  -6   7 1365.83 101.563  17
  -8  -6   6 29714.6 479.966  21
  -8  -6   5 5128.68 208.292  21
  -8  -6   4 3744.48 170.549  14
  -8  -6   4 3892.09 183.973  21
  -8  -6   3 106.623 44.2789  14
  -8  -6   3 24.7373 27.5977  18
  -8  -6   2 3325.17 160.261  23
  -8  -6   2 3505.56 168.486  18
  -8  -6   1 7.15746 26.6205  23
  -8  -6   1-8.85569 28.2510  18
  -8  -6   0-0.34708 24.4624  23
  -8  -7   5 502.583 61.1231  17
  -8  -7   3 163.752 41.2713  14
  -8  -7   2 999.447 83.6658  14
  -9   6   6-13.7923 26.6602  11
  -9   6   5 1457.33 101.180  11
  -9   6   4 21.0143 28.0973  11
  -9   6   3 50.5189 27.2218  11
   9  -6  -2 84.4846 32.6910  25
   9  -6  -1 854.835 78.4036  25
  -9   6   1 859.778 85.6958   7
  -9   5   7 3050.32 146.258  11
  -9   5   6 3504.78 166.805  11
  -9   5   5 501.654 68.8788  11
  -9   5   4 211.816 48.2143  11
  -9   5   3 2321.50 135.546  11
   9  -5  -2 2761.64 154.532  25
   9  -5  -1 665.938 75.3216  25
   9  -5   0 116.269 41.3561  25
  -9   5   0 19.7779 26.6059   7
  -9   5  -1-9.99433 27.0494   7
  -9   4   8-16.2852 24.7476  11
   9  -4  -8 7.52020 24.5309  35
  -9   4   8 66.4831 29.5701  10
  -9   4   7 3044.80 156.618  11
   9  -4  -7 2639.62 143.057  35
  -9   4   7 2720.18 142.249  10
  -9   4   6 197.259 51.9571  11
   9  -4  -6 117.370 39.1392  35
  -9   4   6 109.628 41.6833  10
  -9   4   5 24.4280 28.6996  11
  -9   4   4 86.7513 43.3129  11
  -9   4   3 9153.93 286.870  11
  -9   4   2 757.697 81.4788  11
  -9   4   1 3309.94 189.088   7
   9  -4  -1 3394.26 171.962  25
  -9   4   0 3078.46 175.867   7
   9  -4   0 2985.20 150.829  25
  -9   4  -1 899.263 92.2774   7
   9  -4   2 711.477 71.8853  15
  -9   3   9 652.462 65.7307  12
  -9   3   9 667.327 69.5452  10
   9  -3  -9 654.491 70.1491  35
  -9   3   8 1192.02 91.1203  12
  -9   3   8 1136.94 93.3324  11
  -9   3   8 1115.24 95.2233  10
   9  -3  -8 1180.33 100.680  35
  -9   3   7 66.5757 41.5661  11
   9  -3  -7 47.4354 34.2217  35
  -9   3   7-3.90881 25.2946  10
  -9   3   6 1376.59 119.545  11
  -9   3   6 1460.86 114.551  10
   9  -3  -6 1228.19 109.861  35
  -9   3   5 8182.67 288.412  11
  -9   3   5 8076.79 258.947  10
  -9   3   4 768.825 92.6275  11
  -9   3   3 15452.4 389.733  11
  -9   3   2 4361.30 200.890  11
  -9   3   1-5.35844 39.8905   7
  -9   3   0 1028.08 110.774   7
  -9   3  -1 2696.24 167.208   7
   9  -3   2 1983.09 123.232  15
  -9   3  -2 2004.95 131.190   7
  -9   2   9 1191.78 94.0899  12
  -9   2   9 1310.01 98.6978  10
   9  -2  -9 1371.02 106.928  35
  -9   2   8 1385.29 107.155  12
  -9   2   8 1297.27 101.460  11
  -9   2   8 1433.83 112.702  10
   9  -2  -8 1354.38 114.107  35
  -9   2   7 1808.10 121.516  12
  -9   2   7 1777.92 130.528  11
  -9   2   7 1621.49 124.361  10
   9  -2  -7 1799.00 138.737  35
  -9   2   6 89.4439 39.0967  11
   9  -2  -6 144.663 52.8696  35
  -9   2   6 149.729 49.3804  10
  -9   2   5 14554.5 392.825  11
  -9   2   5 14208.5 360.557  10
  -9   2   4 4127.62 208.548  11
  -9   2   4 4032.15 187.457  10
  -9   2   3 1384.77 126.096   7
  -9   2   3 1394.70 122.794  11
  -9   2   2 3820.91 211.027   7
  -9   2   2 3965.35 197.303  11
  -9   2   1 1342.61 128.016   7
  -9   2   1 1329.15 110.519  11
  -9   2   0 3282.16 193.073   7
  -9   2  -1 5801.01 245.960   7
   9  -2   2 540.378 67.3626  15
  -9   2  -2 662.148 82.3684   7
   9  -2   3 49.1169 26.5316  15
   9  -1 -10-8.70454 26.1451  35
  -9   1   9 120.571 40.0082  12
   9  -1  -9 181.771 49.0906  35
  -9   1   9 143.801 41.4521  10
  -9   1   8 608.304 75.6004  12
  -9   1   8 544.562 66.7970  11
   9  -1  -8 582.475 82.5821  35
  -9   1   8 504.774 71.9275  10
  -9   1   7 7722.37 259.392  12
  -9   1   7 7803.74 269.559  11
  -9   1   7 7943.43 272.051  10
   9  -1  -7 7789.22 292.199  35
  -9   1   6 2365.86 143.653  12
  -9   1   6 2394.46 157.958  11
  -9   1   6 2159.93 147.245  10
   9  -1  -6 2406.93 168.770  35
  -9   1   5 4837.83 228.836  11
  -9   1   5 4674.20 212.281  10
  -9   1   4 3451.67 187.032   7
  -9   1   4 3618.62 197.379  11
  -9   1   4 3440.08 177.160  10
  -9   1   3 67.9560 35.6874   7
  -9   1   3 99.2102 49.2692  11
  -9   1   2 3431.54 198.034   7
  -9   1   2 3122.80 176.643  11
  -9   1   1 20894.6 485.682   7
  -9   1   1 20411.8 429.807  11
  -9   1   0 307.948 66.7570   7
  -9   1  -1 2550.33 164.718   7
   9  -1   2 3563.38 162.695  15
  -9   1  -2 3920.31 190.973   7
  -9   1  -2 3759.14 165.998  13
   9  -1   3 44.0031 26.8834  15
  -9   1  -3 101.337 36.2490   7
  -9   0  10 42.4159 28.9369  12
  -9   0   9 654.077 74.3262  12
   9   0  -9 473.331 65.9951  35
  -9   0   9 516.026 63.5867  10
  -9   0   8 14.8875 30.2415  12
  -9   0   8 1.17950 22.4179  11
   9   0  -8-40.4451 45.7603  35
  -9   0   8 3.13479 28.5306  10
  -9   0   7 22354.3 447.017  12
  -9   0   7 22016.8 445.317  11
  -9   0   7 22859.0 465.189  10
   9   0  -7 23756.8 509.126  35
  -9   0   6 871.204 95.3833  12
  -9   0   6 868.088 98.2426  11
  -9   0   6 876.300 95.5447  10
  -9   0   5 590.211 72.9984  12
  -9   0   5 681.345 89.8372  11
  -9   0   5 590.409 81.4569  10
  -9   0   5 641.317 80.3573  18
  -9   0   4 1972.43 146.879  11
  -9   0   4 1936.68 137.491  10
  -9   0   3 6213.19 251.423   7
  -9   0   3 5986.42 251.361  11
  -9   0   3 6162.72 233.133  10
  -9   0   2 38719.1 644.954   7
  -9   0   2 36429.3 604.508  11
  -9   0   1 4696.78 229.314   7
  -9   0   1 4549.01 209.799  11
  -9   0   0 3.34589 32.2143   7
   9   0   1 1719.79 116.293  15
  -9   0  -1 1877.94 141.903   7
  -9   0  -1 1703.17 121.399  13
   9   0   2 504.561 60.0430  15
  -9   0  -2 559.322 76.2898   7
  -9   0  -2 518.565 66.7257  13
  -9   0  -3 3323.26 158.334   7
  -9  -1  10 1442.62 95.4765  12
  -9  -1   9 4886.11 191.565  12
  -9  -1   9 4846.02 184.148  10
  -9  -1   8 27.3051 32.9866  12
  -9  -1   8-22.9992 22.7452  11
  -9  -1   8 9.46408 34.4069  10
  -9  -1   7 19.9181 31.3056  12
  -9  -1   7 92.7441 35.3259  11
  -9  -1   7-10.2679 33.3911  10
  -9  -1   6 2195.90 142.962  12
  -9  -1   6 2500.11 155.121  11
  -9  -1   6 2353.13 152.855  10
  -9  -1   6 2588.39 150.807  18
  -9  -1   5 100.240 44.3215  12
  -9  -1   5 59.1779 40.0886  11
  -9  -1   5-29.6213 40.0095  10
  -9  -1   5-19.0103 33.2631  18
  -9  -1   4 4003.88 206.267  11
  -9  -1   4 3605.44 184.561  10
  -9  -1   3-19.2484 39.6525  11
  -9  -1   3-2.47538 28.4912  10
  -9  -1   2 18.8993 28.4622   7
  -9  -1   2 47.4868 40.3769  11
  -9  -1   2 32.8928 26.9075  10
  -9  -1   1 1554.16 130.365   7
  -9  -1   1 1438.45 119.764  11
  -9  -1   0 16607.5 414.338   7
  -9  -1   0 17002.8 383.796  13
  -9  -1  -1 2219.06 148.246   7
  -9  -1  -1 2408.97 145.561  13
  -9  -1  -2 528.372 73.2276   7
  -9  -1  -2 546.312 68.1377  13
  -9  -1  -3 4178.50 172.220   7
  -9  -2   9 12464.2 296.728  12
  -9  -2   9 11614.7 266.216  21
  -9  -2   9 11957.3 273.014  10
  -9  -2   8 2635.51 149.745  12
  -9  -2   8 2466.20 133.965  21
  -9  -2   8 2415.83 137.721  10
  -9  -2   7 8240.19 268.806  12
  -9  -2   7 7949.38 252.698  11
  -9  -2   7 8114.92 248.463  21
  -9  -2   7 8542.64 271.732  10
  -9  -2   7 8032.46 249.260  18
  -9  -2   6 6544.78 243.539  12
  -9  -2   6 6813.55 250.416  11
  -9  -2   6 7010.66 253.643  10
  -9  -2   6 6659.39 245.179  18
  -9  -2   5 633.646 78.3355  12
  -9  -2   5 650.868 85.5756  11
  -9  -2   5 709.758 86.3903  10
  -9  -2   5 579.765 78.4210  18
  -9  -2   4 594.675 81.7669  11
  -9  -2   4 490.073 73.5888  10
  -9  -2   4 501.419 75.3024  18
  -9  -2   3 5361.61 237.153  11
  -9  -2   3 4992.78 212.669  10
  -9  -2   2 8765.82 283.360   7
  -9  -2   1 18310.0 419.385   7
  -9  -2   1 19330.9 411.952  13
  -9  -2   0 14391.8 369.740   7
  -9  -2   0 13785.2 348.465  13
  -9  -2  -1 1651.77 122.763   7
  -9  -2  -1 1558.60 115.964  13
  -9  -2  -2 1231.32 101.025   7
  -9  -2  -2 1232.90 98.0093  13
  -9  -3   9 958.560 80.9998  12
  -9  -3   8 1076.00 93.3567  12
  -9  -3   8 855.064 80.8062  21
  -9  -3   8 860.014 79.4016  10
  -9  -3   7 2163.95 136.766  12
  -9  -3   7 1955.22 123.090  21
  -9  -3   7 2002.09 126.430  10
  -9  -3   6 437.898 64.9463  21
  -9  -3   6 517.154 71.2709  10
  -9  -3   6 560.481 75.6620  18
  -9  -3   5-15.3780 32.3946  21
  -9  -3   5 46.6964 31.4856  10
  -9  -3   5 92.3760 43.6154  18
  -9  -3   4 505.772 68.7543  10
  -9  -3   4 607.401 81.6412  18
  -9  -3   3 1077.51 99.8493  10
  -9  -3   3 1048.02 104.163  18
  -9  -3   2 3303.53 176.706  18
  -9  -3   1 978.889 94.1118   7
  -9  -3   1 907.369 90.4206  13
  -9  -3   1 931.826 95.2404  18
  -9  -3   0 1021.19 94.6848   7
  -9  -3   0 975.969 92.4560  13
  -9  -3   0 958.692 90.1687  18
  -9  -3  -1 1449.85 109.940   7
  -9  -3  -1 1612.91 111.980  13
  -9  -3  -1 1637.33 105.144  18
  -9  -4   8 1942.31 110.021  21
  -9  -4   8 2079.34 108.563  10
  -9  -4   7 682.628 70.5676  10
  -9  -4   7 591.275 66.9898  21
  -9  -4   6 9537.07 268.319  10
  -9  -4   6 8898.68 267.903  18
  -9  -4   5 1001.08 90.9229  21
  -9  -4   5 1204.39 100.533  10
  -9  -4   5 1084.43 98.7121  18
  -9  -4   4 72.9805 35.7340  18
  -9  -4   3 1336.92 113.092  18
  -9  -4   2 699.922 76.5420  13
  -9  -4   2 957.375 93.5784  18
  -9  -4   1 5311.25 204.673  13
  -9  -4   1 5211.81 200.167  18
  -9  -4   0 1097.89 92.0016  13
  -9  -4   0 1187.49 90.2430  18
  -9  -4   0 1203.10 94.4013   7
  -9  -5   6 1205.39 89.9871  21
  -9  -5   5 4415.30 173.525  21
  -9  -5   4 1714.96 115.984  18
  -9  -5   3 160.892 40.5795  18
  -9  -5   2 131.617 36.8197  18
  -9  -5   1 4034.48 155.276  18
 -10   4   6 2354.31 121.153  11
 -10   4   5 1066.33 85.9123  11
 -10   4   4 1591.62 106.606   7
 -10   4   4 1477.36 98.3407  11
 -10   4   3 210.575 43.3318   7
 -10   4   2 1255.75 96.5687   7
 -10   3   7 1233.55 89.9053  11
 -10   3   6 2807.28 143.073  11
 -10   3   5 2227.34 131.495  11
 -10   3   4 323.898 55.5053   7
 -10   3   4 234.681 46.9531  11
 -10   3   3 103.285 36.6907   7
 -10   3   3 134.664 39.7372  11
 -10   3   2 1958.15 129.354   7
 -10   3   1 2042.06 128.424   7
 -10   2   7 105.088 35.6879  11
 -10   2   7 39.2322 24.2990  10
 -10   2   6 9.61091 24.1031  11
 -10   2   6 4.13691 24.7307  10
 -10   2   5 1553.70 113.764  11
 -10   2   4 329.504 56.8875   7
 -10   2   4 379.912 63.2318  11
 -10   2   3 821.512 84.4858   7
 -10   2   3 717.471 76.5467  11
 -10   2   2 13.4900 23.5899   7
 -10   2   2 22.6593 24.2248  11
 -10   2   1 268.138 50.1307   7
 -10   2   0 3127.74 151.566   7
 -10   1   8 1537.25 97.7956  10
 -10   1   7 11.0876 23.1911  11
 -10   1   7-26.4660 27.4621  10
 -10   1   6 1299.45 102.741  11
 -10   1   6 1270.59 96.1749  10
 -10   1   5 1830.17 125.605  11
 -10   1   5 1693.21 108.542  10
 -10   1   4 2864.74 156.485  11
 -10   1   3 3027.78 157.710   7
 -10   1   3 3208.99 159.288  11
 -10   1   2 1416.36 110.810   7
 -10   1   2 1393.00 102.995  11
 -10   1   1 1479.39 110.985   7
 -10   1   0 56.3401 32.3077   7
 -10   0   8 2012.86 111.050  10
 -10   0   7 21.7851 24.8670  11
 -10   0   7 45.5133 28.1037  10
 -10   0   6 360.087 58.1290  11
 -10   0   6 239.995 45.4566  10
 -10   0   5 196.996 48.7799  11
 -10   0   5 188.589 42.1862  10
 -10   0   5 172.938 39.3532  18
 -10   0   4 36.3248 28.2294  11
 -10   0   4 70.6058 23.9442  10
 -10   0   4 71.2709 31.6171  18
 -10   0   3 1566.63 115.115  11
 -10   0   2 2014.77 128.100   7
 -10   0   2 1937.29 120.683  11
 -10   0   1 57.9052 30.7755   7
 -10   0   0 9.74721 28.0950   7
 -10  -1   8 162.433 36.7815  10
 -10  -1   7 47.4458 24.3329  11
 -10  -1   7 86.6438 34.2120  10
 -10  -1   6-39.7309 27.6561  11
 -10  -1   6-12.4155 28.1333  10
 -10  -1   5 5753.13 217.558  11
 -10  -1   5 5289.57 192.980  10
 -10  -1   5 5647.02 204.080  18
 -10  -1   4 2063.00 132.084  11
 -10  -1   4 2021.95 117.931  10
 -10  -1   4 2211.08 134.216  18
 -10  -1   3 3270.34 162.487  11
 -10  -1   2 235.088 47.6503   7
 -10  -1   1 38.4596 30.6164   7
 -10  -1   0 771.754 71.7696   7
 -10  -2   7 734.787 70.3923  10
 -10  -2   6 71.9049 31.7374  10
 -10  -2   6 39.6870 25.7429  18
 -10  -2   5 795.265 75.3444  10
 -10  -2   5 961.406 85.2879  18
 -10  -2   4 1010.65 83.6293  10
 -10  -2   4 986.437 88.8007  18
 -10  -2   3 108.452 36.7873  18
 -10  -2   2 11.7481 27.8836  18
 -10  -2   1 1014.11 84.3597  18
 -10  -3   6 586.053 61.4435  10
 -10  -3   5 3647.35 155.481  18
 -10  -3   4 520.165 64.4610  18
 -10  -3   3 1166.58 92.4485  18
 -10  -3   2 223.486 44.8885  18
   0   0   0    0.00    0.00   0
TITL N095 in P-1
REM P-1 (#2 in standard setting)
CELL 1.54184   9.075336   9.760911  10.861024  91.7335 108.5566  92.3162
ZERR    2.00   0.000215   0.000191   0.000212   0.0016   0.0019   0.0017
LATT  1
SFAC C H O
UNIT 44.00 40.00 12.00
TREF
HKLF 4
END
;
_shelx_hkl_checksum                23600
loop_
  _exptl_crystal_face_index_h
  _exptl_crystal_face_index_k
  _exptl_crystal_face_index_l
  _exptl_crystal_face_perp_dist
  _exptl_oxdiff_crystal_face_indexfrac_h
  _exptl_oxdiff_crystal_face_indexfrac_k
  _exptl_oxdiff_crystal_face_indexfrac_l
  _exptl_oxdiff_crystal_face_x
  _exptl_oxdiff_crystal_face_y
  _exptl_oxdiff_crystal_face_z
 4 -4 -3 0.0370 3.9990 -3.9996 -2.9987 -0.1808 -0.9059 0.1857
 -4 4 3 0.0370 -3.9990 3.9996 2.9987 0.1808 0.9059 -0.1857
 0 -4 5 0.0852 0.0007 -4.0007 4.9988 0.0211 -0.0321 0.9572
 0 4 -5 0.0852 -0.0007 4.0007 -4.9988 -0.0211 0.0321 -0.9572
 5 -1 -5 0.0394 4.9985 -0.9993 -4.9977 0.0807 -0.9254 -0.3040
 -5 1 5 0.0394 -4.9985 0.9993 4.9977 -0.0807 0.9254 0.3040
 5 1 -6 0.0384 4.9984 1.0008 -5.9973 0.2013 -0.8394 -0.6141
 -5 -1 6 0.0384 -4.9984 -1.0008 5.9973 -0.2013 0.8394 0.6141
 1 6 -3 0.0374 0.9993 6.0004 -2.9986 0.4862 0.1328 -0.8987
 2 -3 5 0.1048 2.0004 -3.0007 4.9996 0.3739 -0.2162 0.9217
 -3 -5 3 0.0640 -2.9990 -5.0004 2.9980 -0.6309 0.1839 0.7364
 1 -1 6 0.0937 1.0006 -1.0008 5.9993 0.5450 0.0883 0.8044
 -1 1 -6 0.0937 -1.0006 1.0008 -5.9993 -0.5450 -0.0883 -0.8044
 -1 -6 1 0.0579 -0.9996 -6.0001 0.9989 -0.6610 -0.2261 0.6741
 1 6 -1 0.0579 0.9996 6.0001 -0.9989 0.6610 0.2261 -0.6741

_olex2_date_sample_completion      2014-08-13
_olex2_date_sample_data_collection  2014-08-12
_olex2_date_sample_submission      2014-08-07
_olex2_diffrn_ambient_temperature_device  'Oxford Cryosystems CryoStream 700'
_olex2_exptl_crystal_mounting_method 
 'The crystal was mounted on a MITIGEN holder with inert oil'
_olex2_submission_original_sample_id  ACA-3-1-chr2
_olex2_submission_special_instructions  'No special instructions were received'
