# Supplementary material for: Diels–Alder reactions and electrophilic substitutions with atypical regioselectivity enable functionalization of terminal rings of anthracene
Source: Commun Chem. 2020 Nov 6;3:158. doi: 10.1038/s42004-020-00407-9 (PMC9814106; doi:10.1038/s42004-020-00407-9)
Supplement: Supplementary file 5 — Supplementary Data 3 [file 42004_2020_407_MOESM5_ESM.cif]

data_l086
_audit_creation_date               2019-09-10
_audit_creation_method
;
Olex2 1.3-alpha
(compiled 2019.08.16 svn.r3652 for OlexSys, GUI svn.r5895)
;
_shelx_SHELXL_version_number       '2018/3'
loop_
  _audit_author_name
  _audit_author_email
  _audit_author_address
 'Huynh, N.V.' ''
;
University of Regensburg
Faculty of Chemistry and Pharmacy
Universitaetsstr. 31
Regensburg
93053
Germany
;
 'ZA X-Ray, ' 'xray@ur.de '
;
University of Regensburg
Faculty of Chemistry and Pharmacy
Universitaetsstr. 31
Regensburg
93053
Germany
;

_audit_contact_author_address      ?
_audit_contact_author_email        ?
_audit_contact_author_name         ''
_audit_contact_author_phone        ?
_publ_contact_author_id_orcid      ?
_publ_section_references
;
Dolomanov, O.V., Bourhis, L.J., Gildea, R.J, Howard, J.A.K. & Puschmann, H.
 (2009), J. Appl. Cryst. 42, 339-341.

Sheldrick, G.M. (2015). Acta Cryst. C71, 3-8.
;
_chemical_name_common              ?
_chemical_name_systematic          ?
_chemical_formula_moiety           'C48 H52 N4 O8'
_chemical_formula_sum              'C48 H52 N4 O8'
_chemical_formula_weight           812.93
_chemical_melting_point            ?
_chemical_oxdiff_formula           'C44 H40 N4 O8'
loop_
  _atom_type_symbol
  _atom_type_description
  _atom_type_scat_dispersion_real
  _atom_type_scat_dispersion_imag
  _atom_type_scat_source
 'C' 'C' 0.0181 0.0091 'International Tables Vol C Tables 4.2.6.8 and 6.1.1.4'
 'H' 'H' 0.0000 0.0000 'International Tables Vol C Tables 4.2.6.8 and 6.1.1.4'
 'N' 'N' 0.0311 0.0180 'International Tables Vol C Tables 4.2.6.8 and 6.1.1.4'
 'O' 'O' 0.0492 0.0322 'International Tables Vol C Tables 4.2.6.8 and 6.1.1.4'

_shelx_space_group_comment
;
The symmetry employed for this shelxl refinement is uniquely defined
by the following loop, which should always be used as a source of
symmetry information in preference to the above space-group names.
They are only intended as comments.
;
_space_group_crystal_system        'monoclinic'
_space_group_IT_number             15
_space_group_name_H-M_alt          'C 1 2/c 1'
_space_group_name_Hall             '-C 2yc'
loop_
  _space_group_symop_operation_xyz
 'x, y, z'
 '-x, y, -z+1/2'
 'x+1/2, y+1/2, z'
 '-x+1/2, y+1/2, -z+1/2'
 '-x, -y, -z'
 'x, -y, z-1/2'
 '-x+1/2, -y+1/2, -z'
 'x+1/2, -y+1/2, z-1/2'

_cell_length_a                     19.2416(13)
_cell_length_b                     19.8451(8)
_cell_length_c                     12.2391(8)
_cell_angle_alpha                  90
_cell_angle_beta                   117.999(9)
_cell_angle_gamma                  90
_cell_volume                       4126.5(5)
_cell_formula_units_Z              4
_cell_measurement_reflns_used      4099
_cell_measurement_temperature      123.00(10)
_cell_measurement_theta_max        62.9762
_cell_measurement_theta_min        3.4217
_shelx_estimated_absorpt_T_max     ?
_shelx_estimated_absorpt_T_min     ?
_exptl_absorpt_coefficient_mu      0.724
_exptl_absorpt_correction_T_max    0.978
_exptl_absorpt_correction_T_min    0.964
_exptl_absorpt_correction_type     analytical
_exptl_absorpt_process_details
;
CrysAlisPro, Agilent Technologies,
Version 1.171.35.19 (release 27-10-2011 CrysAlis171 .NET)
(compiled Oct 27 2011,15:02:11)
Analytical numeric absorption correction using a multifaceted crystal
			model based on expressions derived by R.C. Clark & J.S. Reid.
(Clark, R. C. & Reid, J. S. (1995). Acta Cryst. A51, 887-897)
;
_exptl_absorpt_special_details     ?
_exptl_crystal_colour              'light yellow'
_exptl_crystal_colour_modifier     light
_exptl_crystal_colour_primary      yellow
_exptl_crystal_density_diffrn      1.309
_exptl_crystal_density_meas        ?
_exptl_crystal_density_method      ?
_exptl_crystal_description         prism
_exptl_crystal_F_000               1728
_exptl_crystal_size_max            0.0754
_exptl_crystal_size_mid            0.0492
_exptl_crystal_size_min            0.0427
_exptl_transmission_factor_max     ?
_exptl_transmission_factor_min     ?
_diffrn_reflns_av_R_equivalents    0.0235
_diffrn_reflns_av_unetI/netI       0.0232
_diffrn_reflns_Laue_measured_fraction_full  0.962
_diffrn_reflns_Laue_measured_fraction_max  0.962
_diffrn_reflns_limit_h_max         21
_diffrn_reflns_limit_h_min         -16
_diffrn_reflns_limit_k_max         22
_diffrn_reflns_limit_k_min         -22
_diffrn_reflns_limit_l_max         14
_diffrn_reflns_limit_l_min         -14
_diffrn_reflns_number              9176
_diffrn_reflns_point_group_measured_fraction_full  0.962
_diffrn_reflns_point_group_measured_fraction_max  0.962
_diffrn_reflns_theta_full          63.070
_diffrn_reflns_theta_max           63.070
_diffrn_reflns_theta_min           3.425
_diffrn_ambient_temperature        123.00(10)
_diffrn_detector_area_resol_mean   10.3546
_diffrn_measured_fraction_theta_full  0.962
_diffrn_measured_fraction_theta_max  0.962
_diffrn_measurement_details
;
#__ type_ start__ end____ width___ exp.time_
  1 omega  -34.00   67.00   0.5000   40.0000
omega____ theta____ kappa____ phi______ frames
    -       40.9564  -37.0000   30.0000 202

#__ type_ start__ end____ width___ exp.time_
  2 omega -117.00   -4.00   0.5000  150.0000
omega____ theta____ kappa____ phi______ frames
    -      -83.0000   77.0000  -90.0000 226

#__ type_ start__ end____ width___ exp.time_
  3 omega  -64.00   -7.00   0.5000  150.0000
omega____ theta____ kappa____ phi______ frames
    -      -83.0000   30.0000 -150.0000 114

#__ type_ start__ end____ width___ exp.time_
  4 omega  -68.00   -5.00   0.5000  150.0000
omega____ theta____ kappa____ phi______ frames
    -      -83.0000   30.0000  -90.0000 126

#__ type_ start__ end____ width___ exp.time_
  5 omega   28.00   64.00   0.5000  150.0000
omega____ theta____ kappa____ phi______ frames
    -       86.0447  -45.0000  -30.0000 72

#__ type_ start__ end____ width___ exp.time_
  6 omega   62.00  158.00   0.5000  150.0000
omega____ theta____ kappa____ phi______ frames
    -       86.0447   45.0000   90.0000 192

#__ type_ start__ end____ width___ exp.time_
  7 omega -115.00  -11.00   0.5000   40.0000
omega____ theta____ kappa____ phi______ frames
    -      -40.9564  -57.0000 -180.0000 208

#__ type_ start__ end____ width___ exp.time_
  8 omega -158.00 -133.00   0.5000  150.0000
omega____ theta____ kappa____ phi______ frames
    -      -83.0000 -125.0000 -150.0000 50

#__ type_ start__ end____ width___ exp.time_
  9 omega -158.00  -55.00   0.5000  150.0000
omega____ theta____ kappa____ phi______ frames
    -      -83.0000  -45.0000  -60.0000 206
;
_diffrn_measurement_device_type    'SuperNova, Single source at offset), Atlas'
_diffrn_measurement_method         '\w scans'
_diffrn_orient_matrix_UB_11        -0.0338548000
_diffrn_orient_matrix_UB_12        0.0551623000
_diffrn_orient_matrix_UB_13        -0.0998922000
_diffrn_orient_matrix_UB_21        -0.0036411000
_diffrn_orient_matrix_UB_22        0.0488626000
_diffrn_orient_matrix_UB_23        0.0950407000
_diffrn_orient_matrix_UB_31        0.0840449000
_diffrn_orient_matrix_UB_32        0.0243867000
_diffrn_orient_matrix_UB_33        0.0358606000
_diffrn_radiation_monochromator    mirror
_diffrn_radiation_type             'Cu K\a'
_diffrn_radiation_wavelength       1.54184
_diffrn_source                     'SuperNova (Cu) X-ray Source'
_reflns_Friedel_coverage           0.000
_reflns_Friedel_fraction_full      .
_reflns_Friedel_fraction_max       .
_reflns_number_gt                  2767
_reflns_number_total               3208
_reflns_odcompleteness_completeness  99.15
_reflns_odcompleteness_iscentric   1
_reflns_odcompleteness_theta       59.94
_reflns_special_details
;
 Reflections were merged by SHELXL according to the crystal
 class for the calculation of statistics and refinement.
 
 _reflns_Friedel_fraction is defined as the number of unique
 Friedel pairs measured divided by the number that would be
 possible theoretically, ignoring centric projections and
 systematic absences.
;
_reflns_threshold_expression       'I > 2\s(I)'
_computing_cell_refinement
;
CrysAlisPro, Agilent Technologies,
Version 1.171.35.19 (release 27-10-2011 CrysAlis171 .NET)
(compiled Oct 27 2011,15:02:11)
;
_computing_data_collection
;
CrysAlisPro, Agilent Technologies,
Version 1.171.35.19 (release 27-10-2011 CrysAlis171 .NET)
(compiled Oct 27 2011,15:02:11)
;
_computing_data_reduction
;
CrysAlisPro, Agilent Technologies,
Version 1.171.35.19 (release 27-10-2011 CrysAlis171 .NET)
(compiled Oct 27 2011,15:02:11)
;
_computing_molecular_graphics      'Olex2 1.3-alpha (Dolomanov et al., 2009)'
_computing_publication_material    'Olex2 1.3-alpha (Dolomanov et al., 2009)'
_computing_structure_refinement    'ShelXL 2018/3 (Sheldrick, 2015)'
_computing_structure_solution      ?
_refine_diff_density_max           0.272
_refine_diff_density_min           -0.197
_refine_diff_density_rms           0.040
_refine_ls_extinction_coef         .
_refine_ls_extinction_method       none
_refine_ls_goodness_of_fit_ref     1.048
_refine_ls_hydrogen_treatment      constr
_refine_ls_matrix_type             full
_refine_ls_number_parameters       275
_refine_ls_number_reflns           3208
_refine_ls_number_restraints       0
_refine_ls_R_factor_all            0.0483
_refine_ls_R_factor_gt             0.0413
_refine_ls_restrained_S_all        1.048
_refine_ls_shift/su_max            0.000
_refine_ls_shift/su_mean           0.000
_refine_ls_structure_factor_coef   Fsqd
_refine_ls_weighting_details      
 'w=1/[\s^2^(Fo^2^)+(0.0658P)^2^+2.7804P] where P=(Fo^2^+2Fc^2^)/3'
_refine_ls_weighting_scheme        calc
_refine_ls_wR_factor_gt            0.1135
_refine_ls_wR_factor_ref           0.1191
_refine_special_details            ?
_olex2_refinement_description
;
1. Fixed Uiso
 At 1.2 times of:
  All C(H) groups, All C(H,H,H) groups
2.a Ternary CH refined with riding coordinates:
 C13(H13)
2.b Me refined with riding coordinates:
 C22(H22A,H22B,H22C), C24(H24A,H24B,H24C)
2.c Aromatic/amide H refined with riding coordinates:
 C2(H2), C3(H3), C4(H4), C9(H9), C12(H12), C14(H14), C15(H15)
2.d Idealised Me refined as rotating group:
 C7(H7A,H7B,H7C), C8(H8A,H8B,H8C), C17(H17A,H17B,H17C), C18(H18A,H18B,H18C)
;
_atom_sites_solution_hydrogens     geom
_atom_sites_solution_primary       ?
_atom_sites_solution_secondary     ?
loop_
  _atom_site_label
  _atom_site_type_symbol
  _atom_site_fract_x
  _atom_site_fract_y
  _atom_site_fract_z
  _atom_site_U_iso_or_equiv
  _atom_site_adp_type
  _atom_site_occupancy
  _atom_site_site_symmetry_order
  _atom_site_calc_flag
  _atom_site_refinement_flags_posn
  _atom_site_refinement_flags_adp
  _atom_site_refinement_flags_occupancy
  _atom_site_disorder_assembly
  _atom_site_disorder_group
 C1 C 0.56611(11) 0.20898(9) 0.59110(17) 0.0347(4) Uani 1 1 d . . . . .
 C2 C 0.58183(12) 0.18256(10) 0.70444(19) 0.0403(5) Uani 1 1 d . . . . .
 H2 H 0.552945 0.145753 0.707718 0.048 Uiso 1 1 calc R U . . .
 C3 C 0.64039(12) 0.20994(10) 0.81490(18) 0.0415(5) Uani 1 1 d . . . . .
 H3 H 0.649564 0.191184 0.890123 0.050 Uiso 1 1 calc R U . . .
 C4 C 0.68414(11) 0.26373(9) 0.81367(17) 0.0363(4) Uani 1 1 d . . . . .
 H4 H 0.721654 0.282295 0.887800 0.044 Uiso 1 1 calc R U . . .
 C5 C 0.67250(10) 0.29134(9) 0.69961(16) 0.0320(4) Uani 1 1 d . . . . .
 C6 C 0.61371(11) 0.26342(9) 0.58677(16) 0.0326(4) Uani 1 1 d . . . . .
 C7 C 0.47986(14) 0.11412(11) 0.4842(2) 0.0497(5) Uani 1 1 d . . . . .
 H7A H 0.450196 0.116404 0.528924 0.060 Uiso 1 1 calc R U . . .
 H7B H 0.523832 0.084327 0.526236 0.060 Uiso 1 1 calc R U . . .
 H7C H 0.446802 0.097460 0.402158 0.060 Uiso 1 1 calc R U . . .
 C8 C 0.44163(12) 0.22522(11) 0.4056(2) 0.0504(5) Uani 1 1 d . . . . .
 H8A H 0.412074 0.207952 0.323078 0.060 Uiso 1 1 calc R U . . .
 H8B H 0.460640 0.269525 0.402438 0.060 Uiso 1 1 calc R U . . .
 H8C H 0.408392 0.227412 0.444395 0.060 Uiso 1 1 calc R U . . .
 C9 C 0.60942(11) 0.28713(9) 0.47408(16) 0.0328(4) Uani 1 1 d . . . . .
 H9 H 0.572701 0.268734 0.399160 0.039 Uiso 1 1 calc R U . . .
 C10 C 0.65884(10) 0.33666(9) 0.47535(16) 0.0313(4) Uani 1 1 d . . . . .
 C11 C 0.71492(10) 0.36670(9) 0.58733(16) 0.0300(4) Uani 1 1 d . . . . .
 C12 C 0.72222(10) 0.34399(9) 0.69747(16) 0.0314(4) Uani 1 1 d . . . . .
 H12 H 0.759694 0.362904 0.771247 0.038 Uiso 1 1 calc R U . . .
 C13 C 0.66590(11) 0.36140(9) 0.36362(16) 0.0336(4) Uani 1 1 d . . . . .
 H13 H 0.628368 0.339891 0.286105 0.040 Uiso 1 1 calc R U . . .
 C14 C 0.75083(12) 0.34823(9) 0.39625(17) 0.0379(5) Uani 1 1 d . . . . .
 H14 H 0.765279 0.321997 0.347223 0.045 Uiso 1 1 calc R U . . .
 C15 C 0.80267(11) 0.37683(9) 0.49948(17) 0.0357(4) Uani 1 1 d . . . . .
 H15 H 0.856641 0.371908 0.529415 0.043 Uiso 1 1 calc R U . . .
 C16 C 0.76750(10) 0.41909(9) 0.56725(16) 0.0305(4) Uani 1 1 d . . . . .
 C17 C 0.79740(11) 0.49126(9) 0.74919(17) 0.0348(4) Uani 1 1 d . . . . .
 H17A H 0.745654 0.476669 0.731824 0.042 Uiso 1 1 calc R U . . .
 H17B H 0.795179 0.537152 0.722963 0.042 Uiso 1 1 calc R U . . .
 H17C H 0.832080 0.488066 0.836499 0.042 Uiso 1 1 calc R U . . .
 C18 C 0.89340(11) 0.48077(11) 0.67602(19) 0.0435(5) Uani 1 1 d . . . . .
 H18A H 0.874196 0.516126 0.615422 0.052 Uiso 1 1 calc R U . . .
 H18B H 0.920955 0.448052 0.653059 0.052 Uiso 1 1 calc R U . . .
 H18C H 0.928553 0.499402 0.755428 0.052 Uiso 1 1 calc R U . . .
 C19 C 0.65691(10) 0.43731(9) 0.36235(16) 0.0305(4) Uani 1 1 d . . . . .
 C20 C 0.70821(10) 0.46804(9) 0.46665(15) 0.0285(4) Uani 1 1 d . . . . .
 C21 C 0.59446(10) 0.46863(9) 0.24961(16) 0.0315(4) Uani 1 1 d . . . . .
 C22 C 0.54311(12) 0.56936(11) 0.13929(19) 0.0470(5) Uani 1 1 d . . . . .
 H22A H 0.551910 0.617116 0.148657 0.056 Uiso 1 1 calc R U . . .
 H22B H 0.548800 0.553954 0.069558 0.056 Uiso 1 1 calc R U . . .
 H22C H 0.490912 0.559497 0.126174 0.056 Uiso 1 1 calc R U . . .
 C23 C 0.71009(10) 0.54230(9) 0.48746(15) 0.0283(4) Uani 1 1 d . . . . .
 C24 C 0.64849(13) 0.63115(9) 0.5359(2) 0.0407(5) Uani 1 1 d . . . . .
 H24A H 0.606758 0.638845 0.556447 0.049 Uiso 1 1 calc R U . . .
 H24B H 0.697318 0.646693 0.602272 0.049 Uiso 1 1 calc R U . . .
 H24C H 0.637652 0.655236 0.461516 0.049 Uiso 1 1 calc R U . . .
 N1 N 0.50815(9) 0.18082(8) 0.47681(15) 0.0390(4) Uani 1 1 d . . . . .
 N2 N 0.82689(8) 0.44826(8) 0.68236(13) 0.0331(4) Uani 1 1 d . . . . .
 O1 O 0.54471(8) 0.43677(7) 0.16444(12) 0.0426(4) Uani 1 1 d . . . . .
 O2 O 0.59996(7) 0.53549(6) 0.25005(11) 0.0370(3) Uani 1 1 d . . . . .
 O3 O 0.75636(7) 0.58078(6) 0.48079(11) 0.0344(3) Uani 1 1 d . . . . .
 O4 O 0.65410(7) 0.56012(6) 0.51683(11) 0.0317(3) Uani 1 1 d . . . . .

loop_
  _atom_site_aniso_label
  _atom_site_aniso_U_11
  _atom_site_aniso_U_22
  _atom_site_aniso_U_33
  _atom_site_aniso_U_23
  _atom_site_aniso_U_13
  _atom_site_aniso_U_12
 C1 0.0326(10) 0.0316(10) 0.0413(10) -0.0021(8) 0.0184(8) 0.0015(8)
 C2 0.0418(11) 0.0374(11) 0.0474(11) -0.0002(9) 0.0256(9) -0.0028(9)
 C3 0.0461(11) 0.0437(11) 0.0387(11) 0.0036(9) 0.0231(9) 0.0006(9)
 C4 0.0394(11) 0.0376(11) 0.0330(10) -0.0014(8) 0.0178(9) 0.0029(8)
 C5 0.0322(9) 0.0294(9) 0.0363(10) 0.0012(7) 0.0177(8) 0.0070(8)
 C6 0.0318(9) 0.0290(9) 0.0377(10) -0.0004(7) 0.0169(8) 0.0063(8)
 C7 0.0529(13) 0.0427(12) 0.0546(13) -0.0093(10) 0.0260(11) -0.0137(10)
 C8 0.0361(11) 0.0502(13) 0.0561(13) -0.0023(10) 0.0144(10) 0.0007(10)
 C9 0.0330(10) 0.0297(9) 0.0322(10) -0.0029(7) 0.0124(8) 0.0032(8)
 C10 0.0340(10) 0.0274(9) 0.0334(9) -0.0005(7) 0.0166(8) 0.0056(7)
 C11 0.0305(9) 0.0271(9) 0.0360(10) 0.0020(7) 0.0185(8) 0.0071(7)
 C12 0.0297(9) 0.0303(9) 0.0323(9) -0.0024(7) 0.0131(8) 0.0043(7)
 C13 0.0401(10) 0.0297(10) 0.0311(9) -0.0027(7) 0.0168(8) 0.0008(8)
 C14 0.0470(12) 0.0339(10) 0.0397(11) 0.0015(8) 0.0261(9) 0.0090(9)
 C15 0.0356(10) 0.0366(10) 0.0416(11) 0.0063(8) 0.0238(9) 0.0100(8)
 C16 0.0277(9) 0.0317(10) 0.0332(9) 0.0013(7) 0.0152(8) 0.0040(7)
 C17 0.0321(10) 0.0350(10) 0.0344(10) -0.0020(8) 0.0132(8) -0.0013(8)
 C18 0.0287(10) 0.0552(13) 0.0430(11) -0.0003(9) 0.0138(9) -0.0039(9)
 C19 0.0325(10) 0.0289(9) 0.0350(10) -0.0003(7) 0.0200(8) 0.0005(7)
 C20 0.0262(9) 0.0310(9) 0.0314(9) 0.0014(7) 0.0160(8) 0.0026(7)
 C21 0.0294(10) 0.0387(10) 0.0297(9) -0.0017(8) 0.0166(8) -0.0030(8)
 C22 0.0358(11) 0.0472(12) 0.0434(11) 0.0148(9) 0.0065(9) -0.0012(9)
 C23 0.0244(9) 0.0330(10) 0.0246(8) 0.0006(7) 0.0092(7) 0.0020(8)
 C24 0.0487(12) 0.0288(10) 0.0519(12) -0.0042(9) 0.0296(10) 0.0014(9)
 N1 0.0351(9) 0.0345(9) 0.0447(9) -0.0037(7) 0.0165(7) -0.0021(7)
 N2 0.0266(8) 0.0392(9) 0.0337(8) 0.0006(7) 0.0144(7) 0.0014(7)
 O1 0.0428(8) 0.0438(8) 0.0342(7) -0.0029(6) 0.0122(6) -0.0072(6)
 O2 0.0322(7) 0.0354(7) 0.0339(7) 0.0048(5) 0.0077(6) -0.0006(5)
 O3 0.0329(7) 0.0349(7) 0.0362(7) -0.0025(5) 0.0169(6) -0.0042(6)
 O4 0.0328(7) 0.0267(6) 0.0396(7) -0.0016(5) 0.0202(6) 0.0026(5)

_geom_special_details
;
 All esds (except the esd in the dihedral angle between two l.s. planes)
 are estimated using the full covariance matrix.  The cell esds are taken
 into account individually in the estimation of esds in distances, angles
 and torsion angles; correlations between esds in cell parameters are only
 used when they are defined by crystal symmetry.  An approximate (isotropic)
 treatment of cell esds is used for estimating esds involving l.s. planes.
;
loop_
  _geom_bond_atom_site_label_1
  _geom_bond_atom_site_label_2
  _geom_bond_distance
  _geom_bond_site_symmetry_2
  _geom_bond_publ_flag
 C1 C2 1.377(3) . ?
 C1 C6 1.433(3) . ?
 C1 N1 1.431(2) . ?
 C2 C3 1.401(3) . ?
 C3 C4 1.364(3) . ?
 C4 C5 1.416(3) . ?
 C5 C6 1.424(3) . ?
 C5 C12 1.425(3) . ?
 C6 C9 1.423(3) . ?
 C7 N1 1.450(3) . ?
 C8 N1 1.458(3) . ?
 C9 C10 1.363(3) . ?
 C10 C11 1.418(3) . ?
 C10 C13 1.518(2) . ?
 C11 C12 1.365(2) . ?
 C11 C16 1.549(2) . ?
 C13 C14 1.512(3) . ?
 C13 C19 1.516(2) . ?
 C14 C15 1.315(3) . ?
 C15 C16 1.542(2) . ?
 C16 C20 1.563(2) . ?
 C16 N2 1.454(2) . ?
 C17 N2 1.468(2) . ?
 C18 N2 1.467(2) . ?
 C19 C20 1.339(2) . ?
 C19 C21 1.476(3) . ?
 C20 C23 1.493(3) . ?
 C21 O1 1.211(2) . ?
 C21 O2 1.331(2) . ?
 C22 O2 1.447(2) . ?
 C23 O3 1.204(2) . ?
 C23 O4 1.334(2) . ?
 C24 O4 1.441(2) . ?

loop_
  _geom_angle_atom_site_label_1
  _geom_angle_atom_site_label_2
  _geom_angle_atom_site_label_3
  _geom_angle
  _geom_angle_site_symmetry_1
  _geom_angle_site_symmetry_3
  _geom_angle_publ_flag
 C2 C1 C6 118.83(17) . . ?
 C2 C1 N1 122.53(17) . . ?
 N1 C1 C6 118.45(16) . . ?
 C1 C2 C3 121.41(18) . . ?
 C4 C3 C2 120.93(18) . . ?
 C3 C4 C5 120.05(18) . . ?
 C4 C5 C6 119.44(17) . . ?
 C4 C5 C12 120.33(16) . . ?
 C6 C5 C12 120.13(16) . . ?
 C5 C6 C1 119.21(16) . . ?
 C9 C6 C1 122.55(16) . . ?
 C9 C6 C5 118.02(16) . . ?
 C10 C9 C6 120.33(16) . . ?
 C9 C10 C11 121.65(16) . . ?
 C9 C10 C13 125.46(16) . . ?
 C11 C10 C13 112.68(15) . . ?
 C10 C11 C16 112.73(15) . . ?
 C12 C11 C10 119.66(17) . . ?
 C12 C11 C16 127.34(16) . . ?
 C11 C12 C5 120.11(16) . . ?
 C14 C13 C10 104.42(15) . . ?
 C14 C13 C19 106.17(15) . . ?
 C19 C13 C10 105.82(14) . . ?
 C15 C14 C13 114.67(16) . . ?
 C14 C15 C16 115.16(16) . . ?
 C11 C16 C20 104.64(13) . . ?
 C15 C16 C11 101.82(14) . . ?
 C15 C16 C20 104.87(13) . . ?
 N2 C16 C11 112.85(14) . . ?
 N2 C16 C15 113.21(14) . . ?
 N2 C16 C20 117.83(14) . . ?
 C20 C19 C13 114.42(15) . . ?
 C20 C19 C21 127.73(16) . . ?
 C21 C19 C13 117.85(15) . . ?
 C19 C20 C16 114.00(15) . . ?
 C19 C20 C23 124.06(15) . . ?
 C23 C20 C16 121.93(14) . . ?
 O1 C21 C19 123.56(17) . . ?
 O1 C21 O2 123.60(16) . . ?
 O2 C21 C19 112.82(15) . . ?
 O3 C23 C20 125.01(15) . . ?
 O3 C23 O4 124.51(16) . . ?
 O4 C23 C20 110.47(14) . . ?
 C1 N1 C7 116.04(16) . . ?
 C1 N1 C8 114.25(16) . . ?
 C7 N1 C8 109.80(16) . . ?
 C16 N2 C17 115.96(13) . . ?
 C16 N2 C18 115.60(14) . . ?
 C18 N2 C17 110.41(15) . . ?
 C21 O2 C22 115.83(14) . . ?
 C23 O4 C24 115.73(14) . . ?

loop_
  _geom_torsion_atom_site_label_1
  _geom_torsion_atom_site_label_2
  _geom_torsion_atom_site_label_3
  _geom_torsion_atom_site_label_4
  _geom_torsion
  _geom_torsion_site_symmetry_1
  _geom_torsion_site_symmetry_2
  _geom_torsion_site_symmetry_3
  _geom_torsion_site_symmetry_4
  _geom_torsion_publ_flag
 C1 C2 C3 C4 -0.3(3) . . . . ?
 C1 C6 C9 C10 -176.52(16) . . . . ?
 C2 C1 C6 C5 -3.9(3) . . . . ?
 C2 C1 C6 C9 170.54(17) . . . . ?
 C2 C1 N1 C7 -14.1(3) . . . . ?
 C2 C1 N1 C8 115.2(2) . . . . ?
 C2 C3 C4 C5 -2.1(3) . . . . ?
 C3 C4 C5 C6 1.4(3) . . . . ?
 C3 C4 C5 C12 -174.96(17) . . . . ?
 C4 C5 C6 C1 1.6(3) . . . . ?
 C4 C5 C6 C9 -173.05(16) . . . . ?
 C4 C5 C12 C11 174.71(16) . . . . ?
 C5 C6 C9 C10 -2.1(2) . . . . ?
 C6 C1 C2 C3 3.2(3) . . . . ?
 C6 C1 N1 C7 160.85(17) . . . . ?
 C6 C1 N1 C8 -69.8(2) . . . . ?
 C6 C5 C12 C11 -1.6(2) . . . . ?
 C6 C9 C10 C11 -0.9(3) . . . . ?
 C6 C9 C10 C13 173.51(16) . . . . ?
 C9 C10 C11 C12 2.6(3) . . . . ?
 C9 C10 C11 C16 177.03(15) . . . . ?
 C9 C10 C13 C14 -120.12(19) . . . . ?
 C9 C10 C13 C19 128.06(18) . . . . ?
 C10 C11 C12 C5 -1.4(2) . . . . ?
 C10 C11 C16 C15 -56.30(17) . . . . ?
 C10 C11 C16 C20 52.71(17) . . . . ?
 C10 C11 C16 N2 -177.97(14) . . . . ?
 C10 C13 C14 C15 -56.8(2) . . . . ?
 C10 C13 C19 C20 56.3(2) . . . . ?
 C10 C13 C19 C21 -123.80(16) . . . . ?
 C11 C10 C13 C14 54.69(18) . . . . ?
 C11 C10 C13 C19 -57.13(19) . . . . ?
 C11 C16 C20 C19 -55.44(18) . . . . ?
 C11 C16 C20 C23 124.68(16) . . . . ?
 C11 C16 N2 C17 -67.25(19) . . . . ?
 C11 C16 N2 C18 161.20(15) . . . . ?
 C12 C5 C6 C1 177.93(16) . . . . ?
 C12 C5 C6 C9 3.3(2) . . . . ?
 C12 C11 C16 C15 117.56(18) . . . . ?
 C12 C11 C16 C20 -133.43(18) . . . . ?
 C12 C11 C16 N2 -4.1(2) . . . . ?
 C13 C10 C11 C12 -172.39(16) . . . . ?
 C13 C10 C11 C16 2.0(2) . . . . ?
 C13 C14 C15 C16 -0.7(2) . . . . ?
 C13 C19 C20 C16 0.8(2) . . . . ?
 C13 C19 C20 C23 -179.27(15) . . . . ?
 C13 C19 C21 O1 8.8(3) . . . . ?
 C13 C19 C21 O2 -169.47(15) . . . . ?
 C14 C13 C19 C20 -54.3(2) . . . . ?
 C14 C13 C19 C21 125.61(16) . . . . ?
 C14 C15 C16 C11 57.07(19) . . . . ?
 C14 C15 C16 C20 -51.7(2) . . . . ?
 C14 C15 C16 N2 178.50(16) . . . . ?
 C15 C16 C20 C19 51.32(19) . . . . ?
 C15 C16 C20 C23 -128.57(16) . . . . ?
 C15 C16 N2 C17 177.76(15) . . . . ?
 C15 C16 N2 C18 46.2(2) . . . . ?
 C16 C11 C12 C5 -174.85(16) . . . . ?
 C16 C20 C23 O3 77.9(2) . . . . ?
 C16 C20 C23 O4 -100.93(17) . . . . ?
 C19 C13 C14 C15 54.7(2) . . . . ?
 C19 C20 C23 O3 -101.9(2) . . . . ?
 C19 C20 C23 O4 79.2(2) . . . . ?
 C19 C21 O2 C22 176.77(15) . . . . ?
 C20 C16 N2 C17 54.9(2) . . . . ?
 C20 C16 N2 C18 -76.62(19) . . . . ?
 C20 C19 C21 O1 -171.30(18) . . . . ?
 C20 C19 C21 O2 10.5(3) . . . . ?
 C20 C23 O4 C24 -178.33(14) . . . . ?
 C21 C19 C20 C16 -179.09(16) . . . . ?
 C21 C19 C20 C23 0.8(3) . . . . ?
 N1 C1 C2 C3 178.21(17) . . . . ?
 N1 C1 C6 C5 -179.02(15) . . . . ?
 N1 C1 C6 C9 -4.6(3) . . . . ?
 N2 C16 C20 C19 178.28(15) . . . . ?
 N2 C16 C20 C23 -1.6(2) . . . . ?
 O1 C21 O2 C22 -1.5(3) . . . . ?
 O3 C23 O4 C24 2.8(2) . . . . ?

_shelx_res_file
;
TITL L086 IN C2/C
    l086.res
    created by SHELXL-2018/3 at 11:42:44 on 10-Sep-2019
CELL 1.54184 19.2416 19.8451 12.2391 90 117.999 90
ZERR 4 0.00133 0.00082 0.00077 0 0.0085 0
LATT 7
SYMM -X,+Y,0.5-Z
SFAC C H N O
UNIT 192 208 16 32

L.S. 6
PLAN  30
CONF
BOND
fmap 2
acta 135
REM <olex2.extras>
REM <HklSrc "%.\\L086.hkl">
REM </olex2.extras>

WGHT    0.065800    2.780400
FVAR       1.91700
C1    1    0.566109    0.208980    0.591103    11.00000    0.03255    0.03160 =
         0.04130   -0.00209    0.01837    0.00155
C2    1    0.581827    0.182560    0.704441    11.00000    0.04175    0.03740 =
         0.04739   -0.00021    0.02563   -0.00280
AFIX  43
H2    2    0.552945    0.145753    0.707718    11.00000   -1.20000
AFIX   0
C3    1    0.640389    0.209945    0.814896    11.00000    0.04609    0.04372 =
         0.03870    0.00357    0.02312    0.00061
AFIX  43
H3    2    0.649564    0.191184    0.890123    11.00000   -1.20000
AFIX   0
C4    1    0.684144    0.263735    0.813671    11.00000    0.03936    0.03764 =
         0.03301   -0.00142    0.01781    0.00288
AFIX  43
H4    2    0.721654    0.282295    0.887800    11.00000   -1.20000
AFIX   0
C5    1    0.672504    0.291344    0.699614    11.00000    0.03220    0.02938 =
         0.03626    0.00123    0.01768    0.00703
C6    1    0.613707    0.263419    0.586765    11.00000    0.03178    0.02903 =
         0.03766   -0.00036    0.01687    0.00633
C7    1    0.479855    0.114117    0.484153    11.00000    0.05294    0.04270 =
         0.05455   -0.00926    0.02604   -0.01366
AFIX 137
H7A   2    0.450196    0.116404    0.528924    11.00000   -1.20000
H7B   2    0.523832    0.084327    0.526236    11.00000   -1.20000
H7C   2    0.446802    0.097460    0.402158    11.00000   -1.20000
AFIX   0
C8    1    0.441631    0.225221    0.405596    11.00000    0.03606    0.05021 =
         0.05610   -0.00233    0.01436    0.00075
AFIX 137
H8A   2    0.412074    0.207952    0.323078    11.00000   -1.20000
H8B   2    0.460640    0.269525    0.402438    11.00000   -1.20000
H8C   2    0.408392    0.227412    0.444395    11.00000   -1.20000
AFIX   0
C9    1    0.609418    0.287130    0.474075    11.00000    0.03298    0.02966 =
         0.03223   -0.00295    0.01237    0.00320
AFIX  43
H9    2    0.572701    0.268734    0.399160    11.00000   -1.20000
AFIX   0
C10   1    0.658838    0.336663    0.475347    11.00000    0.03398    0.02742 =
         0.03344   -0.00047    0.01659    0.00561
C11   1    0.714917    0.366702    0.587330    11.00000    0.03049    0.02709 =
         0.03604    0.00195    0.01851    0.00711
C12   1    0.722216    0.343993    0.697466    11.00000    0.02969    0.03033 =
         0.03227   -0.00237    0.01307    0.00430
AFIX  43
H12   2    0.759694    0.362904    0.771247    11.00000   -1.20000
AFIX   0
C13   1    0.665898    0.361399    0.363616    11.00000    0.04009    0.02971 =
         0.03107   -0.00272    0.01678    0.00079
AFIX  13
H13   2    0.628368    0.339891    0.286105    11.00000   -1.20000
AFIX   0
C14   1    0.750834    0.348232    0.396248    11.00000    0.04699    0.03392 =
         0.03970    0.00146    0.02610    0.00901
AFIX  43
H14   2    0.765279    0.321997    0.347223    11.00000   -1.20000
AFIX   0
C15   1    0.802672    0.376827    0.499477    11.00000    0.03559    0.03665 =
         0.04162    0.00628    0.02378    0.01003
AFIX  43
H15   2    0.856641    0.371908    0.529415    11.00000   -1.20000
AFIX   0
C16   1    0.767501    0.419086    0.567252    11.00000    0.02767    0.03173 =
         0.03321    0.00125    0.01515    0.00403
C17   1    0.797399    0.491255    0.749193    11.00000    0.03210    0.03496 =
         0.03440   -0.00204    0.01322   -0.00134
AFIX 137
H17A  2    0.745654    0.476669    0.731824    11.00000   -1.20000
H17B  2    0.795179    0.537152    0.722963    11.00000   -1.20000
H17C  2    0.832080    0.488066    0.836499    11.00000   -1.20000
AFIX   0
C18   1    0.893398    0.480770    0.676019    11.00000    0.02867    0.05519 =
         0.04302   -0.00026    0.01384   -0.00391
AFIX 137
H18A  2    0.874196    0.516126    0.615422    11.00000   -1.20000
H18B  2    0.920955    0.448052    0.653059    11.00000   -1.20000
H18C  2    0.928553    0.499402    0.755428    11.00000   -1.20000
AFIX   0
C19   1    0.656911    0.437314    0.362355    11.00000    0.03253    0.02888 =
         0.03502   -0.00030    0.01996    0.00054
C20   1    0.708213    0.468041    0.466650    11.00000    0.02617    0.03102 =
         0.03140    0.00141    0.01599    0.00259
C21   1    0.594456    0.468632    0.249612    11.00000    0.02945    0.03868 =
         0.02968   -0.00170    0.01663   -0.00300
C22   1    0.543113    0.569365    0.139290    11.00000    0.03583    0.04718 =
         0.04339    0.01479    0.00650   -0.00115
AFIX  33
H22A  2    0.551910    0.617116    0.148657    11.00000   -1.20000
H22B  2    0.548800    0.553954    0.069558    11.00000   -1.20000
H22C  2    0.490912    0.559497    0.126174    11.00000   -1.20000
AFIX   0
C23   1    0.710092    0.542300    0.487455    11.00000    0.02443    0.03300 =
         0.02456    0.00059    0.00919    0.00197
C24   1    0.648488    0.631151    0.535854    11.00000    0.04870    0.02877 =
         0.05190   -0.00420    0.02957    0.00143
AFIX  33
H24A  2    0.606758    0.638845    0.556447    11.00000   -1.20000
H24B  2    0.697318    0.646693    0.602272    11.00000   -1.20000
H24C  2    0.637652    0.655236    0.461516    11.00000   -1.20000
AFIX   0
N1    3    0.508155    0.180818    0.476815    11.00000    0.03506    0.03448 =
         0.04466   -0.00372    0.01646   -0.00206
N2    3    0.826888    0.448255    0.682360    11.00000    0.02665    0.03924 =
         0.03373    0.00057    0.01439    0.00141
O1    4    0.544705    0.436773    0.164439    11.00000    0.04275    0.04378 =
         0.03421   -0.00289    0.01217   -0.00722
O2    4    0.599962    0.535492    0.250050    11.00000    0.03225    0.03543 =
         0.03391    0.00475    0.00769   -0.00062
O3    4    0.756360    0.580779    0.480790    11.00000    0.03287    0.03488 =
         0.03625   -0.00251    0.01689   -0.00415
O4    4    0.654097    0.560116    0.516828    11.00000    0.03279    0.02667 =
         0.03962   -0.00159    0.02024    0.00264
HKLF 4


REM  L086 IN C2/C
REM wR2 = 0.1191, GooF = S = 1.048, Restrained GooF = 1.048 for all data
REM R1 = 0.0413 for 2767 Fo > 4sig(Fo) and 0.0483 for all 3208 data
REM 275 parameters refined using 0 restraints

END

WGHT      0.0658      2.7805

REM Highest difference peak  0.272,  deepest hole -0.197,  1-sigma level  0.040
Q1    1   0.9096  0.3827  0.6043  11.00000  0.05    0.27
Q2    1   0.8917  0.5296  0.6956  11.00000  0.05    0.27
Q3    1   0.5841  0.4015  0.2171  11.00000  0.05    0.23
Q4    1   0.5577  0.1529  0.4503  11.00000  0.05    0.22
Q5    1   0.5453  0.2160  0.6391  11.00000  0.05    0.22
Q6    1   0.7061  0.3385  0.5375  11.00000  0.05    0.19
Q7    1   0.7156  0.3572  0.4194  11.00000  0.05    0.19
Q8    1   0.4972  0.2323  0.5840  11.00000  0.05    0.19
Q9    1   0.6616  0.4520  0.4279  11.00000  0.05    0.17
Q10   1   0.4644  0.1621  0.3808  11.00000  0.05    0.17
Q11   1   0.5913  0.2362  0.7580  11.00000  0.05    0.17
Q12   1   0.7946  0.4420  0.6173  11.00000  0.05    0.15
Q13   1   0.4913  0.5341  0.0918  11.00000  0.05    0.15
Q14   1   0.6954  0.4519  0.4006  11.00000  0.05    0.15
Q15   1   0.6334  0.4501  0.3078  11.00000  0.05    0.15
Q16   1   0.6120  0.1921  0.5758  11.00000  0.05    0.15
Q17   1   0.8180  0.3168  0.3869  11.00000  0.05    0.15
Q18   1   0.7311  0.4477  0.5149  11.00000  0.05    0.14
Q19   1   0.8404  0.4099  0.7159  11.00000  0.05    0.14
Q20   1   0.8930  0.4058  0.7588  11.00000  0.05    0.14
Q21   1   0.7340  0.3918  0.5857  11.00000  0.05    0.14
Q22   1   0.5333  0.1977  0.5597  11.00000  0.05    0.13
Q23   1   0.5298  0.6261  0.1861  11.00000  0.05    0.13
Q24   1   0.6547  0.4093  0.3606  11.00000  0.05    0.13
Q25   1   0.4620  0.2010  0.5040  11.00000  0.05    0.12
Q26   1   0.4997  0.4616  0.0552  11.00000  0.05    0.12
Q27   1   0.5994  0.6449  0.4546  11.00000  0.05    0.11
Q28   1   0.6553  0.2993  0.4792  11.00000  0.05    0.11
Q29   1   0.6114  0.5516  0.4385  11.00000  0.05    0.10
Q30   1   0.5672  0.5806  0.0809  11.00000  0.05    0.10
;
_shelx_res_checksum                5414
_shelx_hkl_file
;
   0   0   1 58.3495 22.5386   1
   0   0  -1 58.6113 22.7643   7
   0   0  -2 62969.6 776.875   7
   0   0   2 62885.2 779.730   1
   0   0   3 47.9725 50.8231   1
   0   0  -3 13.7835 56.1061   7
   0   0   4 92948.1 1264.22   1
   0   0  -4 95499.6 1287.07   7
   0   0  -5 23.3258 65.5107   7
   0   0   5 15.8905 55.0741   1
   0   0   6 31944.7 492.951   9
   0   0  -6 32060.9 493.420   6
   0   0  -6 32581.9 808.196   7
   0   0   6 31136.9 481.096   3
   0   0   6 32085.3 767.886   1
   0   0  -7 39.5631 35.5425   6
   0   0   7 11.6364 37.8971   3
   0   0  -7-11.4649 64.8011   7
   0   0   7-1.26342 41.3635   9
   0   0   8 4618.76 194.478   9
   0   0   8 4770.26 191.604   3
   0   0  -8 4825.25 196.605   6
   0   0   9 4.41180 43.8377   3
   0   0  -9-5.81847 46.9033   6
   0   0   9 43.7836 49.9501   9
   0   0  10 3079.88 158.310   3
   0   0  11-3.65126 36.1046   3
   0   0  12 3430.63 131.108   3
   0   2   0 37173.9 408.119   7
   0   2  -1 200.298 41.0064   7
   0   2   1 66.6454 31.1257   1
   0   2  -2 23565.8 446.060   7
   0  -2  -2 24564.2 372.242   7
   0   2   2 25156.5 441.193   1
   0   2  -3 3544.07 193.853   7
   0   2   3 4002.13 195.854   1
   0  -2  -3 3482.96 157.353   7
   0   2   4 60970.3 989.128   1
   0   2  -4 61282.0 1012.01   7
   0  -2  -4 58255.7 910.659   7
   0  -2   5 8152.87 198.020   3
   0   2   5 8023.83 355.880   1
   0   2  -5 8968.31 391.750   7
   0  -2  -5 8770.56 341.055   7
   0   2   5 7964.63 191.289   3
   0   2   6 4916.39 303.517   1
   0   2   6 4516.17 157.563   3
   0   2  -6 4421.92 310.944   7
   0   2  -6 4537.26 159.481   6
   0   2   6 4380.31 163.648   9
   0  -2   6 4476.10 163.621   3
   0  -2   6 4587.48 161.894   9
   0  -2  -6 4664.00 170.286   6
   0   2   7 120.075 48.0093   9
   0  -2   7 124.054 45.3455   9
   0  -2   7 86.1182 47.4660   3
   0   2  -7 80.9079 41.0186   6
   0   2   7-1.02155 67.2574   1
   0  -2  -7 92.1836 41.8504   6
   0   2   7 103.939 40.6306   3
   0   2  -7 87.3323 82.8813   7
   0   2   8 21479.5 423.710   3
   0  -2  -8 20646.6 447.765   6
   0   2   8 21501.5 448.058   9
   0   2  -8 21299.0 430.750   6
   0  -2   8 21615.7 437.556   9
   0  -2   8 20744.6 431.320   3
   0   2  -8 20938.0 785.803   7
   0  -2  -9 3395.30 179.306   6
   0   2   9 3770.66 173.577   3
   0   2   9 3232.66 169.719   9
   0  -2   9 3878.05 183.410   3
   0  -2  10 19106.1 418.747   3
   0   2  10 19378.2 408.000   3
   0  -2  11 67.2561 40.3337   3
   0   2  11 161.151 45.8719   3
   0  -2  12 2805.61 114.843   3
   0   4   0 6855.59 168.129   7
   0   4   1 26856.7 464.716   1
   0   4  -1 26210.5 444.984   7
   0   4   1 25803.3 340.552   7
   0   4  -2 204943. 2195.18   7
   0   4   2 205208. 2184.86   1
   0   4   3 2017.23 156.872   1
   0   4  -3 2585.08 182.283   7
   0   4   4 730.496 119.288   1
   0   4  -4 688.160 128.592   7
   0   4  -5 3346.33 261.732   7
   0   4   5 3137.26 243.811   1
   0  -4   5 3204.66 107.276   4
   0   4   5 3203.51 129.698   9
   0   4   5 3147.18 115.928   3
   0   4   6 11307.5 281.465   9
   0  -4   6 10958.6 261.250   9
   0   4   6 12262.0 510.402   1
   0  -4   6 11281.6 275.346   3
   0   4  -6 11154.4 264.979   6
   0  -4  -6 11268.0 285.219   6
   0   4  -6 10316.1 505.963   7
   0   4   6 11200.2 254.847   3
   0   4  -7 435.984 134.563   7
   0   4   7 584.444 128.623   1
   0   4   7 561.929 69.8296   3
   0  -4   7 487.824 67.5000   3
   0   4   7 320.664 58.3206   9
   0  -4   7 379.231 61.5418   9
   0  -4  -7 436.592 72.3045   6
   0   4  -7 405.669 61.5861   6
   0   4   8 631.399 82.1360   9
   0   4   8 758.123 79.8729   3
   0  -4  -8 594.459 88.1298   6
   0   4   8 860.206 160.063   1
   0  -4   8 617.005 75.0767   9
   0   4  -8 785.777 173.080   7
   0  -4   8 716.847 86.4647   3
   0   4  -8 749.009 81.6756   6
   0   4   9-50.2831 49.3983   3
   0  -4  -9-45.9422 45.9033   6
   0   4   9 90.9260 52.7527   9
   0  -4   9-23.1780 45.3831   3
   0  -4 -10 556.809 80.4558   6
   0   4  10 576.376 116.589   9
   0   4  10 509.447 70.2813   3
   0  -4  10 564.961 76.6856   3
   0  -4  11 15.7780 34.9722   3
   0  -4  12 2027.51 94.7541   3
   0   6   0 2062.48 112.847   7
   0   6  -1 8920.78 272.167   7
   0   6   1 8597.82 295.004   1
   0   6   1 8529.75 197.215   7
   0   6   2 45272.7 566.537   7
   0   6   2 48064.4 812.748   1
   0   6  -2 47733.9 806.013   7
   0   6  -3 5311.82 279.886   7
   0   6   3 6496.83 297.539   1
   0   6   4 19310.4 342.568   9
   0   6   4 19985.1 304.121   3
   0   6   4 20289.6 596.209   1
   0   6  -4 19823.7 605.039   7
   0   6   5 165.024 34.8398   3
   0   6   5 186.070 87.4621   1
   0  -6  -5 91.7979 39.2554   6
   0   6  -5 356.170 129.691   7
   0   6   5 269.447 52.0100   9
   0  -6   5 210.970 37.7392   4
   0  -6  -6 7541.07 241.539   6
   0  -6   6 6896.80 186.911   4
   0  -6   6 7455.31 221.823   9
   0   6   6 7972.89 209.336   3
   0   6   6 7548.99 239.564   9
   0   6   6 7808.74 433.065   1
   0   6  -6 7995.00 446.856   7
   0   6   7 1353.09 200.690   1
   0   6   7 1025.35 100.283   9
   0  -6   7 916.615 83.8616   9
   0  -6  -7 1068.19 105.900   6
   0   6  -7 961.587 201.773   7
   0   6   7 1264.42 93.8479   3
   0  -6   7 1325.74 104.129   3
   0   6   8 609.007 86.0444   9
   0  -6  -8 713.059 93.1197   6
   0   6  -8 781.483 173.286   7
   0   6   8 693.496 152.307   1
   0  -6   8 775.085 89.0876   3
   0   6   8 662.913 79.0678   3
   0  -6   9 47.2122 46.8218   3
   0  -6  -9 4.01945 48.4512   6
   0   6   9 49.3679 49.4538   9
   0   6  10 86.9792 50.6697   9
   0  -6  10-21.7256 41.0236   3
   0  -6 -10 140.701 52.6916   6
   0  -6  11 85.8521 43.5732   3
   0   8   0 43357.9 681.501   7
   0   8   0 45899.1 842.693   1
   0   8   1 41.4008 66.3072   1
   0   8   1 41.8385 30.9104   7
   0   8  -1-35.0887 55.8744   7
   0   8  -2 71.5663 67.1927   7
   0   8   2 37.4347 64.4424   1
   0   8   3 34844.2 807.704   1
   0   8  -3 35285.2 806.954   7
   0   8   3 35153.8 510.177   9
   0  -8  -3 35640.7 495.421   6
   0  -8   4 1012.23 64.4764   4
   0   8  -4 927.806 162.866   7
   0  -8  -4 994.692 82.4154   6
   0   8   4 1184.91 166.238   1
   0   8   4 992.563 85.1488   9
   0  -8   5 1269.29 76.3299   4
   0   8  -5 1581.29 204.371   7
   0  -8  -5 1304.99 102.158   6
   0   8   5 1467.95 188.288   1
   0   8   5 1415.17 106.265   9
   0  -8   6 27029.4 428.265   4
   0  -8  -6 26568.2 513.788   6
   0   8  -6 28068.4 903.112   7
   0   8   6 27133.8 512.055   9
   0   8   6 26297.1 857.933   1
   0   8   7 29.7512 72.0815   1
   0   8  -7-38.5455 102.488   7
   0  -8  -7-24.4110 51.3864   6
   0  -8   7-4.35855 37.9842   9
   0  -8   7 72.9614 49.7368   3
   0   8   7-11.6154 50.5275   9
   0   8   8 51.3974 53.2977   9
   0  -8   8 152.693 58.0035   3
   0  -8  -8 26.4792 52.7072   6
   0   8   8 27.4550 67.7587   1
   0   8  -8 27.4863 89.6291   7
   0  -8  -9 693.163 98.3816   6
   0   8   9 559.042 83.7566   9
   0  -8   9 562.058 80.4385   3
   0  -8  10 28.4879 43.6548   3
   0   8  10 38.6872 48.1540   9
   0  -8 -10 161.368 62.0916   6
   0  -8  11 598.926 61.4566   3
   0  10   0 65625.9 766.497   5
   0  10   0 65952.0 1197.03   1
   0  10   0 65610.3 949.690   7
   0  10   1 20197.7 333.654   5
   0  10   1 19585.7 356.150   9
   0  10  -1 20348.0 520.626   7
   0  10   1 18882.0 592.344   1
   0  10   2 48.6380 38.7279   9
   0  10   2 10.9091 26.4435   5
   0 -10   2 33.4262 24.9371   4
   0  10  -2 51.5944 60.2499   7
   0  10   2 109.439 87.4656   1
   0  10  -3 7637.80 386.273   7
   0  10   3 8137.62 410.092   1
   0  10   3 7744.30 227.034   9
   0 -10   3 7616.07 186.841   4
   0 -10  -4 2120.00 127.172   6
   0 -10   4 2200.03 101.493   4
   0  10   4 2266.28 133.334   9
   0  10   4 2310.90 241.407   1
   0  10  -4 2468.22 238.015   7
   0 -10   5 3158.10 123.411   4
   0  10   5 3133.45 165.026   9
   0 -10  -5 3126.31 164.375   6
   0  10  -5 3132.97 301.436   7
   0  10   5 2734.66 274.707   1
   0  10   6 1370.17 118.874   9
   0  10   6 1494.20 212.688   1
   0  10  -6 1326.00 221.732   7
   0 -10   6 1588.34 96.2401   4
   0 -10  -6 1400.34 123.758   6
   0  10   7 2047.33 251.320   1
   0  10   7 1902.28 142.255   9
   0 -10  -7 1990.17 151.833   6
   0  10  -7 1915.42 269.948   7
   0 -10   8 1053.41 105.023   3
   0 -10  -8 1020.68 117.318   6
   0  10   8 990.503 112.460   9
   0  10   9 3407.87 179.956   9
   0 -10  -9 3377.85 191.852   6
   0 -10   9 3489.84 173.481   3
   0 -10  10-0.62224 36.1167   3
   0 -10 -10-7.36228 44.5445   6
   0  10  10 6.19125 40.8834   9
   0  12   0 30253.3 848.931   1
   0  12   0 30168.4 477.269   5
   0 -12   0 29245.8 430.814   4
   0  12  -1 182.707 92.7033   1
   0  12  -1 134.315 38.9965   5
   0  12   1 146.976 42.5444   5
   0  12   1 120.848 75.9310   1
   0 -12   1 151.382 33.4969   4
   0  12   2 2.29586 43.0188   9
   0  12   2 26.7445 31.7036   5
   0  12   2 0.93428 74.0417   1
   0 -12   2-5.77560 27.5743   4
   0  12  -2-31.3307 53.9998   7
   0  12  -3 424.555 120.110   7
   0 -12  -3 404.573 64.4726   6
   0  12   3 407.624 113.683   1
   0 -12   3 502.274 53.7074   4
   0  12   3 493.510 76.2715   9
   0  12   4 2950.15 160.520   9
   0 -12  -4 3134.94 170.643   6
   0  12   4 2950.71 285.301   1
   0 -12   4 3065.25 126.315   4
   0  12  -4 3270.96 289.148   7
   0  12  -5 224.466 130.452   7
   0  12   5 260.451 67.3700   9
   0 -12  -5 323.727 74.7471   6
   0  12   5 406.962 127.616   1
   0 -12   5 283.832 45.0126   4
   0  12  -6 60.9267 95.8414   7
   0  12   6 85.5695 56.8899   9
   0  12   6 129.535 100.959   1
   0 -12   6 108.215 37.0388   4
   0 -12  -6 155.338 70.2846   6
   0 -12  -7 628.597 99.0671   6
   0  12   7 312.361 75.7880   9
   0 -12  -8 676.680 106.380   6
   0 -12   8 641.468 82.8735   3
   0  12   8 669.945 96.6094   9
   0  12   9 10204.0 309.250   9
   0 -12  -9 10488.6 330.798   6
   0 -12   9 9984.60 282.250   3
   0 -12  10 158.349 39.2703   3
   0  12  10 181.591 48.1002   9
   0 -12 -10 142.077 48.3097   6
   0  14   0 16074.0 671.040   1
   0  14   0 16469.4 360.171   5
   0  14   1 9770.48 267.470   5
   0  14  -1 9322.89 268.753   5
   0  14   1 9615.33 516.576   1
   0  14  -1 10054.5 533.379   1
   0  14  -2 896.056 86.8916   5
   0  14  -2 923.990 171.916   1
   0  14   2 700.643 152.616   1
   0  14   2 816.502 80.4206   5
   0 -14  -3 414.606 78.7543   6
   0  14   3 452.057 81.2332   9
   0  14   3 525.881 148.824   1
   0  14   4 18601.4 459.072   9
   0 -14   4 19718.7 356.269   4
   0 -14  -4 19318.6 475.634   6
   0  14   4 20502.2 804.826   1
   0 -14   5 64.6041 32.5407   4
   0  14  -5-132.288 98.7595   7
   0  14   5-45.9318 90.4815   1
   0  14   5 40.9722 59.3637   9
   0 -14  -5 39.7130 61.7380   6
   0 -14   6 311.603 48.2104   4
   0 -14  -6 288.039 83.0583   6
   0  14   6 290.145 75.8205   9
   0 -14  -7 717.217 107.678   6
   0  14   7 778.801 104.743   9
   0 -14  -8 512.780 88.4957   6
   0  14   8 422.135 77.6072   9
   0 -14   8 446.236 67.9939   3
   0  14   9 73.1943 44.6362   9
   0 -14  -9 107.993 53.5064   6
   0 -14   9 138.887 42.6955   3
   0  16   0-12.8499 45.9427   5
   0  16   0 167.778 96.3708   1
   0  16   1 710.424 83.6295   5
   0  16   1 641.284 149.652   1
   0  16  -1 861.724 173.681   1
   0  16  -1 726.732 84.6619   5
   0  16  -2 1860.95 129.418   5
   0  16   2 1869.06 250.159   1
   0  16  -2 1736.93 244.842   1
   0 -16  -3 1712.44 149.802   6
   0  16  -3 1663.35 122.762   5
   0  16  -4 1441.68 116.011   5
   0 -16  -4 1498.00 143.220   6
   0  16  -5 601.983 82.6653   5
   0 -16  -5 621.173 103.759   6
   0  16  -6 5175.02 213.071   5
   0 -16  -6 5537.15 256.630   6
   0 -16   7-33.0335 42.5736   3
   0 -16  -7 39.5744 52.5719   6
   0  16  -7 31.4067 36.7373   5
   0  16  -8 310.772 51.5554   5
   0 -16   8 180.548 43.4089   3
   0 -16  -8 325.339 72.1269   6
   0  18   0-7.77163 42.5946   5
   0  18  -1 243.200 57.9941   5
   0 -18  -2 58.8693 63.2422   6
   0  18  -2 137.798 49.9098   5
   0 -18  -3 7222.13 292.415   6
   0  18  -3 6901.83 248.922   5
   0 -18  -4-17.1528 65.8617   6
   0  18  -4 12.2789 38.3589   5
   0  18  -5 673.607 78.0610   5
   0 -18  -5 711.636 101.373   6
   0  18  -6 3610.40 159.167   5
   0 -18  -6 3950.80 203.096   6
   0 -18  -7 685.857 85.7546   6
   0 -20   0 2235.28 150.100   6
   0 -20  -1 187.600 65.1190   6
   0  20  -1 212.391 50.8077   5
   0 -20  -2 3077.61 181.652   6
   0  20  -2 2801.13 144.807   5
   0 -20  -3 5083.52 229.353   6
   0  20  -3 5136.33 191.720   5
   0 -20  -4 995.511 103.884   6
   0  20  -4 868.199 77.0659   5
   0 -20  -5 599.869 82.9113   6
   0 -20  -6 32.7523 38.7566   6
   0 -22   0 256.430 56.3144   6
   0 -22   1 69.4223 36.4457   6
   0 -22  -1 258.275 58.7956   6
   0 -22  -2 159.954 49.7763   6
   0 -22   2 91.9941 38.4213   6
   0 -22  -3 290.397 59.5510   6
  -1  -1  12 18.3240 26.2294   3
  -1   1  11 514.823 66.4597   3
  -1  -1  11 509.161 67.1505   3
   1   1 -10 30606.8 571.338   6
  -1  -1  10 29102.1 564.265   9
  -1   1  10 32211.1 545.217   3
   1  -1 -10 30910.4 590.577   6
  -1   1  10 29686.9 577.665   9
  -1  -1  10 31893.7 554.411   3
  -1  -1   9 22995.8 488.113   9
   1  -1  -9 23219.0 497.617   6
   1   1  -9 23054.4 484.991   6
  -1   1   9 24515.7 464.615   3
  -1  -1   9 23477.6 464.045   3
  -1   1   9 23434.7 497.560   9
  -1   1   8 810.399 79.9314   3
   1   1  -8 858.858 88.7943   6
  -1  -1   8 708.820 83.1506   9
   1  -1  -8 800.116 94.0504   6
  -1   1   8 860.563 92.3296   9
  -1  -1   8 834.249 83.0390   3
   1   1  -7 923.919 160.362   7
  -1   1   7 902.455 86.7561   9
  -1   1   7 822.522 73.9949   3
   1  -1  -7 855.362 84.1217   6
  -1   1   7 777.910 129.933   1
   1   1  -7 813.633 81.6883   6
  -1  -1   7 742.479 71.7327   3
  -1  -1   7 894.722 87.3890   9
   1  -1  -6 1382.38 96.5271   6
   1   1  -6 1350.10 178.362   7
  -1  -1   6 1694.86 92.3633   3
  -1   1   6 1609.43 161.611   1
  -1   1   6 1437.38 87.4070   3
  -1   1   6 1135.83 86.2021   9
   1   1  -6 1423.78 91.0642   6
  -1  -1   6 1335.13 91.5121   9
  -1   1   5-2.51324 62.3483   1
   1  -1  -5 146.489 86.4682   7
   1   1  -5 32.0143 84.6376   7
  -1  -1   4 14082.6 366.196   1
   1  -1  -4 14554.7 401.030   7
   1   1  -4 14894.1 424.910   7
  -1   1   4 14641.1 397.663   1
   1  -1  -3 3541.93 162.495   7
  -1  -1   3 3790.42 158.571   1
   1   1  -3 3744.90 180.356   7
  -1   1   3 3912.68 173.231   1
  -1  -1   2 116.282 32.8930   1
  -1   1   2 130.781 37.8344   1
   1   1  -2 128.848 48.6916   7
   1   1  -1 24448.8 328.714   7
  -1   1   1 23931.5 306.786   1
  -1   1   0 51206.6 552.038   7
  -1   1  -1 117557. 1234.34   7
  -1  -1  -1 118355. 1144.62   7
   1   1   1 118524. 1221.90   1
  -1   1  -2 24203.2 444.423   7
   1  -1   2 23760.5 417.062   1
  -1  -1  -2 23623.8 393.431   7
   1   1   2 23858.6 446.190   1
  -1   1  -3 50722.9 813.255   7
   1  -1   3 51713.9 776.744   1
   1   1   3 50769.0 813.511   1
  -1  -1  -3 49449.4 748.095   7
  -1   1  -4 11603.8 392.122   7
   1   1   4 9256.68 353.866   1
  -1  -1  -4 11707.3 362.664   7
   1  -1   4 9973.37 341.343   1
   1   1   5 13442.9 269.235   3
   1  -1   5 13449.5 258.697   2
   1   1   5 14207.2 484.424   1
   1  -1   5 13394.8 275.121   3
   1   1   5 13532.5 263.571   2
  -1   1  -5 13431.6 481.571   7
  -1  -1  -5 13980.9 467.969   7
   1  -1   6 5249.01 169.620   2
  -1   1  -6 4400.39 316.229   7
   1   1   6 4782.65 168.060   3
  -1  -1  -6 4631.38 290.622   7
   1   1   6 5437.13 315.947   1
   1  -1   6 4938.09 173.496   3
   1   1   6 4376.80 159.284   9
   1  -1   6 4470.40 159.234   9
  -1   1  -6 5040.14 172.401   6
  -1  -1  -6 4572.60 164.737   6
   1  -1   7 11282.6 289.734   3
  -1  -1  -7 10731.7 485.311   7
  -1   1  -7 10557.5 271.262   6
   1   1   7 10476.2 276.306   9
   1  -1   7 10374.8 267.521   9
  -1   1  -7 10515.5 516.376   7
  -1  -1  -7 10592.4 281.352   6
   1   1   7 11686.3 288.473   3
  -1  -1  -8 15918.6 369.333   6
  -1   1  -8 14250.9 642.300   7
   1  -1   8 16490.9 378.072   3
   1   1   8 15579.1 359.768   9
   1   1   8 15596.4 363.969   3
   1  -1   9 5087.49 212.467   3
   1   1   9 5043.54 206.594   3
   1   1  10 452.434 66.1032   3
   1  -1  10 540.616 76.0306   3
   1   1  11 418.907 57.7685   3
   1  -1  11 315.210 54.6944   3
   1  -1  12 243.755 37.8437   3
  -1  -3  12 605.126 57.0414   3
  -1  -3  11 41.6897 40.8964   3
  -1   3  11-32.6917 45.6833   9
   1  -3 -11-24.7514 39.4850   6
  -1  -3  10 141.599 51.6669   3
  -1   3  10 51.5555 45.7589   9
   1  -3 -10 123.559 57.1616   6
  -1   3  10 152.211 43.4246   3
   1  -3  -9 8480.42 298.874   6
  -1   3   9 8509.43 293.405   9
   1   3  -9 8487.68 276.055   6
  -1  -3   9 8347.97 277.233   9
  -1   3   9 9335.38 262.698   3
  -1  -3   9 8786.23 270.366   3
  -1   3   8 5254.60 353.185   1
  -1   3   8 5164.74 185.565   3
  -1  -3   8 5212.77 198.965   3
   1   3  -8 4908.43 202.241   6
   1   3  -8 5183.43 389.033   7
  -1  -3   8 5005.90 203.070   9
   1  -3  -8 4975.64 215.044   6
  -1   3   8 4907.11 207.797   9
  -1  -3   7 1746.92 113.312   9
  -1   3   7 1963.68 123.775   9
   1  -3  -7 1863.70 123.788   6
   1   3  -7 1896.16 226.629   7
  -1  -3   7 1815.85 110.323   3
   1   3  -7 1916.61 115.615   6
  -1   3   7 1886.42 106.618   3
  -1   3   7 1976.70 205.724   1
   1   3  -6 9262.06 237.834   6
  -1   3   6 8887.11 403.840   1
   1  -3  -6 9562.95 253.002   6
  -1  -3   6 9444.13 239.502   9
  -1  -3   6 9160.59 229.207   3
  -1   3   6 9943.08 254.407   9
   1   3  -6 9705.28 453.600   7
  -1   3   6 9187.05 219.617   3
  -1   3   5 28826.0 692.997   1
   1   3  -5 26929.0 720.497   7
   1   3  -4 5724.40 279.646   7
  -1   3   4 5461.38 258.314   1
  -1   3   3 116347. 1415.62   1
   1   3  -3 117864. 1460.66   7
   1   3  -2 11660.2 297.003   7
  -1   3   2 13400.4 305.145   1
   1   3  -1 52899.8 641.433   7
  -1   3   1 51979.0 661.946   1
  -1   3   0 66865.1 770.009   7
   1   3   0 65917.6 774.313   1
   1   3   0 66604.1 652.120   7
   1   3   1 47659.9 669.517   1
  -1   3  -1 52181.0 690.035   7
   1   3   2 3184.36 166.828   1
  -1   3  -2 3393.77 181.171   7
  -1  -3  -3 99539.3 1155.10   7
   1   3   3 98616.1 1338.03   1
  -1   3  -3 99345.9 1355.13   7
  -1  -3  -4 18424.7 435.589   7
   1   3   4 18407.6 533.511   1
  -1   3  -4 16448.0 525.795   7
   1  -3   5 1902.35 101.383   3
   1   3   5 1816.37 95.7259   3
   1   3   5 2174.12 104.428   9
  -1   3  -5 2093.03 221.756   7
   1  -3   5 1775.29 83.5737   4
   1  -3   5 1677.37 86.9317   2
   1   3   5 1881.03 194.010   1
   1  -3   6 587.898 69.4679   3
  -1   3  -6 578.066 62.8243   6
   1   3   6 784.798 142.243   1
   1   3   6 633.997 63.7649   3
   1  -3   6 575.824 61.5821   2
   1  -3   6 561.131 63.5522   9
   1   3   6 574.747 68.9170   9
  -1   3  -6 685.955 145.969   7
  -1  -3  -6 601.975 71.8876   6
   1  -3   7 17224.3 380.640   3
  -1  -3  -7 17411.0 385.888   6
   1   3   7 17114.2 361.265   3
   1   3   7 17162.0 371.466   9
  -1   3  -7 17594.5 696.731   7
   1   3   7 17402.9 651.545   1
  -1  -3  -8 2260.19 142.511   6
   1   3   8 2090.21 134.061   9
   1   3   8 2288.67 134.608   3
   1  -3   8 2242.77 142.425   3
  -1   3  -8 2208.64 264.899   7
   1  -3   9 389.812 73.2055   3
   1   3   9 479.270 70.7475   3
   1   3  10 228.927 52.8564   3
   1  -3  10 146.820 55.3222   3
   1  -3  11 81.7075 40.8732   3
  -1  -5  12-39.4249 28.7148   3
  -1   5  11 4066.63 181.213   9
  -1  -5  11 4250.66 169.493   3
   1  -5 -11 3953.08 183.768   6
   1  -5 -10 16.5982 48.7252   6
  -1   5  10-1.66496 50.8472   9
  -1  -5  10 25.0953 44.4475   3
  -1  -5   9 13942.8 358.053   9
  -1   5   9 14536.1 340.614   3
  -1   5   9 14583.1 631.525   1
   1  -5  -9 13597.9 393.013   6
  -1   5   9 13792.2 385.628   9
  -1  -5   9 14249.6 354.928   3
  -1   5   8 1027.90 88.8805   3
  -1  -5   8 1030.49 95.4508   3
   1  -5  -8 995.393 104.848   6
  -1  -5   8 998.860 93.7245   9
   1   5  -8 766.725 165.063   7
  -1   5   8 1141.99 111.318   9
  -1   5   8 1127.52 187.735   1
  -1   5   7 494.328 121.110   1
  -1   5   7 414.655 56.3168   3
   1  -5  -7 298.203 60.3068   6
  -1   5   7 390.350 66.3282   9
  -1  -5   7 306.340 57.7000   3
   1   5  -7 383.937 57.1440   6
  -1  -5   7 301.645 57.5305   9
   1   5  -7 102.527 93.9771   7
  -1   5   6 3409.91 154.318   9
  -1   5   6 3141.93 259.971   1
   1  -5  -6 3447.64 155.844   6
   1   5  -6 3262.44 281.645   7
  -1  -5   6 3279.36 139.312   3
  -1  -5   6 3389.91 148.216   9
  -1   5   6 3368.29 129.661   3
   1   5  -6 3204.97 142.995   6
  -1   5   5 47780.8 636.016   9
  -1  -5   5 46690.6 550.586   4
  -1   5   5 45813.8 569.779   3
  -1   5   5 44169.5 955.428   1
   1  -5  -5 47007.2 633.068   6
   1   5  -5 46539.1 1014.18   7
  -1   5   4 23.5461 64.1522   1
   1   5  -4 46.8768 82.8163   7
  -1   5   3 15132.4 423.327   1
   1   5  -3 13818.3 420.514   7
   1   5  -2 512.583 82.3551   7
  -1   5   2 322.566 73.9460   1
  -1   5   1 27619.7 517.562   1
  -1   5   1 28469.8 444.754   7
   1   5  -1 28775.5 469.389   7
  -1   5   0 34794.2 544.932   7
   1   5   0 34869.5 443.659   7
   1   5   0 35907.5 585.421   1
  -1   5  -1 78153.0 1042.59   7
   1   5   1 81017.6 1055.99   1
   1   5   2 19221.2 465.019   1
  -1   5  -2 17920.7 460.258   7
  -1   5  -3 567.166 106.809   7
   1   5   3 501.776 100.108   1
   1   5   4 95398.6 995.115   3
  -1   5  -4 97725.2 1507.87   7
   1   5   4 98281.2 1491.39   1
   1  -5   4 94280.8 982.879   4
   1  -5   5 837.455 63.2741   2
  -1   5  -5 828.136 159.468   7
   1   5   5 792.158 63.5837   3
   1   5   5 803.405 72.3854   9
  -1  -5  -5 933.223 78.7870   6
   1   5   5 850.949 153.560   1
   1  -5   5 878.901 62.1515   4
   1   5   6 64.8204 32.8749   3
   1   5   6 206.547 52.2848   9
   1  -5   6 76.0746 34.0693   2
   1   5   6-1.69032 66.1984   1
   1  -5   6 86.4219 39.9646   3
  -1   5  -6 108.493 112.885   7
  -1  -5  -6 158.844 49.7166   6
   1   5   7 10313.4 521.927   1
  -1   5  -7 9246.07 547.174   7
   1  -5   7 10443.8 294.508   3
  -1  -5  -7 9823.05 296.587   6
   1   5   7 9868.08 282.485   9
   1   5   7 10411.9 267.800   3
   1   5   8 2317.91 256.102   1
  -1   5  -8 2096.48 279.531   7
   1   5   8 2109.26 125.977   3
   1   5   8 2121.24 136.883   9
   1  -5   8 2002.10 139.609   3
  -1  -5  -8 2155.22 145.820   6
  -1  -5  -9 2031.83 140.162   6
   1  -5   9 2107.53 140.174   3
   1   5   9 2200.59 130.846   3
   1   5   9 2042.90 133.022   9
   1  -5  10 48.2114 43.8362   3
   1  -5  11 946.933 81.7465   3
  -1  -7  11 443.080 58.4662   3
  -1   7  11 737.587 85.3968   9
   1  -7 -11 488.962 72.5187   6
   1  -7 -10 1691.63 136.346   6
  -1  -7  10 1821.80 120.219   3
  -1   7  10 1918.05 140.860   9
  -1  -7   9 227.405 62.0779   3
  -1   7   9 211.649 64.7880   9
   1  -7  -9 223.269 68.9788   6
  -1  -7   9 181.633 55.9287   9
   1   7  -8 973.497 190.387   7
  -1  -7   8 875.954 89.4132   3
  -1  -7   8 790.486 86.1617   9
  -1   7   8 774.526 99.4894   9
  -1   7   8 1056.03 182.482   1
   1  -7  -8 819.183 102.473   6
  -1   7   7 1655.51 124.746   9
   1  -7  -7 1508.93 123.042   6
  -1  -7   7 1676.93 116.925   9
  -1   7   7 1833.26 228.072   1
  -1  -7   7 1613.49 115.291   3
   1   7  -7 1739.29 239.975   7
  -1   7   6 9267.94 268.455   9
  -1  -7   6 9039.81 211.610   4
  -1   7   6 9657.20 482.437   1
   1   7  -6 9056.91 486.366   7
   1  -7  -6 9182.97 272.859   6
  -1  -7   5 4903.28 138.601   4
   1   7  -5 4339.42 323.547   7
   1  -7  -5 4834.02 178.063   6
  -1   7   5 4796.85 179.617   9
  -1   7   5 5206.01 324.397   1
  -1   7   4 1756.02 181.840   1
   1   7  -4 2015.26 196.813   7
   1  -7  -4 1827.69 97.3549   6
  -1   7   4 1997.87 106.318   9
   1   7  -3 7497.91 324.371   7
  -1   7   3 7336.17 325.645   1
  -1   7   2 29.5812 32.4480   7
  -1   7   2 79.2475 63.6109   1
   1   7  -2 66.7010 58.8643   7
  -1   7   1 4823.31 239.416   1
  -1   7   1 4476.95 180.385   7
   1   7  -1 4604.20 192.186   7
  -1   7   0 9312.75 285.588   7
   1   7   0 9052.51 218.451   7
   1   7   0 8848.84 321.285   1
   1   7   1 1686.05 150.276   1
   1   7   1 1693.48 58.5706   7
  -1   7  -2 4583.92 255.497   7
   1   7   2 5138.04 266.754   1
  -1   7  -3 24405.7 655.086   7
   1   7   3 24572.5 648.104   1
  -1   7  -4 5217.45 326.116   7
   1   7   4 5302.46 174.359   9
  -1  -7  -4 5435.17 175.620   6
   1   7   4 5741.54 339.476   1
   1  -7   4 5375.62 149.732   4
  -1  -7  -5 13649.7 315.196   6
   1   7   5 13422.3 309.520   9
   1  -7   5 13407.6 261.351   4
   1  -7   5 13425.4 249.936   2
  -1   7  -5 13067.2 567.282   7
   1   7   5 13050.9 548.870   1
   1   7   6 10550.2 262.913   3
  -1   7  -6 11633.0 572.963   7
   1  -7   6 11980.3 264.414   4
   1   7   6 11515.2 309.760   9
  -1  -7  -6 11894.5 317.250   6
   1   7   6 11700.2 559.900   1
   1  -7   7 9128.02 284.723   3
   1   7   7 8334.13 277.159   9
  -1  -7  -7 8531.15 286.677   6
  -1   7  -7 7951.27 522.812   7
   1   7   7 8973.53 507.271   1
   1   7   8 873.491 94.3367   9
   1   7   8 1274.25 194.207   1
   1  -7   8 1140.16 111.806   3
  -1  -7  -8 885.623 104.831   6
  -1   7  -8 940.765 182.192   7
  -1  -7  -9 1746.96 134.076   6
   1  -7   9 1811.91 131.110   3
   1   7   9 1479.37 119.064   9
   1  -7  10 49.4791 44.4053   3
   1  -7  11-7.10478 29.5927   3
   1  -9 -11 543.100 71.8477   6
  -1   9  11 543.899 66.0111   9
  -1  -9  11 702.241 64.5613   3
  -1   9  10 2068.33 143.398   9
   1  -9 -10 1913.49 143.306   6
  -1  -9  10 1882.03 118.604   3
   1  -9  -9 208.724 73.3140   6
  -1  -9   9 187.483 54.5360   3
  -1   9   9 146.104 63.6931   9
  -1   9   8 4583.79 223.600   9
   1   9  -8 4740.94 414.741   7
  -1  -9   8 4493.46 196.890   3
  -1   9   8 4920.23 382.883   1
  -1  -9   8 4446.08 192.230   9
   1  -9  -8 4482.39 226.902   6
   1  -9  -7 2151.12 153.218   6
   1   9  -7 2546.57 291.616   7
  -1  -9   7 2236.88 141.131   9
  -1   9   7 2401.85 273.853   1
  -1   9   7 2103.41 153.013   9
   1  -9  -6 1566.02 124.111   6
   1   9  -6 1672.55 233.468   7
  -1   9   6 1695.17 217.816   1
  -1   9   6 1627.70 124.203   9
  -1  -9   6 1723.03 93.0079   4
   1  -9  -5 1200.80 99.7603   6
   1   9  -5 1177.24 181.007   7
  -1   9   5 1090.77 94.7238   9
  -1   9   5 999.627 160.242   1
  -1  -9   5 1140.65 70.8829   4
  -1   9   4 4702.30 312.395   1
  -1   9   4 4042.68 162.459   9
  -1  -9   4 4257.19 127.606   4
   1   9  -4 3735.02 284.112   7
   1  -9  -4 4167.97 166.329   6
   1   9  -3 777.075 127.035   7
   1  -9  -3 647.413 64.1650   6
  -1   9   3 597.836 63.1986   9
  -1   9   3 463.708 113.943   1
  -1   9   2 33.0083 34.7976   9
  -1   9   2-86.2884 84.2659   1
   1   9  -2 33.7350 60.0957   7
  -1   9   1 34550.0 771.355   1
  -1   9   1 34019.2 603.054   7
   1   9  -1 34360.2 634.035   7
  -1   9   0 52801.9 865.378   7
   1   9   0 52355.4 978.380   1
   1   9   0 52844.4 719.009   7
  -1   9   0 52278.8 989.293   1
  -1   9  -1 3903.14 236.699   7
   1   9   1 4106.54 140.791   9
   1   9   1 3677.76 249.431   1
  -1   9  -2 1282.51 149.396   7
   1   9   2 1509.05 91.9565   9
   1   9   2 1406.65 80.1812   5
   1   9   2 1199.59 157.509   1
  -1   9  -3 103.751 84.7318   7
   1   9   3 272.259 93.8259   1
   1   9   3 69.5107 41.8962   9
  -1  -9  -3 273.577 49.4070   6
   1  -9   3 142.539 33.5371   4
   1   9   4 1136.19 92.8665   9
   1   9   4 1011.62 164.010   1
   1  -9   4 1011.62 71.7807   4
  -1   9  -4 1038.82 174.061   7
  -1  -9  -4 1097.44 89.9758   6
  -1  -9  -5 1389.27 110.770   6
   1   9   5 1434.07 202.346   1
  -1   9  -5 1275.88 206.488   7
   1  -9   5 1354.72 83.6931   4
   1   9   5 1262.03 102.957   9
   1  -9   6 49.1507 31.1298   4
   1   9   6 89.2847 55.8392   9
   1   9   6-29.4198 73.3239   1
  -1  -9  -6 92.1021 51.1574   6
  -1   9  -6 30.0977 89.8966   7
  -1  -9  -7 1304.83 126.962   6
   1   9   7 1420.77 223.858   1
   1   9   7 1061.64 109.608   9
   1  -9   7 1272.67 119.586   3
  -1   9  -7 1034.72 206.796   7
   1  -9   8 1983.33 182.182   3
  -1  -9  -8 1794.81 145.332   6
   1   9   8 1637.92 132.588   9
   1  -9   9 894.101 93.4632   3
   1   9   9 910.410 96.5725   9
  -1  -9  -9 841.469 100.227   6
   1  -9  10 62.2506 41.3102   3
  -1  11  10 1205.92 105.935   9
  -1 -11  10 1077.14 85.7000   3
   1 -11 -10 1083.18 107.292   6
  -1  11   9 638.661 91.6882   9
   1 -11  -9 523.257 92.9891   6
  -1 -11   9 707.947 79.2806   3
  -1 -11   8 936.882 91.3602   9
  -1  11   8 1046.90 112.251   9
  -1 -11   8 927.330 95.2127   3
   1 -11  -8 1105.60 121.825   6
  -1  11   7 620.629 93.9860   9
  -1  11   7 701.213 159.920   1
   1  11  -7 689.935 174.575   7
   1 -11  -7 744.909 105.568   6
  -1  11   6 3648.77 332.231   1
   1 -11  -6 2910.27 174.698   6
  -1 -11   6 3013.58 127.351   4
  -1  11   6 3510.40 182.989   9
   1  11  -6 2561.39 299.900   7
   1  11  -5 14422.9 635.631   7
  -1  11   5 15169.7 375.736   9
   1 -11  -5 15245.5 381.079   6
  -1  11   5 14874.7 643.640   1
  -1 -11   5 15396.7 287.735   4
   1 -11  -4 6081.51 219.163   6
   1  11  -4 6115.73 371.482   7
  -1  11   4 6192.18 220.855   9
  -1 -11   4 5869.51 163.109   4
  -1  11   4 5907.79 381.174   1
  -1 -11   3 14375.2 264.922   4
  -1  11   3 15170.9 587.075   1
  -1  11   3 15494.7 343.480   9
   1 -11  -3 16351.0 343.373   6
   1  11  -3 15672.7 551.071   7
  -1  11   2 503.423 65.3022   9
  -1  11   2 339.847 104.744   1
   1  11  -2 338.630 85.2007   7
  -1  11   2 375.924 50.0067   5
  -1  11   1 182.573 46.0300   9
  -1  11   1 352.298 108.506   1
   1  11  -1 410.668 108.511   1
  -1  11   1 298.199 45.6346   5
   1  11  -1 256.234 45.2250   5
  -1  11   0 59656.2 1183.28   1
  -1  11   0 58114.7 974.082   7
  -1  11   0 57306.7 715.482   5
   1  11   0 57893.1 735.645   5
   1  11   0 59384.6 1167.40   1
   1 -11   1 6105.85 170.926   4
   1  11   1 6383.94 187.590   5
  -1  11  -1 6375.13 183.229   5
   1  11   1 5985.53 350.163   1
   1  11   1 6604.32 208.859   9
  -1  11  -1 6661.25 321.003   7
   1  11   2 35.7925 30.6682   5
   1 -11   2 79.7013 34.5964   4
   1  11   2-8.74896 65.1118   1
  -1  11  -2 56.8075 65.1578   7
   1  11   2 61.9655 45.7938   9
  -1  11  -3 11202.1 500.280   7
  -1 -11  -3 11091.8 286.402   6
   1  11   3 10124.7 490.899   1
   1 -11   3 10023.5 237.042   4
   1  11   3 10165.1 281.121   9
   1  11   4 9797.83 511.049   1
  -1 -11  -4 9582.59 287.754   6
   1 -11   4 9852.33 239.746   4
  -1  11  -4 9856.70 510.276   7
   1  11   4 9312.84 280.955   9
  -1  11  -5 2877.64 303.782   7
   1 -11   5 3106.94 131.760   4
   1  11   5 2716.17 285.775   1
  -1 -11  -5 3037.42 171.742   6
   1  11   5 2860.34 163.557   9
   1 -11   6 1867.50 108.522   4
   1  11   6 1577.78 131.116   9
   1  11   6 1944.63 252.924   1
  -1 -11  -6 1824.11 147.059   6
  -1  11  -6 1638.38 240.143   7
   1  11   7 1056.48 111.874   9
  -1 -11  -7 1212.65 126.299   6
  -1 -11  -8 1689.73 140.533   6
   1 -11   8 1653.20 126.812   3
   1  11   8 1560.60 130.827   9
   1 -11   9 132.109 48.3184   3
  -1 -11  -9 109.569 57.1545   6
   1  11   9 44.9586 40.2175   9
   1 -11  10 60.7216 30.0619   3
   1 -13 -10 187.229 53.0641   6
  -1  13  10 364.633 62.4519   9
  -1  13   9 1091.90 109.045   9
  -1 -13   9 1233.63 95.5835   3
   1 -13  -9 907.510 106.346   6
  -1  13   8 927.463 110.101   9
   1 -13  -8 1028.74 120.104   6
  -1 -13   8 989.700 95.0108   3
   1 -13  -7 1187.41 132.941   6
  -1  13   7 1186.94 124.544   9
   1  13  -6 13863.9 657.353   7
  -1  13   6 13559.9 394.394   9
  -1  13   6 14106.8 675.029   1
   1 -13  -6 13883.0 408.762   6
  -1  13   5 5157.67 230.130   9
   1  13  -5 5391.13 397.695   7
   1 -13  -5 5294.01 238.367   6
  -1  13   5 5312.93 404.869   1
   1  13  -4 376.614 112.576   7
  -1  13   4 427.380 123.070   1
  -1  13   4 406.296 73.6107   9
   1 -13  -4 417.575 81.7469   6
  -1  13   3 4830.57 205.665   9
   1 -13  -3 4526.73 198.003   6
  -1  13   3 4373.29 341.803   1
   1  13  -2 2112.92 240.246   1
  -1  13   2 1990.20 115.154   5
   1  13  -2 1957.14 120.465   5
  -1  13   2 2182.94 240.953   1
  -1  13   2 2206.15 136.733   9
  -1  13   1 169.928 94.7772   1
  -1  13   1 83.3110 36.4850   5
   1  13  -1 265.265 105.571   1
   1  13  -1 158.198 47.4745   5
   1  13   0 6940.72 415.297   1
  -1  13   0 6592.38 415.735   1
   1  13   0 7215.75 220.641   5
  -1  13   0 7115.77 212.460   5
   1 -13   0 6998.00 196.563   4
   1 -13   1 578.596 60.1181   4
  -1  13  -1 658.394 140.248   1
   1  13   1 672.182 144.037   1
   1  13   1 523.021 66.3083   5
  -1  13  -1 528.521 62.8122   5
  -1  13  -2 8171.34 418.609   7
   1  13   2 9165.59 491.857   1
  -1  13  -2 8858.78 247.553   5
   1  13   2 8813.97 249.978   5
   1 -13   2 8755.00 229.064   4
  -1 -13  -3 8365.76 275.031   6
  -1  13  -3 8288.93 453.938   7
   1 -13   3 7779.24 220.239   4
   1  13   3 7579.91 467.064   1
   1  13   3 8239.65 274.790   9
  -1 -13  -4 2832.11 171.336   6
   1  13   4 2779.71 168.036   9
   1 -13   4 2947.58 132.345   4
   1  13   4 3106.95 309.393   1
  -1  13  -4 2662.36 281.415   7
   1  13   5 560.196 128.165   1
   1 -13   5 641.339 65.4314   4
  -1  13  -5 750.760 189.464   7
  -1 -13  -5 671.207 103.307   6
   1  13   5 528.368 86.1044   9
   1  13   6 3495.61 195.227   9
  -1 -13  -6 3576.29 204.919   6
   1 -13   6 4040.78 157.609   4
   1  13   7 432.808 81.4314   9
  -1 -13  -7 466.618 87.0620   6
   1 -13   8 174.495 56.4220   3
   1  13   8 32.6131 48.0056   9
  -1 -13  -8 99.3343 63.1401   6
   1 -13   9 6.97908 35.0404   3
  -1 -13  -9 90.0843 52.9304   6
   1 -15  -9 26.1647 44.8426   6
  -1  15   9-41.2999 43.7560   9
   1 -15  -8 486.722 87.8639   6
  -1 -15   8 548.775 69.1283   3
  -1  15   8 521.766 84.5418   9
  -1  15   7 2658.09 177.681   9
   1 -15  -7 2941.57 193.486   6
  -1  15   6 23057.8 533.728   9
   1 -15  -6 24011.1 565.576   6
  -1  15   5 31.7007 61.1949   9
   1 -15  -5 8.93030 64.7423   6
   1 -15  -4 1054.92 116.919   6
  -1  15   4 1054.17 195.682   1
  -1  15   4 1009.75 118.063   9
   1  15  -4 1089.85 190.845   1
   1  15  -3 197.177 60.9935   5
   1 -15  -3 246.440 69.0180   6
   1  15  -3 324.287 124.844   1
  -1  15   2 8114.86 492.303   1
  -1  15   2 7926.51 248.693   5
   1  15  -2 7620.41 260.741   5
   1  15  -2 8503.30 513.264   1
  -1  15   1 2242.21 261.027   1
   1  15  -1 2049.26 256.579   1
   1  15  -1 2223.05 139.465   5
  -1  15   1 2041.70 126.218   5
   1 -15  -1 2061.22 113.237   4
   1  15   0 222.993 54.1860   5
  -1  15   0 153.911 50.0401   5
   1 -15   0 277.302 51.0967   4
   1  15   0 292.613 137.900   1
  -1  15   0 313.486 122.200   1
  -1  15  -1 1369.40 218.362   1
   1  15   1 1463.63 209.927   1
  -1  15  -1 1554.38 110.319   5
   1 -15   1 1493.73 96.4596   4
   1  15   1 1571.43 117.140   5
  -1  15  -2 74.3535 69.5111   1
   1  15   2-11.7866 68.8083   1
  -1  15  -2 63.3885 36.4923   5
   1 -15   2 60.9973 37.4523   4
  -1  15  -3 503.616 142.035   1
   1 -15   3 525.920 61.6620   4
   1  15   3 590.237 149.773   1
  -1  15  -3 579.547 76.2299   5
  -1 -15  -3 577.168 95.1611   6
  -1  15  -4 7647.88 263.644   5
   1 -15   4 8464.16 226.349   4
  -1 -15  -4 7937.57 305.063   6
   1  15   5 372.675 85.8381   9
   1 -15   5 415.945 50.9037   4
  -1 -15  -5 520.718 98.4121   6
  -1 -15  -6 26.2810 58.2709   6
   1  15   6 22.5312 55.5706   9
   1 -15   7 126.458 53.6844   3
  -1 -15  -7 101.841 62.2045   6
  -1 -15  -8 443.979 76.3879   6
   1 -15   8 469.640 66.8688   3
   1  17  -8-47.5431 32.6605   5
   1 -17  -8 36.3993 45.7927   6
  -1 -17   7 182.865 50.5909   3
   1 -17  -7 184.435 70.6960   6
   1  17  -7 69.0917 37.7392   5
   1  17  -6 34.0022 43.3387   5
   1 -17  -6 46.4893 64.7699   6
   1 -17  -5 2652.96 185.242   6
   1  17  -5 2675.46 159.024   5
   1  17  -4 150.135 51.6521   5
   1 -17  -4 216.893 79.9177   6
   1  17  -3 2056.08 141.574   5
   1 -17  -3 1857.32 151.570   6
   1 -17  -2 328.167 79.6283   6
   1  17  -2 268.790 60.6196   5
   1  17  -1 36.7781 45.9375   5
  -1  17   1 35.9192 37.1380   5
  -1  17   0 205.983 58.1502   5
   1  17   0 236.630 56.5634   5
  -1  17  -1 404.195 66.2701   5
   1  17   1 418.412 71.0908   5
  -1 -17  -2 76.5114 67.4004   6
  -1  17  -2 23.8945 36.4017   5
  -1 -17  -3 46.6072 67.6476   6
  -1  17  -3 62.0884 43.4475   5
  -1 -17  -4 29063.9 624.990   6
  -1  17  -4 28281.1 533.745   5
  -1 -17  -5 2635.97 178.426   6
  -1  17  -5 2445.54 141.982   5
  -1  17  -6 349.770 54.7038   5
  -1 -17  -6 380.471 81.9453   6
   1 -17   7 29.1178 39.4878   3
  -1 -17  -7-118.463 58.3070   6
   1 -19  -7 1655.58 115.877   6
   1 -19  -6 7306.06 263.579   6
   1  19  -6 6556.11 209.336   5
   1  19  -5 1904.90 121.801   5
   1 -19  -5 2090.44 150.842   6
   1  19  -4 4642.06 198.180   5
   1 -19  -4 4751.75 232.122   6
   1 -19  -3 594.518 100.990   6
   1  19  -3 733.484 83.9742   5
   1  19  -2 542.115 78.2493   5
   1 -19  -2 509.850 85.6142   6
   1 -19  -1 1096.37 117.769   6
   1  19  -1 1128.77 104.498   5
  -1  19   0 71.4051 42.6243   5
   1  19   0 18.4167 40.0274   5
  -1 -19  -1 1221.19 123.705   6
  -1  19  -1 1342.87 104.170   5
  -1  19  -2 937.429 87.3624   5
  -1 -19  -2 764.686 105.185   6
  -1  19  -3 64.2521 35.8673   5
  -1 -19  -3 132.874 64.8355   6
  -1 -19  -4 15964.1 427.268   6
  -1  19  -4 15900.0 344.116   5
  -1 -19  -5 163.620 63.8665   6
  -1 -19  -6 24.5525 49.3413   6
   1 -21  -5 27.5431 44.2179   6
   1  21  -4 620.920 63.1819   5
   1 -21  -4 607.233 83.2642   6
   1 -21  -3 2318.02 148.140   6
   1  21  -3 2289.99 121.253   5
   1 -21  -2 76.9483 52.6306   6
   1  21  -2-6.77976 33.8364   5
  -1 -21   1 496.679 74.2228   6
   1 -21  -1 592.408 84.9284   6
   1 -21   0-33.0198 51.2526   6
  -1 -21   0 97.7270 51.1453   6
  -1 -21  -1-10.1067 52.4660   6
   1 -21   1 80.7660 44.4007   6
   1 -21   2 491.578 63.7028   6
  -1 -21  -2 536.356 82.5690   6
  -1  21  -2 609.290 64.3904   5
  -1 -21  -3-25.6913 49.1084   6
  -1 -21  -4 3399.39 166.161   6
  -2   0  12 5.10885 30.7156   3
   2   0 -11 38.0691 47.9147   6
  -2   0  11 58.4587 42.4477   3
  -2   0  11-28.9112 49.3574   9
  -2   0  10 7767.82 279.306   9
   2   0 -10 7220.57 269.024   6
  -2   0  10 6639.97 226.850   3
  -2   0   9 117.565 57.2122   9
   2   0  -9-55.0973 54.6420   6
  -2   0   9 30.0913 50.6521   3
  -2   0   8 13062.6 342.227   9
  -2   0   8 13258.9 303.236   3
   2   0  -8 12530.8 337.940   6
  -2   0   7 0.33965 40.1146   9
   2   0  -7-12.8400 39.6421   6
  -2   0   7 35.7069 31.1533   3
  -2   0   6 3095.65 207.937   1
  -2   0   6 3222.48 119.091   3
   2   0  -6 3549.85 142.646   6
  -2   0   6 3532.89 143.421   9
   2   0  -6 3481.59 249.326   7
  -2   0   5 5.97549 47.2521   1
   2   0  -5 62.3002 74.4066   7
   2   0  -4-13.6531 64.9255   7
  -2   0   4 42.2180 42.0887   1
  -2   0   3 10.8509 38.1201   1
   2   0  -3 69.7383 52.3957   7
  -2   0   2 19927.6 294.171   1
   2   0   0 162464. 1504.41   1
  -2   0   0 161030. 1551.27   7
   2   0   1 37.6568 36.4269   1
  -2   0  -1 31.9799 31.6572   7
  -2   0  -2 17526.1 363.847   7
   2   0   2 15229.0 363.425   1
  -2   0  -3 1.77764 58.3340   7
   2   0   3 47.7615 58.8257   1
  -2   0  -4 72376.9 1144.96   7
   2   0   4 76411.3 1161.65   1
   2   0   5-2.50295 57.8623   1
  -2   0  -5-66.7175 65.1431   7
   2   0   5 49.6621 36.2929   3
   2   0   5-50.6622 40.7281   2
  -2   0  -6 1027.04 155.581   7
   2   0   6 949.534 81.5794   2
   2   0   6 951.017 81.6120   3
   2   0   7 12.9696 41.2361   3
  -2   0  -7 130.673 82.2560   7
   2   0   8 12785.0 336.625   3
   2   0   9-17.1103 48.2493   3
   2   0  10 1089.61 96.6352   3
   2   0  11-31.5798 34.3982   3
  -2  -2  12 78.3497 31.4570   3
  -2   2  11 3670.06 187.453   9
  -2  -2  11 3471.44 176.561   9
  -2  -2  11 3695.48 160.802   3
   2  -2 -11 3811.18 192.332   6
  -2   2  11 3789.59 161.241   3
  -2   2  10 802.683 97.3185   9
   2  -2 -10 727.780 97.2591   6
   2   2 -10 1025.93 107.063   6
  -2   2  10 644.421 74.2347   3
  -2  -2  10 753.449 95.3362   9
  -2  -2  10 463.718 72.9939   3
   2   2  -9 7684.40 267.450   6
  -2   2   9 7465.38 274.871   9
  -2  -2   9 7523.69 242.324   3
  -2  -2   9 7165.48 262.522   9
  -2   2   9 7989.66 239.465   3
   2  -2  -9 8083.21 285.873   6
  -2  -2   8 2993.29 162.277   9
  -2   2   8 3510.97 148.228   3
  -2   2   8 3708.52 278.979   1
  -2   2   8 2855.84 162.488   9
   2  -2  -8 3149.15 170.429   6
  -2  -2   8 3276.43 147.971   3
   2   2  -8 3008.89 161.037   6
   2   2  -7 5772.62 370.992   7
   2   2  -7 5713.04 199.488   6
  -2   2   7 5656.76 176.430   3
  -2  -2   7 5786.32 202.266   9
  -2  -2   7 5546.60 181.233   3
  -2   2   7 5759.89 210.051   9
   2  -2  -7 5670.47 206.849   6
  -2   2   7 5560.99 326.875   1
  -2   2   6 2237.33 192.452   1
  -2   2   6 2316.62 102.163   3
   2  -2  -6 2422.84 123.909   6
  -2  -2   6 2096.34 110.284   9
   2   2  -6 2028.64 213.733   7
   2   2  -6 2404.87 117.771   6
  -2  -2   6 2307.60 105.009   3
  -2   2   6 2282.94 119.757   9
   2   2  -5 4130.55 268.148   7
  -2   2   5 4248.10 235.251   1
  -2   2   4 32441.3 617.484   1
   2   2  -4 32334.6 677.595   7
  -2   2   3 70375.9 916.317   1
   2   2  -3 71124.6 972.185   7
   2   2  -2 318301. 3024.89   7
  -2   2   2 311358. 2963.51   1
   2   2  -1 8432.60 176.396   7
  -2   2   1 8295.44 173.564   1
   2   2   0 51700.1 600.896   1
  -2   2   0 51610.2 651.495   7
  -2  -2  -1 15123.7 226.464   7
   2   2   1 14121.3 305.690   1
  -2   2  -1 14760.4 328.540   7
  -2  -2  -2 22440.7 379.517   7
  -2   2  -2 23171.6 484.856   7
   2   2   2 22035.9 466.427   1
  -2   2  -3 53.7295 65.4342   7
   2   2   3 35.6956 60.1626   1
  -2  -2  -3 121.240 52.6180   7
  -2  -2  -4 20135.4 491.548   7
   2   2   4 20951.6 576.016   1
  -2   2  -4 20138.6 569.871   7
   2  -2   5 14729.0 302.468   3
   2   2   5 14930.2 524.507   1
   2  -2   5 14484.5 282.915   2
   2   2   5 14130.9 288.786   3
  -2  -2  -5 15067.1 474.011   7
  -2   2  -5 15079.6 544.505   7
   2   2   5 14217.8 283.695   2
   2   2   6-5.26389 58.0405   1
   2   2   6 100.426 43.5877   2
  -2   2  -6 70.8408 71.9005   7
   2   2   6 32.4176 32.9551   9
  -2  -2  -6 96.4622 42.7389   6
   2  -2   6 97.7946 45.2113   2
   2  -2   6 130.621 47.1255   3
  -2  -2  -6 71.7023 72.1792   7
   2   2   6 86.1934 43.9421   3
   2  -2   7 857.641 89.9968   3
   2   2   7 876.073 84.1064   3
  -2   2  -7 1230.38 195.780   7
   2   2   8 13443.4 335.707   3
   2  -2   8 13298.5 351.840   3
  -2   2  -8 11695.9 594.014   7
   2   2   9 8688.17 271.751   3
   2  -2   9 9106.12 288.254   3
   2   2  10 2134.44 128.442   3
   2  -2  10 2094.20 132.156   3
   2   2  11 135.914 38.9838   3
   2  -2  11 58.3705 32.9496   3
  -2  -4  12 409.718 49.7023   3
   2  -4 -12 332.453 57.2321   6
  -2  -4  11 5189.91 189.665   3
  -2   4  11 4823.66 211.990   9
   2  -4 -11 5040.48 222.450   6
  -2   4  10 1724.30 114.333   3
  -2   4  10 1524.23 129.359   9
   2  -4 -10 1426.15 133.161   6
  -2  -4  10 1335.03 115.238   9
  -2  -4  10 1620.88 117.455   3
  -2   4   9 2960.51 275.041   1
  -2   4   9 3096.25 146.245   3
  -2  -4   9 2657.33 157.885   9
   2   4  -9 2579.75 158.409   6
  -2   4   9 2759.08 171.218   9
   2  -4  -9 2475.18 167.597   6
  -2  -4   9 2895.61 151.237   3
  -2  -4   8 2052.83 133.347   9
  -2   4   8 2289.82 147.196   9
   2   4  -8 2105.32 259.087   7
   2   4  -8 2239.45 138.635   6
  -2   4   8 3110.46 276.104   1
   2  -4  -8 2235.46 153.693   6
  -2   4   8 2769.49 132.236   3
  -2  -4   8 2656.64 136.811   3
   2   4  -7 2577.93 263.932   7
  -2   4   7 2658.28 240.957   1
  -2   4   7 2307.54 142.186   9
  -2  -4   7 2436.95 124.292   3
   2  -4  -7 2467.98 145.034   6
  -2  -4   7 2314.07 130.575   9
   2   4  -7 2435.69 134.880   6
  -2   4   7 2560.33 118.319   3
  -2  -4   6 44839.3 601.317   3
   2   4  -6 46094.7 1039.93   7
   2   4  -6 45859.2 641.032   6
  -2   4   6 46180.6 984.065   1
  -2  -4   6 45312.0 645.162   9
  -2   4   6 45447.0 651.604   9
  -2   4   6 45698.9 581.319   3
   2  -4  -6 45716.0 662.709   6
  -2   4   5 24946.6 637.708   1
   2   4  -5 23833.4 670.111   7
  -2   4   4 671.726 101.601   1
   2   4  -4 668.341 111.336   7
   2   4  -3 6591.39 268.802   7
  -2   4   3 7790.17 271.959   1
   2   4  -2 9708.87 273.458   7
  -2   4   2 8511.34 255.295   1
   2   4  -1 61763.5 719.650   7
  -2   4   1 59686.7 790.254   1
  -2   4   0 36221.4 567.538   7
   2   4   0 34501.5 537.126   1
  -2   4  -1 43491.6 698.302   7
   2   4   1 44738.3 680.827   1
   2   4   2 18014.4 452.275   1
  -2   4  -2 19154.7 475.765   7
   2   4   3 11965.0 404.984   1
  -2   4  -3 12884.4 437.011   7
   2   4   4 36550.7 832.961   1
   2  -4   4 37219.4 467.210   4
   2   4   4 36546.8 485.552   3
  -2   4  -4 37007.1 850.188   7
  -2   4  -5 45059.3 1031.34   7
  -2  -4  -5 43202.5 602.477   6
   2  -4   5 43146.3 573.263   2
   2   4   5 43751.8 994.898   1
   2   4   5 44093.2 595.037   9
   2   4   5 41995.5 582.252   3
   2  -4   5 44427.0 557.748   4
   2   4   6-67.4735 76.7739   1
  -2   4  -6-88.9525 98.4214   7
   2  -4   6 3.57018 34.5201   2
   2   4   6 96.6567 42.1805   9
   2   4   6 36.0621 36.6348   3
  -2  -4  -6 4.63334 38.2809   6
   2  -4   6 4.01719 44.4540   3
   2   4   7 5048.29 188.804   3
  -2   4  -7 5092.47 389.519   7
  -2  -4  -7 5116.13 201.615   6
   2   4   7 4740.52 348.403   1
   2   4   7 5157.31 194.103   9
   2  -4   7 4911.05 204.392   3
   2   4   8 3201.09 157.591   3
  -2   4  -8 2725.57 323.749   7
   2  -4   8 3032.58 171.169   3
   2  -4   9 200.564 58.0936   3
   2   4   9 265.452 57.0597   3
   2  -4  10 282.526 58.0107   3
   2   4  10 223.755 51.7203   3
   2  -4  11 1373.54 91.3811   3
  -2   6  12 310.232 52.6959   9
  -2  -6  12 185.112 34.5575   3
   2  -6 -12 173.706 46.6314   6
  -2   6  11 713.680 88.7391   9
   2  -6 -11 647.500 87.3637   6
  -2  -6  11 728.740 76.2104   3
  -2  -6  10 134.105 50.0121   3
   2  -6 -10 149.659 68.0950   6
  -2   6  10 144.052 63.7318   9
  -2  -6  10 128.302 53.8835   9
   2  -6  -9-13.3149 54.0566   6
  -2   6   9-6.48815 55.2714   9
  -2  -6   9 17.2762 40.2622   3
  -2  -6   9-45.8111 50.9393   9
   2  -6  -8 4192.50 210.153   6
  -2   6   8 4695.35 353.283   1
   2   6  -8 4255.01 378.254   7
  -2  -6   8 4227.86 191.495   9
  -2   6   8 4345.62 205.452   9
  -2  -6   8 4418.19 182.492   3
  -2  -6   7 4.94597 42.4381   9
  -2   6   7-25.0934 61.1856   1
   2  -6  -7-10.9917 46.2570   6
  -2   6   7 7.32136 34.2810   3
  -2  -6   7 3.99866 35.8343   3
  -2   6   7 21.3562 48.8461   9
   2   6  -7 26.1872 82.5120   7
  -2   6   6 4990.70 328.671   1
   2   6  -6 4497.33 334.759   7
  -2   6   6 4339.82 147.921   3
   2  -6  -6 4745.50 186.682   6
  -2   6   6 4698.28 183.280   9
   2  -6  -5 4479.10 163.059   6
  -2  -6   5 4657.76 122.561   4
   2   6  -5 4162.38 295.949   7
  -2   6   5 3926.32 155.491   9
  -2   6   5 5163.34 303.530   1
   2   6  -4 1034.32 147.025   7
  -2   6   4 1557.22 158.020   1
   2   6  -3 2179.43 171.562   7
  -2   6   3 2749.56 182.512   1
   2   6  -2 3834.43 191.407   7
  -2   6   2 3694.08 200.465   1
  -2   6   1 18132.6 434.644   1
   2   6  -1 17529.4 342.401   7
  -2   6   1 17847.8 396.545   7
  -2   6   0 7039.43 254.318   7
   2   6   0 6457.39 129.557   7
   2   6   0 7455.47 263.674   1
  -2   6  -1 846.920 110.559   7
   2   6   1 959.859 111.482   1
   2   6   2 33432.9 700.102   1
  -2   6  -2 34590.1 732.461   7
   2   6   3 13380.2 465.401   1
  -2   6  -3 12987.5 472.366   7
  -2   6  -4 51590.9 1086.12   7
   2  -6   4 51369.9 629.602   4
  -2  -6  -4 52175.7 671.808   6
   2   6   4 52952.8 627.562   3
   2   6   4 53796.3 1086.57   1
   2   6   4 51885.4 669.266   9
   2  -6   5 605.649 58.6493   2
  -2   6  -5 673.360 135.881   7
   2   6   5 735.689 65.8877   3
   2   6   5 663.443 69.2386   9
  -2  -6  -5 787.025 77.6173   6
   2  -6   5 711.333 59.9233   4
   2   6   5 773.600 153.224   1
   2  -6   6 1016.32 79.0270   2
  -2  -6  -6 943.407 89.2178   6
   2   6   6 1028.48 80.6674   3
   2  -6   6 913.892 91.6880   3
   2   6   6 877.039 85.1796   9
  -2   6  -6 955.945 175.106   7
   2   6   6 1198.57 186.624   1
   2  -6   6 892.981 75.0557   4
  -2   6  -7 2237.82 293.148   7
   2  -6   7 2077.09 139.264   3
   2   6   7 2183.72 247.918   1
  -2  -6  -7 2071.74 138.874   6
   2   6   7 1979.42 123.197   3
   2   6   7 1955.43 127.620   9
   2   6   8 158.085 53.7372   9
  -2   6  -8 22.7686 98.9462   7
   2   6   8 155.907 51.5435   3
  -2  -6  -8 179.775 55.8073   6
   2  -6   8 216.268 68.6000   3
   2  -6   9-10.8995 51.5541   3
   2  -6  10 287.585 58.9703   3
   2  -6  11 872.469 72.8117   3
  -2   8  11 2828.22 158.651   9
  -2  -8  11 2670.75 125.949   3
   2  -8 -11 2830.27 160.872   6
  -2  -8  10 265.178 53.0547   3
  -2   8  10 357.653 79.6301   9
   2  -8 -10 340.959 78.0268   6
   2  -8  -9 621.752 97.9596   6
  -2  -8   9 584.855 76.9649   3
  -2   8   9 703.174 104.804   9
  -2  -8   9 580.413 83.3979   9
  -2   8   8 413.884 83.3401   9
   2   8  -8 432.756 147.620   7
  -2  -8   8 464.152 68.4566   3
   2  -8  -8 443.526 84.7790   6
  -2   8   8 686.953 160.920   1
  -2  -8   8 382.509 75.0654   9
  -2   8   7 413.119 122.521   1
  -2  -8   7 358.612 57.8399   3
  -2   8   7 544.533 84.5342   9
   2   8  -7 487.949 142.797   7
   2  -8  -7 514.111 81.2555   6
  -2   8   6 416.492 116.152   1
   2  -8  -6 516.731 72.2748   6
   2   8  -6 479.862 134.029   7
  -2   8   6 453.731 72.0919   9
   2   8  -5 18479.1 652.153   7
  -2  -8   5 19279.2 301.573   4
   2  -8  -5 19523.8 388.678   6
  -2   8   5 19698.2 651.534   1
  -2   8   5 19351.5 385.491   9
  -2   8   4 29050.8 460.676   9
   2  -8  -4 27663.0 450.206   6
  -2   8   4 27098.6 727.349   1
   2   8  -4 28010.0 746.981   7
   2   8  -3 12749.4 434.225   7
  -2   8   3 12647.2 446.785   1
  -2   8   3 13447.1 272.313   9
  -2   8   3 13036.7 348.706   7
  -2   8   2 11832.2 415.774   1
  -2   8   2 12242.9 337.915   7
   2   8  -2 12133.6 369.362   7
   2   8  -1 11852.1 396.773   1
  -2   8   1 12072.2 409.188   1
   2   8  -1 11781.5 299.052   7
  -2   8   1 12335.2 358.376   7
   2   8   0 13889.6 432.491   1
  -2   8   0 13315.2 402.516   7
  -2   8  -1 2948.61 206.484   7
   2   8   1 3643.78 231.030   1
   2   8   2 5802.26 168.871   9
  -2   8  -2 5990.72 315.050   7
   2   8   2 6530.83 324.698   1
  -2   8  -3 26656.1 743.997   7
   2   8   3 26963.3 727.883   1
   2   8   3 26769.8 433.444   9
  -2  -8  -3 26253.8 421.621   6
   2  -8   3 26009.0 396.381   4
  -2  -8  -4 1524.49 100.474   6
   2   8   4 1494.39 99.8285   9
   2   8   4 1249.49 172.258   1
  -2   8  -4 1471.50 207.502   7
   2  -8   4 1475.02 85.9941   4
  -2  -8  -5 107.435 48.2132   6
  -2   8  -5-48.4200 96.5323   7
   2  -8   5 36.8905 29.9463   4
   2   8   5 5.36752 40.6278   9
   2   8   5 100.934 68.3260   1
   2  -8   6 189.389 44.2073   4
  -2   8  -6 138.639 92.8090   7
  -2  -8  -6 153.297 57.9384   6
   2   8   6 138.175 81.4168   1
   2   8   6 141.216 54.0796   9
  -2   8  -7 628.655 170.561   7
   2   8   7 990.163 183.067   1
   2  -8   7 861.035 104.078   3
  -2  -8  -7 938.437 102.862   6
   2   8   7 745.536 88.0635   9
   2   8   8 25.2437 42.3537   9
   2  -8   8-38.9475 50.1495   3
  -2  -8  -8-15.4752 52.9793   6
   2  -8   9 966.020 97.7503   3
   2  -8  10 432.452 61.6946   3
   2 -10 -11 129.011 47.1462   6
  -2  10  11 262.528 59.4303   9
  -2 -10  10 4819.38 181.412   3
   2 -10 -10 4737.11 227.343   6
  -2  10  10 4653.92 216.663   9
  -2  10   9 187.172 74.3723   9
   2 -10  -9 167.241 70.4785   6
  -2 -10   9 236.051 57.6078   3
  -2 -10   9 182.179 55.0013   9
  -2 -10   8 120.903 50.8749   3
  -2 -10   8 129.480 63.9110   9
   2  10  -8 231.573 114.448   7
   2 -10  -8 102.507 67.1406   6
  -2  10   8 124.558 65.0343   9
   2  10  -7 10667.5 581.191   7
   2 -10  -7 10423.1 340.534   6
  -2  10   7 10155.9 333.514   9
  -2  10   7 10962.7 573.105   1
   2  10  -6 987.755 180.666   7
  -2  10   6 1169.48 115.313   9
   2 -10  -6 1177.62 111.187   6
  -2 -10   6 1020.96 71.4752   4
  -2  10   6 1310.09 197.242   1
  -2  10   5 454.364 121.156   1
  -2  10   5 575.015 78.8291   9
   2 -10  -5 557.618 75.7613   6
  -2 -10   5 568.526 48.7747   4
   2  10  -5 570.116 142.096   7
   2  10  -4 4082.78 294.914   7
   2 -10  -4 4183.27 170.489   6
  -2  10   4 4545.60 315.816   1
  -2  10   4 4384.73 175.785   9
   2  10  -3 1602.24 171.213   7
  -2  10   3 1466.29 99.2830   9
   2 -10  -3 1513.23 96.3387   6
  -2  10   3 1344.82 166.379   1
  -2  10   2 24044.4 525.808   7
  -2  10   2 24522.3 691.143   1
  -2  10   2 24419.0 374.590   5
   2  10  -2 24354.3 574.537   7
  -2  10   2 24638.7 410.977   9
  -2  10   1 2446.53 168.920   7
  -2  10   1 2735.85 226.952   1
   2  10  -1 2562.63 217.260   1
  -2  10   1 2503.33 114.471   9
  -2  10   0 26321.5 716.401   1
   2  10   0 27177.4 418.784   5
  -2  10   0 27807.1 654.781   7
   2  10   0 26073.6 699.179   1
   2 -10   1 2332.21 103.901   4
  -2  10  -1 2579.17 214.088   7
   2  10   1 2582.94 124.520   9
   2  10   1 2610.51 112.671   5
   2  10   1 2333.53 216.740   1
   2  10   2 4520.21 169.953   9
   2 -10   2 4303.38 147.293   4
   2  10   2 4588.41 157.012   5
   2  10   2 5101.11 318.552   1
  -2  10  -2 4351.35 290.993   7
   2  10   3 17.0356 86.9467   1
   2 -10   3 48.0922 30.7299   4
   2  10   3-14.6579 39.3046   9
  -2  10  -3 61.2108 76.6171   7
  -2 -10  -3-15.7533 39.0086   6
   2  10   4 4547.58 186.542   9
  -2 -10  -4 4739.11 192.086   6
  -2  10  -4 4628.99 359.077   7
   2  10   4 4494.09 342.829   1
   2 -10   4 4624.89 162.379   4
   2 -10   5 108.640 42.7672   4
   2  10   5 70.1791 73.9642   1
  -2  10  -5 137.858 90.2316   7
   2  10   5 153.255 56.0476   9
  -2 -10  -5 192.979 57.5212   6
   2 -10   6 2474.61 125.717   4
   2  10   6 2413.20 280.971   1
  -2  10  -6 2268.79 293.864   7
   2  10   6 2393.07 153.667   9
  -2 -10  -6 2521.13 161.505   6
   2  10   7 197.347 59.4192   9
   2 -10   7 207.609 68.4180   3
  -2 -10  -7 215.090 67.6452   6
  -2 -10  -8 3.06661 50.4322   6
   2 -10   8 30.1961 46.4489   3
   2  10   8 28.5338 46.1040   9
   2 -10   9-66.5420 44.7053   3
   2 -10  10 1793.93 105.532   3
   2 -12 -11 142.205 44.6751   6
  -2  12  10 246.952 58.6464   9
   2 -12 -10 210.097 62.3462   6
  -2  12   9 48.4961 58.8284   9
   2 -12  -9 6.27174 61.1142   6
  -2 -12   9-10.5931 42.1655   3
   2 -12  -8 457.464 95.2400   6
  -2  12   8 364.819 77.7887   9
  -2 -12   8 365.677 61.5017   3
  -2 -12   8 439.141 75.7443   9
  -2  12   7 7482.19 290.230   9
   2  12  -7 7518.27 487.931   7
   2 -12  -7 7692.62 303.477   6
  -2  12   6 3042.25 309.012   1
   2 -12  -6 2736.31 174.820   6
   2  12  -6 2654.55 297.283   7
  -2  12   6 2914.26 175.665   9
   2  12  -5 5382.49 374.516   7
  -2  12   5 4791.29 212.018   9
  -2  12   5 4697.10 366.667   1
   2 -12  -5 5056.47 221.646   6
  -2  12   4 5406.58 375.074   1
   2 -12  -4 5267.17 212.949   6
  -2  12   4 5415.77 215.974   9
   2  12  -4 5563.78 350.776   7
   2 -12  -3 10044.4 277.670   6
   2  12  -3 9869.21 416.055   7
  -2  12   3 10167.7 496.392   1
  -2  12   3 10288.7 284.472   9
  -2  12   2 605.129 72.5337   9
   2  12  -2 500.143 118.969   1
  -2  12   2 519.721 123.351   1
  -2  12   2 566.301 61.1120   5
   2  12  -1 968.253 158.150   1
  -2  12   1 970.602 73.3771   5
  -2  12   1 1026.23 159.602   1
   2  12  -1 1037.80 84.2005   5
   2 -12   0 754.825 68.6551   4
  -2  12   0 683.872 138.010   1
   2  12   0 855.709 150.724   1
  -2  12   0 867.439 125.735   7
  -2  12   0 788.423 67.2896   5
   2  12   0 797.198 75.5894   5
  -2  12  -1-45.4485 65.3722   7
   2  12   1 85.9731 70.6048   1
   2 -12   1 32.6032 33.1204   4
  -2  12  -1 23.4961 29.3757   5
   2  12   1-9.88859 31.9156   5
   2 -12   2 51.3781 36.2428   4
   2  12   2 20.4810 72.2407   1
   2  12   2 62.3462 36.5357   5
  -2  12  -2 52.7977 71.0763   7
   2  12   2 26.9853 48.6883   9
  -2 -12  -3 3122.26 163.996   6
   2  12   3 3272.64 169.248   9
   2 -12   3 3258.19 141.425   4
   2  12   3 2982.01 283.663   1
  -2  12  -3 3236.57 289.724   7
  -2 -12  -4 1097.42 109.043   6
   2 -12   4 1219.82 89.9034   4
   2  12   4 1095.90 107.491   9
  -2  12  -4 892.909 188.612   7
   2  12   4 1238.48 192.604   1
   2  12   5 4766.03 221.198   9
  -2  12  -5 4828.24 400.102   7
   2 -12   5 5028.84 179.319   4
  -2 -12  -5 5176.03 235.059   6
   2  12   5 5045.52 400.396   1
   2  12   6 3709.06 197.221   9
  -2 -12  -6 3869.63 209.233   6
   2 -12   6 4293.60 167.682   4
   2  12   7 9080.06 300.414   9
   2 -12   7 9505.72 310.076   3
  -2 -12  -7 9365.73 324.499   6
   2  12   8 307.967 65.1709   9
  -2 -12  -8 285.086 68.9226   6
   2 -12   8 411.573 72.3933   3
   2 -12   9 1074.38 91.1898   3
  -2  14  10 426.166 67.6997   9
   2 -14 -10 486.285 72.0495   6
   2 -14  -9 2915.70 180.396   6
  -2  14   9 2784.45 163.931   9
  -2 -14   8 206.704 58.4572   9
   2 -14  -8 324.905 84.2048   6
  -2  14   8 257.048 77.7197   9
  -2 -14   8 333.533 58.9109   3
   2 -14  -7 843.897 112.112   6
  -2  14   7 745.881 101.813   9
  -2  14   6 3387.68 194.442   9
   2 -14  -6 3172.32 202.127   6
  -2  14   5 5697.08 421.164   1
   2 -14  -5 5430.85 247.663   6
  -2  14   5 5473.61 240.850   9
  -2  14   4 1203.91 119.913   9
   2 -14  -4 1182.61 119.265   6
  -2  14   4 1492.77 217.048   1
   2  14  -4 1565.18 225.278   1
   2  14  -3 3628.23 325.719   1
   2 -14  -3 3244.75 175.974   6
  -2  14   3 3630.09 326.394   1
  -2  14   3 3499.27 181.330   9
   2  14  -2 123.588 84.4281   1
  -2  14   2 116.176 105.032   1
   2  14  -2 118.218 49.1445   5
  -2  14   2 68.4406 37.4215   5
  -2  14   1 12752.7 299.391   5
   2 -14  -1 12597.2 297.411   4
   2  14  -1 13378.7 601.919   1
  -2  14   1 12468.9 591.845   1
   2  14  -1 12628.1 323.451   5
   2 -14   0 11422.2 278.356   4
   2  14   0 11140.8 301.678   5
  -2  14   0 11874.1 580.519   1
   2  14   0 11409.1 556.363   1
  -2  14   0 10828.5 276.858   5
   2  14   1 9276.83 271.208   5
  -2  14  -1 9682.01 530.487   1
   2  14   1 9622.23 514.660   1
   2 -14   1 9377.63 253.808   4
  -2  14  -1 9289.88 257.417   5
   2  14   2 605.717 157.767   1
  -2  14  -2 389.255 61.4438   5
   2  14   2 359.345 62.9636   5
  -2  14  -2 528.755 141.342   1
   2 -14   2 511.524 67.7525   4
  -2  14  -3 13620.0 611.557   7
  -2  14  -3 13105.7 321.666   5
   2  14   3 13433.5 641.944   1
  -2 -14  -3 13355.1 374.771   6
   2 -14   3 13600.8 313.211   4
  -2 -14  -4 5758.61 252.190   6
   2  14   4 5644.74 247.027   9
   2  14   4 6898.95 467.882   1
   2 -14   4 5892.55 198.592   4
  -2  14  -4 5493.27 406.093   7
   2  14   5 8.43976 61.7671   9
   2 -14   5-9.66822 33.4338   4
  -2 -14  -5 40.9118 59.8086   6
   2 -14   6 20.1620 32.5684   4
   2  14   6 62.0307 57.9588   9
  -2 -14  -6 86.0098 67.4574   6
   2 -14   7 216.477 58.6092   3
  -2 -14  -7 260.342 73.4079   6
   2  14   7 175.309 62.1565   9
   2 -14   8 250.370 58.2509   3
  -2 -14  -8 285.297 65.4117   6
   2 -16  -9 42.4860 45.2784   6
   2  16  -9 127.015 36.3727   5
  -2  16   8 432.065 73.5339   9
   2 -16  -8 620.968 90.2383   6
   2 -16  -7 60.6625 61.5175   6
  -2  16   7 124.254 58.6204   9
   2 -16  -6 13343.3 408.314   6
  -2  16   6 13076.4 388.433   9
   2 -16  -5 23429.4 558.353   6
   2  16  -5 23659.8 513.488   5
  -2  16   5 22523.5 531.981   9
   2 -16  -4 1262.43 131.058   6
   2  16  -4 1254.60 116.631   5
   2  16  -3 368.687 122.606   1
   2 -16  -3 240.608 76.5797   6
  -2  16   3 194.817 89.5421   1
   2  16  -3 319.091 69.6243   5
   2 -16  -2 1319.42 99.2245   4
  -2  16   2 1051.84 186.714   1
   2  16  -2 1429.28 210.675   1
   2 -16  -2 1249.39 118.889   6
   2  16  -2 1264.02 114.403   5
   2  16  -1 294.919 61.7321   5
   2  16  -1 333.720 123.760   1
  -2  16   1 322.847 59.8951   5
  -2  16   1 368.292 120.819   1
   2 -16  -1 329.593 57.3745   4
   2  16   0 2713.62 156.104   5
  -2  16   0 2494.86 139.200   5
   2 -16   0 2649.35 135.072   4
   2  16   0 2558.08 285.570   1
  -2  16   0 2524.71 292.043   1
  -2  16  -1 200.923 104.294   1
   2 -16   1 176.768 49.5931   4
   2  16   1 131.865 53.0815   5
   2  16   1 83.2490 79.3554   1
  -2  16  -1 155.868 47.8077   5
  -2 -16  -2 5.52153 58.2833   6
   2 -16   2-33.4958 35.4882   4
  -2  16  -2 31.8908 35.0367   5
   2  16   2 152.048 159.348   1
  -2  16  -2 110.741 92.2882   1
  -2  16  -3 6807.05 233.202   5
   2 -16   3 6997.40 216.334   4
  -2 -16  -3 7125.42 288.108   6
   2 -16   4 1282.68 89.5405   4
  -2  16  -4 1153.93 98.3869   5
  -2 -16  -4 1290.45 133.392   6
   2 -16   5 149.986 40.7612   4
  -2 -16  -5 218.669 77.8164   6
  -2 -16  -6 92.0054 61.5870   6
   2 -16   7 810.783 84.5274   3
  -2 -16  -7 838.965 93.7807   6
   2 -18  -8 4.28141 40.7666   6
   2 -18  -7 562.317 84.2173   6
   2  18  -7 616.661 74.0855   5
   2  18  -6 405.975 66.7685   5
   2 -18  -6 469.258 86.4800   6
   2 -18  -5 11286.1 367.605   6
   2  18  -5 11021.4 328.656   5
   2 -18  -4 361.885 83.4802   6
   2  18  -4 255.478 63.6067   5
   2 -18  -3 73.7626 53.6610   6
   2  18  -3 234.406 58.2767   5
   2  18  -2 5385.31 225.480   5
   2 -18  -2 5219.76 241.945   6
   2  18  -1 559.009 79.3985   5
   2 -18  -1 443.276 79.3208   6
  -2  18   0 2853.01 148.299   5
   2  18   0 2860.56 164.121   5
  -2  18  -1 1515.11 109.551   5
  -2 -18  -2 4362.54 226.451   6
  -2  18  -2 4420.32 182.450   5
  -2  18  -3 90.9943 36.1002   5
  -2 -18  -3 85.4840 62.3491   6
  -2 -18  -4 314.741 85.3359   6
  -2 -18  -5 10819.4 339.380   6
  -2 -18  -6 246.120 64.7355   6
   2  20  -6 60.1980 31.8344   5
   2 -20  -6 25.5930 43.1470   6
   2 -20  -5 3078.32 169.776   6
   2  20  -5 2431.66 131.871   5
   2  20  -4 124.638 45.6207   5
   2 -20  -4 309.669 75.8647   6
   2 -20  -3 1012.23 110.886   6
   2  20  -3 1024.51 95.3756   5
   2 -20  -2 714.101 97.6819   6
   2  20  -2 822.166 86.9323   5
   2 -20  -1 468.898 78.5288   6
   2  20  -1 536.010 77.7311   5
   2 -20   0 827.802 92.4208   6
  -2 -20   0 1010.79 109.383   6
  -2 -20  -1 26.0889 53.8397   6
   2 -20   1 139.522 53.0882   6
  -2  20  -1 87.9564 35.3095   5
  -2 -20  -2 3516.38 191.923   6
  -2 -20  -3 608.219 89.8764   6
  -2 -20  -4 31.5732 48.4798   6
  -2 -20  -5 3304.89 161.871   6
  -2 -22   3 2009.62 114.722   6
   2 -22  -3 1862.60 118.211   6
   2  22  -3 1963.53 103.597   5
  -2 -22   2-7.13056 36.7183   6
   2 -22  -2 65.8752 44.2215   6
  -2 -22   1 34.6974 39.0276   6
   2 -22  -1 16.2536 37.6583   6
  -2 -22   0 117.371 45.7156   6
  -2 -22  -1 560.883 74.5794   6
  -2 -22  -2 176.631 52.5015   6
  -3  -1  12 6082.26 183.613   3
  -3   1  12 5674.82 213.947   9
   3  -1 -12 5647.97 219.020   6
  -3  -1  12 5594.20 208.956   9
  -3  -1  11 52.7869 37.9962   3
   3  -1 -11 3.63342 56.0705   6
  -3   1  11-40.2348 51.1653   9
  -3  -1  11-24.6286 48.9574   9
  -3   1  11 60.0648 37.1228   3
   3   1 -11 19.7147 50.3976   6
   3   1 -10 753.930 97.3663   6
   3  -1 -10 662.226 92.4360   6
  -3  -1  10 836.641 83.4592   3
  -3   1  10 848.281 80.5919   3
  -3  -1  10 816.117 104.834   9
  -3   1  10 821.565 108.903   9
  -3  -1   9 10183.5 271.990   3
  -3   1   9 10132.6 268.614   3
   3  -1  -9 10576.7 328.982   6
  -3  -1   9 10696.9 326.996   9
   3   1  -9 10122.5 318.266   6
  -3   1   9 10937.2 336.303   9
  -3  -1   8 1390.49 92.6148   3
  -3   1   8 1530.09 96.4752   3
  -3   1   8 1592.12 120.924   9
  -3  -1   8 1528.64 118.742   9
   3   1  -8 1627.55 122.228   6
   3  -1  -8 1567.34 120.905   6
  -3  -1   7 1483.89 105.982   9
  -3  -1   7 1291.03 84.0330   3
  -3   1   7 1268.40 145.426   1
   3  -1  -7 1221.29 101.841   6
  -3   1   7 1329.96 84.8975   3
  -3   1   7 1285.76 101.452   9
   3   1  -7 1476.43 106.688   6
   3  -1  -6 163.242 47.3688   6
  -3   1   6 98.4947 29.4042   3
   3   1  -6 112.650 41.0553   6
  -3  -1   6 105.740 45.3837   9
  -3   1   6 168.319 67.1518   1
  -3   1   6 91.6301 41.6171   9
   3   1  -5 663.894 118.986   7
  -3   1   5 670.300 94.5551   1
  -3   1   4 51527.1 753.121   1
   3   1  -4 51368.2 853.560   7
  -3   1   3 1288.24 85.0661   1
  -3   1   2 86285.3 882.119   1
   3   1  -1 19275.9 214.264   1
  -3   1   0 56966.1 729.720   7
  -3  -1   0 58201.6 668.096   7
   3   1   0 57272.0 659.843   1
  -3   1  -1 21908.4 419.275   7
  -3  -1  -1 22324.3 371.287   7
   3   1   1 20533.0 404.721   1
  -3   1  -2 192425. 2117.16   7
  -3  -1  -2 192356. 2021.01   7
   3   1   2 194035. 2111.41   1
  -3   1  -3 17101.6 464.745   7
   3   1   3 16802.3 464.175   1
  -3  -1  -3 17241.2 431.583   7
   3  -1   4 14496.6 273.327   2
   3  -1   4 14998.6 251.108   4
   3   1   4 14902.9 483.428   1
  -3  -1  -4 16447.5 471.228   7
   3  -1   4 15119.3 286.042   3
   3   1   4 14515.8 277.356   3
  -3   1  -4 15863.6 500.241   7
   3   1   4 14788.5 273.458   2
   3   1   5 2074.74 110.239   3
  -3   1  -5 1690.99 190.966   7
   3   1   5 2328.25 118.140   2
   3  -1   5 2106.19 112.200   3
   3  -1   5 2294.07 110.912   2
   3   1   5 2345.89 215.300   1
  -3  -1  -5 1965.95 187.128   7
   3  -1   6 162.218 46.2306   3
  -3  -1  -6 22.0603 60.1568   7
   3   1   6 131.256 46.6315   3
  -3   1  -6 59.1402 76.3666   7
   3  -1   6 206.349 53.4216   2
   3   1   6 134.082 47.7667   2
   3  -1   7-39.3185 49.3571   3
   3   1   7 9.43125 43.1801   3
   3  -1   8 27414.5 529.363   3
   3   1   8 27497.1 524.328   3
   3  -1   9 10346.4 307.368   3
   3   1   9 10298.8 297.070   3
   3  -1  10 1522.89 107.913   3
   3   1  10 1539.68 105.404   3
   3  -1  11 371.493 49.0701   3
   3   1  11 331.039 45.7644   3
  -3   3  12 145.895 49.7399   9
  -3  -3  12 219.949 41.2396   3
   3  -3 -12 207.154 57.5469   6
   3  -3 -11 2895.48 177.098   6
  -3  -3  11 3049.21 144.183   3
  -3  -3  11 2940.96 169.743   9
  -3   3  11 3252.92 183.499   9
  -3   3  10 43.1877 57.8163   9
   3   3 -10-40.4150 59.1513   6
   3  -3 -10 34.1778 53.4096   6
  -3  -3  10 86.6987 58.0779   9
  -3  -3  10 104.782 41.2445   3
  -3   3  10 95.9844 38.7641   3
   3   3  -9 807.948 93.5133   6
  -3   3   9 757.879 75.0764   3
  -3   3   9 713.239 95.5124   9
   3  -3  -9 650.208 92.2695   6
  -3  -3   9 635.997 73.6505   3
  -3  -3   9 748.860 94.3007   9
  -3   3   8 925.157 72.7695   3
  -3  -3   8 577.187 64.1851   3
  -3   3   8 723.084 132.885   1
   3  -3  -8 574.485 83.7991   6
  -3   3   8 497.788 82.8053   9
   3   3  -8 514.443 77.5847   6
  -3  -3   8 542.115 77.1932   9
  -3   3   7 42.1783 49.2987   9
  -3  -3   7-9.66730 29.8294   3
   3  -3  -7-3.94926 40.8264   6
  -3   3   7 34.7487 60.8900   1
   3   3  -7 10.5356 40.4491   6
  -3  -3   7 47.9888 46.8929   9
   3   3  -7 139.718 102.138   7
  -3   3   7 41.4505 27.2743   3
  -3   3   6 18739.2 372.989   9
  -3   3   6 20106.2 572.290   1
  -3  -3   6 20117.6 326.517   3
  -3   3   6 19734.3 320.005   3
   3  -3  -6 19513.2 381.207   6
   3   3  -6 20031.3 370.845   6
  -3  -3   6 19747.2 370.260   9
   3   3  -6 18926.2 638.906   7
  -3   3   5 10113.9 361.556   1
   3   3  -5 10238.9 416.766   7
   3   3  -4 3479.51 214.532   7
  -3   3   4 3620.40 189.554   1
  -3   3   3 13802.6 331.801   1
   3   3  -3 13788.3 363.183   7
   3   3  -2 35368.3 544.161   7
  -3   3   2 34450.4 513.107   1
   3   3  -1 265645. 2503.21   1
   3   3   0 203120. 2023.74   1
  -3   3   0 203770. 2113.34   7
  -3   3  -1 26352.9 526.066   7
   3   3   1 27479.1 495.946   1
  -3  -3  -1 25847.2 332.746   7
   3   3   2 28155.9 581.122   1
  -3  -3  -2 26554.4 417.331   7
  -3   3  -2 26433.0 580.023   7
  -3   3  -3 7638.77 334.214   7
  -3  -3  -3 7647.86 245.328   7
   3   3   3 7310.22 317.899   1
   3  -3   4 524.241 48.3759   4
   3   3   4 624.710 115.580   1
   3  -3   4 602.258 57.3953   2
  -3   3  -4 381.292 107.269   7
  -3  -3  -4 285.296 73.2333   7
   3   3   4 447.180 55.9292   3
   3   3   4 478.655 55.3569   2
   3  -3   5 163.572 35.4355   4
   3   3   5 253.324 46.8695   3
  -3   3  -5 96.8507 77.3042   7
  -3  -3  -5 155.105 63.0615   7
   3   3   5 171.011 79.6853   1
   3  -3   5 249.878 52.3695   3
   3   3   5 277.602 52.0376   2
   3  -3   5 320.845 49.3110   2
  -3   3  -6 2549.35 268.422   7
   3  -3   6 3077.07 153.743   3
   3   3   6 2906.19 137.578   3
   3  -3   6 2940.07 142.508   2
   3   3   6 3253.72 274.279   1
   3   3   7 15544.4 353.852   3
   3   3   7 15680.8 641.240   1
  -3   3  -7 14590.2 658.300   7
   3  -3   7 15583.0 381.641   3
   3  -3   7 15767.2 355.824   2
   3   3   8 1836.78 122.958   3
  -3   3  -8 2053.04 254.073   7
   3  -3   8 1962.96 138.689   3
   3   3   9 383.324 65.9269   3
   3  -3   9 446.843 72.3627   3
   3   3  10 31.5220 35.2064   3
   3  -3  10 67.3788 43.9008   3
   3  -3  11 56.0892 30.4617   3
   3  -5 -12 89.8820 48.5018   6
  -3  -5  12 67.4669 28.0425   3
  -3   5  12 152.792 52.5910   9
  -3  -5  11 776.876 92.2915   9
  -3   5  11 740.034 94.8839   9
  -3  -5  10 5518.96 234.429   9
  -3   5  10 5650.41 249.529   9
  -3  -5  10 5991.72 212.273   3
   3  -5 -10 5698.47 259.555   6
  -3   5   9 1324.75 124.102   9
  -3   5   9 1654.69 205.532   1
   3  -5  -9 1506.81 135.322   6
  -3  -5   9 1579.96 128.836   9
  -3  -5   9 1683.26 110.835   3
  -3  -5   8 188.406 61.2586   9
   3   5  -8 79.1250 90.3843   7
  -3   5   8 147.270 40.9349   3
  -3   5   8 139.961 87.6456   1
  -3  -5   8 152.482 49.7031   3
   3  -5  -8 124.643 65.8306   6
  -3   5   8 90.0501 56.2074   9
   3   5  -8 71.9102 47.7294   6
  -3   5   7 32.4201 28.8710   3
   3   5  -7-44.9901 91.3459   7
  -3  -5   7 52.7468 41.3874   3
  -3  -5   7 9.49006 42.6211   9
  -3   5   7 46.7234 51.9462   9
   3  -5  -7-19.4655 45.0590   6
   3   5  -7-8.05093 41.4608   6
  -3   5   7 68.1870 65.0128   1
   3  -5  -6 4659.65 180.176   6
   3   5  -6 5427.76 339.702   7
  -3  -5   6 4227.73 144.105   3
   3   5  -6 5182.43 181.232   6
  -3   5   6 4279.70 138.286   3
  -3   5   6 4857.81 182.116   9
  -3   5   6 3840.96 268.950   1
  -3   5   5 2467.33 117.717   9
   3   5  -5 2421.38 213.832   7
  -3   5   5 2564.73 201.314   1
   3   5  -4 4349.17 252.663   7
  -3   5   4 4848.03 247.864   1
   3   5  -3 77.5922 59.1259   7
  -3   5   3 60.9423 50.4508   1
  -3   5   2 17785.9 406.547   1
   3   5  -2 17486.2 382.958   7
  -3   5   1 47130.6 733.482   7
   3   5  -1 46292.7 686.570   1
   3   5   0 9890.33 288.650   1
  -3   5   0 10358.9 325.350   7
  -3   5  -1 30607.2 626.845   7
   3   5   1 29524.7 585.583   1
   3   5   2 699.769 109.227   1
  -3   5  -2 716.865 122.246   7
   3  -5   3 5216.77 141.853   4
  -3   5  -3 5460.19 307.684   7
   3   5   3 4969.09 286.294   1
   3  -5   4 2799.91 108.561   4
   3   5   4 2714.01 109.483   3
   3  -5   4 2622.41 108.474   2
  -3   5  -4 2839.72 245.202   7
   3   5   4 2778.95 239.018   1
   3   5   4 3157.21 120.648   9
   3   5   4 2696.91 109.397   2
  -3   5  -5 75.5303 100.698   7
   3  -5   5 28.7194 28.4549   4
   3   5   5 11.1761 63.2527   1
   3   5   5 121.255 43.5182   9
   3   5   5 17.5186 30.9990   3
  -3  -5  -5 82.7775 35.1028   6
   3  -5   5 12.7205 33.6107   2
  -3   5  -6 0.23445 99.1175   7
   3  -5   6-15.1557 50.1953   3
  -3  -5  -6 28.8248 37.2413   6
   3   5   6 3.91062 33.5359   9
   3   5   6 22.3032 32.6671   3
   3   5   6-10.4805 68.4812   1
   3  -5   6 1.49643 40.4785   2
  -3   5  -7 1246.28 214.437   7
   3  -5   7 1214.91 111.455   3
   3   5   7 1089.31 185.881   1
   3  -5   7 1382.03 104.559   2
   3   5   7 1362.60 103.728   3
   3  -5   8 433.999 76.6270   3
   3   5   8 513.983 69.5569   3
   3  -5   9 3331.81 173.617   3
   3   5   9 2895.16 147.495   3
   3  -5  10 211.455 51.1728   3
   3  -5  11 1726.06 91.7953   3
   3  -7 -12 47.0383 43.0079   6
  -3   7  12 2.23569 39.0039   9
  -3  -7  11 14.9492 29.2903   3
   3  -7 -11 63.7426 55.1450   6
  -3   7  11-59.2128 53.7247   9
  -3  -7  10 862.599 83.5449   3
  -3   7  10 756.101 100.020   9
   3  -7 -10 805.284 106.428   6
  -3  -7  10 949.995 102.574   9
  -3  -7   9 1148.48 99.1481   3
  -3  -7   9 1021.78 107.377   9
  -3   7   9 1330.19 195.806   1
   3  -7  -9 1120.29 122.991   6
  -3   7   9 1069.18 120.907   9
  -3   7   8-73.9663 89.3147   1
   3   7  -8-9.36650 100.857   7
  -3  -7   8-5.04828 37.2819   3
   3  -7  -8 21.3060 59.5177   6
  -3  -7   8 198.712 62.5723   9
  -3   7   8 43.1313 54.2244   9
  -3   7   7 733.609 139.263   1
   3   7  -7 594.937 153.421   7
  -3  -7   7 711.196 73.3340   3
  -3   7   7 568.108 82.6142   9
   3  -7  -7 751.579 96.8194   6
  -3   7   6 1835.57 122.674   9
  -3   7   6 2168.53 223.867   1
   3   7  -6 2076.76 234.981   7
   3  -7  -6 2101.92 128.140   6
  -3   7   5 1703.43 182.831   1
   3   7  -5 1508.34 184.891   7
   3  -7  -5 1492.93 101.479   6
  -3   7   5 1519.74 101.558   9
  -3   7   4 59988.8 1076.98   1
   3   7  -4 60046.8 1080.72   7
  -3   7   4 61934.2 753.268   9
   3   7  -3 209.929 80.1369   7
  -3   7   3 0.61327 58.1271   1
  -3   7   2 2820.59 184.703   1
  -3   7   2 2827.20 171.426   7
   3   7  -2 2487.43 146.956   7
   3   7  -1 1456.74 85.5745   7
   3   7  -1 1263.99 122.291   1
  -3   7   1 1266.77 129.744   1
  -3   7   1 1361.15 123.654   7
  -3   7   0 1225.14 125.910   7
   3   7   0 1517.78 140.939   1
  -3   7  -1 11875.5 408.709   7
   3   7   1 11805.3 392.017   1
   3   7   2 385.359 96.3057   1
  -3   7  -2 639.922 123.981   7
   3   7   3 3923.55 141.320   9
   3  -7   3 3780.83 131.869   4
  -3   7  -3 3798.46 280.596   7
  -3  -7  -3 3942.70 137.029   6
   3   7   3 3603.10 261.778   1
   3  -7   4 119.454 37.6326   2
   3   7   4 81.2361 28.8439   3
  -3   7  -4 154.410 97.7481   7
  -3  -7  -4 79.5898 38.0750   6
   3  -7   4 169.043 39.6349   4
   3   7   4 74.7229 76.5003   1
   3   7   4 69.9009 39.6722   9
   3  -7   5 106.819 31.5517   4
   3   7   5 140.497 97.8221   1
  -3   7  -5 67.6017 81.6826   7
   3   7   5 104.071 38.3814   3
  -3  -7  -5 71.4855 38.4916   6
   3  -7   5 77.6048 33.1182   2
   3   7   5 58.6933 42.3465   9
   3   7   6 181.389 89.9988   1
   3   7   6 97.4544 44.1773   9
   3  -7   6 123.918 43.2361   4
  -3   7  -6 138.466 118.447   7
   3   7   6 155.967 45.9645   3
  -3  -7  -6 76.1470 43.7811   6
   3  -7   6 132.403 41.8370   2
   3   7   7 27.1314 68.7187   1
  -3   7  -7 143.020 109.017   7
   3  -7   7 163.775 62.6092   3
   3   7   7 297.917 58.7732   9
  -3  -7  -7 176.591 54.5045   6
   3  -7   8 6610.50 254.911   3
   3  -7   9-34.9469 50.1209   3
   3  -7  10 822.892 79.6483   3
   3  -9 -12 291.311 53.7237   6
   3  -9 -11-28.3380 51.0405   6
  -3   9  11-33.0281 52.0503   9
  -3  -9  10 1452.63 103.756   3
   3  -9 -10 1245.85 131.428   6
  -3  -9  10 1262.27 113.913   9
  -3   9  10 1214.67 124.934   9
  -3   9   9 8235.13 306.808   9
   3  -9  -9 7791.88 309.182   6
  -3  -9   9 7692.95 276.255   9
  -3  -9   9 8406.38 256.548   3
   3  -9  -8 4055.77 217.537   6
  -3  -9   8 3605.01 166.930   3
   3   9  -8 4288.22 374.245   7
  -3   9   8 3773.16 332.063   1
  -3  -9   8 3609.49 191.086   9
  -3   9   8 3851.81 210.492   9
  -3   9   7 6476.22 252.173   9
   3   9  -7 6852.75 453.565   7
  -3   9   7 7044.30 440.178   1
   3  -9  -7 6525.84 258.113   6
  -3   9   6 7540.23 257.200   9
   3   9  -6 8041.09 454.559   7
   3  -9  -6 7303.94 254.446   6
  -3   9   6 7648.92 431.938   1
  -3   9   5 73.8917 43.8957   9
  -3   9   5 60.3869 68.2526   1
   3   9  -5 121.430 85.9854   7
   3  -9  -5 116.697 50.8658   6
  -3   9   4 2369.25 123.735   9
   3   9  -4 1936.95 200.812   7
   3  -9  -4 2096.03 114.692   6
  -3   9   4 2217.95 206.131   1
  -3   9   3 6077.42 321.061   1
   3  -9  -3 6122.10 178.694   6
  -3   9   3 5924.56 261.400   7
  -3   9   3 6226.89 186.385   9
   3   9  -3 6330.17 298.382   7
  -3   9   2 1700.18 170.625   1
  -3   9   2 2063.78 161.749   7
   3   9  -2 1786.55 170.881   1
  -3   9   2 2157.57 99.1145   9
   3   9  -2 1984.81 139.292   7
  -3   9   1 37299.0 746.894   7
  -3   9   1 34283.7 782.707   1
   3   9  -1 34986.4 773.983   1
  -3   9   0 2447.64 196.148   7
   3   9   0 2114.67 182.271   1
  -3   9  -1 8286.05 380.909   7
   3   9   1 8541.23 215.223   9
   3   9   1 7277.37 349.540   1
   3   9   1 8283.10 198.061   5
   3  -9   1 7823.28 194.308   4
   3   9   2 26085.5 435.046   9
  -3   9  -2 26121.7 739.203   7
   3   9   2 26761.0 731.759   1
   3   9   2 27176.1 417.532   5
   3  -9   2 26006.8 410.597   4
   3   9   3 12168.1 512.310   1
  -3   9  -3 11595.4 518.581   7
   3  -9   3 11531.0 260.267   4
   3   9   3 11665.2 280.118   9
  -3  -9  -3 11671.4 277.844   6
  -3   9  -4 44208.5 1122.18   7
   3   9   4 44451.9 1100.60   1
  -3  -9  -4 45253.5 675.077   6
   3   9   4 45652.1 668.219   9
   3  -9   4 44467.1 622.899   4
   3  -9   5 292.231 49.9124   4
   3   9   5 258.183 55.5627   9
  -3   9  -5 320.000 133.812   7
   3   9   5 222.758 106.762   1
  -3  -9  -5 433.314 70.6912   6
  -3   9  -6 146.999 118.065   7
  -3  -9  -6 112.793 50.6768   6
   3  -9   6 169.790 50.9593   4
   3   9   6 94.5743 47.6687   9
   3   9   6 169.690 101.787   1
   3   9   7 575.809 79.2551   9
  -3  -9  -7 660.068 90.1991   6
   3  -9   7 680.798 95.7327   3
   3  -9   8 9519.69 306.542   3
   3  -9   9 234.551 57.8991   3
   3  -9  10 133.347 39.8129   3
   3 -11 -11 3182.47 168.404   6
  -3  11  11 2880.09 151.912   9
  -3  11  10 186.331 67.5316   9
   3 -11 -10 196.389 74.6682   6
  -3 -11  10 200.023 54.3107   9
  -3 -11   9 100.894 42.6111   3
   3 -11  -9 61.9162 70.1317   6
  -3  11   9 133.067 70.3179   9
  -3 -11   9 59.5141 56.1313   9
  -3  11   8 1060.87 124.045   9
  -3 -11   8 1075.58 95.5558   3
  -3 -11   8 1107.48 114.029   9
   3 -11  -8 993.848 127.991   6
  -3  11   7 253.216 74.9409   9
   3  11  -7 188.562 102.280   7
  -3  11   7 468.887 133.473   1
   3 -11  -7 321.416 81.5000   6
   3 -11  -6 6676.42 257.863   6
   3  11  -6 8007.81 466.284   7
  -3  11   6 6552.12 254.225   9
  -3  11   6 6947.77 436.736   1
  -3  11   5 908.923 98.1761   9
  -3  11   5 973.946 172.872   1
   3 -11  -5 960.689 99.5472   6
   3  11  -5 1007.93 165.193   7
  -3  11   4 213.757 99.0906   1
   3  11  -4 125.564 60.7385   7
  -3  11   4 241.677 58.6147   9
   3 -11  -4 89.3755 45.6593   6
   3  11  -3 2752.04 206.562   7
   3 -11  -3 3009.22 138.307   6
  -3  11   3 3049.68 141.161   9
  -3  11   3 3057.92 256.758   1
  -3  11   2 35.0383 28.0637   5
   3  11  -2 51.1688 64.5915   1
  -3  11   2-7.58586 38.1854   9
  -3  11   2 38.2488 73.4897   1
  -3  11   2 4.78835 40.9855   7
  -3  11   1 1457.41 182.603   1
   3  11  -1 1380.01 167.531   1
  -3  11   1 1755.20 166.777   7
  -3  11   1 1701.45 86.0737   5
   3  11  -1 1654.76 99.6701   5
   3 -11   0 26949.1 432.745   4
  -3  11   0 26300.3 403.471   5
   3  11   0 27463.8 445.385   5
  -3  11   0 26032.0 762.740   1
  -3  11   0 28037.5 722.587   7
   3  11   0 25424.5 735.863   1
  -3  11  -1 1025.33 155.059   7
   3  11   1 1354.61 187.021   1
  -3  11  -1 1139.27 72.6764   5
   3  11   1 1234.69 88.0520   5
   3 -11   1 1142.11 83.9126   4
   3  11   2 1266.96 177.774   1
  -3  11  -2 1569.89 200.290   7
   3  11   2 1418.75 96.4214   5
   3 -11   2 1471.37 95.4135   4
   3  11   2 1339.41 103.289   9
  -3  11  -3 7291.90 445.523   7
  -3 -11  -3 7986.57 250.559   6
   3 -11   3 8063.10 228.429   4
   3  11   3 8603.89 465.802   1
   3  11   3 7795.00 252.184   9
  -3  11  -4 200.783 105.139   7
  -3 -11  -4 236.867 63.2362   6
   3 -11   4 300.384 55.7744   4
   3  11   4 280.397 64.2842   9
   3  11   4 300.949 110.798   1
   3  11   5 36.0272 48.0914   9
   3  11   5-93.9893 80.1654   1
  -3  11  -5 111.573 96.6023   7
  -3 -11  -5 133.169 58.3002   6
   3 -11   5 12.1843 36.1116   4
   3  11   6 283.094 62.7245   9
  -3 -11  -6 445.254 83.9422   6
   3 -11   6 323.213 54.9143   4
   3 -11   7 1215.90 118.723   3
  -3 -11  -7 1164.76 116.698   6
   3  11   7 1065.73 104.041   9
   3 -11   8 521.837 78.1632   3
  -3 -11  -8 622.264 84.8342   6
   3 -11   9 1295.89 102.840   3
   3 -13 -10 1423.08 126.002   6
  -3  13  10 1430.38 115.144   9
  -3 -13   9 1790.50 126.564   9
   3 -13  -9 1934.79 157.170   6
  -3  13   9 1970.58 145.255   9
  -3 -13   8 761.747 80.1782   3
   3 -13  -8 582.085 98.2212   6
  -3 -13   8 552.210 85.9826   9
  -3  13   8 553.836 96.2663   9
  -3  13   7 26.4297 68.1232   9
   3 -13  -7-19.8625 66.3644   6
  -3  13   6 2445.27 271.977   1
   3 -13  -6 2266.62 165.915   6
  -3  13   6 2282.39 164.020   9
   3  13  -6 2535.40 274.905   7
   3 -13  -5 1306.02 121.821   6
  -3  13   5 1714.12 233.559   1
  -3  13   5 1256.94 117.479   9
   3  13  -4 2164.69 246.543   1
  -3  13   4 1748.86 231.684   1
  -3  13   4 1765.60 131.729   9
   3 -13  -4 1794.81 132.260   6
   3  13  -3 867.013 163.419   1
  -3  13   3 812.586 90.7283   9
   3 -13  -3 812.273 88.5042   6
  -3  13   3 625.704 141.366   1
   3  13  -2 2925.83 149.882   5
   3  13  -2 3109.65 279.350   1
  -3  13   2 2984.15 131.842   5
  -3  13   2 3058.32 284.508   1
   3  13  -1 2120.39 231.889   1
  -3  13   1 2216.07 111.931   5
   3  13  -1 2130.83 126.071   5
  -3  13   1 2145.31 235.318   1
  -3  13   0 26.7104 61.9748   7
   3  13   0 50.2418 40.9099   5
   3 -13   0 27.4704 36.1549   4
  -3  13   0 34.3197 80.5238   1
  -3  13   0-5.16242 28.9492   5
   3  13   0 73.9595 66.7821   1
  -3  13  -1 1064.69 166.854   7
  -3  13  -1 893.796 160.908   1
   3  13   1 985.916 90.6559   5
  -3  13  -1 893.266 77.0654   5
   3  13   1 1197.31 193.374   1
   3 -13   1 985.804 84.5228   4
  -3  13  -2 18.6747 72.5274   7
   3  13   2-56.1437 87.5336   1
  -3  13  -2-10.9726 34.3834   5
  -3  13  -3 11345.0 573.407   7
   3  13   3 11126.9 569.758   1
   3 -13   3 11334.6 289.910   4
  -3 -13  -3 11103.5 329.274   6
  -3 -13  -4 4496.39 219.014   6
   3  13   4 4425.36 213.446   9
   3  13   4 4731.24 381.807   1
   3 -13   4 4590.39 180.452   4
  -3  13  -4 4486.41 388.245   7
   3 -13   5 2341.87 128.031   4
  -3 -13  -5 2388.83 167.112   6
   3  13   5 2333.90 155.628   9
   3 -13   6 156.771 46.2251   4
  -3 -13  -6 94.8860 57.8662   6
   3  13   6 96.8743 53.0194   9
   3 -13   7 218.793 66.5867   3
   3  13   7 151.049 55.6486   9
  -3 -13  -7 185.708 62.8114   6
   3 -13   8 788.385 85.2779   3
  -3 -13  -8 864.061 87.8120   6
   3 -13   9 2171.76 111.550   3
  -3  15  10 62.1541 41.1791   9
   3 -15 -10 116.322 48.0396   6
   3 -15  -9 4042.00 203.482   6
  -3  15   9 3583.76 183.463   9
  -3  15   8 366.906 80.1757   9
   3 -15  -8 494.775 92.4703   6
  -3 -15   8 368.248 75.8357   9
  -3  15   7 5153.66 244.641   9
   3 -15  -7 5249.76 254.692   6
   3 -15  -6 73.5416 63.7734   6
  -3  15   6 158.608 73.1025   9
  -3  15   5 85.5613 64.9899   9
   3 -15  -5 12.3314 58.8428   6
  -3  15   4 98.3858 61.9533   9
   3 -15  -4 58.6346 56.9734   6
  -3  15   4 37.1816 70.5497   1
   3  15  -4 133.586 83.9653   1
   3  15  -4 30.2551 48.9131   5
  -3  15   3 854.723 162.193   1
   3  15  -3 902.084 97.1617   5
   3  15  -3 923.599 171.252   1
   3 -15  -3 919.197 104.071   6
   3  15  -2 1489.52 214.007   1
  -3  15   2 1253.87 197.527   1
   3 -15  -2 1572.43 123.103   6
   3  15  -2 1391.44 117.370   5
   3  15  -1 712.166 89.2904   5
   3  15  -1 643.639 146.978   1
   3 -15  -1 661.742 75.2811   4
  -3  15   1 714.145 73.0679   5
  -3  15   1 691.262 152.049   1
   3  15   0 3478.53 318.550   1
  -3  15   0 3607.30 337.672   1
   3  15   0 2780.22 158.236   5
  -3  15   0 2918.54 141.045   5
   3 -15   0 2824.31 145.174   4
   3 -15   1 41.4103 37.0857   4
  -3  15  -1 139.770 98.1593   1
  -3  15  -1 63.1107 35.2096   5
   3  15   1-49.8748 87.9902   1
   3  15   1 57.8542 50.7591   5
  -3  15  -2-8.79974 95.3842   1
  -3  15  -2 106.351 40.3612   5
   3  15   2 197.448 95.2690   1
   3 -15   2 44.2724 43.2947   4
  -3 -15  -3 6855.78 274.258   6
   3 -15   3 6519.89 220.234   4
   3  15   3 6293.72 459.287   1
  -3 -15  -4 8610.20 317.767   6
   3 -15   4 8683.27 247.231   4
   3 -15   5 4720.86 173.926   4
  -3 -15  -5 4581.97 229.415   6
  -3 -15  -6 457.076 84.4048   6
   3 -15   7 1823.31 124.366   3
  -3 -15  -7 2110.13 138.491   6
   3 -15   8 521.834 64.2166   3
   3 -17  -9 121.207 47.8135   6
   3 -17  -8 78.3342 56.1987   6
   3  17  -8 131.013 46.2817   5
   3  17  -7 175.661 57.9603   5
   3 -17  -7 156.630 62.8410   6
   3  17  -6 870.079 99.8279   5
   3 -17  -6 756.013 109.334   6
   3 -17  -5 782.030 109.757   6
   3  17  -5 771.309 94.7533   5
   3  17  -4 79.5695 58.2685   5
   3 -17  -4 92.0598 59.2674   6
   3 -17  -3 1414.77 106.385   4
   3 -17  -3 1481.25 133.616   6
   3  17  -3 1472.92 124.982   5
   3 -17  -2 1369.42 125.731   6
   3  17  -2 1399.47 122.916   5
   3 -17  -2 1312.73 104.412   4
   3  17  -1 2144.61 145.047   5
   3 -17  -1 2361.85 151.758   6
  -3  17   1 2215.79 125.948   5
   3 -17  -1 2252.97 131.452   4
   3  17   0-24.2409 46.9842   5
  -3  17   0 18.0123 33.7594   5
   3 -17   0 24.4446 39.4978   4
   3 -17   1 803.522 81.2637   4
   3  17   1 678.502 89.2812   5
  -3  17  -1 778.505 76.7941   5
  -3 -17  -2 5986.38 259.336   6
   3 -17   2 6114.24 209.294   4
  -3 -17  -3 3738.18 211.599   6
   3 -17   3 3388.71 148.548   4
   3 -17   4 392.091 53.2640   4
  -3 -17  -4 437.886 86.6117   6
  -3 -17  -5 124.020 66.2924   6
   3 -17   5 27.6302 25.1964   4
  -3 -17  -6 152.233 58.8864   6
   3 -17   7 233.851 47.8560   3
   3 -19  -7 141.096 54.6672   6
   3  19  -7 162.193 42.9835   5
   3 -19  -6 2225.33 152.052   6
   3  19  -6 2186.99 132.682   5
   3  19  -5 680.377 84.9905   5
   3 -19  -5 781.631 100.612   6
   3 -19  -4 1148.66 118.624   6
   3  19  -4 1177.00 107.987   5
   3 -19  -3 179.409 65.9538   6
   3  19  -3 117.442 52.9355   5
   3 -19  -2 1915.05 145.200   6
   3  19  -2 2060.12 141.264   5
   3 -19  -1 436.855 73.7087   6
   3  19  -1 530.542 81.6973   5
   3  19   0 445.970 74.4306   5
   3 -19   0 268.225 57.8479   6
  -3 -19  -1 87.2957 56.4660   6
  -3 -19  -2 116.898 59.6634   6
  -3 -19  -3 1244.85 125.612   6
  -3 -19  -4 482.898 80.0303   6
  -3 -19  -5-79.1842 52.9640   6
   3 -21  -5 3959.76 176.091   6
   3  21  -5 3954.35 153.812   5
   3  21  -4 4575.66 176.644   5
   3 -21  -4 4407.42 192.610   6
   3 -21  -3-62.0078 47.8809   6
   3  21  -3 13.9568 44.4542   5
   3 -21  -2 76.2414 48.7059   6
   3  21  -2 112.764 48.8100   5
   3 -21  -1-4.90995 41.1426   6
  -3 -21   1-8.68876 41.8790   6
  -3 -21   0 26.1019 49.0798   6
  -3 -21  -1 141.977 54.9958   6
  -3 -21  -2 50.9466 46.5871   6
  -3 -21  -3 715.394 82.3123   6
   4   0 -12-34.0181 48.1492   6
  -4   0  12 49.2777 31.6240   3
  -4   0  11-36.9357 35.8913   3
  -4   0  11 0.25823 50.3462   9
   4   0 -11-46.3618 55.9270   6
  -4   0  10 1181.19 122.945   9
  -4   0  10 1133.21 89.9345   3
   4   0 -10 971.349 112.885   6
  -4   0   9 3.01762 51.5428   9
  -4   0   9-19.4519 33.7007   3
   4   0  -9 16.9160 50.2306   6
   4   0  -8 4634.19 200.046   6
  -4   0   8 4509.52 199.534   9
  -4   0   8 4869.20 165.452   3
  -4   0   7 67.8682 29.3119   3
  -4   0   7 53.2318 46.1705   9
   4   0  -7 7.23994 40.6880   6
  -4   0   6 473.714 80.4157   1
   4   0  -6 380.185 55.1774   6
  -4   0   6 421.184 60.1199   9
  -4   0   5-28.6591 45.0842   1
  -4   0   4 12290.0 290.152   1
  -4   0   3 124.255 32.9832   1
  -4   0   0 6039.09 199.803   7
   4   0   0 6538.14 162.688   1
   4   0   1-11.1359 39.3392   1
  -4   0  -1 31.9581 45.0562   7
  -4   0  -2 11952.9 350.948   7
   4   0   2 11517.9 342.940   1
  -4   0  -3 67.3805 59.6264   7
   4   0   3 20.6140 53.1592   1
   4   0   4 2035.10 101.598   2
   4   0   4 2005.37 103.168   3
  -4   0  -4 1857.78 182.030   7
  -4   0  -5-14.7588 71.6797   7
   4   0   5 1.07106 33.3430   3
   4   0   5-2.92784 37.6408   2
   4   0   6 1808.27 114.569   3
  -4   0  -6 1413.98 181.293   7
   4   0   6 1876.07 121.239   2
   4   0   7-17.1481 49.1407   2
   4   0   7 2.41030 44.6382   3
   4   0   8 658.945 87.6083   3
   4   0   9-7.27330 43.2614   3
   4   0  10 1548.04 100.796   3
   4  -2 -13 514.386 66.1129   6
  -4   2  13 45.5325 37.2922   9
  -4  -2  12 1217.08 81.2688   3
   4  -2 -12 1332.00 113.811   6
  -4  -2  12 1358.27 115.249   9
  -4   2  12 1466.85 119.532   9
  -4  -2  11 1749.87 108.703   3
  -4   2  11 1946.10 112.731   3
   4   2 -11 2023.29 149.633   6
  -4   2  11 1817.91 149.204   9
  -4  -2  11 1828.12 144.126   9
   4  -2 -11 1823.57 145.185   6
  -4   2  10 4423.09 225.280   9
   4  -2 -10 4267.07 220.775   6
  -4  -2  10 4499.04 177.431   3
  -4  -2  10 4429.27 219.924   9
  -4   2  10 4732.53 174.031   3
   4   2 -10 4326.17 219.528   6
  -4   2   9 5450.70 184.890   3
  -4  -2   9 5227.18 184.674   3
   4   2  -9 5180.48 226.011   6
  -4   2   9 5023.17 229.396   9
  -4  -2   9 4752.56 220.014   9
   4  -2  -9 5110.77 233.440   6
  -4  -2   8 563.380 61.1538   3
   4   2  -8 435.081 72.6742   6
  -4   2   8 524.548 57.1472   3
   4  -2  -8 316.051 68.9156   6
  -4   2   8 419.317 74.1256   9
  -4   2   8 535.838 108.488   1
  -4  -2   8 510.217 79.9844   9
  -4  -2   7 5466.77 162.806   3
  -4  -2   7 5254.03 196.575   9
   4   2  -7 5676.69 201.671   6
   4  -2  -7 5912.93 213.304   6
  -4   2   7 6012.45 303.620   1
  -4   2   7 5848.68 165.224   3
  -4   2   7 5650.37 204.740   9
   4  -2  -6 5161.08 177.717   6
  -4  -2   6 5019.22 171.849   9
  -4   2   6 4819.77 250.008   1
  -4   2   6 4930.99 174.014   9
   4   2  -6 5446.66 178.033   6
  -4   2   5 14146.2 392.193   1
  -4   2   4 2822.34 148.284   1
  -4   2   3 10977.4 251.053   1
  -4   2   2 39606.1 501.701   1
   4   2  -1 15834.2 241.088   1
  -4  -2   0 10689.8 228.763   7
   4   2   0 11360.2 254.344   1
  -4   2   0 10817.8 302.601   7
  -4  -2  -1 29449.7 452.564   7
  -4   2  -1 28615.4 563.145   7
   4   2   1 27672.9 522.125   1
  -4   2  -2 26276.5 593.661   7
  -4  -2  -2 27201.6 493.236   7
   4   2   2 28791.3 590.401   1
   4   2   3 99097.4 1452.52   1
  -4  -2  -3 101652. 1314.30   7
  -4   2  -3 101375. 1472.80   7
   4  -2   4 2380.79 96.0381   4
  -4   2  -4 1936.71 201.350   7
   4   2   4 2341.77 107.621   2
  -4  -2  -4 2022.39 167.029   7
   4  -2   4 2208.47 112.796   3
   4  -2   4 2301.39 107.412   2
   4   2   4 2310.34 207.301   1
   4   2   4 2153.64 105.223   3
  -4   2  -5 13744.7 563.071   7
  -4  -2  -5 13760.3 466.419   7
   4   2   5 13735.7 297.438   3
   4  -2   5 13719.0 313.617   3
   4   2   5 13690.3 525.100   1
   4   2   5 13722.9 302.959   2
   4  -2   5 13832.2 299.978   2
   4  -2   6 80.2688 49.4398   2
  -4   2  -6 98.1711 102.680   7
   4   2   6 80.6184 42.9073   3
   4  -2   6 75.5992 48.2870   3
   4   2   6 102.613 48.2081   2
   4  -2   7 16736.3 376.390   2
  -4   2  -7 15493.6 665.643   7
   4   2   7 16851.9 379.224   3
   4  -2   7 16555.7 394.688   3
   4  -2   8 8885.48 289.079   3
   4   2   8 8861.93 275.353   3
   4   2   9 4669.56 187.079   3
   4  -2   9 4594.92 197.341   3
   4  -2  10-3.29434 35.0496   3
   4   2  10 36.5900 32.6486   3
   4  -4 -13-10.9504 31.3695   6
   4  -4 -12 166.478 54.5018   6
  -4  -4  12 217.658 38.8304   3
  -4  -4  12 108.003 51.3669   9
  -4   4  12 348.927 69.1804   9
  -4  -4  11 1958.40 144.853   9
   4  -4 -11 2217.78 163.561   6
  -4   4  11 2151.58 159.502   9
  -4  -4  11 2093.43 117.180   3
  -4  -4  10 8565.68 246.210   3
   4   4 -10 7854.20 289.547   6
   4  -4 -10 7690.76 308.255   6
  -4   4  10 7707.11 299.224   9
  -4  -4  10 7347.61 280.587   9
  -4   4   9 706.304 96.7242   9
  -4   4   9 1070.40 83.9001   3
   4   4  -9 925.062 102.202   6
  -4   4   9 1020.73 148.787   1
   4  -4  -9 850.365 103.284   6
  -4  -4   9 720.055 95.2963   9
  -4  -4   9 976.205 83.0746   3
   4   4  -8 1377.31 116.249   6
  -4  -4   8 1610.51 97.7405   3
  -4  -4   8 1275.49 113.102   9
  -4   4   8 1788.95 99.1917   3
   4  -4  -8 1377.25 120.779   6
  -4   4   8 1391.10 118.598   9
  -4   4   8 1664.47 189.928   1
  -4  -4   7 1098.92 76.7118   3
  -4   4   7 1129.10 147.566   1
  -4   4   7 1216.29 103.692   9
   4   4  -7 1168.44 97.8639   6
  -4   4   7 1138.12 76.1765   3
   4  -4  -7 1276.56 106.835   6
  -4  -4   7 1366.69 106.080   9
  -4   4   6 6405.29 319.644   1
   4   4  -6 6899.81 393.890   7
   4   4  -6 7084.13 211.389   6
  -4   4   6 6700.88 162.746   3
   4  -4  -6 7029.86 216.138   6
  -4   4   6 7361.14 221.982   9
  -4   4   5 14129.0 433.589   1
   4   4  -5 15734.6 509.748   7
   4   4  -4 4595.89 246.253   7
  -4   4   4 4483.22 214.079   1
  -4   4   3 20502.6 425.459   1
  -4   4   2 23746.8 436.504   1
   4   4  -1 68415.1 846.996   1
  -4   4   1 71457.7 1002.58   7
  -4   4   0 135988. 1560.71   7
   4   4   0 135163. 1436.92   1
  -4   4  -1 3720.57 214.950   7
  -4  -4  -1 2847.50 77.1040   7
   4   4   1 2695.02 170.636   1
  -4   4  -2 3201.69 220.374   7
   4   4   2 3394.26 209.075   1
  -4  -4  -2 3044.63 111.855   7
   4   4   3 18715.0 556.063   1
   4  -4   3 18963.9 303.526   4
  -4   4  -3 19216.9 581.802   7
   4  -4   4 5200.60 150.421   4
   4  -4   4 5091.68 161.385   2
   4   4   4 4907.61 159.056   2
  -4   4  -4 4897.84 324.382   7
   4   4   4 5087.44 154.746   3
   4   4   4 5154.02 317.341   1
   4  -4   5 6818.51 207.075   2
   4  -4   5 7162.79 231.036   3
  -4   4  -5 7002.45 420.010   7
   4  -4   5 7143.54 194.629   4
   4   4   5 7304.12 404.646   1
   4   4   5 7256.94 209.944   2
   4   4   5 7222.46 206.776   3
   4  -4   6 393.464 67.0829   2
  -4   4  -6 315.704 122.435   7
   4  -4   6 312.178 71.0145   3
   4   4   6 372.658 57.0283   3
   4   4   6 282.668 92.4720   1
   4  -4   7 7544.51 267.841   3
  -4   4  -7 6530.27 456.240   7
   4   4   7 7290.10 236.529   3
   4  -4   7 8149.77 256.659   2
   4   4   7 8257.46 467.677   1
   4   4   8 2600.95 143.894   3
   4  -4   8 2655.02 163.050   3
   4  -4   9 2623.67 152.291   3
   4   4   9 2919.34 144.148   3
   4  -4  10 167.919 45.8605   3
  -4   6  12-19.2053 46.1289   9
  -4  -6  12-73.0048 43.4630   9
   4  -6 -11 731.814 103.879   6
  -4  -6  11 639.196 84.8252   9
  -4  -6  11 631.391 66.1746   3
  -4   6  11 617.341 95.2157   9
  -4  -6  10 13630.6 318.870   3
   4  -6 -10 13239.4 402.889   6
  -4  -6  10 13344.0 379.931   9
  -4   6  10 13830.7 405.136   9
  -4   6   9 583.600 96.9009   9
  -4  -6   9 561.266 69.9704   3
   4  -6  -9 446.448 92.8507   6
  -4   6   9 685.815 140.942   1
  -4  -6   9 474.488 86.4815   9
  -4  -6   8 188.660 45.6495   3
  -4   6   8 187.488 84.3612   1
  -4   6   8 66.7629 55.7033   9
   4  -6  -8 141.306 59.8049   6
  -4  -6   8 158.703 60.9844   9
   4   6  -7 185.578 115.566   7
  -4  -6   7 75.1492 32.8497   3
   4  -6  -7 68.3836 54.7274   6
  -4   6   7 150.666 58.6297   9
  -4   6   7 25.7432 64.3821   1
  -4   6   6 169.897 54.6930   9
  -4   6   6 136.664 74.1135   1
   4   6  -6 135.820 103.494   7
   4  -6  -6 136.449 47.6548   6
   4   6  -5 4820.16 301.888   7
  -4   6   5 4973.85 276.696   1
  -4   6   5 4800.03 168.739   9
   4  -6  -5 4830.38 171.052   6
   4   6  -4 938.604 129.550   7
  -4   6   4 983.445 123.479   1
   4   6  -3 2374.65 159.120   7
  -4   6   3 2767.43 174.612   1
  -4   6   2 57498.2 894.313   1
   4   6  -2 57437.6 848.469   1
   4   6  -1 2006.99 139.260   1
  -4   6   1 1536.96 142.365   7
  -4   6   0 2220.45 175.598   7
   4   6   0 2851.76 169.516   1
  -4   6  -1 6404.97 306.075   7
   4   6   1 6628.87 286.418   1
   4   6   2 23523.5 610.173   1
   4  -6   2 23427.5 355.501   4
  -4   6  -2 23072.1 644.043   7
   4   6   3 996.879 69.8273   9
   4   6   3 1194.88 68.2831   2
  -4   6  -3 1178.99 166.436   7
   4   6   3 1419.15 167.905   1
   4   6   3 1238.41 66.4825   3
   4  -6   3 1177.01 75.2605   4
   4  -6   3 1281.33 73.9983   2
   4   6   4 10966.4 234.996   2
   4  -6   4 11002.5 243.148   2
  -4   6  -4 10790.9 500.951   7
   4   6   4 10963.0 232.063   3
  -4  -6  -4 10761.0 252.889   6
   4   6   4 10194.9 246.910   9
   4   6   4 11035.0 489.435   1
   4  -6   4 10792.1 242.614   4
   4  -6   5 1746.97 106.272   2
  -4   6  -5 1194.59 194.657   7
   4   6   5 1648.39 97.1304   3
   4   6   5 1727.38 212.554   1
  -4  -6  -5 1668.39 105.931   6
   4  -6   5 1611.94 95.6061   4
   4   6   5 1284.40 89.9435   9
   4  -6   6 3202.78 146.358   4
   4   6   6 3829.38 155.027   3
  -4   6  -6 3138.76 317.894   7
   4  -6   6 3311.76 176.863   3
   4   6   6 3870.52 324.285   1
   4  -6   6 3222.87 153.017   2
   4  -6   7 109.253 49.0189   2
  -4   6  -7 1.75540 102.250   7
   4  -6   7 67.3676 56.4689   3
   4   6   7 70.1888 75.7340   1
   4   6   7 31.2769 36.6041   3
   4  -6   8 30.8181 54.2463   3
   4  -6   9 1170.08 104.701   3
   4  -6  10 413.770 58.1655   3
   4  -8 -12 74.1134 43.7690   6
  -4   8  12 45.3636 39.2572   9
   4  -8 -11 390.411 79.6071   6
  -4  -8  11 369.747 71.1192   9
  -4   8  11 382.789 79.2920   9
  -4   8  10 4499.63 225.764   9
   4  -8 -10 4091.07 225.323   6
  -4  -8  10 4039.13 164.515   3
  -4  -8  10 4195.50 206.046   9
  -4  -8   9 758.929 97.4796   9
  -4  -8   9 910.196 83.8765   3
  -4   8   9 772.172 109.839   9
   4  -8  -9 804.343 111.365   6
  -4   8   9 841.246 157.298   1
  -4  -8   8 203.667 44.8600   3
  -4   8   8 234.529 103.633   1
   4  -8  -8 168.925 67.0569   6
  -4  -8   8 254.068 67.1622   9
  -4   8   8 131.107 68.7997   9
  -4  -8   7 885.616 75.7501   3
   4   8  -7 860.907 175.994   7
  -4   8   7 1191.77 180.917   1
   4  -8  -7 982.086 103.096   6
  -4   8   7 957.949 103.634   9
   4   8  -6 5.09237 82.5289   7
   4  -8  -6-29.1375 46.1904   6
  -4   8   6 23.5010 67.1071   1
  -4   8   6-17.4219 47.6807   9
  -4   8   5 354.598 97.8966   1
   4   8  -5 420.836 119.034   7
   4  -8  -5 255.686 53.1464   6
  -4   8   5 307.581 56.5638   9
   4  -8  -4 8314.09 219.652   6
  -4   8   4 8855.23 380.830   1
  -4   8   4 8030.13 217.041   9
   4   8  -4 8319.13 364.106   7
  -4   8   3 2997.19 212.698   1
   4   8  -3 2826.15 182.058   7
  -4   8   3 2791.39 191.613   7
  -4   8   2 60783.4 1022.07   7
   4   8  -2 64307.6 1033.35   1
  -4   8   2 63944.2 1070.71   1
  -4   8   1 5278.89 274.069   7
   4   8  -1 5918.60 273.561   1
   4   8   0 680.604 106.525   1
  -4   8   0 465.577 108.564   7
  -4   8  -1 20860.9 613.228   7
   4   8   1 20615.1 347.197   9
   4   8   1 22056.4 596.802   1
   4  -8   1 20785.3 344.117   4
   4   8   2 2681.91 224.047   1
   4   8   2 2723.48 119.069   9
   4  -8   2 2676.86 115.599   4
  -4   8  -2 2226.72 224.545   7
   4  -8   3 1478.58 78.5135   2
   4  -8   3 1621.66 95.5868   4
  -4  -8  -3 1675.31 100.482   6
   4   8   3 1441.32 178.253   1
   4   8   3 1786.75 103.683   9
  -4   8  -3 1757.42 207.128   7
   4   8   4 48.4888 70.9096   1
  -4   8  -4-44.1015 84.2414   7
   4   8   4 25.8459 32.7874   9
  -4  -8  -4 32.2350 40.3569   6
   4  -8   4 75.1211 39.1100   4
   4  -8   4 75.9180 34.3479   2
   4  -8   5 56.7404 38.9596   4
  -4   8  -5 98.4213 92.9369   7
   4   8   5 79.9903 42.9018   9
  -4  -8  -5 62.3246 42.9522   6
   4   8   5-27.5012 69.2392   1
   4  -8   5 29.8167 34.5294   2
  -4   8  -6 711.298 177.891   7
   4  -8   6 617.839 70.1263   2
   4  -8   6 746.869 77.3076   4
  -4  -8  -6 731.000 85.3657   6
   4   8   6 586.957 149.766   1
   4  -8   6 774.112 96.8814   3
   4   8   6 683.480 77.3876   9
   4  -8   7 493.283 84.5346   3
   4  -8   8 718.713 96.4151   3
   4  -8   9 68.0171 43.1059   3
   4  -8  10-25.3078 32.8964   3
  -4  10  12 149.034 43.4391   9
   4 -10 -12 56.8295 36.8272   6
   4 -10 -11 1660.82 131.719   6
  -4 -10  11 1813.34 118.700   9
  -4  10  11 1708.00 128.488   9
   4 -10 -10 3144.07 195.664   6
  -4  10  10 3167.94 188.008   9
  -4 -10  10 2988.64 169.790   9
  -4 -10   9 1390.63 128.767   9
   4 -10  -9 1368.09 141.866   6
  -4  10   9 1307.21 131.899   9
  -4 -10   8 64.9093 56.9172   9
  -4  10   8 138.279 69.4394   9
   4 -10  -8 156.588 72.4177   6
  -4 -10   8 89.9452 41.7564   3
  -4  10   8 37.3372 79.7856   1
   4  10  -7 6149.76 430.906   7
  -4  10   7 6197.54 254.120   9
  -4  10   7 6149.38 410.440   1
   4 -10  -7 6138.35 253.361   6
  -4  10   6 418.364 73.3007   9
   4  10  -6 544.614 141.599   7
  -4  10   6 392.020 113.797   1
   4 -10  -6 348.838 71.1980   6
   4  10  -5 21908.2 708.609   7
  -4  10   5 22224.1 443.831   9
  -4  10   5 21811.6 717.663   1
   4 -10  -5 22169.2 444.810   6
   4  10  -4 36464.9 835.126   7
   4 -10  -4 36166.4 569.312   6
  -4  10   4 38688.5 919.710   1
  -4  10   4 35607.6 568.098   9
  -4  10   3 5691.18 282.867   7
  -4  10   3 6057.31 189.470   9
   4  10  -3 5786.17 270.426   7
   4  10  -3 6645.32 340.328   1
   4 -10  -3 5987.17 184.217   6
  -4  10   3 6473.99 349.500   1
  -4  10   2 76.6056 32.3870   9
  -4  10   2 140.403 70.1470   7
  -4  10   2 25.0996 69.4793   1
   4  10  -2 37.4243 59.5632   1
  -4  10   1 17059.2 567.409   1
   4  10  -1 17200.4 549.252   1
   4  10  -1 16961.1 323.148   5
  -4  10   1 16772.0 534.661   7
  -4  10   0 2495.91 215.292   7
   4 -10   0 2661.97 119.502   4
   4  10   0 2972.97 232.004   1
   4  10   0 2804.14 120.695   5
   4 -10   1 94.3353 38.5088   4
  -4  10  -1 22.2849 71.8120   7
   4  10   1 166.573 84.3847   1
   4  10   1 87.9746 32.8750   5
   4  10   2 15894.6 595.261   1
   4 -10   2 16669.7 336.157   4
   4  10   2 17641.2 360.227   9
  -4  10  -2 17464.5 649.989   7
  -4  10  -3 24.3857 90.8585   7
   4  10   3-2.50210 38.4235   9
   4 -10   3-22.5365 36.9536   4
   4  10   3-25.5140 64.2249   1
  -4 -10  -3-7.59590 39.6445   6
   4  10   4 59.6005 45.5120   9
   4  10   4-36.3463 78.7074   1
  -4  10  -4 26.7575 92.6137   7
  -4 -10  -4 31.4071 48.3993   6
   4 -10   4-17.8296 36.7758   4
   4  10   5 1323.41 206.138   1
  -4  10  -5 1442.38 223.041   7
  -4 -10  -5 1431.94 118.485   6
   4  10   5 1259.23 109.317   9
   4 -10   5 1365.36 99.4489   4
   4 -10   6 94.2879 45.7604   4
  -4 -10  -6 151.186 53.2807   6
   4  10   6 80.3932 48.5281   9
   4 -10   7 88.0512 65.2572   3
   4 -10   8 8137.26 274.380   3
   4 -10   9 87.9354 43.7162   3
   4 -12 -11 231.464 62.1699   6
  -4  12  11 321.010 64.1667   9
  -4 -12  10 642.848 80.3526   9
   4 -12 -10 638.239 101.626   6
  -4  12  10 603.933 88.9939   9
  -4  12   9 700.856 102.956   9
   4 -12  -9 696.134 106.751   6
  -4 -12   9 842.897 103.453   9
  -4  12   8 81.7555 68.5507   9
   4 -12  -8 193.307 77.7498   6
  -4  12   7 5652.24 409.404   1
   4 -12  -7 5331.41 251.444   6
  -4  12   7 5301.60 246.258   9
  -4  12   6 1046.94 113.687   9
  -4  12   6 985.607 175.497   1
   4  12  -6 947.856 180.909   7
   4 -12  -6 982.854 113.088   6
   4 -12  -5 4261.36 202.612   6
   4  12  -5 4543.69 317.096   7
  -4  12   5 3866.34 319.695   1
  -4  12   5 4565.18 202.159   9
  -4  12   4 5714.08 216.019   9
   4 -12  -4 5655.08 217.761   6
   4  12  -4 5527.46 364.208   1
  -4  12   4 5882.65 376.397   1
  -4  12   3 997.791 159.935   1
  -4  12   3 1421.64 104.485   9
   4 -12  -3 1163.41 95.0836   6
   4  12  -3 963.269 153.421   1
  -4  12   2 1804.97 207.046   1
  -4  12   2 1722.70 94.0161   5
   4  12  -2 2046.33 119.975   5
  -4  12   2 1919.69 115.148   9
   4  12  -2 1886.75 204.955   1
  -4  12   1 1186.96 149.202   7
   4  12  -1 1411.09 181.189   1
  -4  12   1 1208.01 75.5562   5
  -4  12   1 1127.22 170.196   1
   4  12  -1 1082.11 91.1044   5
  -4  12   0 28032.6 846.031   1
   4 -12   0 28328.0 475.246   4
  -4  12   0 28177.0 795.426   7
   4  12   0 29307.6 821.188   1
   4  12   0 28471.7 482.512   5
  -4  12   0 27203.2 423.607   5
   4 -12   1 3590.75 155.568   4
   4  12   1 3415.55 288.259   1
   4  12   1 3650.24 158.033   5
  -4  12  -1 3598.72 294.376   7
  -4  12  -2 409.771 128.097   7
   4  12   2 346.098 95.7343   1
   4 -12   2 498.120 68.3433   4
  -4  12  -3 922.066 180.515   7
  -4 -12  -3 1145.79 106.108   6
   4  12   3 1147.97 110.385   9
   4  12   3 840.905 166.116   1
   4 -12   3 966.553 88.2213   4
  -4  12  -4 3065.40 323.839   7
   4  12   4 2799.37 292.034   1
   4  12   4 3095.11 171.074   9
  -4 -12  -4 3043.46 173.376   6
   4 -12   4 2840.40 145.780   4
   4 -12   5 256.403 57.3938   4
  -4  12  -5 473.222 159.616   7
  -4 -12  -5 281.645 69.6906   6
   4  12   5 306.939 66.4402   9
   4 -12   6 175.154 49.4290   4
  -4 -12  -6 199.763 66.0778   6
   4  12   6 123.531 51.2977   9
  -4 -12  -7-32.5693 44.3338   6
   4 -12   7 15.2359 52.8621   3
   4 -12   8 175.972 56.2864   3
   4 -12   9 739.465 68.8613   3
   4 -14 -10 1328.90 117.164   6
  -4  14  10 1381.53 110.332   9
  -4 -14   9 168.922 56.0205   9
   4 -14  -9 180.238 71.4208   6
  -4  14   9 182.558 71.4445   9
   4 -14  -8-24.1843 64.2240   6
  -4  14   8-7.16914 56.0533   9
  -4  14   7 4438.62 226.194   9
   4 -14  -7 4185.29 229.405   6
   4 -14  -6 49216.6 841.840   6
  -4  14   6 49394.6 829.950   9
   4  14  -5 12829.8 596.579   1
   4 -14  -5 12196.0 369.323   6
  -4  14   5 13621.6 637.945   1
  -4  14   5 12138.4 359.860   9
  -4  14   4 1887.80 137.325   9
   4  14  -4 1649.08 215.522   1
   4 -14  -4 1801.88 137.568   6
  -4  14   4 1673.25 226.228   1
  -4  14   3 2043.43 137.136   9
   4  14  -3 1828.55 225.899   1
   4 -14  -3 1948.87 132.844   6
  -4  14   3 1824.16 226.636   1
   4  14  -3 1794.24 132.220   5
   4  14  -2 5464.11 375.355   1
   4 -14  -2 5004.51 199.024   6
  -4  14   2 5485.76 182.175   5
   4  14  -2 5204.92 213.838   5
  -4  14   2 5226.50 384.044   1
  -4  14   1 408.334 122.683   1
   4 -14  -1 379.869 61.7859   4
  -4  14   1 400.681 52.9208   5
   4  14  -1 567.646 131.697   1
   4  14  -1 400.765 69.2445   5
   4 -14   0 95.3624 47.5387   4
   4  14   0 190.286 89.7818   5
  -4  14   0 40.7709 33.2253   5
  -4  14   0 165.947 106.792   1
   4  14   0 21.4107 72.1848   1
   4 -14   1 2380.13 138.766   4
  -4  14  -1 2464.85 249.816   7
  -4  14  -1 2493.31 277.446   1
   4  14   1 2443.17 262.037   1
   4  14   1 2372.29 141.457   5
   4  14   2 16781.6 707.172   1
  -4  14  -2 16692.2 697.041   7
   4 -14   2 17083.4 381.403   4
   4 -14   3 25914.2 487.385   4
  -4  14  -3 25235.0 904.309   7
  -4 -14  -3 26047.3 549.765   6
   4  14   3 25444.3 899.981   1
  -4 -14  -4 161.601 64.3262   6
   4 -14   4 124.604 44.0152   4
   4 -14   5 5899.73 204.546   4
  -4 -14  -5 5866.19 253.372   6
   4 -14   6 11.0470 40.2962   4
  -4 -14  -6 70.0482 54.5442   6
   4 -14   7 971.893 98.0035   3
  -4 -14  -7 825.100 87.2838   6
   4 -14   8-5.16874 36.0814   3
  -4  16   9 12.9256 41.9317   9
   4 -16  -9 31.1144 45.7701   6
  -4 -16   9 2.77884 37.5860   9
  -4 -16   8 320.644 67.6181   9
  -4  16   8 315.240 73.0426   9
   4 -16  -8 172.307 68.9290   6
  -4  16   7 290.286 74.3736   9
   4 -16  -7 241.613 77.8749   6
   4 -16  -6 727.612 106.868   6
  -4  16   6 975.713 113.378   9
   4 -16  -5 2318.50 167.865   6
   4  16  -5 2244.64 155.389   5
  -4  16   5 2107.70 154.803   9
   4 -16  -4 5454.17 248.250   6
   4  16  -4 5578.62 240.765   5
   4  16  -3 328.673 100.817   1
   4  16  -3 324.158 71.9530   5
  -4  16   3 298.877 112.087   1
   4 -16  -3 378.190 79.8850   6
   4 -16  -2 292.215 62.1170   4
  -4  16   2 424.833 136.370   1
   4  16  -2 306.183 126.441   1
   4  16  -2 205.880 64.3224   5
   4 -16  -2 264.234 65.8189   6
   4  16  -1 12492.6 605.130   1
  -4  16   1 13388.6 651.606   1
   4 -16  -1 13349.4 338.171   4
   4  16  -1 13236.9 361.568   5
   4 -16  -1 13230.7 342.795   6
  -4  16   1 13058.5 306.909   5
  -4  16   0 56.1150 94.1041   1
   4 -16   0 122.160 55.4605   4
   4  16   0 119.132 56.3255   5
   4  16   0 117.467 90.1572   1
   4 -16   1 469.891 69.8768   4
   4  16   1 508.946 77.9534   5
   4 -16   2 4127.73 179.873   4
  -4 -16  -2 4152.78 213.898   6
  -4 -16  -3 5582.77 252.583   6
   4 -16   3 5392.43 201.405   4
   4 -16   4 17917.1 366.652   4
  -4 -16  -4 17831.4 462.018   6
   4 -16   5 64.7344 34.9229   4
  -4 -16  -5 29.0944 56.0628   6
  -4 -16  -6 67.0530 53.3023   6
   4 -16   7 120.467 41.4468   3
   4 -18  -8 85.0397 46.0082   6
   4  18  -8 4.12528 34.5012   5
   4  18  -7 10.2299 40.6289   5
   4 -18  -7-56.0861 53.3379   6
   4 -18  -6 794.690 101.959   6
   4  18  -6 920.282 99.3905   5
   4  18  -5 189.136 59.3270   5
   4 -18  -5 215.331 68.1464   6
   4 -18  -4 257.730 71.6961   6
   4 -18  -4 303.587 58.7553   4
   4  18  -4 308.062 68.1247   5
   4 -18  -3 195.090 55.3829   4
   4 -18  -3 179.783 68.3161   6
   4  18  -3 224.127 69.6270   5
   4 -18  -2 2380.03 156.743   6
   4  18  -2 2420.24 156.693   5
   4 -18  -2 2337.93 134.569   4
   4 -18  -1 713.196 79.3313   4
   4 -18  -1 502.408 75.0950   6
   4  18  -1 650.501 90.2487   5
   4  18   0 1138.97 108.597   5
   4 -18   0 905.340 86.7657   4
  -4 -18  -1 2723.71 172.974   6
   4 -18   1 2479.68 134.714   4
  -4 -18  -2 10484.5 344.940   6
   4 -18   2 10640.1 271.068   4
   4 -18   3 129.809 39.4699   4
  -4 -18  -3 169.767 70.2847   6
   4 -18   4 14.6834 26.6050   4
  -4 -18  -4-84.5384 61.6941   6
  -4 -18  -5 890.698 94.1689   6
   4 -20  -6 761.688 86.3450   6
   4  20  -6 872.322 81.9481   5
   4 -20  -5 514.898 79.6925   6
   4  20  -5 668.528 78.3814   5
   4 -20  -4 116.525 53.6799   6
   4  20  -4-16.1784 37.5494   5
   4 -20  -3 2163.84 141.612   6
   4  20  -3 2279.46 139.463   5
   4  20  -2 2041.11 134.154   5
   4 -20  -2 1944.89 132.390   6
   4 -20  -1 205.131 49.5978   6
   4  20  -1 327.243 61.9877   5
  -4 -20   0 74.1774 56.3894   6
  -4 -20  -1 59.4888 55.4709   6
  -4 -20  -2 822.194 95.2270   6
  -4 -20  -3 801.270 92.3478   6
  -4 -20  -4 195.114 51.3565   6
   4  22  -3 1932.51 107.178   5
  -4 -22   2 393.416 63.2602   6
  -4 -22   1 400.124 64.9903   6
  -4 -22   0 190.095 53.0755   6
  -4 -22  -1 16.8097 36.7278   6
  -5  -1  13 228.411 52.2765   9
  -5   1  13 265.529 59.6141   9
   5  -1 -13 252.734 54.2369   6
  -5   1  12 22674.0 504.013   9
   5   1 -12 23084.9 504.475   6
   5  -1 -12 23142.2 508.816   6
  -5  -1  12 24103.7 394.727   3
  -5  -1  12 22143.1 496.406   9
   5   1 -11 168.494 63.2442   6
   5  -1 -11 45.0404 55.5084   6
  -5  -1  11 273.003 51.5276   3
  -5   1  11 256.839 54.9961   3
  -5  -1  11 164.157 65.0134   9
  -5   1  11 198.487 72.2551   9
  -5   1  10 463.301 85.6361   9
   5   1 -10 466.433 88.4112   6
   5  -1 -10 478.654 90.8163   6
  -5   1  10 346.044 51.3428   3
  -5  -1  10 376.581 83.3227   9
  -5  -1  10 357.949 52.6468   3
  -5  -1   9 787.268 69.5880   3
  -5   1   9 663.899 95.5719   9
  -5   1   9 691.696 64.4635   3
   5   1  -9 614.909 89.0127   6
   5  -1  -9 651.516 99.8772   6
  -5  -1   9 702.754 93.1289   9
  -5  -1   8 10886.1 307.002   9
  -5   1   8 9977.59 230.083   3
  -5  -1   8 10177.1 234.082   3
   5   1  -8 9958.47 298.766   6
   5  -1  -8 10565.4 308.643   6
  -5   1   8 10462.6 304.535   9
   5  -1  -7 14401.7 334.771   6
  -5   1   7 14177.0 329.919   9
  -5  -1   7 13416.7 253.760   3
  -5   1   7 13922.6 257.375   3
   5   1  -7 13677.2 326.430   6
  -5  -1   7 14128.4 327.574   9
  -5   1   7 14128.0 438.164   1
   5   1  -6 558.682 65.6951   6
   5  -1  -6 471.598 60.6620   6
  -5   1   6 532.435 85.3322   1
  -5  -1   6 443.114 59.7369   9
  -5   1   6 428.662 62.5023   9
  -5   1   5 495.758 74.0248   1
  -5   1   4 160355. 1665.44   1
  -5   1   3 26.4817 21.3836   1
  -5   1   2 50584.8 516.765   1
   5   1  -1 322.494 29.6931   1
  -5  -1   0 4014.40 167.189   7
  -5   1   0 3856.10 186.871   7
   5   1   0 3763.15 148.088   1
  -5   1  -1 107.848 58.0949   7
  -5  -1  -1 94.4583 45.2943   7
   5   1   1 83.4729 47.2878   1
   5   1   2 1030.52 120.691   1
  -5   1  -2 1242.16 131.206   7
  -5  -1  -2 1261.09 119.945   7
   5  -1   3 8847.82 205.555   2
   5  -1   3 8908.85 178.903   4
   5   1   3 8966.91 205.522   2
   5   1   3 8975.38 356.444   1
  -5   1  -3 8919.43 375.745   7
  -5  -1  -3 9338.02 345.719   7
   5  -1   3 8807.44 209.517   3
   5   1   4 11556.3 442.833   1
   5  -1   4 10760.3 254.042   2
   5   1   4 10546.5 247.056   3
  -5   1  -4 10303.1 442.315   7
  -5  -1  -4 10753.3 412.359   7
   5  -1   4 10289.8 252.525   3
   5  -1   4 10196.4 217.544   4
   5   1   4 11014.1 254.087   2
   5  -1   5 1982.84 116.565   2
   5  -1   5 1954.76 117.596   3
   5   1   5 2118.24 117.729   3
  -5   1  -5 1673.93 200.351   7
  -5  -1  -5 1960.23 190.050   7
   5   1   5 2196.81 120.551   2
   5  -1   6 35727.0 585.056   2
   5   1   6 34807.1 577.103   2
  -5   1  -6 34449.0 945.416   7
   5   1   6 35386.2 581.291   3
   5  -1   6 35587.0 595.816   3
   5  -1   7 974.070 98.5439   2
   5   1   7 932.020 97.2697   3
   5  -1   7 916.760 97.5299   3
   5  -1   8 4803.64 207.897   3
   5   1   8 4988.89 205.145   3
   5   1   9 988.020 87.3596   3
   5  -1   9 921.134 90.0253   3
   5  -1  10 4148.87 153.303   3
   5   1  10 4122.28 150.089   3
   5  -3 -13-45.0964 39.0475   6
  -5  -3  13 77.8078 38.3984   9
  -5   3  13-35.8126 45.8834   9
   5  -3 -12 739.312 96.0730   6
  -5  -3  12 638.102 86.6423   9
  -5   3  12 635.226 86.7414   9
   5   3 -11 85.7629 63.4614   6
   5  -3 -11 19.9336 57.4539   6
  -5  -3  11 18.2006 33.9286   3
  -5  -3  11 17.9904 59.9269   9
  -5   3  11 128.558 64.8018   9
  -5  -3  10 228.741 76.7495   9
  -5  -3  10 187.068 44.3722   3
   5  -3 -10 245.883 79.8622   6
  -5   3  10 233.084 76.3729   9
   5   3 -10 183.277 70.2961   6
  -5  -3   9 5719.52 186.227   3
   5   3  -9 5762.01 240.825   6
   5  -3  -9 5538.42 250.704   6
  -5   3   9 5677.90 246.962   9
  -5   3   9 5977.87 187.207   3
  -5  -3   9 5679.53 242.144   9
  -5   3   8 3944.71 193.976   9
  -5   3   8 3973.24 264.366   1
   5   3  -8 3620.21 181.152   6
  -5   3   8 4255.76 144.631   3
   5  -3  -8 3990.78 197.576   6
  -5  -3   8 3965.94 143.075   3
  -5  -3   8 3963.37 187.510   9
  -5  -3   7 82.4977 30.5646   3
   5   3  -7 3.58532 39.4055   6
  -5   3   7 60.3998 27.4018   3
   5  -3  -7 70.2048 53.5683   6
  -5   3   7 44.6816 52.2127   1
  -5  -3   7-15.3712 43.1412   9
  -5   3   7-9.51346 44.2788   9
  -5  -3   6 29715.9 490.091   9
  -5   3   6 31091.5 672.745   1
   5   3  -6 30520.2 486.662   6
   5  -3  -6 30506.1 499.521   6
  -5   3   6 30883.7 493.468   9
  -5   3   5 16164.4 422.516   1
  -5   3   4 71.2807 45.6029   1
  -5   3   3 13465.2 296.732   1
   5   3  -2 401268. 3632.09   1
  -5   3   2 398231. 3728.14   1
  -5   3   1 9716.60 319.275   7
   5   3  -1 9908.84 219.507   1
  -5  -3   0 10857.7 239.478   7
   5   3   0 9932.41 271.844   1
  -5   3   0 10336.3 342.159   7
   5   3   1 5667.48 236.177   1
  -5   3  -1 5075.82 254.864   7
  -5  -3  -1 5298.60 172.291   7
   5   3   2 76725.0 1160.02   1
  -5   3  -2 77172.2 1231.29   7
  -5  -3  -2 76769.5 976.465   7
   5   3   3 23239.9 366.181   2
   5  -3   3 22870.7 346.436   4
   5  -3   3 22712.9 367.161   2
  -5   3  -3 22703.4 654.979   7
  -5  -3  -3 23179.2 494.616   7
   5   3   3 22566.8 348.309   3
   5   3   3 24479.9 635.956   1
   5   3   4 912.863 75.0026   2
  -5   3  -4 801.325 146.510   7
   5  -3   4 898.474 80.5491   3
   5  -3   4 916.752 77.1858   2
   5   3   4 875.551 69.4879   3
   5   3   4 989.731 152.622   1
   5  -3   4 936.491 66.3076   4
   5   3   5 12234.6 288.898   2
   5   3   5 12200.9 518.543   1
   5  -3   5 12150.7 292.134   2
  -5   3  -5 11405.7 537.232   7
   5  -3   5 12004.3 307.329   3
   5   3   5 11692.8 277.887   3
   5  -3   5 11118.8 258.916   4
   5   3   6 31418.7 531.668   2
  -5   3  -6 28885.5 923.577   7
   5  -3   6 30346.7 559.503   3
   5   3   6 29770.0 517.706   3
   5  -3   6 30728.6 535.672   2
   5  -3   7 11832.1 320.724   2
   5  -3   7 11541.1 333.778   3
   5   3   7 11632.1 308.190   3
  -5   3  -7 9869.46 543.875   7
   5  -3   8 2814.91 161.616   3
   5   3   8 2658.39 144.497   3
   5  -3   9 109.161 46.4098   3
   5   3   9 69.1510 41.5932   3
   5  -3  10 1098.13 81.6333   3
   5  -5 -13 127.870 40.8859   6
  -5   5  13 104.719 43.9766   9
  -5   5  12 50.3580 54.6474   9
   5  -5 -12 135.737 57.6580   6
  -5  -5  12 9.19614 44.1905   9
  -5  -5  11 5441.05 240.289   9
   5  -5 -11 5795.33 261.276   6
  -5   5  11 5842.05 255.408   9
  -5  -5  10 29167.7 483.323   3
   5  -5 -10 28203.1 624.425   6
  -5   5  10 29688.7 620.218   9
  -5  -5  10 28206.8 591.033   9
  -5   5   9 1678.84 197.839   1
  -5  -5   9 1591.95 101.036   3
   5   5  -9 1358.73 128.011   6
   5  -5  -9 1476.51 134.635   6
  -5  -5   9 1341.41 125.759   9
  -5   5   9 1409.23 132.472   9
   5   5  -8 82.3126 48.8979   6
  -5  -5   8 115.479 33.8074   3
   5  -5  -8 82.1506 59.4803   6
  -5   5   8 9.77912 52.4909   1
  -5  -5   8 43.9135 49.7095   9
  -5   5   8 88.8848 55.7108   9
  -5   5   7 44.5500 51.2587   9
   5   5  -7 43.1567 44.4861   6
  -5  -5   7 82.4543 50.3169   9
   5  -5  -7 108.121 58.6963   6
  -5   5   7 61.3172 62.1759   1
  -5   5   6 50055.3 978.760   1
   5   5  -6 51984.1 717.069   6
   5  -5  -6 52338.1 731.979   6
  -5   5   6 52767.4 728.167   9
  -5   5   5 6103.68 286.393   1
  -5   5   5 7345.67 201.680   9
  -5   5   4 7017.65 277.689   1
  -5   5   3 42658.9 707.731   1
   5   5  -2 35823.6 564.414   1
  -5   5   2 35620.9 611.727   1
   5   5  -1 236.852 55.7822   1
  -5   5   1 282.905 78.1133   7
  -5   5   0 7001.08 304.250   7
   5   5   0 6566.73 245.462   1
  -5   5  -1 14517.6 476.595   7
   5   5   1 14221.1 419.366   1
   5   5   2 53179.0 976.387   1
   5  -5   2 52058.8 631.101   4
  -5   5  -2 52098.4 1039.18   7
   5  -5   3 11453.6 243.251   2
   5   5   3 11174.9 234.385   2
   5   5   3 11375.1 454.204   1
  -5   5  -3 11341.9 483.614   7
   5   5   3 11255.1 219.277   3
   5  -5   3 11516.4 242.999   4
  -5   5  -4 9683.00 482.831   7
   5   5   4 9219.89 439.447   1
   5   5   4 8851.83 215.094   3
   5  -5   4 8891.41 234.111   2
   5  -5   4 9596.40 225.136   4
   5   5   4 8780.22 226.145   2
   5  -5   5 1347.34 90.7183   4
   5  -5   5 1289.61 98.5799   2
   5   5   5 1282.02 92.7047   2
   5  -5   5 1347.24 111.347   3
  -5   5  -5 1297.04 210.073   7
   5   5   5 1081.48 87.4618   3
   5   5   5 1181.60 178.300   1
   5  -5   6 920.201 93.7928   2
   5  -5   6 1002.54 104.624   3
  -5   5  -6 1011.50 190.530   7
   5   5   6 882.283 80.7926   3
   5   5   6 964.706 164.402   1
   5  -5   7 4658.88 195.367   2
  -5   5  -7 3286.65 339.522   7
   5  -5   7 4387.46 208.078   3
   5   5   7 4644.23 180.919   3
   5  -5   8 14120.6 372.204   3
   5   5   8 14168.1 328.785   3
   5  -5   9 1135.87 98.7179   3
   5  -5  10 79.2144 36.0130   3
   5  -7 -12 2527.71 156.010   6
  -5  -7  12 2426.21 140.661   9
  -5   7  12 2610.81 154.238   9
  -5   7  11 267.466 86.2387   9
   5  -7 -11 253.274 74.3939   6
  -5  -7  11 334.536 75.4032   9
  -5   7  10 132.125 69.1789   9
  -5  -7  10 165.294 62.8543   9
   5  -7 -10 250.346 82.6154   6
  -5  -7   9 6220.47 256.786   9
   5  -7  -9 6612.27 283.068   6
  -5   7   9 6404.88 270.713   9
  -5   7   9 6731.00 409.196   1
  -5   7   8 8624.33 454.598   1
   5  -7  -8 8098.12 299.418   6
  -5   7   8 7991.09 291.759   9
  -5  -7   8 8169.71 286.527   9
  -5   7   7 897.143 97.0617   9
   5  -7  -7 952.339 103.469   6
  -5   7   7 1145.09 161.151   1
  -5   7   6 9192.71 269.299   9
  -5   7   6 9845.13 430.988   1
   5  -7  -6 9893.74 276.632   6
  -5   7   5 1674.00 172.268   1
   5  -7  -5 1969.61 112.067   6
  -5   7   5 1929.49 111.523   9
  -5   7   4 3270.04 127.847   9
  -5   7   4 2593.57 191.951   1
  -5   7   3 2769.95 190.510   1
  -5   7   2 17952.0 509.141   7
  -5   7   2 15463.3 444.327   1
   5   7  -2 15675.0 416.721   1
  -5   7   1 26810.5 655.624   7
   5   7  -1 27274.2 576.026   1
   5   7   0 188.703 68.7919   1
  -5   7   0 118.494 80.7856   7
  -5   7  -1 221.432 97.6609   7
   5   7   1 136.458 67.5926   1
   5  -7   1 267.136 44.4305   4
   5   7   2 3657.11 129.252   9
   5   7   2 3277.92 242.435   1
   5  -7   2 3270.75 115.054   2
   5  -7   2 3365.47 130.716   4
  -5   7  -2 3316.43 276.010   7
  -5   7  -3 6812.14 407.910   7
   5   7   3 6603.01 171.011   2
   5  -7   3 6837.51 186.191   2
   5   7   3 7142.14 386.318   1
  -5  -7  -3 6965.21 196.324   6
   5   7   3 7083.41 193.356   9
   5  -7   3 6773.34 196.342   4
   5  -7   4 1983.70 110.035   4
  -5   7  -4 1953.24 242.913   7
   5   7   4 2038.86 222.065   1
   5  -7   4 2108.53 112.280   2
   5   7   4 2006.96 100.368   3
   5   7   4 2304.32 114.914   9
   5  -7   5 2383.24 125.042   4
   5  -7   5 2664.97 131.345   2
   5   7   5 2216.87 246.669   1
  -5   7  -5 2148.90 260.382   7
   5   7   5 2237.29 115.059   3
   5  -7   6 3104.10 152.521   4
   5  -7   6 3319.08 184.063   3
   5  -7   6 3524.79 161.200   2
  -5   7  -6 2795.79 319.972   7
   5   7   6 3880.79 327.267   1
   5  -7   7 141.347 57.5048   3
   5  -7   8 20.2932 46.1806   3
   5  -7   9 430.366 64.8596   3
  -5   9  12 350.836 66.6219   9
   5  -9 -12 407.000 68.3810   6
  -5  -9  12 321.723 54.1096   9
  -5  -9  11 11.2748 43.1365   9
   5  -9 -11-58.0406 54.0296   6
  -5   9  11-45.3863 56.7668   9
  -5   9  10-52.1312 66.0552   9
  -5  -9  10-8.72501 52.9226   9
   5  -9 -10 63.9607 64.7278   6
  -5   9   9 4779.12 237.214   9
   5  -9  -9 4693.32 241.186   6
  -5  -9   9 4698.78 226.316   9
  -5   9   8 6423.73 411.660   1
   5  -9  -8 6293.34 267.380   6
  -5   9   8 6003.56 256.547   9
  -5   9   7 1512.41 209.260   1
   5  -9  -7 1315.05 122.510   6
  -5   9   7 1367.20 121.116   9
  -5   9   6 703.345 82.7226   9
  -5   9   6 421.051 107.703   1
   5  -9  -6 571.312 77.2717   6
  -5   9   5 4592.95 303.952   1
  -5   9   5 4925.77 185.306   9
   5  -9  -5 4750.90 187.148   6
   5  -9  -4 5353.09 179.926   6
  -5   9   4 4955.81 296.829   1
  -5   9   4 5333.63 180.829   9
  -5   9   4 5283.65 290.329   7
   5   9  -3 359.062 92.0130   1
   5  -9  -3 210.290 41.8871   6
  -5   9   3 228.806 44.4018   9
  -5   9   3 279.648 83.2549   1
  -5   9   3 177.709 67.8598   7
  -5   9   2 80532.7 1304.86   7
   5   9  -2 79161.3 1232.80   1
  -5   9   2 77514.1 1289.04   1
   5   9  -1 124.219 37.4313   5
   5   9  -1 143.759 67.4740   1
  -5   9   1 179.933 85.4766   1
  -5   9   1-31.1248 73.7880   7
   5   9   0 2339.28 105.399   5
   5   9   0 2086.25 185.303   1
  -5   9   0 2263.30 209.806   7
   5  -9   0 2209.94 107.763   4
  -5   9  -1 1477.70 188.144   7
   5   9   1 1476.78 169.308   1
   5   9   1 1387.28 85.8192   5
   5  -9   1 1362.58 89.2233   4
   5   9   2 494.943 62.6206   9
  -5   9  -2 489.699 128.390   7
   5   9   2 434.721 106.294   1
   5  -9   2 489.720 60.1764   4
  -5   9  -3 3189.99 299.004   7
   5  -9   3 2873.82 118.691   2
   5  -9   3 2881.86 137.423   4
   5   9   3 3731.57 312.146   1
   5   9   3 3325.38 145.644   9
  -5  -9  -3 3084.20 143.543   6
  -5   9  -4 4870.45 385.777   7
   5   9   4 5257.40 378.081   1
   5  -9   4 4906.02 164.958   2
  -5  -9  -4 5104.68 196.829   6
   5  -9   4 4968.65 182.937   4
   5   9   4 4846.30 187.560   9
   5   9   5 334.517 60.5664   9
   5  -9   5 555.912 69.0553   4
   5  -9   5 459.853 60.0868   2
  -5   9  -5 406.716 147.404   7
  -5  -9  -5 462.122 73.7650   6
   5   9   5 470.767 124.158   1
   5  -9   6 1454.38 133.994   3
   5  -9   6 1455.41 109.888   4
   5  -9   7 963.022 107.342   3
   5  -9   8 1152.55 106.996   3
   5  -9   9 1052.91 88.6540   3
   5 -11 -12 884.297 82.8429   6
  -5  11  11 13.4998 46.9810   9
   5 -11 -11 8.56185 50.9243   6
  -5 -11  11 64.1507 51.4004   9
   5 -11 -10 293.326 77.8671   6
  -5  11  10 382.325 79.8240   9
  -5 -11  10 322.212 69.9333   9
  -5  11   9 877.009 113.565   9
   5 -11  -9 772.853 108.902   6
  -5 -11   9 972.561 116.729   9
  -5  11   8-14.4449 91.1918   1
   5 -11  -8 39.9967 63.3152   6
  -5  11   8 79.6991 76.5956   9
  -5  11   7 7.64295 61.2172   9
  -5  11   7 27.3191 60.9207   1
   5 -11  -7 20.8091 53.7946   6
  -5  11   6 351.265 104.917   1
   5 -11  -6 355.799 72.6571   6
  -5  11   6 390.329 76.2496   9
  -5  11   5-15.8305 42.5419   9
   5 -11  -5-22.5137 46.8831   6
  -5  11   5 43.2309 69.9884   1
   5  11  -4 11239.9 471.849   1
   5 -11  -4 10645.3 288.252   6
  -5  11   4 11158.6 497.055   1
  -5  11   4 10687.6 284.848   9
  -5  11   3 9501.50 445.564   1
  -5  11   3 10044.7 255.973   9
  -5  11   3 9245.65 399.696   7
   5  11  -3 9640.04 428.418   1
   5 -11  -3 9801.40 255.632   6
  -5  11   2 7306.90 385.888   1
  -5  11   2 6725.54 352.784   7
   5 -11  -2 6839.61 196.081   6
   5  11  -2 6981.58 213.756   5
  -5  11   2 6506.89 196.785   9
   5  11  -2 7448.03 367.450   1
   5  11  -1 70.2624 35.8100   5
  -5  11   1-3.65060 79.8671   7
   5  11  -1 34.6833 51.8034   1
  -5  11   1 17.4805 62.5986   1
  -5  11   0 3258.51 268.682   7
   5 -11   0 3298.96 145.165   4
   5  11   0 3356.35 143.347   5
   5  11   0 3366.68 265.165   1
   5  11   1 109.525 41.7581   5
   5 -11   1 132.717 46.4394   4
  -5  11  -1 156.043 110.867   7
   5  11   1 71.7182 75.6971   1
  -5  11  -2 14591.8 639.422   7
   5  11   2 14983.9 609.654   1
   5 -11   2 14656.4 336.243   4
   5  11   3 97.3195 93.8206   1
  -5  11  -3-54.2019 90.6106   7
   5 -11   3 63.7299 43.3933   4
  -5 -11  -3 10.3888 48.7930   6
  -5  11  -4 1550.37 235.369   7
   5  11   4 1061.76 193.030   1
  -5 -11  -4 1403.61 115.741   6
   5  11   4 1220.61 105.519   9
   5 -11   4 1376.20 106.683   4
   5  11   5 543.109 80.1913   9
  -5  11  -5 44.1900 95.2787   7
   5 -11   5 450.718 67.6177   4
  -5 -11  -5 502.574 77.4720   6
   5 -11   6 3255.41 188.495   3
   5 -11   6 3306.49 156.246   4
   5 -11   7 923.133 103.820   3
   5 -11   8 46.0467 42.1931   3
  -5  13  11 64.6595 40.1924   9
   5 -13 -11 147.345 53.4514   6
  -5  13  10 299.169 69.2373   9
   5 -13 -10 272.631 73.2058   6
  -5 -13  10 304.424 64.5859   9
  -5  13   9 4.42007 60.3888   9
   5 -13  -9 16.3783 58.9349   6
  -5 -13   9-27.2061 52.8304   9
  -5  13   8 5045.06 244.160   9
   5 -13  -8 5058.74 250.810   6
  -5  13   7 90.3672 68.5550   9
   5 -13  -7 92.0550 63.3976   6
  -5  13   6 4958.89 227.871   9
   5 -13  -6 4457.40 224.554   6
  -5  13   6 4661.17 370.539   1
   5  13  -5 11205.5 525.284   1
   5 -13  -5 11414.7 343.116   6
  -5  13   5 12888.0 595.868   1
  -5  13   5 11320.4 332.946   9
  -5  13   4 666.317 86.8117   9
  -5  13   4 614.078 147.144   1
   5 -13  -4 583.523 85.8691   6
   5  13  -4 472.133 112.177   1
   5 -13  -3 9136.31 270.461   6
   5  13  -3 9531.83 469.111   1
   5  13  -3 9150.43 281.314   5
  -5  13   3 9099.06 270.929   9
  -5  13   3 8940.18 474.776   1
  -5  13   2 350.285 112.747   1
   5 -13  -2 253.144 49.8258   6
   5  13  -2 287.463 90.9302   1
   5  13  -2 358.444 64.2982   5
   5  13  -1 1372.06 184.674   1
  -5  13   1 1684.56 197.672   7
  -5  13   1 1463.93 198.015   1
   5  13  -1 1523.56 110.217   5
   5 -13  -1 1529.11 110.874   4
  -5  13   0 2810.84 267.435   7
  -5  13   0 2613.90 272.627   1
   5  13   0 2454.39 244.417   1
   5  13   0 2621.30 142.133   5
   5 -13   0 2699.81 144.620   4
  -5  13  -1 1955.20 236.972   7
   5  13   1 1934.20 227.548   1
   5  13   1 1885.55 122.153   5
   5 -13   1 1943.48 125.133   4
  -5  13  -2 10975.8 572.795   7
   5  13   2 11067.1 560.058   1
   5 -13   2 11136.5 303.194   4
   5  13   3 19537.4 765.331   1
  -5  13  -3 19534.7 805.013   7
   5 -13   3 19512.9 417.334   4
  -5 -13  -3 19025.7 448.967   6
   5 -13   4 7512.47 243.102   4
  -5 -13  -4 7463.66 277.064   6
   5 -13   5 4590.25 184.528   4
  -5 -13  -5 4855.94 219.844   6
   5 -13   6 155.070 44.5170   4
   5 -13   6 100.377 56.0991   3
  -5 -13  -6 248.306 62.1857   6
   5 -13   7 116.486 56.0163   3
   5 -13   8 104.527 39.5370   3
  -5  15  10 705.413 84.2776   9
   5 -15 -10 712.582 88.4682   6
  -5 -15   9 162.287 56.1165   9
   5 -15  -9 219.200 64.6198   6
  -5  15   9 169.304 57.9469   9
  -5  15   8 506.516 89.0591   9
   5 -15  -8 409.182 89.0827   6
   5 -15  -7 6647.82 284.177   6
  -5  15   7 6524.61 273.265   9
   5 -15  -6 36932.7 704.340   6
  -5  15   6 36230.6 687.352   9
   5 -15  -5 1542.17 137.145   6
  -5  15   5 1557.87 135.524   9
   5 -15  -4 2582.53 166.283   6
  -5  15   4 2702.58 280.859   1
   5  15  -4 2569.18 164.072   5
  -5  15   4 2709.03 165.403   9
   5  15  -3 2565.81 266.797   1
   5 -15  -3 2245.74 144.758   6
   5  15  -3 2565.31 159.872   5
  -5  15   3 2349.10 260.234   1
   5 -15  -2 76.7823 47.1558   4
   5  15  -2 113.388 54.3992   5
   5  15  -2 44.3858 65.5410   1
  -5  15   2-26.5347 108.726   1
   5 -15  -2 104.003 52.0713   6
   5 -15  -1 2733.31 142.618   6
  -5  15   1 3200.26 311.602   1
   5  15  -1 3036.31 169.061   5
   5  15  -1 2899.17 280.649   1
   5 -15  -1 2924.61 157.311   4
   5 -15   0 868.390 90.5682   4
   5  15   0 845.932 161.859   1
   5  15   0 777.911 92.6814   5
  -5  15   0 1072.68 193.331   1
  -5  15  -1 2670.51 293.272   1
   5 -15   1 2359.26 144.432   4
   5  15   1 2334.54 262.690   1
   5  15   1 2268.66 144.854   5
   5 -15   2 9551.56 285.011   4
  -5 -15  -2 9130.04 313.763   6
  -5 -15  -3 5024.45 234.435   6
   5 -15   3 4708.49 195.734   4
   5 -15   4 444.092 65.2524   4
  -5 -15  -4 441.313 79.5179   6
   5 -15   5 1066.50 87.9160   4
  -5 -15  -5 1145.94 110.412   6
   5 -15   6 195.740 59.3040   3
  -5 -15  -6 214.562 53.2528   6
   5 -15   7 430.528 63.4363   3
   5  17  -9 352.820 57.5172   5
   5 -17  -9 341.589 65.7012   6
   5 -17  -8 187.733 70.3939   6
   5  17  -8 160.418 50.4520   5
  -5 -17   8 202.966 61.8194   9
   5 -17  -7 157.721 59.7688   6
   5  17  -7 129.044 52.0632   5
   5 -17  -6 3095.88 189.305   6
   5  17  -6 3036.67 177.037   5
   5  17  -5 764.185 97.1064   5
   5 -17  -5 830.373 104.928   6
   5 -17  -4 750.982 101.817   6
   5  17  -4 665.362 93.9715   5
   5  17  -3 772.009 99.3828   5
   5 -17  -3 939.335 104.412   6
   5 -17  -3 741.988 86.4385   4
   5 -17  -2 446.346 75.2919   4
   5  17  -2 466.152 84.6959   5
   5 -17  -2 310.095 62.9664   6
   5 -17  -1 2391.03 139.961   6
   5  17  -1 2567.31 162.333   5
   5 -17  -1 2621.76 149.400   4
   5 -17   0 1756.88 126.453   4
   5  17   0 1781.23 135.575   5
   5 -17   1 982.245 92.9496   4
   5 -17   2 9111.33 268.718   4
  -5 -17  -2 8856.16 316.890   6
   5 -17   3 1715.59 110.489   4
  -5 -17  -3 1641.58 139.857   6
   5 -17   4 964.065 78.8149   4
  -5 -17  -4 949.474 107.109   6
   5 -17   5 104.370 34.2379   4
  -5 -17  -5 20.9761 43.4001   6
   5 -17   6 57.4238 36.9878   3
   5 -19  -7 165.391 53.2677   6
   5  19  -7 142.391 46.6906   5
   5 -19  -6 24.3596 35.2712   4
   5 -19  -6 18.0356 44.1381   6
   5  19  -6 1.64553 39.4643   5
   5 -19  -5 789.736 77.5806   4
   5 -19  -5 761.528 92.5342   6
   5  19  -5 841.357 92.5210   5
   5 -19  -4 1544.80 130.334   6
   5  19  -4 1522.51 121.502   5
   5 -19  -4 1518.90 103.798   4
   5 -19  -3 117.361 41.0408   4
   5  19  -3 208.918 62.0507   5
   5 -19  -3 149.913 53.8412   6
   5 -19  -2 386.437 63.1901   4
   5  19  -2 470.704 76.6326   5
   5 -19  -2 360.338 64.1052   6
   5 -19  -1 448.931 63.7455   4
   5  19  -1 435.919 74.8489   5
   5 -19   0 150.466 46.4742   4
   5 -19   1 353.821 53.2467   4
  -5 -19  -1 467.583 86.1526   6
  -5 -19  -2 1738.87 138.514   6
   5 -19   2 1746.96 103.345   4
   5 -19   3 584.736 56.2284   4
  -5 -19  -3 701.990 90.6391   6
  -5 -19  -4 82.7968 47.0165   6
   5  21  -5 418.165 57.6361   5
   5 -21  -5 363.037 60.5606   6
   5  21  -4 638.147 70.5870   5
   5 -21  -4 531.675 68.9198   6
   5  21  -3 573.193 69.3608   5
   5  21  -2 368.865 60.1392   5
  -5 -21   1-60.8032 53.1431   6
  -5 -21   0-24.6814 48.8676   6
  -5 -21  -1 84.9861 51.3358   6
  -5 -21  -2 793.053 83.8779   6
  -6   0  13-49.5207 47.3974   9
   6   0 -13-42.4102 43.2107   6
  -6   0  12 2528.37 169.446   9
   6   0 -12 2558.99 167.555   6
  -6   0  11 11.7953 65.0821   9
   6   0 -11 56.2584 59.4691   6
  -6   0  11 63.2673 29.5326   3
  -6   0  10 1527.32 92.5638   3
   6   0 -10 1205.64 123.727   6
  -6   0  10 1063.58 125.093   9
  -6   0   9 30.8777 27.1344   3
   6   0  -9 41.1646 56.3109   6
  -6   0   9 2.47562 53.3932   9
  -6   0   8 654.785 85.6939   9
  -6   0   8 708.156 56.3099   3
   6   0  -8 662.644 84.7988   6
  -6   0   7 45.2399 41.6565   9
   6   0  -7 42.7038 42.5068   6
   6   0  -6 93343.3 1066.28   6
  -6   0   6 92487.9 1068.52   9
  -6   0   0 455.741 81.5631   7
  -6   0  -1-54.2196 62.8052   7
  -6   0  -2 8647.45 343.740   7
   6   0   2 9786.13 208.788   2
   6   0   3 46.0740 24.0093   4
  -6   0  -3 74.2918 59.2483   7
   6   0   3 25.1856 32.4891   3
   6   0   3-9.42320 33.3112   2
   6   0   4 17623.0 355.185   2
  -6   0  -4 17951.1 584.513   7
   6   0   4 18451.2 353.371   3
  -6   0  -5-11.1557 64.1577   7
   6   0   5 18.6857 38.1732   3
   6   0   5-10.1538 44.8813   2
   6   0   6 52488.3 777.947   2
   6   0   6 52768.7 773.771   3
   6   0   7 7.22058 55.0076   2
   6   0   7 54.9919 43.7223   3
   6   0   8 26.9409 43.5874   3
   6   0   9-32.6647 35.1028   3
   6   0  10 379.403 44.7747   3
  -6  -2  13 1317.21 104.486   9
  -6   2  13 1319.40 109.977   9
   6  -2 -13 1112.43 99.9510   6
  -6  -2  12 3076.41 184.703   9
   6   2 -12 3019.93 178.171   6
   6  -2 -12 2989.28 184.513   6
  -6   2  12 2970.27 181.661   9
   6   2 -11 773.940 104.243   6
   6  -2 -11 917.459 118.605   6
  -6  -2  11 731.231 107.465   9
  -6   2  11 691.479 103.156   9
  -6  -2  10-10.4508 60.9455   9
   6   2 -10 91.3842 59.2314   6
   6  -2 -10 23.6082 61.5152   6
  -6  -2  10-6.39568 28.9306   3
  -6   2  10 12.7165 29.1254   3
  -6   2  10-40.5762 62.1855   9
  -6   2   9 13701.1 279.745   3
  -6  -2   9 12303.1 361.812   9
  -6  -2   9 13283.8 276.345   3
   6   2  -9 13267.1 370.896   6
   6  -2  -9 12972.2 376.187   6
  -6   2   9 12895.9 371.710   9
  -6   2   8 8.24688 50.7571   9
  -6   2   8 35.3012 43.6533   1
   6   2  -8 67.3663 55.3719   6
   6  -2  -8 41.0012 51.7305   6
  -6   2   8 62.7944 28.8092   3
  -6  -2   8 96.4050 56.5850   9
   6   2  -7 162.126 49.9286   6
   6  -2  -7 184.197 52.5369   6
  -6   2   7 237.593 67.2509   1
  -6   2   7 176.181 30.4235   3
  -6  -2   7 190.873 53.4744   9
  -6   2   7 140.183 52.2294   9
  -6   2   6 17912.1 448.691   1
   6   2  -6 17824.6 345.158   6
  -6  -2   6 17392.7 346.194   9
   6  -2  -6 17323.5 347.991   6
  -6   2   6 17398.1 347.234   9
  -6   2   5 77.2023 43.9841   1
  -6   2   4 114799. 1252.69   1
  -6   2   3 26436.8 370.859   1
  -6   2   2 26580.8 367.980   1
  -6   2   1 2698.17 185.340   7
   6   2  -1 2524.16 98.5362   1
   6   2   0 1925.94 118.018   1
  -6  -2   0 2403.36 134.878   7
  -6   2   0 2444.82 177.748   7
  -6  -2  -1 162.191 52.5862   7
   6   2   1 249.846 61.5877   1
  -6   2  -1 158.359 76.6235   7
   6   2   2 7157.93 176.906   2
  -6   2  -2 8198.47 359.512   7
  -6  -2  -2 7881.48 285.520   7
   6  -2   2 7309.41 180.946   2
   6   2   2 7701.74 308.004   1
   6  -2   3 3832.49 123.057   4
   6  -2   3 3663.63 140.279   2
  -6  -2  -3 4203.20 227.451   7
   6  -2   3 3952.92 146.878   3
   6   2   3 3786.67 130.315   3
   6   2   3 3830.74 139.576   2
   6   2   3 4299.73 254.765   1
  -6   2  -3 3783.00 269.385   7
   6  -2   4 1312.50 82.1127   4
   6  -2   4 1249.04 93.5859   2
   6   2   4 1242.47 153.798   1
   6  -2   4 1377.13 98.8732   3
   6   2   4 1305.87 94.2943   2
  -6   2  -4 1225.64 168.736   7
   6   2   4 1320.21 88.8765   3
   6  -2   5 2362.51 134.215   2
   6   2   5 2379.48 130.874   2
  -6   2  -5 2609.53 261.090   7
   6  -2   5 2540.16 141.977   3
   6   2   5 2530.33 129.255   3
   6   2   6 3655.51 171.045   2
  -6   2  -6 3862.09 324.641   7
   6  -2   6 3774.20 182.749   3
   6   2   6 3731.25 170.746   3
   6  -2   6 3669.14 172.668   2
   6  -2   7 1794.69 126.798   2
   6  -2   7 1548.42 121.830   3
   6   2   7 1622.49 117.383   3
   6  -2   8 42.7541 41.4787   3
   6   2   8 112.200 44.8815   3
   6  -2   9 1861.37 115.723   3
   6   2   9 1822.88 106.097   3
   6  -2  10 3915.63 134.521   3
  -6   4  13 600.139 76.8014   9
  -6  -4  13 457.877 65.7741   9
   6  -4 -13 531.695 70.7675   6
  -6  -4  12 1505.92 128.549   9
   6  -4 -12 1419.03 129.021   6
  -6   4  12 1435.27 125.850   9
   6  -4 -11 1291.91 133.910   6
  -6  -4  11 1509.20 135.662   9
  -6   4  11 1293.23 132.318   9
  -6  -4  10 2355.29 165.585   9
   6   4 -10 2121.78 161.197   6
   6  -4 -10 2384.48 177.428   6
  -6   4  10 2172.63 166.462   9
  -6   4   9 7047.13 362.324   1
   6   4  -9 6798.42 266.541   6
   6  -4  -9 7029.11 286.510   6
  -6  -4   9 6621.40 263.504   9
  -6   4   9 6670.84 270.386   9
  -6   4   8 8892.41 395.160   1
   6   4  -8 8596.73 278.868   6
  -6   4   8 8400.90 285.646   9
   6  -4  -8 8868.24 295.694   6
  -6  -4   8 8525.64 282.443   9
  -6   4   7 2695.44 204.027   1
   6   4  -7 2687.54 143.360   6
   6  -4  -7 2447.08 141.971   6
  -6  -4   7 2754.20 151.404   9
  -6   4   7 2658.64 149.010   9
  -6   4   6-8.26603 41.9015   1
   6   4  -6 45.7221 38.5914   6
   6  -4  -6 25.6436 38.0079   6
  -6   4   6 30.8737 41.5681   9
  -6   4   5 23807.7 524.739   1
  -6   4   4 12703.8 334.750   1
   6   4  -3 44851.5 578.602   1
  -6   4   3 44277.8 662.500   1
  -6   4   2 31598.5 527.554   1
   6   4  -2 32518.2 462.024   1
   6   4  -1 42338.7 620.322   1
  -6   4   1 43997.0 832.161   7
  -6  -4   0 13370.6 276.939   7
   6   4   0 14701.7 369.180   1
  -6   4   0 13982.4 454.204   7
  -6   4  -1 153.719 77.3034   7
  -6  -4  -1 211.604 40.7565   7
   6   4   1 165.735 63.8938   1
   6   4   2 628.758 53.5744   2
   6  -4   2 726.426 61.8430   2
  -6   4  -2 609.821 128.150   7
   6  -4   2 629.240 56.6041   4
   6   4   2 769.605 115.447   1
   6   4   3 162.101 44.7083   2
  -6   4  -3 113.065 88.4772   7
   6   4   3 162.186 34.7891   3
   6  -4   3 72.1963 31.7139   4
   6  -4   3 137.903 43.4094   2
   6   4   3 87.7804 67.1004   1
   6  -4   4 1079.50 89.3444   2
   6   4   4 1051.35 86.4740   2
   6  -4   4 1097.26 95.4838   3
   6   4   4 975.579 72.6596   3
   6   4   4 939.033 144.857   1
   6  -4   4 1048.06 75.2587   4
  -6   4  -4 1072.29 170.103   7
   6   4   5 3871.30 297.486   1
   6  -4   5 3745.35 154.631   4
   6   4   5 3520.98 160.700   2
  -6   4  -5 3495.15 317.733   7
   6  -4   5 3931.54 181.059   3
   6   4   5 3673.33 152.592   3
   6  -4   5 3749.14 165.937   2
   6  -4   6 1274.32 109.986   2
   6  -4   6 1384.08 121.277   3
  -6   4  -6 1517.33 224.260   7
   6   4   6 1441.41 101.283   3
   6  -4   7 102.682 55.0089   2
   6  -4   7 69.7769 55.9814   3
   6   4   7 58.0917 43.0325   3
   6  -4   8 4761.73 204.806   3
   6   4   8 5060.07 187.891   3
   6  -4   9 218.900 51.2932   3
  -6   6  13 45.5372 38.5750   9
  -6  -6  13 69.5567 39.4870   9
   6  -6 -13 28.6332 35.3520   6
  -6   6  12 588.162 86.0119   9
   6  -6 -12 440.992 78.4960   6
  -6  -6  12 504.348 78.6936   9
  -6   6  11 2916.76 188.777   9
   6  -6 -11 3160.10 199.333   6
  -6  -6  11 2817.19 176.739   9
  -6   6  10 5370.54 256.394   9
   6  -6 -10 5352.74 262.932   6
  -6  -6  10 5501.54 248.461   9
  -6   6   9 4024.03 300.525   1
   6  -6  -9 3921.83 216.676   6
  -6  -6   9 3777.35 201.610   9
  -6   6   9 4000.34 212.298   9
  -6   6   8 2602.74 231.639   1
   6  -6  -8 2700.09 174.479   6
  -6   6   8 2785.20 171.267   9
  -6  -6   8 2653.17 164.671   9
  -6   6   7 1702.38 180.775   1
   6  -6  -7 1731.01 129.581   6
  -6   6   7 1502.69 117.165   9
  -6   6   6 3583.69 238.806   1
   6  -6  -6 3197.18 154.028   6
  -6   6   6 2846.03 143.534   9
  -6   6   5 64.5520 60.9035   1
   6  -6  -5 13.0513 35.0313   6
  -6   6   5 14.0206 35.4341   9
  -6   6   4 1560.54 137.961   1
  -6   6   3 9459.86 318.140   1
   6   6  -3 9492.53 281.899   1
  -6   6   2 81298.2 1299.32   7
  -6   6   2 81778.4 1132.42   1
   6   6  -2 82011.1 1056.06   1
  -6   6   1 58852.7 1046.29   7
   6   6  -1 54928.3 844.098   1
  -6   6   0-55.2289 78.5554   7
   6   6   0-52.1855 47.9542   1
  -6   6  -1 2297.43 213.431   7
   6   6   1 2578.60 190.730   1
   6  -6   1 2566.65 102.992   2
   6  -6   1 2577.42 109.300   4
   6  -6   2 32955.1 470.430   2
  -6   6  -2 33262.2 871.284   7
   6   6   2 34105.8 798.319   1
   6   6   2 32432.1 413.002   3
   6  -6   2 33221.4 484.441   4
   6   6   2 32941.0 441.335   2
  -6   6  -3 362.397 116.426   7
   6   6   3 480.211 48.4281   3
   6  -6   3 507.888 59.1183   2
   6   6   3 638.934 125.144   1
   6   6   3 626.845 58.5421   2
   6  -6   3 579.299 62.8257   4
   6  -6   4 730.369 69.5022   4
   6   6   4 877.798 74.5177   2
  -6   6  -4 619.000 142.698   7
   6   6   4 816.367 64.1549   3
   6  -6   4 851.016 80.9612   2
   6   6   4 869.710 151.304   1
   6  -6   5 509.061 67.7477   4
   6  -6   5 417.042 69.3012   2
  -6   6  -5 345.008 109.861   7
   6  -6   5 486.015 80.2386   3
   6   6   5 421.480 57.0170   3
   6   6   5 338.890 97.2535   1
   6  -6   6 2625.24 148.021   2
  -6   6  -6 2338.92 292.737   7
   6  -6   6 2737.36 166.665   3
   6   6   6 2499.22 130.038   3
   6   6   6 2696.84 276.105   1
   6  -6   7 1762.93 122.357   2
   6  -6   7 2025.25 142.505   3
   6  -6   8 3203.98 167.254   3
   6  -6   9 70.2182 34.3840   3
   6  -8 -12 117.661 55.9645   6
  -6  -8  12 57.8333 39.8978   9
   6  -8 -11 1021.92 119.206   6
  -6   8  11 1179.14 123.010   9
  -6  -8  11 943.855 107.843   9
  -6   8  10 160.264 89.0484   9
   6  -8 -10 141.185 72.0242   6
  -6  -8  10 101.881 58.4082   9
  -6   8   9 649.236 110.482   9
   6  -8  -9 632.382 105.866   6
  -6  -8   9 677.296 99.3909   9
  -6   8   8 1351.82 184.509   1
   6  -8  -8 860.915 110.053   6
  -6   8   8 1117.72 118.954   9
  -6   8   7 1693.16 195.624   1
   6  -8  -7 1576.56 128.117   6
  -6   8   7 1629.38 126.370   9
  -6   8   6 16.5111 40.2808   9
  -6   8   6 35.5470 55.3101   1
   6  -8  -6 45.8959 45.7033   6
  -6   8   5 307.865 54.8040   9
  -6   8   5 351.080 91.9847   1
   6  -8  -5 394.007 58.8933   6
   6  -8  -4 11430.5 260.426   6
  -6   8   4 11710.0 424.164   1
  -6   8   4 11681.4 260.605   9
  -6   8   3 14149.7 454.910   1
  -6   8   3 13331.5 491.893   7
   6   8  -3 14134.3 419.718   1
   6  -8  -3 13190.7 261.006   2
  -6   8   2 8230.78 341.075   1
  -6   8   2 7866.36 375.095   7
   6   8  -2 7734.42 304.465   1
   6   8  -1 15482.6 453.918   1
  -6   8   1 17892.6 577.454   7
  -6   8   0 909.846 153.063   7
   6   8   0 581.689 100.226   1
   6   8   0 898.398 63.5631   5
   6  -8   0 679.296 56.1621   2
   6  -8   0 895.080 71.8051   4
  -6   8  -1 1756.15 205.601   7
   6   8   1 1597.89 168.329   1
   6   8   1 1761.44 90.4058   5
   6  -8   1 1523.11 83.4801   2
   6  -8   1 1710.09 97.6892   4
  -6   8  -2 2330.40 247.713   7
   6   8   2 2913.27 240.021   1
  -6  -8  -2 2463.75 113.641   6
   6  -8   2 2452.53 122.284   4
   6  -8   2 2645.32 113.891   2
   6   8   3 363.244 54.3741   9
   6   8   3 170.056 88.3594   1
   6  -8   3 280.952 54.4005   4
  -6   8  -3 437.762 127.392   7
   6  -8   3 343.384 52.1336   2
   6  -8   4 1273.99 94.1335   2
  -6   8  -4 1463.80 215.594   7
   6   8   4 1114.61 176.978   1
   6  -8   4 1383.24 98.2543   4
   6  -8   5 264.378 56.9271   4
  -6   8  -5 278.763 129.906   7
   6   8   5 198.075 95.8977   1
   6  -8   5 233.745 56.0459   2
   6  -8   6 914.425 88.0627   2
   6  -8   6 1002.28 112.601   3
   6  -8   7 4917.16 221.341   3
   6  -8   8 511.453 72.6957   3
   6  -8   9 1307.94 92.0495   3
   6 -10 -12 3302.41 169.206   6
  -6 -10  12 3257.33 148.607   9
  -6  10  12 3488.27 164.919   9
   6 -10 -11 1466.21 132.978   6
  -6 -10  11 1484.06 121.898   9
  -6  10  11 1547.34 129.270   9
  -6  10  10 892.597 113.491   9
   6 -10 -10 758.866 112.482   6
  -6 -10  10 669.734 100.194   9
   6 -10  -9 7501.42 306.211   6
  -6 -10   9 7566.43 294.755   9
  -6  10   9 7816.32 304.994   9
  -6  10   8 1025.10 171.153   1
   6 -10  -8 981.860 118.791   6
  -6  10   8 963.071 112.460   9
  -6  10   7 4495.23 331.760   1
   6 -10  -7 4671.55 223.148   6
  -6  10   7 4765.29 224.079   9
  -6  10   6 1573.79 127.442   9
   6 -10  -6 1653.44 124.759   6
  -6  10   6 1745.22 199.400   1
  -6  10   5 6203.35 218.312   9
   6 -10  -5 6042.82 217.692   6
  -6  10   5 5926.05 351.479   1
  -6  10   5 5861.72 336.663   7
  -6  10   4 4506.73 290.815   7
   6  10  -4 4703.32 277.355   1
   6 -10  -4 4322.41 170.349   6
   6 -10  -4 4342.31 156.519   2
  -6  10   4 4560.39 171.193   9
  -6  10   4 4608.42 297.583   1
  -6  10   3 2026.40 106.376   9
   6  10  -3 1575.13 161.482   1
  -6  10   3 2021.40 202.392   7
   6 -10  -3 1944.96 106.777   6
   6 -10  -3 1805.50 94.3703   2
  -6  10   3 2063.02 195.893   1
  -6  10   2 5665.84 340.238   7
  -6  10   2 6140.85 338.165   1
   6  10  -2 6075.20 308.582   1
   6  10  -2 6325.74 195.110   5
  -6  10   2 6239.25 173.817   9
   6  10  -1 3407.73 127.437   8
  -6  10   1 3658.67 266.485   1
   6  10  -1 3345.98 138.576   5
   6  10  -1 3536.12 242.327   1
  -6  10   1 3304.56 273.173   7
  -6  10   0 4806.62 334.573   7
   6  10   0 4995.34 306.509   1
   6  10   0 4863.22 167.972   5
   6 -10   0 4876.06 177.194   4
   6 -10   1 33.2281 35.6320   4
  -6  10  -1 32.3487 74.6519   7
   6  10   1-23.7575 68.2595   1
   6  10   1 41.9666 30.4944   5
  -6  10  -2 6534.22 432.266   7
   6  10   2 6342.15 384.605   1
   6 -10   2 6327.52 212.606   4
   6  10   3 163.318 99.6064   1
   6 -10   3 189.847 55.1555   4
  -6  10  -3 75.4709 85.3675   7
  -6 -10  -3 182.438 54.3074   6
   6 -10   4 207.268 54.3653   4
  -6  10  -4 154.908 102.957   7
  -6 -10  -4 197.039 49.7816   6
   6  10   4 203.799 96.1510   1
   6 -10   5 73.6899 46.9021   4
   6 -10   6 8004.17 251.362   4
   6 -10   6 8289.69 294.852   3
   6 -10   7-11.9777 50.6579   3
   6 -10   8 85.3602 48.8824   3
  -6 -12  11 280.233 58.7131   9
  -6  12  11 308.963 64.7765   9
   6 -12 -11 229.235 53.4830   2
  -6  12  10 67.8069 62.3286   9
   6 -12 -10 43.5340 59.0468   6
  -6 -12  10 137.774 63.7999   9
  -6  12   9 12850.1 393.769   9
   6 -12  -9 13481.6 409.500   6
  -6 -12   9 13429.3 394.828   9
   6 -12  -8 14161.3 420.554   6
  -6  12   8 14440.0 414.937   9
  -6  12   7 220.925 71.6532   9
  -6  12   7 173.471 88.1140   1
   6 -12  -7 149.419 68.7581   6
   6 -12  -6 3786.38 195.717   6
  -6  12   6 3485.21 300.029   1
   6 -12  -6 3590.35 162.866   2
  -6  12   6 3611.73 187.316   9
  -6  12   5 323.015 66.2076   9
   6 -12  -5 350.070 67.5313   6
  -6  12   5 412.817 118.782   1
  -6  12   4 70.1765 51.2041   9
  -6  12   4-97.1391 81.5286   1
   6  12  -4-10.5995 57.3410   1
   6 -12  -4 42.1710 40.9331   6
  -6  12   3 11278.9 483.008   7
   6 -12  -3 11270.6 291.939   6
   6  12  -3 11987.8 489.171   1
  -6  12   3 12378.6 296.647   9
   6  12  -3 11557.6 307.643   5
  -6  12   3 11866.8 520.790   1
  -6  12   2 4660.89 319.283   7
  -6  12   2 4985.13 337.095   1
   6  12  -2 4874.19 310.599   1
   6 -12  -2 4518.31 165.427   6
   6  12  -2 4870.86 189.791   5
   6  12  -1 333.927 95.5890   1
  -6  12   1 178.650 65.8469   1
   6 -12  -1 445.345 67.3336   4
  -6  12   1 329.118 104.195   7
   6  12  -1 385.153 63.7433   5
  -6  12   0 3936.45 320.447   7
  -6  12   0 3530.80 301.791   1
   6  12   0 3328.12 276.597   1
   6  12   0 3790.19 164.180   5
   6 -12   0 3718.80 169.370   4
   6 -12   1 1898.98 123.841   4
  -6  12  -1 2090.88 247.904   7
   6  12   1 1981.12 224.085   1
   6  12   1 2049.17 123.168   5
   6 -12   2 49.1035 49.1864   4
  -6 -12  -2 41.7566 49.5134   6
   6  12   3 40.5258 77.6213   1
  -6  12  -3 137.680 96.3942   7
  -6 -12  -3-57.9214 49.5056   6
   6 -12   3 68.0539 48.4584   4
   6 -12   4 1489.62 112.244   4
  -6 -12  -4 1682.84 136.889   6
   6 -12   5 3216.14 156.146   4
   6 -12   6 3943.21 199.407   3
   6 -12   7 98.7638 55.2759   3
   6 -12   8-19.8643 39.3029   3
   6 -14 -11 493.706 67.5400   6
  -6 -14  10 921.103 93.6813   9
   6 -14 -10 1110.88 109.368   6
  -6  14  10 1148.26 105.432   9
   6 -14  -9 1312.45 128.932   6
  -6 -14   9 1310.50 124.872   9
  -6  14   9 1204.47 121.150   9
   6 -14  -8 1927.71 155.364   6
  -6  14   8 1937.29 151.381   9
  -6  14   7 8126.16 300.782   9
   6 -14  -7 7503.62 301.626   6
  -6  14   6 109.326 60.1137   9
   6 -14  -6-66.3898 58.2477   6
  -6  14   5 7331.61 266.069   9
   6 -14  -5 6857.53 265.151   6
  -6  14   5 7050.72 440.564   1
  -6  14   4 41.9903 48.1773   9
   6 -14  -4 56.2023 55.2160   6
   6  14  -4 47.8139 49.3586   5
  -6  14   4 25.2313 65.1743   1
   6 -14  -3 1576.05 117.076   6
   6  14  -3 1700.20 130.605   5
  -6  14   3 1668.57 213.547   1
   6 -14  -2 1342.59 102.704   6
   6  14  -2 1497.66 187.759   1
   6  14  -2 1409.68 115.710   5
  -6  14   2 1597.72 215.373   1
   6 -14  -2 1427.37 116.873   4
   6 -14  -1 381.858 68.0366   4
   6  14  -1 284.503 104.561   1
  -6  14   1 37.7391 73.7615   1
   6  14  -1 274.847 60.3745   5
   6 -14   0 248.157 61.7151   4
  -6  14   0 150.443 73.3458   7
  -6  14   0 268.404 125.161   1
   6  14   0 274.177 87.7681   1
   6  14   0 233.490 57.2490   5
  -6  14  -1 274.638 109.373   1
   6 -14   1 304.957 63.3309   4
  -6  14  -1 231.290 97.7624   7
   6  14   1 157.528 74.2682   1
  -6  14  -2 44579.4 1235.77   7
   6  14   2 44734.8 1182.20   1
  -6 -14  -2 45657.2 759.305   6
   6 -14   2 47279.8 732.996   4
  -6 -14  -3 1638.01 130.728   6
   6 -14   3 1459.55 114.633   4
   6 -14   4 24.1474 41.7812   4
  -6 -14  -4 14.9450 46.7227   6
   6 -14   5 477.215 62.8840   4
  -6 -14  -5 458.614 67.5873   6
   6 -14   6 747.174 89.1221   3
   6 -14   7 52.4826 36.3722   3
   6 -16 -10 183.006 51.0332   6
   6  16 -10 160.688 40.4144   5
  -6  16   9 128.930 55.7874   9
   6 -16  -9 167.893 58.2033   6
  -6 -16   9 96.9008 47.9779   9
   6 -16  -8 6143.71 259.320   6
  -6  16   8 6408.16 253.922   9
   6 -16  -7 5946.64 259.216   6
  -6  16   7 5962.03 251.656   9
   6  16  -6 1565.87 132.941   5
   6 -16  -6 1649.75 139.658   6
  -6  16   6 1582.39 137.845   9
   6  16  -5-29.8436 57.0555   5
   6 -16  -5-5.99713 51.3902   6
   6 -16  -4 1539.54 127.202   6
   6  16  -4 1599.67 135.044   5
   6 -16  -3 32.6770 53.7460   4
   6 -16  -3 42.1002 54.5153   6
   6  16  -3 23.3858 49.5199   5
   6  16  -2 2365.39 154.798   5
   6 -16  -2 2322.54 149.100   4
   6  16  -1 3309.10 180.490   5
   6 -16  -1 3265.60 172.126   4
   6 -16   0 19039.1 432.821   4
   6  16   0 19269.2 440.560   5
   6 -16   1 42.9823 48.8508   4
  -6 -16  -2 428.346 82.7186   6
   6 -16   2 436.134 73.2946   4
   6 -16   3 175.598 51.7223   4
  -6 -16  -3 254.901 70.9309   6
   6 -16   4 733.808 75.5011   4
  -6 -16  -4 637.199 85.7196   6
   6 -16   5 1340.18 89.1677   4
   6 -16   6 557.560 69.4561   3
   6 -18  -8 1733.46 125.518   6
  -6 -18   8 1450.26 111.647   9
   6  18  -8 1438.14 105.746   5
   6 -18  -7 5.49686 48.8873   6
   6  18  -7 48.5876 42.8953   5
   6 -18  -6 1463.58 125.981   6
   6  18  -6 1412.47 120.662   5
   6 -18  -5 139.790 50.6867   4
   6 -18  -5 40.9248 46.6651   6
   6  18  -5 118.249 52.1578   5
   6 -18  -4 7007.56 260.118   6
   6  18  -4 7454.15 273.239   5
   6 -18  -4 7401.27 251.345   4
   6 -18  -3 8182.55 266.137   4
   6 -18  -3 7538.45 259.448   6
   6  18  -3 8232.16 286.783   5
   6  18  -2 1352.67 119.856   5
   6 -18  -2 1418.53 111.204   4
   6  18  -1 814.963 92.3730   5
   6 -18  -1 885.427 93.1154   4
   6 -18   0 9068.00 275.637   4
   6 -18   1 252.042 53.8162   4
  -6 -18  -1 225.880 69.3717   6
   6 -18   2 383.521 51.2838   4
  -6 -18  -2 24.6570 56.1625   6
   6 -18   3 968.289 76.1693   4
  -6 -18  -3 986.103 102.365   6
   6 -18   4 1585.08 88.5509   4
  -6 -18  -4 1494.51 108.449   6
   6 -20  -6 751.849 78.5787   6
   6  20  -6 686.560 73.2409   5
   6 -20  -5 51.9816 32.6402   4
   6 -20  -5 105.495 48.6965   6
   6  20  -5 126.933 47.8076   5
   6 -20  -4 302.180 51.3363   4
   6  20  -4 276.175 58.2864   5
   6 -20  -4 152.201 48.7972   6
   6  20  -3 536.682 72.5662   5
   6 -20  -3 448.232 59.7747   4
   6 -20  -2 899.892 80.5724   4
   6  20  -2 910.989 90.9151   5
   6 -20  -1 120.973 40.8271   4
  -6 -20   0 1183.61 109.951   6
   6 -20   0 1146.38 83.3066   4
   6 -20   1 5.99970 32.3367   4
  -6 -20  -1-16.5200 51.8427   6
  -6 -20  -2 542.148 79.1792   6
  -6 -22   2 1214.89 93.5269   6
  -6 -22   1-42.0684 39.9523   6
  -7  -1  13 276.000 66.4498   9
  -7   1  13 167.344 56.3980   9
   7  -1 -13 294.877 62.0607   6
   7   1 -12 420.446 83.9323   6
   7  -1 -12 424.820 86.9975   6
  -7  -1  12 480.681 88.3102   9
  -7   1  12 389.003 83.2728   9
   7   1 -11 327.018 80.5636   6
   7  -1 -11 267.218 79.4079   6
  -7  -1  11 284.987 79.0052   9
  -7   1  11 252.129 77.0157   9
  -7  -1  10 15.9557 63.3705   9
   7   1 -10-8.62131 65.6437   6
   7  -1 -10 37.1452 69.3995   6
  -7   1  10 56.0140 69.3745   9
  -7   1   9 4000.48 204.398   9
   7   1  -9 3806.81 198.135   6
   7  -1  -9 3997.70 206.190   6
  -7  -1   9 3734.25 196.368   9
   7   1  -8 8035.41 265.852   6
   7  -1  -8 7766.06 264.807   6
  -7  -1   8 7978.36 265.182   9
  -7   1   8 7932.43 266.270   9
   7   1  -7 20642.3 412.591   6
   7  -1  -7 20852.6 417.943   6
  -7   1   7 21947.9 422.827   9
  -7  -1   7 20889.9 413.805   9
  -7   1   6 876.725 90.2459   1
   7   1  -6 1194.65 88.7212   6
   7  -1  -6 1138.58 88.5633   6
  -7  -1   6 1599.15 100.211   9
  -7   1   6 1356.95 93.3993   9
  -7   1   5 31329.4 482.501   1
  -7   1   2 6544.28 108.884   1
  -7   1   1 531.105 99.2085   7
  -7  -1   0 470.762 80.4065   7
  -7   1   0 523.867 100.493   7
  -7  -1  -1 13575.5 406.875   7
   7  -1   1 13795.5 256.172   2
  -7   1  -1 12721.0 439.865   7
  -7   1  -2 129.527 77.2669   7
  -7  -1  -2 73.8983 52.8344   7
   7  -1   2 77.0901 28.4546   3
   7  -1   2 135.880 29.4543   4
   7  -1   2 100.863 39.0607   2
   7   1   2 70.7079 31.4731   2
   7  -1   3 464.522 47.4218   4
  -7   1  -3 455.099 112.653   7
  -7  -1  -3 364.753 89.1650   7
   7  -1   3 485.224 58.4974   3
   7   1   3 460.669 53.2468   3
   7  -1   3 471.015 60.6411   2
   7   1   3 441.241 58.9516   2
   7  -1   4 1283.19 93.9809   3
   7   1   4 1180.18 89.1113   3
  -7   1  -4 1236.24 171.011   7
   7   1   4 1149.35 96.3695   2
   7  -1   4 1266.15 97.6078   2
   7  -1   5 0.06019 48.0179   2
  -7   1  -5-119.689 86.7045   7
   7  -1   5 36.2232 42.8198   3
   7   1   5 43.6174 38.9309   3
   7   1   5-1.73290 49.7256   2
   7  -1   6 890.843 93.4620   3
   7   1   6 944.175 90.2943   3
   7  -1   6 1009.04 102.233   2
   7   1   6 902.834 98.8238   2
   7  -1   7 81.2637 52.1973   2
   7  -1   7 167.458 54.4191   3
   7   1   7 132.728 46.7620   3
   7  -1   8-24.9635 38.1439   3
   7   1   8 28.8478 35.5734   3
   7  -1   9 291.682 48.5574   3
   7   1   9 350.052 47.8848   3
  -7   3  13-56.9644 51.7160   9
   7  -3 -13 96.5487 44.5898   6
  -7  -3  13 30.8131 47.4890   9
   7  -3 -12 21.3706 51.6219   6
  -7  -3  12 46.5705 62.7319   9
  -7   3  12-44.7616 57.0492   9
   7   3 -11 1415.44 132.918   6
   7  -3 -11 1518.70 148.258   6
  -7  -3  11 1319.66 133.918   9
  -7   3  11 1526.61 145.937   9
   7   3 -10-5.70036 59.6858   6
   7  -3 -10 17.6433 61.3259   6
  -7  -3  10-10.4350 61.6664   9
  -7   3  10 33.9794 65.6162   9
   7   3  -9 3007.57 179.684   6
   7  -3  -9 3113.16 187.149   6
  -7  -3   9 2788.61 171.623   9
  -7   3   9 2854.41 178.363   9
   7   3  -8 36.7320 42.7471   6
   7  -3  -8 41.7020 48.6922   6
  -7   3   8 8.94387 52.7900   9
  -7  -3   8 50.4626 52.9916   9
  -7   3   7 5133.01 254.265   1
   7   3  -7 5223.92 196.436   6
   7  -3  -7 5022.64 200.725   6
  -7  -3   7 5190.14 199.672   9
  -7   3   7 5101.37 198.734   9
  -7   3   6 2824.62 171.150   1
   7   3  -6 3051.06 137.816   6
   7  -3  -6 3014.76 142.315   6
  -7   3   6 3090.43 141.702   9
  -7   3   5 152.657 48.5563   1
  -7   3   4 2182.17 111.518   1
  -7   3   3 2022.60 97.7480   1
   7   3  -2 7256.44 138.749   1
  -7   3   2 9393.32 224.903   1
  -7   3   1 38359.8 798.856   7
   7   3  -1 37972.6 540.583   1
  -7   3   0 5305.76 289.406   7
  -7  -3   0 5381.57 207.629   7
   7   3   0 5658.46 216.146   1
  -7   3  -1 1923.51 189.282   7
   7  -3   1 1440.37 81.1350   2
   7   3   1 1239.04 122.245   1
  -7  -3  -1 1908.57 127.907   7
   7   3   2 2119.36 101.432   2
   7   3   2 1944.02 172.219   1
  -7   3  -2 2156.03 209.294   7
   7  -3   2 1973.01 102.039   2
   7  -3   2 2232.95 95.9706   4
   7  -3   3 1431.35 96.2013   2
   7  -3   3 1353.91 80.1762   4
   7  -3   3 1398.43 96.2691   3
   7   3   3 1379.84 162.372   1
  -7   3  -3 1309.31 181.032   7
   7   3   3 1254.59 77.0057   3
   7   3   3 1370.13 90.6199   2
   7  -3   4 322.319 50.4318   4
  -7   3  -4 162.453 100.149   7
   7  -3   4 203.736 54.2668   3
   7   3   4 252.006 89.3323   1
   7  -3   4 255.166 53.4264   2
   7   3   4 468.074 59.9440   3
   7   3   4 183.511 52.1115   2
  -7   3  -5 236.390 103.769   7
   7  -3   5 396.561 73.8031   2
   7  -3   5 469.477 74.6693   3
   7   3   5 374.436 58.8810   3
   7   3   5 341.336 66.6984   2
   7   3   6 172.701 61.3327   2
  -7   3  -6 6.53108 84.7366   7
   7  -3   6 80.6091 62.3400   3
   7   3   6 99.6056 42.2620   3
   7  -3   6 143.982 65.0166   2
   7  -3   7 393.972 71.9905   2
   7  -3   7 515.158 79.1311   3
   7   3   7 454.155 66.3540   3
   7   3   8 844.575 74.7477   3
   7  -3   8 713.374 81.4318   3
   7  -3   9 81.6758 33.4648   3
   7  -5 -13 1879.57 130.380   6
  -7  -5  13 1840.75 122.025   9
  -7   5  13 1814.77 127.705   9
  -7   5  12-48.3314 59.1309   9
   7  -5 -12-24.4006 53.3929   6
  -7  -5  12 5.10545 50.8903   9
   7  -5 -11 1551.46 150.486   6
  -7  -5  11 1588.40 142.309   9
  -7   5  11 1309.19 133.544   9
  -7  -5  10 2077.04 163.564   9
   7  -5 -10 2059.75 167.524   6
  -7   5  10 2206.46 169.946   9
  -7   5   9 3431.43 203.032   9
   7   5  -9 3822.86 201.853   6
   7  -5  -9 3428.37 202.109   6
  -7  -5   9 3389.82 193.816   9
   7   5  -8 2030.62 140.062   6
  -7   5   8 2030.66 143.011   9
   7  -5  -8 1973.95 145.896   6
  -7  -5   8 1947.07 139.576   9
  -7   5   7 5003.38 276.217   1
   7   5  -7 5103.33 203.091   6
   7  -5  -7 5161.40 208.940   6
  -7   5   7 5233.69 206.998   9
  -7   5   6 8777.72 340.601   1
   7   5  -6 9321.07 254.921   6
   7  -5  -6 9142.68 257.141   6
  -7   5   6 8906.82 250.988   9
  -7   5   5 12701.7 381.012   1
  -7   5   5 13977.5 289.080   9
  -7   5   4 2127.49 138.832   1
  -7   5   3 14410.0 362.466   1
   7   5  -3 14519.8 289.408   1
  -7   5   2 25809.8 686.878   7
  -7   5   2 26423.0 519.801   1
   7   5  -2 27033.0 452.079   1
  -7   5   1 38787.4 858.383   7
   7   5  -1 40036.6 645.685   1
  -7   5   0 1687.06 185.797   7
   7   5   0 1767.27 141.342   1
   7  -5   0 1907.35 91.4177   2
   7  -5   0 1858.06 88.4482   4
   7  -5   1 2431.61 106.697   4
  -7   5  -1 2240.93 219.433   7
   7   5   1 2448.06 181.680   1
   7  -5   1 2244.12 104.049   2
   7   5   2 2406.96 104.486   2
  -7   5  -2 2601.09 247.692   7
   7   5   2 2431.01 202.748   1
   7  -5   2 2429.63 115.762   2
   7  -5   2 2427.85 111.878   4
   7   5   3 648.529 67.0614   2
  -7   5  -3 431.695 122.126   7
   7   5   3 546.583 51.1050   3
   7  -5   3 615.478 68.7762   2
   7   5   3 722.534 129.416   1
   7  -5   3 643.876 63.2346   4
   7  -5   4 4920.49 171.475   4
   7  -5   4 4774.10 187.304   2
   7   5   4 4778.37 324.819   1
   7   5   4 4533.30 176.020   2
  -7   5  -4 4677.16 364.254   7
   7  -5   4 4915.47 202.157   3
   7   5   4 4883.97 158.252   3
   7  -5   5 882.407 80.8415   4
   7  -5   5 982.192 96.3046   2
   7   5   5 992.021 93.0774   2
  -7   5  -5 725.864 172.682   7
   7   5   5 1134.09 85.1039   3
   7  -5   5 974.917 103.263   3
   7   5   5 953.323 155.379   1
   7  -5   6 6266.19 244.694   3
   7   5   6 6012.90 201.378   3
   7  -5   6 6138.19 231.655   2
   7  -5   7 187.092 55.6291   2
   7  -5   7 187.468 60.2997   3
   7   5   7 171.155 43.3947   3
   7  -5   8 144.277 48.7530   3
   7  -5   9 14.4022 29.0548   3
   7  -7 -13 137.937 45.6426   6
  -7   7  13 224.114 53.1947   9
  -7  -7  13 182.908 48.1841   9
  -7  -7  12 1301.02 114.156   9
  -7   7  12 1461.37 124.269   9
   7  -7 -12 1339.03 123.169   6
  -7   7  11 3101.11 195.149   9
   7  -7 -11 3391.54 202.227   6
  -7  -7  11 3336.86 195.145   9
   7  -7 -10 10231.0 358.964   6
  -7  -7  10 10154.6 345.704   9
  -7   7  10 9663.35 348.929   9
  -7   7   9 689.300 106.993   9
   7  -7  -9 701.071 102.209   6
  -7  -7   9 579.576 94.9312   9
   7  -7  -8 14330.7 399.077   6
  -7  -7   8 14058.7 390.617   9
  -7   7   8 14848.4 398.135   9
  -7   7   7 243.740 73.7826   1
   7  -7  -7 253.269 64.7612   6
  -7   7   7 253.732 61.4518   9
  -7   7   6 492.420 104.754   1
  -7   7   6 511.021 70.5591   9
   7  -7  -6 479.706 73.7402   6
  -7   7   5-2.88410 44.1542   1
   7  -7  -5 72.1093 38.2201   6
  -7   7   4 40487.5 545.481   9
   7  -7  -4 40554.1 571.502   2
  -7   7   4 41847.4 794.580   1
  -7   7   3 141.252 70.5784   7
   7  -7  -3 238.673 45.0488   2
  -7   7   3 229.485 65.8956   1
   7   7  -3 307.592 59.4354   1
  -7   7   2 37669.0 877.897   7
  -7   7   2 37139.0 728.935   1
   7  -7  -2 36259.5 501.408   2
   7   7  -2 37259.4 657.699   1
   7   7  -1 10664.3 235.036   8
  -7   7   1 9780.98 439.935   7
   7   7  -1 9471.63 329.072   1
   7  -7  -1 9956.43 220.103   2
   7  -7  -1 10501.7 235.464   4
   7   7   0 4973.51 156.906   8
   7   7   0 4203.46 239.215   1
   7  -7   0 4378.80 143.957   2
   7  -7   0 4562.99 152.987   4
  -7   7   0 4293.02 301.613   7
   7  -7   1 15.5287 32.3903   4
   7   7   1 67.0173 62.1938   1
  -7   7  -1-22.3425 84.9982   7
   7  -7   1 83.0960 32.0858   2
   7   7   2 51.9325 58.4392   1
   7  -7   2 55.5851 39.0420   4
  -7   7  -2-1.83299 81.6039   7
   7  -7   2-9.75799 29.7334   2
  -7   7  -3 119.110 94.6459   7
   7  -7   3 52.0279 37.5253   4
   7   7   3 28.4997 29.9415   2
   7  -7   3 51.7039 34.7058   2
   7   7   3 188.025 87.1874   1
   7  -7   4 1735.43 107.975   4
   7   7   4 1613.98 199.645   1
   7   7   4 1650.01 100.971   2
  -7   7  -4 1581.53 234.557   7
   7  -7   4 1678.42 113.671   2
   7  -7   5 903.045 84.9574   4
  -7   7  -5 763.284 184.659   7
   7  -7   5 873.939 103.026   3
   7   7   5 856.464 154.868   1
   7  -7   5 713.139 84.7953   2
   7  -7   6 9850.77 285.732   2
   7  -7   6 9977.57 317.450   3
   7  -7   7 2603.12 154.801   3
   7  -7   8 8212.70 250.698   3
  -7   9  12 8.29123 44.6687   9
  -7  -9  12 22.2596 42.6807   9
   7  -9 -12 24.7997 45.0154   6
   7  -9 -11 1793.86 147.024   6
  -7  -9  11 1744.65 138.490   9
  -7   9  11 1645.51 140.533   9
  -7  -9  10 2504.88 173.810   9
   7  -9 -10 2556.90 185.113   6
  -7   9  10 2669.40 180.396   9
   7  -9  -9 3796.70 217.152   6
  -7  -9   9 3971.35 217.298   9
  -7   9   9 3889.55 214.344   9
  -7   9   8 28.5244 55.3595   9
   7  -9  -8 121.031 66.1858   6
  -7   9   7 2471.63 233.339   1
   7  -9  -7 2364.00 155.841   6
  -7   9   7 2329.45 151.393   9
   7  -9  -6 2787.01 157.359   6
  -7   9   6 2819.07 239.374   1
  -7   9   6 2633.76 147.403   9
   7  -9  -5 1688.66 111.216   6
   7  -9  -5 1815.12 111.508   2
  -7   9   5 1734.80 180.283   1
  -7   9   5 1632.82 106.415   9
   7  -9  -4 4657.38 168.628   6
  -7   9   4 4760.07 318.052   7
   7  -9  -4 5019.83 172.334   2
  -7   9   4 4793.54 166.708   9
  -7   9   4 5002.86 283.412   1
  -7   9   3 2911.17 216.472   1
  -7   9   3 2328.59 221.520   7
   7  -9  -3 2461.44 115.517   2
  -7   9   3 2652.48 109.893   9
   7   9  -3 2601.34 181.589   1
  -7   9   2 24197.8 735.347   7
   7   9  -2 26469.5 613.799   1
  -7   9   2 26460.9 681.709   1
   7  -9  -2 24975.9 401.414   2
   7   9  -2 25490.6 414.571   5
   7   9  -1 1122.54 79.0164   8
  -7   9   1 992.151 167.340   7
   7  -9  -1 893.442 68.2250   2
   7   9  -1 1111.60 77.4759   5
   7   9  -1 865.403 120.752   1
   7  -9  -1 1162.02 86.9177   4
   7   9   0 2178.57 107.398   8
  -7   9   0 2315.80 235.974   7
   7   9   0 2276.85 198.227   1
   7   9   0 2288.35 109.496   5
   7  -9   0 2259.02 106.132   2
   7  -9   0 2351.73 121.711   4
  -7   9  -1 6171.49 411.177   7
   7   9   1 5723.61 334.367   1
   7  -9   1 5896.63 200.568   4
   7  -9   1 5820.07 175.926   2
  -7   9  -2 6771.94 441.760   7
   7   9   2 7452.99 403.906   1
  -7  -9  -2 7251.19 212.569   6
   7  -9   2 7206.22 228.636   4
   7  -9   2 7255.31 205.355   2
   7  -9   3 123.174 49.8196   4
  -7   9  -3 243.831 115.232   7
   7  -9   3 91.0863 39.4240   2
   7   9   3 146.290 87.1144   1
   7  -9   4 517.234 74.0254   4
  -7   9  -4 461.372 170.196   7
   7   9   4 449.614 112.124   1
   7  -9   4 493.691 67.0130   2
   7  -9   5 44.7572 42.9968   4
   7  -9   5 84.0317 63.1920   3
   7  -9   5 52.1763 40.0740   2
   7  -9   6 1955.68 116.276   2
   7  -9   6 1993.44 145.237   3
   7  -9   7 296.859 65.9364   3
   7  -9   8 6.07405 35.3618   3
   7 -11 -12 338.582 61.2332   6
  -7  11  12 486.138 70.0231   9
  -7 -11  12 441.437 63.5178   9
  -7  11  11 14.0486 46.3294   9
   7 -11 -11 30.6340 49.6368   6
  -7 -11  11-108.757 47.9494   9
  -7  11  10 554.429 94.1813   9
   7 -11 -10 528.126 97.4235   6
  -7 -11  10 474.275 84.9799   9
  -7  11   9 763.754 105.045   9
   7 -11  -9 969.147 120.142   6
  -7 -11   9 911.666 118.960   9
  -7  11   8 900.041 111.482   9
   7 -11  -8 816.933 107.217   6
  -7  11   7 14473.6 393.931   9
  -7  11   7 13859.7 584.432   1
   7 -11  -7 13710.8 392.878   6
   7 -11  -6 2878.30 168.954   6
  -7  11   6 3282.23 276.275   1
   7 -11  -6 3273.09 159.236   2
  -7  11   6 2990.25 167.010   9
  -7  11   5 307.303 59.6651   9
   7 -11  -5 535.736 67.9860   2
   7 -11  -5 410.093 63.3572   6
  -7  11   5 386.605 95.6573   1
  -7  11   4 2229.14 223.258   7
   7 -11  -4 2327.57 131.091   6
   7 -11  -4 2322.00 117.586   2
  -7  11   4 2441.46 228.238   1
  -7  11   4 2244.97 124.371   9
  -7  11   3 113.430 77.3668   7
  -7  11   3 23.4605 33.1781   9
   7 -11  -3 20.1781 31.2448   2
   7 -11  -3 10.0093 34.2904   6
  -7  11   3 37.5149 57.2401   1
   7  11  -3 27.5145 38.7784   5
   7  11  -2 4840.10 172.893   8
  -7  11   2 4364.32 323.206   7
  -7  11   2 5545.54 341.041   1
   7  11  -2 5615.53 304.513   1
   7  11  -2 5536.04 194.016   5
  -7  11   1 5495.69 372.166   7
  -7  11   1 6529.18 375.594   1
   7  11  -1 6221.48 337.002   1
   7  11  -1 5777.07 195.297   5
   7 -11  -1 5926.39 210.255   4
  -7  11   0 723.346 163.586   7
   7  11   0 839.746 136.208   1
   7  11   0 760.945 74.0956   5
   7 -11   0 856.852 86.1505   4
   7 -11   1 1823.94 123.309   4
  -7  11  -1 2010.51 252.190   7
   7  11   1 1992.69 218.649   1
  -7  11  -2 6171.27 448.091   7
   7  11   2 6458.01 401.972   1
  -7 -11  -2 6417.36 221.162   6
   7 -11   2 6359.54 228.301   4
  -7  11  -3 7490.65 506.038   7
   7  11   3 7844.85 463.805   1
  -7 -11  -3 7889.15 254.957   6
   7 -11   3 7828.92 256.448   4
   7 -11   4 314.758 62.6391   4
   7 -11   5 458.865 70.9222   4
   7 -11   6 66.2142 54.2197   3
   7 -11   7 314.416 62.9820   3
   7 -11   8 80.6195 31.9103   3
  -7 -13  11 14.0123 37.8380   9
  -7  13  11 75.5738 45.9788   9
   7 -13 -11-51.8732 45.1765   6
  -7  13  10 243.386 64.0515   9
   7 -13 -10 234.858 66.9714   6
  -7 -13  10 249.792 67.7985   9
   7 -13  -9 1565.62 143.101   6
  -7 -13   9 1486.80 137.287   9
  -7  13   9 1568.96 135.859   9
  -7  13   8 9127.03 319.926   9
   7 -13  -8 8956.83 325.518   6
   7 -13  -7 6546.58 277.657   6
  -7  13   7 6667.09 267.360   9
   7 -13  -6 2699.00 168.218   6
  -7  13   6 2317.50 242.029   1
  -7  13   6 2678.44 163.136   9
   7 -13  -5 1382.92 122.590   6
  -7  13   5 1357.64 192.258   1
  -7  13   5 1310.60 113.957   9
   7 -13  -4 11052.4 309.967   6
   7  13  -4 11390.0 329.910   5
  -7  13   4 11063.6 525.913   1
  -7  13   4 11735.1 307.914   9
   7 -13  -3 2918.25 145.849   6
  -7  13   3 3107.83 276.041   1
   7  13  -3 3060.33 163.290   5
  -7  13   2 3445.76 296.963   7
   7  13  -2 3715.22 175.057   5
  -7  13   2 3824.45 310.579   1
   7 -13  -2 3738.09 183.115   4
   7 -13  -1 203.715 61.1287   4
  -7  13   1 238.334 110.340   7
   7  13  -1 326.989 62.2833   5
  -7  13   1 354.485 113.521   1
  -7  13   0 10365.5 556.107   7
  -7  13   0 11381.6 563.260   1
   7  13   0 10145.8 491.217   1
   7  13   0 10722.9 295.974   5
   7 -13   0 10848.8 309.164   4
   7 -13   1 748.591 91.1162   4
  -7  13  -1 630.929 150.645   7
   7  13   1 717.474 143.517   1
  -7  13  -2 7657.72 504.755   7
   7  13   2 7705.09 453.291   1
  -7 -13  -2 8027.75 271.236   6
   7 -13   2 7902.79 266.862   4
  -7 -13  -3 29802.4 567.160   6
   7 -13   3 30073.0 552.553   4
   7 -13   4 952.508 91.7692   4
   7 -13   5 1478.93 105.810   4
   7 -13   6 65.7572 49.8155   3
   7 -13   7 84.5190 40.2427   3
  -7  15  10 625.378 78.0936   9
   7 -15 -10 550.039 78.7002   6
  -7 -15  10 640.954 76.8678   9
  -7  15   9 399.939 75.8028   9
  -7 -15   9 239.722 66.1592   9
   7 -15  -9 212.903 68.7340   6
   7 -15  -8 5986.16 257.832   6
  -7  15   8 5967.32 249.425   9
  -7  15   7 605.267 95.4137   9
   7 -15  -7 667.203 96.6326   6
   7 -15  -6 8278.73 301.546   6
  -7  15   6 8354.06 289.937   9
  -7  15   5 640.034 86.8606   9
   7  15  -5 655.085 94.1830   5
   7 -15  -5 691.660 91.5441   6
   7 -15  -4 5609.17 228.308   6
  -7  15   4 4729.42 355.380   1
   7  15  -4 5362.03 237.201   5
   7 -15  -3 271.945 66.5991   4
   7  15  -3 401.178 73.5815   5
  -7  15   3 234.324 76.6790   1
  -7  15   2 8353.44 491.266   1
   7  15  -2 8044.20 278.586   5
   7 -15  -2 7964.29 277.913   4
  -7  15   1 2448.24 271.179   1
   7  15  -1 2267.14 145.980   5
   7 -15  -1 2263.34 149.798   4
   7  15   0 9403.71 290.653   5
   7 -15   0 9218.46 297.624   4
   7 -15   1 1455.81 122.434   4
   7 -15   2 626.006 86.8641   4
  -7 -15  -2 666.360 106.912   6
   7 -15   3 267.798 56.7456   4
  -7 -15  -3 234.750 62.6940   6
   7 -15   4 6328.73 211.822   4
   7 -15   5 2879.89 133.369   4
   7 -15   6 283.895 54.7655   3
   7 -17  -9 658.248 79.2548   6
  -7 -17   9 664.146 76.5075   9
   7  17  -9 711.333 76.2163   5
   7 -17  -8 1661.30 129.002   6
   7  17  -8 1820.09 124.766   5
   7 -17  -7 1192.85 115.997   6
   7  17  -7 1171.42 111.153   5
   7 -17  -6 46.1416 47.3685   6
   7  17  -6-15.4445 51.9373   5
   7 -17  -5 1193.80 113.878   6
   7  17  -5 1181.60 115.557   5
   7 -17  -4 262.189 70.6427   4
   7 -17  -4 327.724 67.6687   6
   7  17  -4 200.533 59.2685   5
   7  17  -3 4785.45 221.197   5
   7 -17  -3 4771.07 214.677   4
   7 -17  -2 410.243 78.1234   4
   7  17  -2 374.083 70.5939   5
   7 -17  -1 633.410 86.7172   4
   7  17  -1 698.533 89.8244   5
   7 -17   0 2782.61 158.019   4
   7 -17   1 364.789 67.4137   4
  -7 -17  -1 448.825 83.6970   6
   7 -17   2 211.992 55.5498   4
  -7 -17  -2 218.983 60.5695   6
   7 -17   3 213.941 47.6130   4
  -7 -17  -3 168.653 57.2154   6
   7 -17   4 3505.05 138.769   4
   7 -17   5-25.3242 36.0614   3
   7 -19  -7 1255.47 98.7870   6
   7  19  -7 1406.74 101.763   5
   7 -19  -7 1487.39 95.3219   4
   7 -19  -6 590.467 71.7973   4
   7 -19  -6 494.798 70.9401   6
   7  19  -6 534.549 72.7606   5
   7 -19  -5 432.795 64.2010   4
   7 -19  -5 468.714 68.7711   6
   7  19  -5 410.177 66.9160   5
   7 -19  -4 227.070 59.1885   4
   7  19  -4 142.311 49.9118   5
   7 -19  -3 517.589 71.5093   4
   7  19  -3 536.180 78.9915   5
   7  19  -2 6014.81 233.001   5
   7 -19  -2 6074.82 219.268   4
   7 -19  -1 535.863 69.7101   4
   7 -19   0 71.6190 42.9623   4
  -7 -19   0 114.434 62.9435   6
   7 -19   1-41.0876 35.4124   4
  -7 -19  -1 37.1670 51.7274   6
   7 -19   2 915.086 74.0559   4
  -7 -19  -2 943.583 94.9025   6
   7 -19   3 20.0650 22.6427   4
  -7 -19  -3 44.4653 37.0681   6
   7  21  -5 500.491 58.1274   5
   7  21  -4 56.9884 36.8004   5
   7  21  -3 10.0065 30.6576   5
  -7 -21   1 555.981 72.9920   6
  -7 -21   0 167.434 51.9466   6
   8   0 -13-77.5686 51.5092   6
  -8   0  13 25.2693 54.6238   9
   8   0 -12 14.5663 56.1248   6
  -8   0  12 67.3899 62.1875   9
  -8   0  11-38.3915 66.5860   9
   8   0 -11 42.2734 61.7049   6
  -8   0  10 416.070 92.3316   9
   8   0 -10 414.352 92.1980   6
  -8   0   9 67.1454 57.5642   9
   8   0  -9 25.2879 56.9682   6
   8   0  -8 28923.0 545.379   6
  -8   0   8 28313.9 539.550   9
   8   0  -7-34.0973 38.7845   6
  -8   0   7-8.54047 43.0934   9
   8   0  -6 1650.55 100.610   6
  -8   0   6 1394.22 94.5382   9
  -8   0   1 59.6857 68.0320   7
  -8   0   0 2960.73 208.261   7
   8   0   0 3022.06 112.649   2
   8   0   1 17.3696 30.5539   2
  -8   0  -1 27.1720 57.0076   7
  -8   0  -2 32613.7 779.110   7
   8   0   2 32085.2 420.753   4
   8   0   2 31813.8 457.281   3
   8   0   2 33713.2 498.373   2
  -8   0  -3-1.93398 55.8634   7
   8   0   3 19.7971 31.5619   3
   8   0   3 29.2944 37.9321   2
   8   0   4 238.645 59.9727   2
   8   0   4 219.898 51.6744   3
   8   0   5 41.3953 39.2982   3
   8   0   5 10.7011 53.3425   2
   8   0   6 1504.61 129.244   2
   8   0   6 1673.08 118.980   3
   8   0   7-61.4799 43.6320   3
   8   0   8 2743.84 129.948   3
  -8   2  13 307.740 70.1843   9
   8  -2 -13 379.354 73.4487   6
  -8  -2  13 382.878 74.1839   9
  -8  -2  12 730.704 107.563   9
   8   2 -12 646.242 102.862   6
   8  -2 -12 703.625 101.027   6
  -8   2  12 805.882 108.691   9
  -8  -2  11 1158.68 130.907   9
  -8   2  11 1174.96 129.984   9
   8   2 -11 1010.79 121.763   6
   8  -2 -11 1057.70 121.788   6
   8   2 -10 2284.61 164.937   6
   8  -2 -10 2116.02 168.693   6
  -8  -2  10 2209.27 168.349   9
  -8   2  10 2385.09 174.502   9
  -8  -2   9 876.605 106.168   9
   8   2  -9 795.928 100.416   6
   8  -2  -9 691.624 96.9981   6
  -8   2   9 816.126 108.007   9
   8   2  -8 971.872 98.6549   6
  -8  -2   8 1061.72 105.426   9
   8  -2  -8 965.538 99.7083   6
  -8   2   8 1228.49 109.307   9
  -8  -2   7 103.925 48.3589   9
   8   2  -7 152.852 53.9112   6
   8  -2  -7 163.217 53.3932   6
  -8   2   7 103.215 53.9259   9
  -8  -2   6 3307.93 145.341   9
   8   2  -6 3084.31 138.530   6
   8  -2  -6 3074.21 135.765   6
  -8   2   6 3227.48 143.477   9
  -8  -2   1 18.7235 47.6152   7
  -8   2   1-16.4137 67.7215   7
  -8   2   0 357.213 100.953   7
  -8  -2   0 390.958 76.8416   7
   8   2   0 283.502 51.0774   1
   8  -2   0 327.688 48.4601   2
   8  -2   1 109.656 31.3340   4
  -8   2  -1 72.1412 71.6374   7
  -8  -2  -1 20.1400 45.9202   7
   8   2   1 124.290 54.3768   1
   8  -2   1 59.8177 33.6194   2
   8   2   1 68.5465 33.6045   2
   8   2   2 15923.1 315.114   2
  -8  -2  -2 15827.8 466.122   7
   8  -2   2 15815.2 311.164   3
   8  -2   2 16073.1 320.735   2
  -8   2  -2 15884.0 574.319   7
   8  -2   2 16357.3 284.024   4
   8  -2   3 372.475 47.6543   4
  -8   2  -3 450.236 119.355   7
   8  -2   3 402.614 57.3133   3
   8   2   3 335.810 48.2477   3
   8   2   3 377.512 58.6497   2
   8  -2   3 341.901 60.7923   2
   8   2   4 866.305 90.7126   2
  -8   2  -4 1039.22 175.058   7
   8   2   4 760.861 73.8828   3
   8  -2   4 731.103 79.5020   3
   8  -2   4 851.772 90.6087   2
   8  -2   5 142.456 55.2228   3
   8   2   5 149.151 48.7410   3
   8  -2   5 129.598 62.3981   2
   8   2   5 165.523 59.8239   2
   8  -2   6 4795.70 211.265   2
   8   2   6 4640.55 202.570   2
   8  -2   6 5004.67 208.806   3
   8   2   6 4553.77 183.708   3
   8  -2   7 3394.74 169.273   2
   8  -2   7 3303.86 164.073   3
   8   2   7 3097.43 145.658   3
   8  -2   8 2605.00 132.303   3
   8   2   8 2563.38 119.541   3
  -8   4  13 207.637 57.4522   9
  -8  -4  13 160.808 54.3478   9
   8  -4 -13 124.328 55.0260   6
  -8   4  12 956.408 111.335   9
   8  -4 -12 964.038 114.843   6
  -8  -4  12 1086.65 116.122   9
   8  -4 -11 1220.30 131.148   6
  -8  -4  11 1405.60 136.950   9
  -8   4  11 1373.86 134.134   9
  -8  -4  10 295.370 82.0063   9
   8   4 -10 323.085 81.6961   6
   8  -4 -10 311.609 86.2959   6
  -8   4  10 314.897 86.6530   9
   8   4  -9 37.1358 59.7316   6
   8  -4  -9-21.2525 54.3275   6
  -8  -4   9 48.8454 60.3748   9
  -8   4   9 52.0153 58.3750   9
   8   4  -8 909.242 100.910   6
   8  -4  -8 918.323 105.237   6
  -8   4   8 944.571 103.569   9
  -8  -4   8 876.748 98.4238   9
   8   4  -7 2040.71 127.892   6
   8  -4  -7 2020.49 131.282   6
  -8  -4   7 1988.54 128.993   9
  -8   4   7 2181.95 135.281   9
   8   4  -6 2846.80 136.209   6
   8  -4  -6 2595.93 131.015   6
  -8   4   6 2748.78 135.086   9
   8   4  -5 30985.3 473.978   6
  -8   4   4 3190.57 142.557   1
   8  -4  -4 3856.02 140.585   2
   8  -4  -3 106.436 40.9620   2
  -8   4   3 84.9816 30.6568   1
  -8   4   2 7371.68 370.041   7
   8   4  -1 7016.45 189.218   8
  -8  -4   1 6645.85 244.061   7
  -8   4   1 6619.19 347.691   7
   8   4  -1 6364.10 207.230   1
   8  -4  -1 7069.38 181.159   2
   8  -4   0 10133.7 230.310   2
  -8   4   0 9939.60 439.139   7
   8   4   0 9980.70 314.752   1
   8  -4   0 10155.7 214.762   4
   8  -4   1 192.254 37.6930   4
  -8   4  -1 207.426 84.1736   7
   8  -4   1 182.706 41.7830   2
   8   4   1 97.6239 46.7075   1
   8   4   1 142.042 37.4249   2
   8   4   2 5297.93 170.812   2
   8   4   2 5452.42 286.782   1
   8  -4   2 5143.83 176.636   2
  -8   4  -2 5311.93 353.903   7
   8  -4   2 5389.84 165.706   4
   8  -4   3 46.4737 29.4572   4
   8  -4   3 20.4203 36.5612   3
  -8   4  -3-13.4909 82.6669   7
   8   4   3 34.1681 35.9420   2
   8   4   3-35.8512 59.3752   1
   8   4   3 52.0148 27.3188   3
   8  -4   3 52.3690 40.4106   2
   8  -4   4 114.949 40.2393   4
  -8   4  -4 95.3417 84.2438   7
   8  -4   4 132.188 54.1815   3
   8   4   4 143.927 37.4383   3
   8  -4   4 149.959 57.2048   2
   8   4   4 105.040 47.5981   2
   8  -4   5 2945.49 162.245   2
   8   4   5 2959.74 156.773   2
  -8   4  -5 2389.93 279.603   7
   8  -4   5 2952.90 165.171   3
   8   4   5 2812.65 131.780   3
   8  -4   6 98.7807 55.3242   3
   8   4   6 66.1108 36.0699   3
   8  -4   6 50.7403 58.6265   2
   8  -4   7 771.000 88.2575   2
   8   4   7 873.172 77.2634   3
   8  -4   7 656.112 82.5318   3
   8  -4   8 36.2245 38.5839   3
  -8   6  13 141.789 49.0835   9
   8  -6 -13 190.456 50.7798   6
  -8  -6  13 210.653 55.9184   9
  -8   6  12 230.494 68.9514   9
   8  -6 -12 264.038 74.0430   6
  -8  -6  12 224.445 67.1086   9
   8  -6 -11 1501.08 142.177   6
  -8  -6  11 1674.02 146.913   9
  -8   6  11 1697.30 150.556   9
   8  -6 -10 44.3472 71.2819   6
  -8  -6  10 30.7671 66.8254   9
  -8   6  10 54.5066 70.1241   9
   8  -6  -9 96.0529 65.1637   6
  -8  -6   9 1.08489 63.2906   9
  -8   6   9 14.9055 63.3526   9
   8  -6  -8 2314.16 159.795   6
  -8  -6   8 2295.70 157.004   9
  -8   6   8 2560.65 163.589   9
   8  -6  -7 350.532 69.2470   6
  -8   6   7 377.282 72.4107   9
   8  -6  -6 107.013 46.7611   6
  -8   6   6 135.614 47.8340   9
   8  -6  -5 13160.8 290.747   6
  -8   6   5 14319.4 413.188   1
  -8   6   5 13362.3 285.361   9
   8  -6  -4 17144.7 335.186   2
  -8   6   4 18297.6 450.888   1
  -8   6   3 42177.7 729.273   1
   8  -6  -3 41457.9 569.887   2
   8   6  -2 30335.5 463.058   8
  -8   6   2 28823.7 595.954   1
  -8   6   2 29777.0 794.383   7
   8  -6  -2 28678.5 440.377   2
   8  -6  -1 230.283 42.9635   4
   8   6  -1 112.544 40.3513   8
   8   6  -1 185.883 51.3154   1
  -8   6   1 218.755 97.3933   7
   8  -6  -1 181.951 38.9808   2
  -8   6   0 1235.97 177.113   7
   8   6   0 891.348 107.200   1
   8  -6   0 1029.69 76.4305   2
   8  -6   0 1121.04 79.8207   4
  -8   6  -1 5463.55 356.207   7
   8   6   1 5373.27 285.568   1
   8  -6   1 5294.17 174.698   2
   8  -6   1 5480.94 174.261   4
  -8   6  -2 186.497 92.0546   7
   8  -6   2 124.578 38.5484   4
   8  -6   2 130.769 40.0691   2
   8   6   2 138.338 63.6160   1
   8   6   2 54.7443 32.1075   2
   8  -6   3 1262.46 93.6023   4
   8  -6   3 1273.68 97.3467   2
   8   6   3 1158.91 89.7584   2
  -8   6  -3 1090.17 182.066   7
   8   6   3 1192.13 166.334   1
   8  -6   4 3227.07 146.486   4
   8  -6   4 3192.21 160.243   2
   8   6   4 3012.77 259.433   1
   8   6   4 3584.30 156.454   2
  -8   6  -4 3355.97 330.771   7
   8  -6   4 3576.43 179.068   3
   8   6   4 3153.62 126.280   3
   8  -6   5 67.5529 41.0883   4
   8  -6   5 54.5532 49.9238   3
   8  -6   5 49.7971 82.1698   2
   8  -6   6 4202.87 190.538   2
   8  -6   6 4647.07 209.152   3
   8  -6   7 5716.38 219.394   3
   8  -6   8 7.31356 33.1939   3
  -8   8  13 995.490 87.8464   9
   8  -8 -13 1101.15 93.7503   6
   8  -8 -12 54.8654 48.2496   6
  -8   8  12 119.489 55.4796   9
  -8  -8  12 176.221 61.2234   9
  -8   8  11 585.314 93.3456   9
  -8  -8  11 645.943 99.4642   9
   8  -8 -11 761.053 106.837   6
  -8   8  10 797.999 112.092   9
   8  -8 -10 753.445 111.110   6
  -8  -8  10 672.595 102.279   9
   8  -8  -9 209.996 76.3279   6
  -8  -8   9 238.491 80.4377   9
  -8   8   9 194.172 71.1941   9
   8  -8  -8 2440.92 167.466   6
  -8   8   8 2680.11 177.637   9
  -8   8   7 362.619 70.1906   9
   8  -8  -7 335.404 71.1681   6
  -8   8   6 630.400 74.9178   9
  -8   8   6 589.992 102.154   1
   8  -8  -6 670.486 81.7311   6
  -8   8   5 222.057 46.8079   9
   8  -8  -5 187.033 52.8623   2
   8  -8  -5 319.232 53.6184   6
  -8   8   5 136.060 72.3402   1
  -8   8   4 29378.8 834.714   7
   8  -8  -4 29174.1 473.937   2
  -8   8   4 29070.5 672.733   1
  -8   8   4 28633.2 439.162   9
  -8   8   3 26067.1 629.428   1
  -8   8   3 26879.2 785.093   7
   8  -8  -3 25533.0 426.233   2
   8   8  -2 14340.6 308.160   8
  -8   8   2 13889.7 563.685   7
  -8   8   2 14695.1 469.565   1
   8  -8  -2 14300.3 293.706   2
   8   8  -2 14517.7 280.355   5
   8   8  -1 2483.36 122.222   8
  -8   8   1 2410.12 243.480   7
   8   8  -1 2417.50 176.705   1
   8  -8  -1 2577.62 124.023   4
   8   8  -1 2420.44 105.886   5
   8  -8  -1 2434.45 116.823   2
   8  -8   0 325.888 54.2228   4
   8   8   0 407.140 85.9970   1
  -8   8   0 326.995 107.602   7
   8  -8   0 380.539 55.5893   2
   8   8   0 296.803 45.0459   5
   8   8   1 953.495 137.812   1
  -8   8  -1 642.752 143.355   7
   8  -8   1 883.736 82.2891   4
   8  -8   1 817.129 71.4321   2
  -8   8  -2 1025.34 184.609   7
   8   8   2 875.885 140.378   1
   8  -8   2 929.997 82.6240   2
   8  -8   2 948.967 86.4958   4
   8  -8   3 107.555 47.2049   4
  -8   8  -3 161.773 126.014   7
   8  -8   3 47.2816 40.3501   2
   8   8   3 304.493 127.864   1
   8  -8   4 1370.00 101.219   4
   8  -8   4 1358.07 104.820   2
  -8   8  -4 1588.05 242.611   7
   8   8   4 1254.52 173.752   1
   8  -8   5 500.410 68.7804   4
   8  -8   5 492.170 89.1413   3
   8  -8   5 513.745 73.7372   2
   8  -8   6 757.482 81.6836   2
   8  -8   6 628.958 88.5925   3
   8  -8   7 5939.84 218.512   3
   8  -8   8 1350.69 89.6550   3
  -8  10  12 127.876 52.7747   9
   8 -10 -12 150.761 55.6331   6
   8 -10 -12 85.4346 46.4762   2
  -8 -10  12 92.0480 47.3240   9
  -8 -10  11 6690.19 261.545   9
   8 -10 -11 6658.88 270.438   6
  -8  10  11 6849.87 266.917   9
   8 -10 -10 1448.37 134.898   6
  -8 -10  10 1711.28 147.391   9
  -8  10  10 1713.56 146.600   9
  -8  10   9 529.902 93.7938   9
   8 -10  -9 727.151 108.871   6
  -8 -10   9 400.335 91.4163   9
   8 -10  -8 3785.53 208.288   6
  -8  10   8 3758.18 201.387   9
   8 -10  -7 23955.8 517.364   6
  -8  10   7 23699.3 507.157   9
  -8  10   6 15867.3 639.852   7
   8 -10  -6 16331.4 395.162   6
  -8  10   6 16881.3 596.366   1
   8 -10  -6 16625.7 380.625   2
  -8  10   6 16492.1 386.413   9
  -8  10   5 19231.9 692.950   7
   8 -10  -5 19963.6 410.982   6
   8 -10  -5 19685.4 401.820   2
  -8  10   5 20831.2 642.473   1
  -8  10   5 20293.2 403.318   9
  -8  10   4 82.1219 34.6345   9
  -8  10   4 45.2547 51.9284   1
  -8  10   4 149.999 88.6800   7
   8 -10  -4 70.7304 37.8485   2
   8 -10  -4 120.439 43.1605   6
  -8  10   3-106.772 77.5109   7
   8 -10  -3 7.05869 32.4896   2
   8  10  -3 29.1449 31.5613   5
  -8  10   3-51.6054 55.4281   1
   8  10  -2 10591.2 270.268   8
  -8  10   2 10148.3 507.948   7
  -8  10   2 9972.06 435.770   1
   8  10  -2 10117.4 257.737   5
   8 -10  -2 9841.88 246.636   2
   8 -10  -1 541.439 72.7779   4
   8  10  -1 556.880 64.2689   8
  -8  10   1 661.411 153.853   7
   8 -10  -1 425.926 54.5801   2
  -8  10   1 642.168 127.514   1
   8  10  -1 480.372 59.3119   5
   8 -10   0 1235.75 101.921   4
  -8  10   0 1288.37 197.050   7
   8  10   0 1372.69 92.7931   5
   8 -10   0 1267.17 84.3584   2
  -8  10  -1 2135.59 256.252   7
   8  10   1 2553.59 229.815   1
   8 -10   1 2260.38 134.151   4
   8 -10   1 2281.23 117.063   2
   8  10   2 232.444 94.7382   1
  -8  10  -2 110.615 93.2810   7
   8 -10   2 156.064 43.3108   2
   8 -10   2 97.9659 53.9714   4
   8 -10   3 110.264 45.0228   4
  -8  10  -3 154.838 113.810   7
   8 -10   3 178.865 48.4994   2
   8  10   3 74.7661 71.9037   1
   8 -10   4 858.885 90.0414   4
   8 -10   4 745.372 78.3465   2
   8 -10   5 1136.43 97.6326   4
   8 -10   5 934.297 107.606   3
   8 -10   6 5679.03 225.988   3
   8 -10   7 53.4130 37.2718   3
   8 -12 -12 1658.04 108.464   6
  -8  12  11 764.162 90.0193   9
  -8 -12  11 644.199 85.7173   9
   8 -12 -11 628.572 75.7637   2
   8 -12 -11 631.438 89.2634   6
  -8  12  10 980.653 113.723   9
   8 -12 -10 745.980 88.0050   2
   8 -12 -10 825.740 103.785   6
  -8 -12  10 946.499 108.110   9
  -8  12   9 148.803 62.8320   9
   8 -12  -9 74.7982 50.0297   2
   8 -12  -9 139.238 65.2698   6
  -8 -12   9 51.1925 64.1865   9
   8 -12  -8 3049.88 188.328   6
   8 -12  -8 3017.75 167.775   2
  -8  12   8 3458.69 195.536   9
   8 -12  -7 4933.96 234.700   6
   8 -12  -7 5243.08 214.243   2
  -8  12   7 5179.33 229.456   9
   8 -12  -6 9237.40 303.409   6
   8 -12  -6 9296.86 273.453   2
  -8  12   6 8999.98 288.862   9
   8 -12  -5 6825.34 243.936   6
  -8  12   5 6669.14 390.102   1
   8 -12  -5 6823.75 223.433   2
  -8  12   5 7189.06 236.142   9
  -8  12   4 1261.14 179.935   7
   8 -12  -4 1687.61 115.430   6
   8  12  -4 1775.64 125.589   5
  -8  12   4 1683.19 199.989   1
  -8  12   4 1798.07 111.410   9
   8  12  -3 176.423 55.4116   8
  -8  12   3 49.4706 65.5826   7
   8  12  -3 186.576 55.4414   5
  -8  12   3 122.153 69.0006   1
   8  12  -2 10288.3 274.980   8
  -8  12   2 11032.8 502.335   1
  -8  12   2 9845.82 520.131   7
   8  12  -2 10674.2 290.381   5
   8 -12  -2 10398.2 302.043   4
   8 -12  -1 272.075 64.3340   4
  -8  12   1 270.700 123.396   7
  -8  12   1 190.576 85.0637   1
   8  12  -1 267.840 55.4750   5
   8 -12   0 8544.61 273.187   4
  -8  12   0 8878.00 522.512   7
  -8  12   0 8614.33 472.326   1
   8  12   0 8760.88 254.983   5
  -8  12  -1 5547.73 434.873   7
   8 -12   1 6164.51 233.179   4
  -8  12  -2 5512.93 438.262   7
  -8 -12  -2 5646.34 213.650   6
   8 -12   2 5564.34 224.448   4
   8 -12   3 217.185 66.8059   4
   8 -12   4 357.325 63.8489   4
   8 -12   5 4324.00 176.122   4
   8 -12   5 4185.30 201.202   3
   8 -12   6 4866.33 198.902   3
   8 -12   7 20.8151 33.8727   3
  -8  14  11 76.9465 43.8328   9
   8 -14 -11 1.55098 38.4128   6
  -8  14  10 222.939 59.5920   9
   8 -14 -10 104.247 47.5273   6
  -8 -14  10 147.758 60.6210   9
   8 -14  -9 1674.20 137.850   6
  -8 -14   9 1517.41 135.633   9
  -8  14   9 1786.85 137.376   9
  -8  14   8 408.914 78.6196   9
   8 -14  -8 525.339 91.0243   6
   8 -14  -7 2915.25 178.534   6
  -8  14   7 2695.03 168.709   9
   8 -14  -6 6227.98 256.509   6
  -8  14   6 6500.52 247.135   9
  -8  14   5 680.836 87.8002   9
   8 -14  -5 567.998 81.7512   6
   8  14  -5 534.498 83.3462   5
   8  14  -4 898.951 92.2909   8
   8  14  -4 881.928 99.0894   5
  -8  14   4 793.830 147.648   1
   8 -14  -3 275.564 69.5445   4
  -8  14   3 281.865 102.045   1
   8  14  -3 322.387 68.3553   5
  -8  14   2 1734.42 219.978   1
  -8  14   2 1414.76 199.459   7
   8  14  -2 1566.27 120.004   5
   8 -14  -2 1761.37 133.337   4
  -8  14   1 634.668 157.636   7
  -8  14   1 802.994 152.108   1
   8  14  -1 697.441 85.5704   5
   8 -14  -1 700.236 94.0966   4
   8 -14   0 256.997 71.5908   4
  -8  14   0 57.2665 85.4163   7
   8  14   0 211.230 55.9823   5
  -8  14   0 292.164 116.624   1
   8 -14   1 409.869 75.2726   4
  -8 -14  -1 539.313 77.6785   6
  -8 -14  -2 916.867 98.1231   6
   8 -14   2 983.092 99.3898   4
   8 -14   3 683.953 82.8976   4
   8 -14   4 1067.53 89.9822   4
   8 -14   5 180.998 44.1184   4
   8 -14   5 77.4600 44.6300   3
   8 -14   6-44.9231 38.0400   3
   8 -16 -10 7.85237 33.2466   6
   8  16 -10 23.6149 28.8405   5
  -8  16   9 373.036 68.0146   9
  -8 -16   9 358.464 71.1503   9
   8 -16  -9 348.410 66.8374   6
   8  16  -9 373.049 64.5158   5
  -8  16   8 206.587 61.7756   9
   8 -16  -8 222.753 66.9610   6
   8  16  -8 257.094 64.6421   5
   8 -16  -7 1590.52 130.346   6
   8  16  -7 1635.60 130.054   5
  -8  16   7 1444.57 118.874   9
   8 -16  -6 17.5141 49.0914   6
   8  16  -6-20.9405 51.5583   5
   8 -16  -5 4.81952 44.7069   6
   8  16  -5-54.4084 57.3656   5
   8 -16  -4 184.272 62.8377   4
   8  16  -4 117.606 57.6334   5
   8  16  -3 10684.2 327.925   5
   8 -16  -3 10556.5 328.442   4
   8  16  -2 996.541 104.411   5
   8 -16  -2 1183.98 113.604   4
   8 -16  -1 204.161 60.6106   4
   8  16  -1 201.605 58.7786   5
   8 -16   0 2170.27 145.719   4
   8 -16   1-29.2067 49.8716   4
  -8 -16  -1 54.1227 51.6908   6
  -8 -16  -2 2317.75 144.412   6
   8 -16   2 2303.57 139.022   4
   8 -16   3 2873.69 141.276   4
   8 -16   4 205.500 45.9220   4
   8 -16   5 948.831 80.8915   3
   8 -18  -8 14.8713 38.9510   6
   8  18  -8 40.7761 31.6896   5
   8 -18  -7 720.841 82.1311   6
   8  18  -7 851.751 86.7453   5
   8 -18  -7 854.917 86.7797   4
   8 -18  -6 441.898 70.7247   4
   8  18  -6 450.056 72.6841   5
   8 -18  -6 413.319 66.9835   6
   8 -18  -5 92.7794 49.7746   4
   8  18  -5 10.0518 45.7177   5
   8  18  -4-29.1999 43.5349   5
   8 -18  -4-30.3810 48.3690   4
   8 -18  -3 2981.64 165.133   4
   8  18  -3 3007.64 168.982   5
   8 -18  -2 117.616 54.7390   4
   8  18  -2 23.1998 43.1834   5
   8 -18  -1 1435.93 112.411   4
  -8 -18   0 1882.01 139.594   6
   8 -18   0 1758.42 122.267   4
   8 -18   1 121.560 45.9443   4
  -8 -18  -1 13.5285 48.3949   6
   8 -18   2 56.7805 38.2929   4
  -8 -18  -2 15.2172 39.2162   6
   8 -18   3 340.880 49.5963   4
   8  20  -6 273.010 48.7537   5
   8 -20  -5 51.5489 32.6732   4
   8  20  -5 207.640 49.5437   5
   8 -20  -4 225.883 50.1434   4
   8  20  -4 143.188 46.5327   5
   8 -20  -3 74.4891 41.1097   4
   8  20  -3-16.1988 36.8370   5
   8 -20  -2 792.550 76.5383   4
   8 -20  -1 1830.81 106.351   4
  -8 -20   1 1916.48 131.278   6
   8 -20   0 173.402 37.7404   4
  -8 -20   0 206.276 55.6720   6
  -8 -20  -1 69.2798 41.9378   6
   9  -1 -13 15.2288 45.6137   6
  -9  -1  13 11.4670 48.8407   9
  -9   1  13 45.8384 50.7929   9
   9   1 -12 85.6182 61.4463   6
   9  -1 -12 162.892 67.9448   6
  -9  -1  12 79.2630 69.0154   9
  -9   1  12 133.967 71.2774   9
   9   1 -11 39.4162 60.1387   6
   9  -1 -11 38.7465 60.7772   6
  -9  -1  11 76.9490 68.9521   9
  -9   1  11 98.2931 79.7047   9
   9   1 -10 1139.59 123.977   6
   9  -1 -10 1127.58 131.314   6
  -9  -1  10 1018.26 117.711   9
  -9   1  10 1200.73 128.519   9
   9   1  -9 152.145 63.4727   6
   9  -1  -9 210.891 67.1295   6
  -9  -1   9 355.615 97.2379   9
  -9   1   9 135.405 62.0325   9
   9   1  -8 323.786 66.0471   6
   9  -1  -8 273.046 61.4264   6
  -9  -1   8 294.530 66.4900   9
  -9   1   8 310.841 67.2050   9
   9   1  -7 4807.17 186.409   6
   9  -1  -7 5145.07 193.378   6
  -9  -1   7 4826.57 188.450   9
  -9   1   7 4774.76 189.767   9
   9   1  -6 11151.4 266.377   6
   9  -1  -6 11205.6 266.945   6
  -9  -1   6 11283.6 269.044   9
  -9   1   6 10960.5 268.855   9
   9  -1  -5 4710.08 159.226   2
   9   1  -5 4521.82 150.215   2
   9  -1  -4 10589.7 237.948   2
   9  -1  -3 15865.7 290.770   2
   9   1  -2 7887.18 201.423   8
   9  -1  -2 7309.84 186.879   2
  -9  -1   1 18127.1 520.349   7
  -9   1   1 17319.5 550.106   7
   9  -1  -1 17539.4 314.843   2
   9   1  -1 17945.3 307.355   2
  -9   1   0 5609.11 315.144   7
  -9  -1   0 5597.14 285.522   7
   9  -1   0 5858.25 174.233   2
   9   1   0 5704.71 166.790   2
   9  -1   1 330.073 39.7420   4
  -9   1  -1 411.426 108.625   7
  -9  -1  -1 277.300 78.7619   7
   9  -1   1 386.064 54.4710   2
   9   1   1 318.629 48.7243   2
   9   1   2 8080.45 229.260   2
   9  -1   2 7934.85 184.749   4
  -9   1  -2 7925.55 404.165   7
  -9  -1  -2 7511.83 354.281   7
   9  -1   2 7713.33 204.521   3
   9  -1   2 8023.71 231.109   2
   9  -1   3 422.134 49.9498   4
  -9   1  -3 510.906 123.139   7
   9  -1   3 576.346 65.5832   3
   9   1   3 556.333 59.8394   3
   9  -1   3 534.280 71.5652   2
   9   1   3 513.078 71.9827   2
   9  -1   4 2258.33 140.336   2
   9   1   4 2029.09 135.334   2
   9  -1   4 2353.93 131.224   3
   9   1   4 2200.28 119.439   3
   9  -1   5 5777.46 233.425   2
   9   1   5 5817.16 234.492   2
   9  -1   5 7249.14 278.152   3
   9   1   5 5835.53 205.182   3
   9  -1   6 8399.36 275.705   2
   9   1   6 8202.42 275.145   2
   9  -1   6 8225.42 255.966   3
   9   1   6 8345.21 246.781   3
   9  -1   7 865.529 79.9567   3
   9   1   7 878.504 75.6657   3
   9  -1   8 778.314 62.6764   3
   9   1   8 802.747 61.9719   3
   9  -3 -14 71.6273 37.4982   6
  -9   3  13 375.473 72.3028   9
   9  -3 -13 299.345 66.2192   6
  -9  -3  13 342.839 70.4774   9
   9  -3 -12 108.914 66.3932   6
  -9  -3  12 261.552 75.9577   9
  -9   3  12 191.905 78.1833   9
   9   3 -11 5350.29 252.828   6
   9  -3 -11 5218.58 256.467   6
  -9   3  11 5109.08 253.455   9
  -9  -3  11 5086.66 251.034   9
   9   3 -10 52.1361 56.4198   6
   9  -3 -10 207.037 76.5514   6
  -9  -3  10 148.379 71.7609   9
  -9   3  10 175.367 75.5029   9
   9   3  -9 1508.32 129.616   6
   9  -3  -9 1562.32 134.844   6
  -9  -3   9 1496.52 133.153   9
  -9   3   9 1393.56 129.743   9
   9   3  -8 8062.19 268.584   6
   9  -3  -8 7846.30 271.192   6
  -9  -3   8 7599.07 265.743   9
  -9   3   8 7493.61 266.125   9
  -9   3   7 39036.4 623.092   9
   9   3  -7 38225.9 612.957   6
   9  -3  -7 38408.9 617.972   6
  -9  -3   7 37882.5 620.690   9
  -9  -3   6 522.078 69.2054   9
   9   3  -6 497.739 60.6583   6
   9  -3  -6 527.006 63.1937   6
  -9   3   6 474.226 63.4635   9
   9   3  -5 9747.03 230.632   6
   9  -3  -5 9940.41 250.425   2
   9  -3  -4 67166.6 815.890   2
   9   3  -3 7554.63 206.026   8
   9  -3  -3 6705.67 188.364   2
   9   3  -2 502.181 58.0909   8
  -9   3   2 470.723 124.716   7
   9  -3  -2 568.913 57.9106   2
   9   3  -1 63585.2 791.945   8
  -9  -3   1 62850.8 992.477   7
  -9   3   1 61769.2 1187.04   7
   9  -3  -1 62403.8 765.757   2
  -9  -3   0 1148.72 117.904   7
  -9   3   0 1008.83 147.345   7
   9  -3   0 1081.70 80.2620   2
   9   3   0 1119.49 73.1607   2
   9  -3   0 1041.63 68.6771   4
   9   3   1-19.9455 38.6846   1
   9  -3   1-2.19980 27.0410   4
  -9   3  -1-41.8376 83.6526   7
   9  -3   1 58.4382 40.0193   2
   9   3   1 43.1614 31.3035   2
   9  -3   2 464.268 51.3254   4
  -9   3  -2 445.473 127.114   7
   9  -3   2 562.962 64.5119   3
   9  -3   2 556.269 69.5250   2
   9   3   2 522.230 65.1288   2
   9  -3   3 17093.2 327.143   4
   9   3   3 17089.7 367.259   2
  -9   3  -3 16155.5 655.929   7
   9  -3   3 17630.6 370.527   3
   9  -3   3 17049.2 377.373   2
   9  -3   4 1931.51 133.683   2
   9   3   4 1991.73 129.074   2
   9  -3   4 2096.96 131.493   3
  -9   3  -4 1693.16 220.792   7
   9   3   4 1948.20 106.627   3
   9  -3   5 10350.1 311.095   2
   9   3   5 9925.36 303.828   2
   9  -3   5 10278.6 301.721   3
   9   3   5 10017.4 257.236   3
   9  -3   6 1669.92 127.005   2
   9   3   6 1674.16 122.622   2
   9  -3   6 1509.94 114.604   3
   9   3   6 1511.89 99.6371   3
   9  -3   7 374.954 60.5838   3
   9   3   7 381.019 51.6472   3
   9  -3   8 566.536 56.9898   3
   9  -5 -13 129.702 51.9464   6
  -9   5  13 171.390 50.9062   9
  -9  -5  13 183.874 55.6482   9
  -9  -5  12 4354.21 216.593   9
   9  -5 -12 4250.65 216.852   6
  -9   5  12 4353.49 217.334   9
   9  -5 -11 19.3649 61.6574   6
  -9  -5  11 16.2790 69.5563   9
  -9   5  11 6.39708 60.9514   9
   9  -5 -10 74.2515 71.9264   6
  -9   5  10-37.5155 65.9063   9
  -9  -5  10 36.4065 67.8216   9
   9  -5  -9-17.5058 56.8423   6
  -9  -5   9 28.5612 58.9374   9
  -9   5   9 35.3769 54.8970   9
   9  -5  -8 3133.61 177.368   6
  -9  -5   8 2986.49 175.089   9
  -9   5   8 3129.73 176.324   9
   9  -5  -7 19.7207 43.2164   6
  -9   5   7 45.6608 46.2739   9
   9  -5  -6 862.294 80.4481   6
  -9   5   6 844.965 80.4628   9
   9  -5  -5 735.929 77.4458   2
  -9   5   5 915.643 71.8196   9
   9  -5  -4 199.139 46.1361   2
   9  -5  -3 478.472 59.8083   2
   9   5  -2 26574.4 443.067   8
  -9   5   2 25651.9 760.896   7
  -9   5   2 26582.2 528.880   1
   9  -5  -2 25812.1 423.797   2
   9   5  -1 3827.91 151.431   8
  -9   5   1 3090.77 261.732   7
   9  -5  -1 3124.33 132.953   2
   9  -5  -1 3140.57 121.918   4
  -9   5   0 18860.8 669.642   7
   9  -5   0 19045.5 355.831   2
   9  -5   0 18531.0 336.210   4
   9   5   0 17747.8 304.183   2
   9  -5   1 208.487 40.7518   4
  -9   5  -1 185.211 89.2800   7
   9  -5   1 170.493 45.6101   2
   9   5   1 206.228 71.5286   1
   9   5   1 123.450 34.6282   2
  -9   5  -2 387.362 116.208   7
   9   5   2 603.671 111.102   1
   9  -5   2 635.307 76.2989   2
   9   5   2 597.666 64.3726   2
   9  -5   2 590.964 62.6337   4
   9  -5   3 644.713 66.6181   4
  -9   5  -3 405.807 129.127   7
   9  -5   3 617.311 77.8585   3
   9   5   3 639.031 118.734   1
   9  -5   3 670.617 80.2140   2
   9   5   3 563.503 69.3034   2
   9  -5   4 83.0435 40.6807   4
  -9   5  -4 126.071 110.984   7
   9  -5   4 110.083 54.5164   3
   9  -5   4 78.9289 56.1773   2
   9   5   4 24.1135 41.8771   2
   9   5   5 144.067 53.0516   2
   9  -5   5 256.212 66.3962   3
   9   5   5 192.590 40.4056   3
   9  -5   5 200.915 61.5270   2
   9  -5   6 1605.72 123.871   2
   9  -5   6 1696.38 123.940   3
   9  -5   7 708.295 77.0722   3
   9  -5   8 576.275 57.3072   3
  -9   7  13 541.254 73.5601   9
   9  -7 -13 716.067 81.9449   6
  -9  -7  13 518.833 71.4168   9
  -9   7  12 970.576 106.763   9
   9  -7 -12 1064.72 112.562   6
  -9  -7  12 1032.27 111.839   9
  -9   7  11 50.0449 61.1056   9
   9  -7 -11 39.5663 59.8400   6
  -9  -7  11-43.0486 61.1959   9
   9  -7 -10 2081.44 165.224   6
  -9  -7  10 2135.59 167.488   9
  -9   7  10 2036.55 159.327   9
  -9   7   9 987.774 116.521   9
   9  -7  -9 1038.26 117.524   6
  -9  -7   9 1067.89 122.114   9
  -9   7   8 122.947 60.5771   9
   9  -7  -8 71.1302 55.2782   6
  -9  -7   8 98.5114 67.2796   9
  -9   7   7 877.442 94.4498   9
   9  -7  -7 871.080 95.2035   6
   9  -7  -6 3537.40 162.735   6
   9  -7  -6 3852.99 172.992   2
  -9   7   6 3503.81 159.603   9
  -9   7   5 581.051 61.7276   9
   9  -7  -5 636.782 75.5150   2
   9  -7  -5 563.129 62.4917   6
   9  -7  -4 486.960 67.2080   2
   9   7  -3 54813.2 750.729   8
  -9   7   3 54903.2 911.360   1
  -9   7   3 55934.5 1213.32   7
   9  -7  -3 53310.9 719.645   2
   9   7  -3 54235.8 662.951   5
   9   7  -2 25891.4 456.624   8
  -9   7   2 27009.9 813.551   7
  -9   7   2 26312.3 609.598   1
   9  -7  -2 26567.7 441.993   2
   9  -7  -1 430.392 59.0986   4
   9   7  -1 417.310 63.2672   8
  -9   7   1 481.489 134.596   7
   9  -7  -1 391.638 58.8563   2
  -9   7   0 1503.00 208.703   7
   9  -7   0 1293.79 91.3911   2
   9  -7   0 1477.99 97.5842   4
  -9   7  -1 5051.93 375.538   7
   9  -7   1 5045.57 182.876   2
   9  -7   1 5318.07 187.957   4
  -9   7  -2 2478.90 282.774   7
   9  -7   2 2760.06 141.768   2
   9  -7   2 2703.00 138.827   4
   9  -7   3 1325.26 100.781   4
   9  -7   3 1350.33 107.477   2
   9   7   3 1285.36 94.0141   2
  -9   7  -3 1106.22 200.016   7
   9   7   4 28.1365 39.3811   2
   9  -7   4 35.8264 40.0100   4
  -9   7  -4-54.1300 91.6626   7
   9  -7   4 62.4886 53.7773   3
   9  -7   4 9.37888 48.0017   2
   9  -7   5 76.5865 50.0230   3
   9  -7   5 104.238 55.1096   2
   9  -7   6 78.3451 43.2750   2
   9  -7   6 107.350 48.0342   3
   9  -7   7 4358.52 174.140   3
   9  -9 -13 225.675 46.4521   6
  -9   9  12 464.567 73.3007   9
   9  -9 -12 408.201 70.9881   6
   9  -9 -12 534.919 75.2184   2
  -9  -9  12 395.128 71.1577   9
  -9   9  11 301.052 79.6514   9
   9  -9 -11 213.907 70.8025   6
  -9  -9  11 214.740 69.7726   9
   9  -9 -10 2260.27 167.833   6
  -9  -9  10 2297.23 168.869   9
  -9   9  10 2393.11 171.233   9
   9  -9  -9 2385.97 171.216   6
  -9  -9   9 2553.78 184.004   9
  -9   9   9 2735.34 178.724   9
  -9   9   8 624.516 92.2356   9
   9  -9  -8 539.497 89.7634   6
  -9   9   7 21.8448 43.9460   9
   9  -9  -7 107.803 63.1859   2
   9  -9  -7-32.8805 53.9970   6
   9  -9  -6 983.299 94.9103   6
   9  -9  -6 992.875 96.3041   2
  -9   9   6 1013.48 93.5977   9
  -9   9   5 652.262 70.1969   9
  -9   9   5 701.638 168.203   7
   9  -9  -5 594.031 73.1146   2
   9  -9  -5 700.368 73.8216   6
  -9   9   4 4441.22 341.700   7
   9  -9  -4 4397.22 174.655   2
  -9   9   3 23790.6 633.984   1
   9   9  -3 24058.5 458.377   8
  -9   9   3 24717.2 807.078   7
   9  -9  -3 23672.5 428.786   2
   9   9  -3 24205.2 416.050   5
   9   9  -2 50472.5 720.532   8
  -9   9   2 48903.5 1206.09   7
  -9   9   2 49337.8 996.048   1
   9   9  -2 50242.4 663.740   5
   9  -9  -2 50170.9 686.857   2
   9  -9  -2 49588.5 712.709   4
   9   9  -1 6224.35 209.989   8
   9  -9  -1 6301.39 198.210   2
  -9   9   1 6373.01 425.317   7
   9   9  -1 6348.01 186.469   5
   9  -9  -1 6444.08 214.567   4
  -9   9   0 4967.72 389.936   7
   9  -9   0 5324.08 183.642   2
   9  -9   0 5407.77 199.172   4
  -9   9  -1 4550.16 381.204   7
   9  -9   1 5111.68 186.580   2
   9  -9   1 4885.66 195.380   4
  -9   9  -2 9784.57 571.558   7
   9  -9   2 10022.8 285.621   4
   9  -9   2 9477.16 266.042   2
   9  -9   3 1073.17 98.6907   4
   9  -9   3 1227.71 103.235   2
  -9   9  -3 885.856 193.161   7
   9  -9   4 1919.61 122.645   4
   9  -9   4 1710.47 117.470   2
   9  -9   4 1828.59 138.478   3
   9  -9   5 4452.11 182.267   4
   9  -9   5 4105.39 177.107   2
   9  -9   5 4278.26 202.529   3
   9  -9   6 30.7489 33.7301   2
   9  -9   6 86.4464 50.6238   3
   9  -9   7 287.073 50.4970   3
   9 -11 -12 7460.89 242.766   6
  -9 -11  12 6802.26 228.845   9
   9 -11 -12 7413.30 223.841   2
  -9  11  12 7351.61 234.671   9
  -9  11  11 875.986 99.5629   9
   9 -11 -11 887.399 92.1473   2
   9 -11 -11 946.937 103.558   6
  -9 -11  11 837.040 95.5265   9
   9 -11 -10 2064.23 156.024   6
   9 -11 -10 2270.62 152.785   2
  -9 -11  10 2096.34 158.735   9
  -9  11  10 2071.14 153.237   9
  -9  11   9 62.0119 54.1445   9
   9 -11  -9 2.46520 47.2111   2
   9 -11  -9 39.2778 56.3648   6
  -9 -11   9 25.4178 65.4410   9
   9 -11  -8 3946.03 213.119   6
   9 -11  -8 4332.05 204.893   2
  -9  11   8 3767.23 204.786   9
   9 -11  -7 10147.2 329.475   6
   9 -11  -7 10036.4 305.524   2
  -9  11   7 10610.6 321.821   9
  -9  11   6 293.342 63.8419   9
  -9  11   6 258.111 104.745   7
   9 -11  -6 218.318 55.0854   2
   9 -11  -6 160.609 55.9112   6
  -9  11   5-26.9383 39.3067   9
  -9  11   5 106.924 92.2344   7
   9 -11  -5-17.5732 43.5616   2
   9 -11  -5 5.79081 37.6676   6
  -9  11   4 10273.8 528.067   7
   9 -11  -4 10509.3 279.401   2
   9  11  -4 10559.5 291.902   5
   9  11  -3 2536.41 145.107   8
  -9  11   3 2280.34 258.284   7
   9 -11  -3 2213.41 121.899   2
   9  11  -3 2316.54 131.184   5
  -9  11   3 2131.39 211.085   1
   9  11  -2 2903.18 148.582   8
  -9  11   2 3021.32 252.932   1
  -9  11   2 2726.42 295.945   7
   9  11  -2 2940.53 141.694   5
   9 -11  -2 2822.88 134.206   2
   9 -11  -2 2944.86 156.116   4
   9 -11  -1 783.931 87.9932   4
  -9  11   1 849.685 172.638   7
  -9  11   1 628.039 126.656   1
   9  11  -1 769.298 74.9957   5
   9 -11  -1 774.005 72.4436   2
   9 -11   0 19230.8 373.479   2
  -9  11   0 19203.4 798.543   7
   9 -11   0 18972.4 422.102   4
  -9  11  -1 23529.3 904.362   7
   9 -11   1 24927.3 437.922   2
   9 -11   1 23849.8 489.975   4
  -9  11  -2 1248.28 221.841   7
   9 -11   2 1357.99 115.386   4
   9 -11   3 31.3637 50.4029   4
   9 -11   4 815.783 86.4183   4
   9 -11   5 17.0061 37.4383   4
   9 -11   5-25.2935 49.3911   3
   9 -11   6 3124.00 151.291   3
  -9  13  11 487.093 77.9056   9
   9 -13 -11 296.241 61.5770   6
  -9 -13  11 479.696 75.0167   9
  -9  13  10 35.6279 47.4161   9
   9 -13 -10-50.2212 39.9478   2
   9 -13 -10 93.6055 54.5139   6
  -9 -13  10-37.5731 57.2433   9
  -9  13   9 526.297 82.4009   9
   9 -13  -9 576.740 77.4984   2
   9 -13  -9 549.991 89.6948   6
  -9 -13   9 739.364 109.110   9
   9 -13  -8 2784.68 177.016   6
   9 -13  -8 2849.59 154.653   2
  -9  13   8 2720.07 168.236   9
   9 -13  -7 1351.87 124.606   6
  -9  13   7 1285.97 114.639   9
   9 -13  -7 1333.90 107.476   2
   9 -13  -6 1568.71 124.117   6
  -9  13   6 1450.36 114.792   9
   9  13  -5 124.831 50.3757   5
   9  13  -4 7035.53 250.831   8
   9  13  -4 7042.68 256.372   5
   9  13  -3 3038.67 156.107   8
  -9  13   3 2724.02 280.766   7
   9  13  -3 2840.40 157.621   5
   9 -13  -3 2846.49 170.371   4
  -9  13   2 15.8233 61.9225   1
   9 -13  -2 19.9564 50.7674   4
   9  13  -2-70.6923 46.4218   5
  -9  13   1 14348.4 687.046   7
  -9  13   1 14655.5 620.011   1
   9  13  -1 14780.6 352.945   5
   9 -13  -1 14858.2 384.458   4
  -9  13   0 6802.15 475.575   7
  -9  13   0 6675.11 425.473   1
   9 -13   0 7090.14 260.884   4
   9 -13   1 29.3856 52.6758   4
  -9 -13  -1 62.2719 42.2403   6
   9 -13   2 123.172 53.7638   4
   9 -13   3 58.3911 46.2181   4
   9 -13   4-57.4753 43.5055   4
   9 -13   5 2497.23 141.474   3
   9 -13   6 14.1173 33.0320   3
   9 -15 -10 1258.74 101.553   6
  -9 -15  10 1287.82 107.477   9
  -9  15  10 1396.60 105.223   9
  -9  15   9 165.436 59.5141   9
   9 -15  -9 116.990 54.2339   6
  -9 -15   9 35.3565 51.6262   9
  -9  15   8 800.047 94.5452   9
   9 -15  -8 804.632 100.934   6
  -9  15   7 482.969 75.2511   9
   9 -15  -7 480.763 78.8254   6
   9  15  -7 334.502 71.5856   5
  -9  15   6 159.500 59.2348   9
   9 -15  -6 4.19930 43.6668   6
   9  15  -6 48.7150 51.1383   5
   9  15  -5 120.709 54.3254   8
   9  15  -5 149.919 61.1340   5
   9 -15  -4 220.236 76.7844   4
   9  15  -4 118.509 52.2612   5
   9 -15  -3-36.9483 56.6407   4
   9  15  -3-15.7454 46.5375   5
   9 -15  -2 865.158 103.945   4
   9  15  -2 963.675 98.1757   5
   9  15  -1 4367.56 194.217   5
   9 -15  -1 4513.53 213.944   4
   9 -15   0 13074.1 362.735   4
   9 -15   1 760.409 92.0355   4
  -9 -15  -1 780.928 91.1281   6
   9 -15   2 292.212 63.2279   4
   9 -15   3 230.922 52.9713   4
   9 -15   4 59.1242 35.0876   4
   9 -15   4-31.8771 46.8623   3
   9 -15   5 175.193 47.4096   3
  -9 -17   9 918.953 92.0138   9
   9  17  -9 953.077 82.9568   5
   9 -17  -8 2907.68 150.697   6
   9  17  -8 3410.56 165.614   5
   9  17  -7 211.925 57.0901   5
   9 -17  -7 299.392 60.3873   6
   9 -17  -6 316.254 68.8436   4
   9  17  -6 293.112 65.0953   5
   9 -17  -5 79.5348 55.8529   4
   9  17  -5 29.9090 44.4242   5
   9  17  -4 5173.93 219.835   5
   9 -17  -4 5258.10 224.689   4
   9  17  -3 3615.05 183.367   5
   9 -17  -3 3385.00 181.725   4
   9 -17  -2-47.2147 50.5871   4
   9  17  -2-21.5980 43.0514   5
   9 -17  -1 76.8689 48.9323   4
  -9 -17   0 4073.37 195.472   6
   9 -17   0 3925.94 182.718   4
   9 -17   1 3351.71 160.994   4
  -9 -17  -1 2954.96 157.552   6
   9 -17   2 858.096 79.8149   4
   9 -17   3 57.5708 29.3614   4
   9  19  -7 598.058 65.3557   5
   9 -19  -6 679.557 75.1025   4
   9  19  -6 610.577 70.3193   5
   9 -19  -5 584.130 72.6445   4
   9  19  -5 570.030 73.7812   5
   9 -19  -4 10.2208 39.5884   4
   9  19  -4-43.2423 40.4704   5
   9  19  -3 2232.53 130.518   5
   9 -19  -3 2074.25 130.328   4
   9 -19  -2 310.444 58.7380   4
   9 -19  -1 205.601 53.1994   4
  -9 -19   1 138.021 56.6969   6
   9 -19   0 506.760 62.5117   4
  -9 -19   0 428.984 66.8933   6
   9 -19   1 611.582 61.4321   4
 -10   0  14 721.672 78.0067   9
  10   0 -13-14.4162 50.3641   6
 -10   0  13-54.6108 53.4402   9
  10   0 -12 3373.30 203.313   6
 -10   0  12 3665.47 209.757   9
  10   0 -11 9.74672 63.7890   6
 -10   0  11-35.1070 68.4048   9
  10   0 -10 1082.98 119.925   6
 -10   0  10 1038.60 124.590   9
  10   0  -9 9.86630 53.4092   6
 -10   0   9 70.1906 58.7625   9
  10   0  -8 5682.55 222.849   6
 -10   0   8 5766.42 225.675   9
  10   0  -7-69.2099 43.8220   6
 -10   0   7-32.2430 48.9452   9
  10   0  -6 49615.3 663.445   6
 -10   0   6 49564.2 673.306   9
  10   0  -6 46500.3 663.663   2
  10   0  -5 8.14333 33.0162   2
  10   0  -4 36517.8 528.473   8
  10   0  -4 36335.6 521.573   2
  10   0  -3-44.2072 37.0989   8
  10   0  -3-36.7876 34.5521   2
  10   0  -2 4738.39 167.216   8
 -10   0   2 4944.75 299.224   7
  10   0  -2 4470.91 151.534   2
 -10   0   1-0.84609 66.7499   7
  10   0  -1 26.9854 36.4364   2
 -10   0   0 1512.53 178.567   7
  10   0   0 1393.58 92.6580   2
 -10   0  -1-62.7026 64.3205   7
  10   0   1-8.96818 37.8976   2
  10   0   2 14597.0 339.843   2
 -10   0  -2 14423.6 551.310   7
  10   0   3-50.5591 52.2725   2
  10   0   4 37814.7 644.476   2
  10   0   4 37193.8 577.041   3
  10   0   5 12.8419 35.5025   3
  10   0   5 21.5927 65.8821   2
  10   0   6 391.026 78.1057   2
  10   0   6 402.216 57.6062   3
  10   0   7 30.4129 33.0340   3
 -10  -2  13 3058.08 172.613   9
  10  -2 -13 3225.50 176.801   6
 -10   2  13 3137.51 175.838   9
  10   2 -12 2842.14 185.955   6
  10  -2 -12 2895.93 184.884   6
 -10  -2  12 2900.83 188.423   9
 -10   2  12 2716.22 181.375   9
  10   2 -11 1226.46 133.825   6
  10  -2 -11 1098.62 126.391   6
 -10  -2  11 1205.14 132.736   9
 -10   2  11 1142.44 125.123   9
 -10  -2  10 566.899 103.962   9
  10   2 -10 404.626 88.1992   6
  10  -2 -10 428.114 86.3194   6
  10   2  -9-5.59234 51.6119   6
  10  -2  -9-33.2043 51.9024   6
 -10  -2   9-2.61536 52.9002   9
 -10   2   9-35.8281 60.6533   9
  10   2  -8 1727.57 128.545   6
  10  -2  -8 1757.66 131.282   6
 -10  -2   8 1787.60 130.148   9
 -10   2   8 1825.15 133.864   9
  10   2  -7 6103.10 213.516   6
  10  -2  -7 6297.23 214.490   6
 -10  -2   7 5963.02 212.496   9
 -10   2   7 6185.57 217.188   9
  10   2  -6 21805.4 398.495   6
  10  -2  -6 21467.3 389.447   6
 -10  -2   6 22168.4 408.547   9
  10  -2  -6 21843.3 414.713   2
  10   2  -6 21599.3 380.405   2
 -10   2   6 22233.8 401.532   9
  10  -2  -5 11665.5 249.400   8
  10  -2  -5 11633.7 275.543   2
  10   2  -5 11704.9 253.446   2
 -10  -2   5 11383.9 260.372   9
  10   2  -4 110.060 46.3607   8
  10  -2  -4 71.2558 38.5251   8
  10  -2  -4 15.7387 34.7119   2
  10   2  -4 30.1401 29.9853   2
  10   2  -3 9101.62 236.416   8
  10  -2  -3 8537.06 214.492   8
  10  -2  -3 8405.23 221.422   2
  10   2  -3 8550.53 204.495   2
  10   2  -2 12156.4 281.932   8
 -10   2   2 11601.9 483.228   7
  10  -2  -2 11257.9 259.394   2
  10   2  -2 11645.2 244.305   2
 -10  -2   1 3894.52 238.912   7
 -10   2   1 4440.53 300.045   7
  10  -2  -1 4341.61 155.590   2
  10   2  -1 4123.95 144.096   2
 -10   2   0 1625.27 193.214   7
 -10  -2   0 1499.95 152.249   7
  10  -2   0 1421.54 94.3436   2
  10   2   0 1548.89 90.8888   2
  10  -2   0 1396.44 75.9143   4
  10  -2   1 11038.6 230.237   4
 -10   2  -1 10903.9 495.185   7
  10  -2   1 10685.5 274.161   2
  10   2   1 10476.8 263.459   2
  10   2   2 17074.9 366.731   2
  10  -2   2 17840.2 318.571   4
  10  -2   2 16932.3 375.246   2
 -10   2  -2 16600.6 651.602   7
  10  -2   2 17340.2 340.115   3
  10  -2   3 352.207 50.1481   4
 -10   2  -3 196.838 109.198   7
  10  -2   3 381.226 58.8051   3
  10  -2   3 398.870 73.7080   2
  10   2   3 418.916 69.6802   2
  10  -2   4 8348.28 277.618   2
  10   2   4 8269.89 268.735   2
  10  -2   4 7601.32 241.259   3
  10  -2   5 803.870 83.1542   3
  10   2   5 856.670 76.4608   3
  10  -2   5 863.135 103.690   2
  10   2   5 919.131 97.3116   2
  10  -2   6 5245.10 211.738   2
  10   2   6 5195.18 208.705   2
  10  -2   6 5009.19 188.437   3
  10   2   6 4986.67 167.032   3
  10  -2   7 120.899 37.1414   3
 -10   4  13 182.810 61.2367   9
  10  -4 -13 162.786 57.2835   6
 -10  -4  13 172.857 61.9330   9
 -10  -4  12 939.577 111.403   9
  10  -4 -12 817.240 105.145   6
 -10   4  12 827.133 109.023   9
  10  -4 -11 237.546 75.8396   6
 -10  -4  11 189.055 77.9751   9
 -10   4  11 267.913 78.9530   9
 -10   4  10 17185.8 462.350   9
  10  -4 -10 17640.3 469.848   6
 -10  -4  10 17747.4 463.714   9
  10   4  -9 381.493 81.9825   6
  10  -4  -9 277.675 66.7598   6
 -10  -4   9 296.684 77.4131   9
 -10   4   9 281.025 75.4093   9
  10   4  -8 421.658 74.4121   6
  10  -4  -8 327.555 66.2450   6
 -10  -4   8 403.800 78.2623   9
 -10   4   8 354.920 71.4837   9
  10  -4  -7 6408.34 227.922   6
 -10  -4   7 7098.47 244.638   9
 -10   4   7 6759.79 234.428   9
  10  -4  -6 3004.89 137.276   6
  10  -4  -6 2807.00 147.353   2
 -10   4   6 3119.68 139.988   9
  10  -4  -5 12582.6 299.936   2
  10  -4  -4 8016.40 226.317   2
  10   4  -3 19120.2 377.134   8
 -10   4   3 18931.5 657.378   7
  10  -4  -3 18939.9 362.269   2
  10   4  -2 15815.6 338.680   8
 -10  -4   2 15515.1 457.352   7
 -10   4   2 15227.1 590.794   7
  10  -4  -2 15757.0 320.667   2
  10   4  -2 14743.4 271.778   2
  10  -4  -2 15277.0 282.500   4
  10  -4  -1 6.88047 29.7814   4
 -10   4   1-14.7666 74.7658   7
  10  -4  -1 102.021 42.2806   2
  10   4  -1 41.7375 28.3408   2
 -10   4   0 35490.9 960.095   7
  10   4   0 35492.0 508.989   2
  10  -4   0 35345.8 552.747   2
  10  -4   0 35826.9 510.788   4
  10  -4   1 301.886 48.5786   4
 -10   4  -1 382.386 119.802   7
  10  -4   1 278.059 54.8344   2
  10   4   1 302.031 53.7922   2
  10  -4   2 886.799 72.3387   4
  10   4   2 1043.40 90.6578   2
  10  -4   2 895.067 81.2682   3
 -10   4  -2 875.938 161.809   7
  10  -4   2 939.718 93.0335   2
  10  -4   3 734.414 70.1786   4
 -10   4  -3 576.741 152.912   7
  10  -4   3 649.558 77.8160   3
  10  -4   3 597.882 84.1859   2
  10   4   3 563.267 75.2366   2
  10  -4   4 4488.16 205.215   2
  10   4   4 4576.33 194.472   2
 -10   4  -4 4195.72 360.305   7
  10  -4   4 4752.05 196.393   3
  10   4   5 30.0214 47.9571   2
  10  -4   5 13.8059 43.1251   3
  10  -4   5-36.9995 53.8496   2
  10  -4   6-23.4836 41.3380   3
  10  -4   6-3.71442 52.2274   2
  10  -4   7 440.288 55.8050   3
  10  -6 -13 2062.65 135.321   6
  10  -6 -13 2445.48 145.783   2
 -10  -6  13 2046.10 134.450   9
 -10   6  13 2091.57 133.119   9
 -10   6  12 11.3402 50.8497   9
  10  -6 -12-16.8784 51.3897   6
 -10  -6  12-35.3564 59.1271   9
 -10   6  11 576.796 96.2839   9
  10  -6 -11 495.950 87.5796   6
 -10  -6  11 423.957 86.8838   9
  10  -6 -10 2117.70 166.149   6
 -10  -6  10 2204.25 167.074   9
 -10   6  10 2442.76 176.849   9
  10  -6  -9 622.381 94.1625   6
 -10  -6   9 592.396 97.1669   9
 -10   6   9 514.845 93.9582   9
  10  -6  -8 237.521 62.0644   6
 -10  -6   8 170.177 64.3880   9
 -10   6   8 242.552 67.4621   9
  10  -6  -7 953.074 96.0846   6
 -10   6   7 780.889 86.7049   9
  10  -6  -6 1588.33 104.131   6
  10  -6  -6 1669.26 121.090   2
 -10   6   6 1833.31 111.705   9
  10  -6  -5 2807.11 144.316   2
  10  -6  -4 17740.9 366.763   2
  10   6  -3 613.880 74.3961   8
 -10   6   3 499.557 142.014   7
  10  -6  -3 572.781 67.7499   2
  10   6  -2 1903.56 120.222   8
 -10   6   2 1856.75 221.568   7
  10  -6  -2 1968.57 112.194   2
  10  -6  -2 1870.44 102.813   4
  10   6  -1 2114.35 130.034   8
 -10   6   1 1792.15 223.744   7
  10  -6  -1 2219.34 121.068   2
  10  -6  -1 2122.46 111.584   4
  10  -6   0 32997.9 513.615   4
 -10   6   0 31378.4 952.827   7
  10  -6   0 32093.8 530.908   2
  10   6   1 3136.39 132.691   2
 -10   6  -1 3261.79 312.807   7
  10  -6   1 3342.25 157.169   2
  10  -6   1 3131.17 143.674   4
  10  -6   2 288.146 54.1231   4
 -10   6  -2 286.775 122.639   7
  10  -6   2 246.379 62.2829   2
  10   6   2 319.188 58.2979   2
  10  -6   3 4989.74 182.963   4
  10  -6   3 5012.73 207.993   2
  10   6   3 5175.08 190.103   2
 -10   6  -3 4168.10 370.326   7
  10  -6   3 4980.12 205.934   3
  10   6   4 93.8839 49.1390   2
  10  -6   4-17.8623 37.3684   4
  10  -6   4-4.06225 45.6654   3
  10  -6   4 18.2329 49.7760   2
  10  -6   5 720.188 84.9240   3
  10  -6   5 708.874 90.4124   2
  10  -6   6 583.048 77.0992   2
  10  -6   6 564.162 73.3248   3
  10  -6   7 27.4445 29.9431   3
  10  -8 -13 2673.59 141.979   6
  10  -8 -13 2723.22 139.284   2
 -10  -8  13 2652.99 140.434   9
 -10   8  13 2721.79 139.713   9
  10  -8 -12 7403.40 270.714   6
  10  -8 -12 8598.72 284.387   2
 -10  -8  12 7939.41 280.439   9
 -10   8  12 7742.48 277.870   9
  10  -8 -11 2213.68 163.991   6
 -10  -8  11 2297.40 163.221   9
 -10   8  11 2209.32 159.851   9
 -10   8  10 562.364 95.7287   9
  10  -8 -10 527.145 88.8115   6
 -10  -8  10 490.419 95.9321   9
  10  -8  -9 5679.22 255.278   6
 -10  -8   9 6146.03 273.314   9
 -10   8   9 5792.78 251.191   9
 -10   8   8 510.260 81.7399   9
  10  -8  -8 526.744 87.4852   6
  10  -8  -8 468.491 88.8402   2
  10  -8  -7 8086.29 273.200   6
  10  -8  -7 8245.64 279.402   2
 -10   8   7 8399.75 267.777   9
  10  -8  -6 16626.2 368.690   6
  10  -8  -6 16067.2 384.887   2
 -10   8   6 17382.9 361.905   9
 -10   8   5 2442.41 267.149   7
  10  -8  -5 2541.91 140.288   2
 -10   8   4 2032.44 241.235   7
  10  -8  -4 1990.94 123.054   2
  10   8  -3 15130.5 359.676   8
 -10   8   3 14709.8 632.986   7
  10  -8  -3 14722.3 331.541   2
  10   8  -3 14406.4 291.104   5
  10   8  -2 4397.33 184.904   8
 -10   8   2 4485.48 363.702   7
  10  -8  -2 4376.05 172.085   2
  10  -8  -2 4471.10 173.879   4
  10  -8  -1 10281.7 269.680   2
 -10   8   1 10086.8 555.263   7
  10  -8  -1 9770.46 266.212   4
 -10   8   0 22105.1 826.298   7
  10  -8   0 22742.3 431.845   2
  10  -8   0 22474.3 435.175   4
  10  -8   1 102.855 44.6655   4
 -10   8  -1 215.516 108.693   7
  10  -8   1 115.145 50.1752   2
 -10   8  -2 1357.59 231.441   7
  10  -8   2 1252.88 102.676   4
  10  -8   2 1497.83 114.734   2
  10  -8   3 220.040 55.6532   4
 -10   8  -3 99.1899 101.842   7
  10  -8   3 298.581 63.2495   2
  10  -8   4 2481.53 133.974   4
  10  -8   4 2655.31 148.675   2
  10  -8   4 2533.86 156.066   3
  10  -8   5 902.628 96.0771   3
  10  -8   5 759.636 83.0918   2
  10  -8   6 113.410 44.0565   2
  10  -8   6-6.70940 38.3733   3
  10 -10 -12 2574.21 147.621   6
  10 -10 -12 2712.95 145.068   2
 -10  10  12 2585.57 146.580   9
 -10 -10  12 2646.44 150.911   9
  10 -10 -11 2160.49 153.294   6
  10 -10 -11 2481.16 153.039   2
 -10 -10  11 1886.91 146.277   9
 -10  10  11 2065.33 144.826   9
 -10  10  10 471.840 84.9044   9
  10 -10 -10 533.537 87.2787   2
  10 -10 -10 603.911 91.8025   6
 -10 -10  10 373.364 81.6352   9
 -10  10   9 541.265 88.2773   9
  10 -10  -9 577.416 89.4841   2
  10 -10  -9 690.557 102.054   6
 -10 -10   9 595.978 103.494   9
  10 -10  -8 6641.06 267.569   6
  10 -10  -8 6413.76 255.169   2
 -10  10   8 6411.53 254.821   9
 -10  10   7 32.9558 44.5448   9
 -10  10   7-16.7060 75.0896   7
  10 -10  -7-45.9270 51.7632   2
  10 -10  -7-2.98819 49.9227   6
 -10  10   6 801.196 80.8355   9
 -10  10   6 761.905 166.212   7
  10 -10  -6 842.700 88.0589   6
  10 -10  -6 914.720 95.9827   2
 -10  10   5 1265.79 203.814   7
  10 -10  -5 1205.63 103.099   2
  10  10  -4 4962.34 213.038   8
 -10  10   4 4844.18 378.862   7
  10 -10  -4 5181.20 198.086   2
  10  10  -4 5232.52 191.113   5
  10  10  -3 5811.25 223.261   8
 -10  10   3 6115.45 427.199   7
  10  10  -3 5972.39 200.282   5
  10 -10  -3 5926.28 207.850   2
  10  10  -2 12247.5 323.864   8
 -10  10   2 11771.1 605.394   7
  10 -10  -2 12004.8 299.315   2
  10  10  -2 12135.1 282.242   5
  10 -10  -2 12001.1 319.242   4
  10 -10  -1 398.980 69.3015   4
 -10  10   1 249.284 119.256   7
  10 -10  -1 291.910 57.0955   2
  10  10  -1 472.767 58.8204   5
 -10  10   0 2090.07 271.298   7
  10 -10   0 1874.15 116.103   2
  10 -10   0 1856.39 130.345   4
 -10  10  -1 6549.86 480.683   7
  10 -10   1 7190.12 249.744   4
  10 -10   1 6996.36 228.721   2
  10 -10   2 18080.1 388.771   2
  10 -10   2 17385.6 399.025   4
  10 -10   3 807.620 86.8289   4
  10 -10   3 742.185 79.1475   2
  10 -10   4 3864.22 168.731   4
  10 -10   4 3599.71 160.045   2
  10 -10   4 3575.00 185.935   3
  10 -10   5 400.906 67.9973   3
  10 -10   6 2993.24 137.921   3
 -10  12  11 866.756 88.6034   9
 -10 -12  11 1030.26 103.403   9
  10 -12 -11 810.607 90.8694   6
  10 -12 -11 891.937 84.2597   2
 -10  12  10 907.266 100.622   9
  10 -12 -10 763.954 87.2129   2
  10 -12 -10 949.767 104.182   6
 -10 -12  10 908.020 110.369   9
 -10  12   9 538.586 85.6221   9
  10 -12  -9 514.749 78.4756   2
  10 -12  -9 491.374 85.4094   6
 -10 -12   9 575.937 97.0043   9
  10 -12  -8 5590.20 244.252   6
  10 -12  -8 5871.74 231.420   2
 -10  12   8 5697.48 237.275   9
  10 -12  -7 2055.35 142.527   6
  10 -12  -7 1714.13 127.129   2
 -10  12   7 2023.30 134.693   9
  10 -12  -6 299.224 64.7007   2
 -10  12   5 2050.71 256.327   7
  10 -12  -5 2562.14 144.158   2
  10  12  -5 2436.60 147.643   5
  10  12  -4 11473.0 333.785   8
 -10  12   4 10622.6 568.041   7
  10 -12  -4 11642.0 302.344   2
  10  12  -4 11946.6 320.811   5
  10  12  -3 3760.76 182.056   8
 -10  12   3 3487.56 330.302   7
  10  12  -3 3730.34 171.300   5
  10 -12  -3 3504.90 158.207   2
  10 -12  -3 3444.62 182.692   4
  10  12  -2 3452.60 167.560   8
 -10  12   2 3250.50 324.391   7
  10  12  -2 3604.92 163.195   5
  10 -12  -2 3402.21 150.763   2
  10 -12  -2 3434.41 179.762   4
 -10  12   1 1141.36 203.231   7
  10 -12  -1 1137.80 110.019   4
  10  12  -1 1274.93 96.4086   5
 -10  12   0 6670.65 482.547   7
  10 -12   0 5878.69 237.013   4
  10 -12   1 1334.10 118.147   4
  10 -12   2 5702.01 225.849   4
  10 -12   3 279.843 58.6678   4
  10 -12   4 2276.07 126.724   4
  10 -12   4 2088.43 136.489   3
  10 -12   5 48.2989 44.1516   3
 -10 -14  11 17.2564 37.3768   9
  10 -14 -10 1321.55 108.315   6
 -10 -14  10 1457.96 121.229   9
 -10  14  10 1343.52 105.885   9
  10 -14  -9 2248.54 146.825   6
 -10 -14   9 2369.61 166.030   9
 -10  14   9 2181.66 139.389   9
 -10  14   8 268.544 60.0095   9
  10 -14  -8 343.615 66.6302   6
  10 -14  -7 1264.65 112.758   6
  10  14  -7 1203.10 115.211   5
 -10  14   7 1303.05 109.622   9
  10  14  -6 3204.89 177.803   5
  10  14  -5 1178.17 111.354   8
  10  14  -5 1221.62 111.677   5
  10  14  -4 2735.09 155.512   8
  10  14  -4 2520.80 152.036   5
  10 -14  -4 2568.95 167.726   4
  10 -14  -3 485.331 86.7789   4
  10  14  -3 549.058 75.6348   5
  10 -14  -2 241.355 68.8053   4
  10  14  -2 201.426 54.5157   5
  10 -14  -1 195.023 61.9135   4
 -10 -14   0 35699.6 597.321   6
  10 -14   0 35127.6 636.905   4
  10 -14   1 548.083 80.0838   4
  10 -14   2 169.912 54.8394   4
  10 -14   3 2850.01 141.996   4
  10 -14   4 22.1102 30.6223   4
  10 -14   4 282.934 56.5542   3
  10  16  -9 3267.17 153.311   8
  10 -16  -9 3036.05 146.177   6
  10  16  -9 3316.18 154.979   5
 -10 -16   9 3473.96 178.311   9
  10  16  -8 390.275 65.7817   8
  10 -16  -8 332.099 60.8486   6
  10  16  -8 377.613 63.6798   5
  10  16  -7 4007.58 181.265   8
  10  16  -7 4139.50 193.986   5
  10  16  -6 2910.75 166.720   5
  10 -16  -5 209.404 62.2994   4
  10  16  -5 313.107 65.1960   5
  10 -16  -4 225.380 69.2708   4
  10  16  -4 201.469 58.5204   5
  10  16  -3 4016.68 189.074   5
  10 -16  -3 3995.37 202.080   4
  10  16  -2 4279.85 189.202   5
  10 -16  -2 4540.34 209.816   4
  10 -16  -1 561.801 84.2478   4
 -10 -16   0 1480.28 108.238   6
  10 -16   0 1932.31 134.536   4
  10 -16   1 51.6947 44.2748   4
  10 -16   2 457.874 61.9629   4
  10 -16   3 1094.72 80.0444   4
  10  18  -8 76.8509 35.4356   5
 -10 -18   8 163.825 54.8599   9
  10  18  -7 2025.59 119.137   5
  10 -18  -7 2158.29 129.426   4
  10  18  -6 1617.15 112.708   5
  10 -18  -6 1678.72 117.519   4
  10 -18  -5 113.408 54.6761   4
  10  18  -5-20.0394 36.8311   5
  10 -18  -4 189.276 56.5787   4
  10  18  -4 126.086 44.4643   5
  10 -18  -3-18.5665 46.4499   4
  10  18  -3-4.77065 36.5240   5
  10 -18  -2 612.306 78.5840   4
  10 -18  -1 42.4826 40.8406   4
 -10 -18   1 38.3377 41.6099   6
 -10 -18   0 1501.28 102.621   6
  10 -18   0 1755.51 111.406   4
  10 -18   1 208.549 47.6055   4
  10 -18   2 139.467 35.2582   4
  10  20  -5 22.8808 26.1032   5
  10 -20  -4 406.498 54.9190   4
  10 -20  -3 989.167 77.2853   4
  10 -20  -2 339.989 49.4638   4
 -10 -20   2 411.329 59.0967   6
 -11   1  14 66.4044 42.6415   9
 -11  -1  14 110.423 45.0952   9
  11   1 -13 645.704 76.9078   2
  11  -1 -13 613.047 87.5011   6
 -11  -1  13 659.163 88.7353   9
 -11   1  13 610.484 90.5576   9
  11   1 -12 753.532 113.084   6
  11  -1 -12 490.711 89.2716   6
 -11  -1  12 426.750 83.9154   9
 -11   1  12 407.118 84.4969   9
  11   1 -11 692.719 101.804   6
  11  -1 -11 493.772 85.2372   6
 -11  -1  11 673.317 105.473   9
 -11   1  11 640.435 105.697   9
  11   1 -10 4286.13 220.333   6
  11  -1 -10 4436.08 224.562   6
 -11  -1  10 4381.94 226.203   9
 -11   1  10 4241.79 219.193   9
  11   1  -9 412.535 82.0006   6
  11  -1  -9 418.720 81.2471   6
 -11  -1   9 418.074 80.6698   9
 -11   1   9 401.209 76.8671   9
  11   1  -8 11.7972 40.7532   6
  11  -1  -8-20.1300 41.2360   6
 -11  -1   8 0.35035 47.2502   9
 -11   1   8 33.5111 51.3678   9
  11  -1  -7 116.991 49.4054   2
  11   1  -7 15.4474 35.4415   2
  11   1  -7 21.9529 36.0878   6
  11  -1  -7 33.3879 42.7438   6
 -11  -1   7 76.4307 51.7517   9
 -11   1   7-30.8807 40.9874   9
  11  -1  -6 91717.9 1079.11   8
  11   1  -6 93210.4 1064.35   6
  11  -1  -6 91446.8 1050.88   6
  11  -1  -6 93725.8 1110.36   2
  11   1  -6 92271.9 1081.82   2
 -11  -1   6 91483.7 1081.40   9
 -11   1   6 92630.3 1074.44   9
  11   1  -5 282.090 55.8880   8
  11  -1  -5 343.721 50.8058   8
  11  -1  -5 291.156 52.2953   2
  11   1  -5 278.322 51.9286   2
  11   1  -4 164.323 47.8575   8
  11  -1  -4 215.055 47.1381   8
  11  -1  -4 153.323 46.0644   2
  11   1  -4 187.992 42.6723   2
  11   1  -3 26823.0 462.511   8
  11  -1  -3 26448.5 445.796   8
  11  -1  -3 25796.5 437.553   2
  11   1  -3 25411.6 422.691   2
 -11  -1   2 1371.82 163.809   7
 -11   1   2 1230.15 168.492   7
  11  -1  -2 1543.93 97.5950   2
  11   1  -2 1659.43 97.7844   2
 -11  -1   1 1837.30 185.650   7
 -11   1   1 1613.95 192.214   7
  11  -1  -1 1707.87 105.371   2
 -11   1   0 6754.61 384.562   7
 -11  -1   0 6297.03 341.254   7
  11  -1   0 6740.00 214.160   2
  11   1   0 6749.82 208.773   2
 -11   1  -1 2805.03 257.809   7
  11  -1   1 2500.27 138.820   2
  11   1   1 2470.77 133.440   2
  11  -1   2 5949.28 221.374   2
  11   1   2 5897.40 217.962   2
  11  -1   3 3277.60 176.299   2
  11   1   3 3159.82 171.276   2
  11  -1   4 4679.96 213.146   2
  11   1   4 4171.91 198.735   2
  11  -1   5 591.827 87.9836   2
  11   1   5 597.909 87.0530   2
  11  -1   6 1203.45 105.848   2
  11   1   6 1231.89 103.136   2
  11  -3 -14 806.191 80.2211   6
 -11   3  13 261.919 62.4749   9
  11  -3 -13 414.071 72.7298   6
  11  -3 -13 462.358 73.5158   2
 -11  -3  13 467.931 81.5704   9
  11  -3 -12 1490.05 137.395   6
 -11  -3  12 1363.08 132.667   9
 -11   3  12 1562.83 140.446   9
  11  -3 -11 1323.44 132.336   6
 -11  -3  11 1382.47 139.541   9
 -11   3  11 1350.42 134.242   9
  11   3 -10 1659.01 143.584   6
  11  -3 -10 1532.08 140.354   6
 -11  -3  10 1443.92 137.300   9
 -11   3  10 1810.90 148.067   9
  11   3  -9 1441.50 127.054   6
  11  -3  -9 1462.51 128.829   6
 -11  -3   9 1442.25 129.632   9
 -11   3   9 1428.53 126.677   9
  11   3  -8 6987.58 252.789   6
  11  -3  -8 7242.83 255.072   6
  11   3  -8 7326.44 226.747   2
 -11  -3   8 6713.04 249.966   9
 -11   3   8 7142.09 255.189   9
  11  -3  -7 792.327 90.5637   2
  11   3  -7 761.368 80.8230   6
  11  -3  -7 686.118 79.5137   6
  11   3  -7 895.052 79.5350   2
 -11  -3   7 728.508 82.9319   9
 -11   3   7 737.060 82.2039   9
  11  -3  -6 10948.8 293.478   2
  11   3  -6 11200.3 259.702   2
 -11  -3   6 11346.5 287.528   9
 -11   3   6 11194.6 269.760   9
  11  -3  -5 926.882 72.0135   8
  11  -3  -5 837.606 80.7157   2
  11   3  -5 889.776 72.7704   2
 -11  -3   5 1023.65 78.7545   9
  11   3  -4 249.795 56.5303   8
  11  -3  -4 240.963 43.3798   8
  11  -3  -4 307.114 55.7624   2
  11   3  -4 262.489 43.4050   2
  11   3  -3 3279.42 155.215   8
 -11   3   3 3377.37 292.673   7
  11  -3  -3 3299.41 146.354   2
  11   3  -3 3390.38 130.541   2
  11  -3  -3 3368.84 119.404   4
  11   3  -2 8488.04 255.266   8
 -11  -3   2 8412.78 364.502   7
 -11   3   2 8514.55 446.257   7
  11  -3  -2 8485.20 237.842   2
  11   3  -2 8754.54 217.783   2
  11  -3  -2 8503.03 197.883   4
 -11   3   1 2862.65 267.389   7
  11  -3  -1 2562.36 132.411   2
  11   3  -1 2482.56 118.842   2
  11  -3  -1 2574.32 109.214   4
  11  -3   0 274.393 41.7246   4
 -11   3   0 493.396 135.025   7
  11  -3   0 269.211 59.4754   2
  11   3   0 242.908 47.7498   2
  11  -3   1 632.800 60.1878   4
 -11   3  -1 313.677 116.322   7
  11  -3   1 548.975 73.1932   2
  11   3   1 486.950 64.2993   2
  11  -3   2 4259.13 151.851   4
  11   3   2 4013.50 176.456   2
 -11   3  -2 3990.33 343.089   7
  11  -3   2 4210.92 190.796   2
  11  -3   3 4992.87 218.820   2
  11  -3   3 4631.04 168.928   4
  11   3   3 5220.75 208.765   2
 -11   3  -3 4184.08 342.482   7
  11  -3   3 5113.51 187.354   3
  11  -3   4 11999.6 342.574   2
  11   3   4 12301.7 330.535   2
  11  -3   4 11991.1 302.363   3
  11  -3   5 5434.86 222.484   2
  11   3   5 5445.75 211.572   2
  11  -3   5 5234.49 190.230   3
  11  -3   6 1395.17 109.876   2
  11  -3   6 1556.36 95.7659   3
  11  -5 -13 790.245 86.3003   6
  11  -5 -13 1077.91 102.327   2
 -11   5  13 980.225 130.928   9
 -11  -5  13 732.812 89.8088   9
  11  -5 -12 1200.53 119.535   6
 -11  -5  12 1218.47 123.453   9
 -11   5  12 1223.19 122.043   9
 -11  -5  11-73.9477 72.6890   9
  11  -5 -11 65.0077 58.3754   6
 -11   5  11 142.122 68.6082   9
  11  -5 -10 901.680 112.485   6
 -11  -5  10 729.415 105.784   9
 -11   5  10 728.610 108.244   9
 -11   5   9 1687.55 141.822   9
  11  -5  -9 1692.41 139.224   6
 -11  -5   9 1821.69 145.845   9
  11  -5  -8 1059.86 106.507   6
  11  -5  -8 1304.24 119.892   2
 -11   5   8 1088.56 104.899   9
 -11  -5   8 1076.57 112.652   9
  11  -5  -7 153.767 63.8731   2
  11  -5  -7 222.888 58.4329   6
 -11  -5   7 101.343 48.7060   9
 -11   5   7 107.580 45.4142   9
  11  -5  -6 294.624 63.8196   2
  11  -5  -5 456.856 69.2560   2
  11   5  -4 23.5507 42.5939   8
  11  -5  -4 95.1724 50.1339   2
  11   5  -3 1213.90 102.388   8
 -11   5   3 1329.96 198.746   7
  11  -5  -3 1261.92 97.8840   2
  11  -5  -3 1145.01 79.8394   4
  11   5  -2 1095.14 102.161   8
 -11   5   2 1136.28 184.372   7
  11  -5  -2 1247.20 99.3922   2
  11  -5  -2 1264.44 83.8103   4
  11  -5  -1 567.650 59.1132   4
 -11   5   1 561.791 137.102   7
  11  -5  -1 399.371 64.9491   2
  11   5  -1 364.854 46.7733   2
  11   5   0 2682.37 124.027   2
 -11   5   0 2473.59 268.378   7
  11  -5   0 2500.64 139.323   2
  11  -5   0 2581.47 124.342   4
  11   5   1 12218.2 288.931   2
 -11   5  -1 12353.4 609.731   7
  11  -5   1 12386.6 320.901   2
  11  -5   1 11946.1 281.964   4
  11  -5   2 6601.56 203.575   4
  11   5   2 5965.64 207.751   2
 -11   5  -2 6523.66 459.846   7
  11  -5   2 6209.07 212.110   3
  11  -5   2 5952.53 229.774   2
  11  -5   3 3618.49 151.763   4
  11  -5   3 3709.43 185.791   2
  11   5   3 3376.16 166.222   2
 -11   5  -3 3357.61 327.149   7
  11  -5   3 3483.23 165.497   3
  11  -5   4 470.377 66.3045   3
  11  -5   4 577.794 83.1201   2
  11   5   4 625.529 81.0349   2
  11  -5   5-2.60224 40.8732   3
  11  -5   5 10.4680 51.0549   2
  11  -5   6 57.8930 45.1087   2
  11  -5   6 6.38116 33.6027   3
 -11   7  13 33.5561 43.6298   9
  11  -7 -13-1.45096 38.0262   2
  11  -7 -13-29.0399 38.7955   6
 -11  -7  13-39.7090 45.1430   9
  11  -7 -12 1534.54 128.526   6
  11  -7 -12 1548.27 129.069   2
 -11  -7  12 1526.28 128.540   9
 -11   7  12 1685.21 130.307   9
 -11   7  11 778.897 100.600   9
  11  -7 -11 1323.52 151.469   6
  11  -7 -11 778.550 106.033   2
 -11  -7  11 799.964 109.299   9
  11  -7 -10 4214.18 220.150   6
  11  -7 -10 4437.01 226.776   2
 -11  -7  10 4162.13 223.201   9
 -11   7  10 4475.30 221.751   9
  11  -7  -9 2861.31 179.314   6
  11  -7  -9 2890.77 185.296   2
 -11  -7   9 2688.92 182.340   9
 -11   7   9 2672.43 171.440   9
  11  -7  -8 7883.90 275.842   6
  11  -7  -8 7622.39 284.076   2
 -11  -7   8 7644.26 294.272   9
 -11   7   8 7916.50 275.358   9
  11  -7  -7 4022.62 183.485   6
  11  -7  -7 4207.84 202.545   2
 -11   7   7 4357.43 185.259   9
  11  -7  -6 7627.29 258.009   2
 -11   7   5 737.253 162.629   7
  11  -7  -5 713.292 86.2484   2
  11   7  -4 12016.8 327.866   8
 -11   7   4 12564.2 608.032   7
  11  -7  -4 12572.7 318.739   2
  11   7  -3 1343.68 111.689   8
 -11   7   3 1252.91 204.197   7
  11  -7  -3 1410.61 105.269   2
  11  -7  -3 1436.31 99.7065   4
  11  -7  -2 72.8238 43.8656   4
  11   7  -2 41.2930 45.2844   8
 -11   7   2-22.6598 99.0936   7
  11  -7  -2 103.198 46.7588   2
  11  -7  -1 289.017 55.1278   4
 -11   7   1 384.923 144.743   7
  11  -7  -1 237.570 53.6092   2
 -11   7   0 1815.41 250.642   7
  11  -7   0 2206.91 134.401   2
  11  -7   0 2072.54 124.151   4
 -11   7  -1 3672.25 354.707   7
  11  -7   1 3738.43 176.038   2
  11  -7   1 3761.95 165.430   4
  11  -7   2 1992.73 135.613   2
  11  -7   2 1856.48 115.660   4
 -11   7  -2 1853.84 262.852   7
  11  -7   3 118.989 42.2110   4
  11  -7   3 61.2569 44.2397   3
  11  -7   3 62.3176 49.1797   2
  11  -7   4 24.7807 36.8329   4
  11  -7   4 26.8694 46.9629   3
  11  -7   4-77.9975 52.5911   2
  11  -7   5 128.922 48.0975   3
  11  -7   5 93.6982 49.7130   2
  11  -7   6 99.2805 41.0862   2
  11  -7   6 76.9005 34.4764   3
 -11   9  12 412.633 70.0051   9
  11  -9 -12 420.032 70.3472   2
  11  -9 -12 295.894 62.3893   6
 -11  -9  12 337.247 70.4534   9
 -11   9  11 122.620 63.6949   9
  11  -9 -11 89.4279 54.8184   2
  11  -9 -11 48.9068 44.8327   6
 -11  -9  11 99.0579 62.0446   9
 -11   9  10 136.265 57.3270   9
  11  -9 -10 139.397 62.1248   2
  11  -9 -10 182.220 65.2956   6
 -11  -9  10 197.578 79.6084   9
  11  -9  -9 4721.10 228.309   6
  11  -9  -9 4936.05 230.759   2
 -11  -9   9 4771.59 247.127   9
 -11   9   9 4940.48 226.154   9
  11  -9  -8 12958.6 364.870   6
  11  -9  -8 12867.6 373.559   2
 -11   9   8 12944.0 355.644   9
 -11   9   7 7921.45 509.914   7
  11  -9  -7 9185.89 286.737   6
  11  -9  -7 9796.12 309.146   2
 -11   9   7 9249.62 276.726   9
 -11   9   6 6585.31 460.402   7
  11  -9  -6 6688.96 245.997   2
 -11   9   5 1825.66 247.666   7
  11  -9  -5 1659.32 121.989   2
  11   9  -4 21.9144 48.0569   8
 -11   9   4 56.0904 91.4224   7
  11  -9  -4 16.5582 43.3327   2
  11   9  -4 32.1433 31.3648   5
  11   9  -3 1718.94 128.246   8
 -11   9   3 1855.43 251.488   7
  11  -9  -3 1893.16 123.984   2
  11  -9  -3 1970.38 123.833   4
  11   9  -2 1355.62 114.346   8
 -11   9   2 1293.74 223.197   7
  11  -9  -2 1233.35 98.0157   2
  11  -9  -2 1352.22 108.055   4
 -11   9   1 1218.80 216.056   7
  11  -9  -1 1187.42 102.150   2
  11  -9  -1 1144.87 100.795   4
 -11   9   0 14907.5 715.326   7
  11  -9   0 15074.9 355.473   2
  11  -9   0 14792.1 359.625   4
 -11   9  -1 1273.46 349.210   7
  11  -9   1 1123.22 97.8631   2
  11  -9   1 1157.81 101.660   4
  11  -9   2 1205.72 102.496   4
  11  -9   2 1026.70 99.7531   2
  11  -9   3 1309.82 100.743   4
  11  -9   3 1296.95 106.803   2
  11  -9   3 1261.89 108.802   3
  11  -9   4 1009.06 86.6621   4
  11  -9   4 1050.16 94.6096   2
  11  -9   4 976.869 94.7535   3
  11  -9   5 697.737 76.8464   3
  11  -9   5 637.098 70.8087   2
  11 -11 -12 4015.44 170.635   6
 -11 -11  12 4332.97 181.288   9
 -11  11  12 3974.42 161.551   9
 -11 -11  11 3886.16 195.233   9
  11 -11 -11 3934.18 187.913   6
  11 -11 -11 3777.60 176.896   2
 -11  11  11 3544.93 173.332   9
  11 -11 -10 5040.27 227.544   6
  11 -11 -10 5094.32 216.978   2
 -11 -11  10 4932.01 235.877   9
 -11  11  10 5063.15 221.278   9
 -11  11   9 845.953 97.7494   9
  11 -11  -9 802.353 95.4885   2
  11 -11  -9 704.224 95.0506   6
 -11 -11   9 756.986 106.350   9
  11 -11  -8 6261.52 250.784   6
  11 -11  -8 6099.55 245.043   2
 -11  11   8 6585.23 246.390   9
  11 -11  -7 2010.03 137.186   2
 -11  11   6 22549.7 854.268   7
  11 -11  -6 25373.8 510.094   2
  11  11  -5 268.057 72.9978   8
  11  11  -5 168.166 49.1771   5
 -11  11   5 153.830 89.1556   7
  11 -11  -5 234.214 63.1938   2
  11  11  -4 2594.92 162.748   8
 -11  11   4 2407.07 283.312   7
  11  11  -4 2610.67 141.272   5
  11 -11  -4 2703.80 146.852   2
  11 -11  -3 30.8398 49.0847   4
  11  11  -3 43.3076 48.3347   8
 -11  11   3 149.733 104.173   7
  11 -11  -3 69.8545 48.8778   2
  11  11  -3 18.3300 32.4563   5
  11  11  -2 1653.91 124.166   8
 -11  11   2 1817.36 250.705   7
  11  11  -2 1724.31 104.297   5
  11 -11  -2 1891.11 120.112   2
  11 -11  -2 1642.40 129.658   4
 -11  11   1 815.527 185.305   7
  11 -11  -1 1097.65 93.8153   2
  11 -11  -1 1077.29 108.147   4
  11 -11   0 291.793 69.4890   4
 -11  11   0 231.668 132.363   7
  11 -11   0 312.215 56.6864   2
  11 -11   1 20.0314 47.2325   4
  11 -11   1-14.3600 38.4418   2
  11 -11   2 5811.86 206.011   2
  11 -11   2 5802.13 220.715   4
  11 -11   3 1306.23 100.681   4
  11 -11   3 1065.65 102.909   3
  11 -11   4 33.9192 33.9208   4
  11 -11   4-40.8044 41.5291   3
  11 -11   5 56.1596 33.6521   3
 -11  13  11 69.6182 39.2902   9
  11 -13 -11 143.054 47.1739   6
 -11 -13  11 122.903 54.2739   9
  11 -13 -10 6395.85 232.892   6
  11 -13 -10 6168.33 214.880   2
 -11 -13  10 6680.34 255.106   9
 -11  13  10 6402.82 224.308   9
 -11  13   9 495.075 73.2158   9
  11 -13  -9 494.317 72.9627   2
  11 -13  -9 453.971 74.2278   6
 -11 -13   9 464.935 91.5737   9
 -11  13   8 26.4085 44.0300   9
  11 -13  -8-111.674 52.0385   2
  11 -13  -8 13.6926 44.5318   6
  11 -13  -7 218.374 60.9667   2
  11  13  -7 181.255 53.8447   5
  11  13  -6 2747.91 175.132   8
  11 -13  -6 2771.79 151.071   2
  11  13  -6 2543.56 153.349   5
  11  13  -5 160.610 57.1378   8
  11 -13  -5 200.788 49.1051   2
  11  13  -5 209.751 57.0280   5
  11  13  -4 3563.74 186.136   8
  11  13  -4 3351.76 166.106   5
  11 -13  -4 3152.79 181.632   4
  11  13  -3 13287.1 354.445   8
  11  13  -3 13029.0 327.682   5
  11 -13  -3 13157.2 370.452   4
  11  13  -2 26669.2 487.706   5
  11 -13  -2 26797.4 548.318   4
  11 -13  -1 361.313 74.7496   4
  11 -13   0 381.793 78.0656   4
  11 -13   1 102.074 56.5841   4
  11 -13   2 354.279 62.6326   4
  11 -13   3 2886.39 139.092   4
  11 -13   3 2416.34 143.451   3
  11 -13   4 720.099 67.8134   4
  11 -13   4 635.660 71.2303   3
  11  15 -10 1419.68 102.648   8
  11  15 -10 1349.63 93.3140   5
 -11 -15  10 1351.14 108.109   9
  11  15  -9 494.717 74.7319   8
  11  15  -9 429.455 65.9218   5
 -11 -15   9 494.542 79.7244   9
  11  15  -8 824.116 94.7635   8
  11  15  -8 727.222 82.7551   5
  11  15  -7 456.015 79.9121   8
  11  15  -7 425.128 68.7240   5
  11  15  -6 757.994 88.8017   8
  11  15  -6 816.769 90.6974   5
  11  15  -5 1745.98 125.884   8
  11  15  -5 1591.52 121.123   5
  11 -15  -5 1440.63 128.741   4
  11 -15  -4 251.673 69.0953   4
  11  15  -4 251.002 54.1146   5
  11  15  -3 1883.70 123.570   5
  11 -15  -3 1898.63 141.124   4
  11  15  -2 1481.88 108.988   5
  11 -15  -2 1619.65 131.094   4
  11 -15  -1 1294.05 117.547   4
  11 -15   0 2152.70 142.141   4
  11 -15   1 255.113 57.9120   4
  11 -15   2 228.031 50.6069   4
  11 -15   3 574.576 60.4929   4
  11 -15   3 361.332 56.5906   3
  11 -17  -8 255.293 54.2760   4
 -11 -17   8 323.802 65.8371   9
  11  17  -8 305.940 52.5890   5
  11  17  -7 1174.58 94.3983   5
  11 -17  -7 1245.56 104.913   4
  11 -17  -6 13.1182 46.2924   4
  11  17  -6 69.3683 41.8007   5
  11 -17  -5 593.612 84.8264   4
  11  17  -5 514.251 68.2910   5
  11  17  -4 1134.29 96.5004   5
  11 -17  -4 1237.36 110.772   4
  11  17  -3 2318.84 131.224   5
  11 -17  -3 2349.73 145.533   4
  11 -17  -2 34.4044 45.5604   4
 -11 -17   1 1986.00 115.053   6
  11 -17  -1 2450.93 143.309   4
  11 -17   0 8944.86 259.632   4
  11 -17   1 3096.78 138.029   4
  11 -17   2 20.0672 25.1109   4
  11 -19  -6 211.808 45.8040   4
  11  19  -6 244.195 45.3449   5
  11 -19  -5 322.467 52.9169   4
  11  19  -5 220.599 43.0773   5
  11 -19  -4 98.6767 43.1065   4
  11 -19  -3 52.8213 43.2761   4
  11 -19  -2 67.1095 39.5618   4
 -11 -19   2-45.6335 35.9945   6
  11 -19  -1 219.047 44.3560   4
  12   0 -13-20.2755 44.4204   2
 -12   0  13 23.7818 48.3936   9
  12   0 -12 18757.6 470.071   6
  12   0 -12 20622.0 458.240   2
 -12   0  12 17983.5 460.472   9
  12   0 -11 28.8594 53.1891   6
  12   0 -11 38.9870 50.8667   2
 -12   0  11-64.7799 64.6213   9
  12   0 -10 90.5611 59.5122   6
  12   0 -10 44.9260 55.6354   2
 -12   0  10 50.5996 61.5176   9
  12   0  -9-1.40963 44.6712   2
  12   0  -9-51.5703 49.5659   6
 -12   0   9-12.4166 52.4859   9
  12   0  -8-2.14957 49.6019   2
  12   0  -8 26.2680 40.6959   6
 -12   0   8 61.3423 46.6905   9
  12   0  -7 46.5805 48.4056   2
  12   0  -7 6.08900 39.0091   6
 -12   0   7-51.8831 46.0531   9
  12   0  -6 1728.21 116.789   8
  12   0  -6 1717.19 111.400   2
  12   0  -5 6.23474 41.6592   8
  12   0  -5 5.50018 37.3182   2
  12   0  -4 6572.05 217.937   8
  12   0  -4 6639.19 209.944   2
 -12   0   3-180.905 96.7363   7
  12   0  -3-13.2358 37.6436   2
 -12   0   2 11335.2 499.903   7
  12   0  -2 10994.4 277.572   2
 -12   0   1 126.392 81.1756   7
  12   0  -1 34.9827 40.8748   2
 -12   0   0 2624.14 244.821   7
  12   0   0 3403.85 158.349   2
  12   0   1 20.2989 43.4996   2
  12   0   2 1382.82 117.235   2
  12   0   3 1.76716 57.2594   2
  12   0   4 172.401 66.0715   2
  12   0   5 15.3447 49.9318   2
  12  -2 -13 202.928 57.5703   2
  12  -2 -13 147.453 58.4291   6
 -12  -2  13 117.570 61.2334   9
 -12   2  13 109.807 53.0044   9
  12  -2 -12-41.0269 53.3713   2
  12   2 -12 13.0221 46.7736   2
  12  -2 -12 80.9006 56.0483   6
 -12  -2  12 154.424 70.3826   9
 -12   2  12 72.8743 64.8482   9
  12   2 -11 57.3431 48.9162   2
  12   2 -11 44.5427 54.2775   6
  12  -2 -11 128.476 65.0224   6
 -12  -2  11 58.3753 63.3706   9
 -12   2  11 45.4567 58.6784   9
  12   2 -10 116.270 47.8708   2
  12   2 -10 102.275 56.5876   6
  12  -2 -10 250.546 76.3665   6
 -12  -2  10 103.669 55.9490   9
 -12   2  10 226.147 70.5725   9
  12  -2  -9 81.7102 55.8732   2
  12   2  -9 134.562 47.8122   2
  12   2  -9 211.617 66.1886   6
  12  -2  -9 201.184 60.6062   6
 -12  -2   9 269.447 72.7495   9
 -12   2   9 194.350 63.6617   9
  12  -2  -8 570.365 82.7886   2
  12   2  -8 459.590 67.7957   2
  12   2  -8 376.051 70.9852   6
  12  -2  -8 404.348 68.3451   6
 -12  -2   8 372.040 73.5407   9
 -12   2   8 385.997 69.2923   9
  12  -2  -7 13401.1 305.602   8
  12   2  -7 14097.1 332.011   6
  12  -2  -7 13514.7 314.150   6
  12  -2  -7 13180.9 344.347   2
  12   2  -7 14013.0 320.060   2
 -12  -2   7 13788.2 337.943   9
 -12   2   7 13662.8 328.018   9
  12  -2  -6 4174.78 162.083   8
  12  -2  -6 4822.04 192.322   2
  12   2  -6 4778.71 174.708   2
 -12  -2   6 4090.28 163.415   9
  12   2  -5 2261.63 137.390   8
  12  -2  -5 2274.57 120.893   8
  12  -2  -5 2553.95 138.197   2
  12   2  -5 2604.44 128.081   2
  12   2  -4 2303.18 135.480   8
  12  -2  -4 2051.93 117.526   8
  12  -2  -4 2064.23 124.224   2
  12   2  -4 1982.56 110.711   2
  12   2  -3 21642.3 438.363   8
 -12  -2   3 22157.4 687.824   7
 -12   2   3 21891.5 748.068   7
  12  -2  -3 21986.3 420.591   2
  12   2  -3 21760.1 396.311   2
 -12  -2   2 125.931 63.9936   7
 -12   2   2-30.4860 80.3114   7
  12  -2  -2 86.7431 48.4830   2
  12   2  -2 19.9842 38.0226   2
 -12   2   1 1561.10 205.410   7
  12  -2  -1 1757.26 116.597   2
  12   2  -1 1799.14 110.534   2
 -12   2   0 1687.13 222.975   7
  12  -2   0 1946.93 125.956   2
  12   2   0 2009.40 120.333   2
 -12   2  -1 606.397 144.390   7
  12  -2   1 761.801 90.1050   2
  12   2   1 686.415 80.9826   2
  12  -2   2 78.8733 56.7317   2
  12   2   2 90.2217 50.7008   2
  12  -2   3 126.885 61.5765   2
  12   2   3-11.0217 50.4676   2
  12  -2   4 2039.64 144.045   2
  12   2   4 1995.08 136.441   2
  12   2   5 4.15722 46.7672   2
  12  -2   5 268.952 64.0216   2
  12  -2   6 396.482 65.2840   2
 -12   4  13 359.314 69.4947   9
  12  -4 -13 334.688 68.1972   2
  12  -4 -13 386.259 69.7451   6
 -12  -4  13 456.643 74.2677   9
 -12   4  12 170.485 65.2342   9
  12  -4 -12 130.742 65.6535   2
  12  -4 -12 157.069 58.9257   6
 -12  -4  12 245.250 75.9999   9
  12  -4 -11 409.227 82.5441   2
  12  -4 -11 253.760 67.1354   6
 -12  -4  11 404.424 91.4999   9
 -12   4  11 312.543 76.1592   9
  12  -4 -10 1081.97 121.730   2
  12  -4 -10 862.832 104.563   6
 -12  -4  10 883.777 114.850   9
 -12   4  10 938.600 113.825   9
  12  -4  -9 2874.63 171.403   6
  12  -4  -9 3122.88 186.603   2
 -12  -4   9 2724.50 177.472   9
 -12   4   9 3076.08 177.068   9
  12  -4  -8 6328.89 236.506   6
  12  -4  -8 6502.16 254.960   2
 -12  -4   8 6357.93 245.544   9
 -12   4   8 6884.15 248.546   9
  12  -4  -7 1701.67 127.064   2
 -12  -4   7 1720.71 125.774   9
  12  -4  -6 243.886 60.6261   2
 -12  -4   6 259.614 60.0068   9
  12   4  -5 2497.83 148.715   8
  12  -4  -5 2383.16 138.998   2
  12   4  -4 2.77577 48.6981   8
 -12   4   4 27.9392 90.0783   7
  12  -4  -4 44.7775 46.2690   2
  12   4  -4-6.13300 29.1271   2
  12  -4  -3 435.068 50.7979   4
  12   4  -3 494.952 79.1901   8
 -12   4   3 456.212 115.081   7
  12  -4  -3 373.419 61.9183   2
  12   4  -3 492.325 57.0326   2
 -12   4   2 9235.11 505.593   7
  12  -4  -2 9138.05 265.110   2
  12   4  -2 9674.74 235.941   2
  12  -4  -2 8864.07 222.557   4
 -12   4   1 478.169 134.738   7
  12  -4  -1 708.409 82.6245   2
  12   4  -1 719.388 73.2663   2
  12  -4  -1 663.303 63.0075   4
 -12   4   0 2775.62 282.529   7
  12  -4   0 2719.33 150.073   2
  12  -4   0 2774.82 124.839   4
  12   4   0 2856.08 136.178   2
  12  -4   1 4201.28 153.028   4
  12   4   1 4071.16 172.450   2
 -12   4  -1 3809.22 340.240   7
  12  -4   1 3894.67 187.846   2
  12  -4   2 1267.62 115.263   2
  12  -4   2 1214.20 85.7911   4
  12   4   2 1340.37 107.453   2
 -12   4  -2 1462.32 215.151   7
  12  -4   3 1907.10 140.280   2
  12   4   3 1636.70 119.259   2
  12  -4   4 0.28277 51.0490   2
  12   4   4 95.0934 53.0003   2
  12  -4   5 196.092 61.1108   2
  12  -4   6-55.6310 40.4427   2
 -12   6  13 652.237 77.5264   9
  12  -6 -13 590.061 74.0480   6
  12  -6 -13 882.120 90.3702   2
 -12  -6  13 661.036 83.0801   9
 -12   6  12 666.773 90.6033   9
  12  -6 -12 671.157 91.1584   2
  12  -6 -12 574.909 84.7697   6
 -12  -6  12 708.375 95.0921   9
 -12   6  11-74.3780 61.5499   9
  12  -6 -11-2.69065 61.0746   2
  12  -6 -11 10.2874 54.7692   6
 -12  -6  11-19.2129 60.4657   9
 -12   6  10 1021.75 113.638   9
  12  -6 -10 922.126 117.824   2
  12  -6 -10 901.509 104.570   6
 -12  -6  10 935.912 118.187   9
  12  -6  -9 6771.29 262.224   6
  12  -6  -9 6477.43 270.099   2
 -12  -6   9 6311.55 263.562   9
 -12   6   9 6353.23 253.136   9
  12  -6  -8 1400.32 115.614   6
  12  -6  -8 1641.20 136.751   2
 -12  -6   8 1374.06 125.488   9
 -12   6   8 1493.91 120.738   9
  12  -6  -7 8254.98 283.904   2
 -12  -6   7 8349.63 288.840   9
  12  -6  -6 95.4681 56.8968   2
  12   6  -5 15.6374 48.6492   8
 -12   6   5-76.0019 89.5094   7
  12  -6  -5 1.52244 46.3243   2
  12   6  -4 5688.20 229.298   8
 -12   6   4 5679.09 417.050   7
  12  -6  -4 5857.99 219.160   2
  12   6  -3 2027.18 139.066   8
 -12   6   3 1853.63 250.761   7
  12  -6  -3 1974.87 127.717   2
  12  -6  -3 1921.17 111.706   4
  12   6  -2 1562.68 123.919   8
 -12   6   2 1653.08 240.634   7
  12  -6  -2 1669.27 118.113   2
  12  -6  -2 1695.76 105.820   4
 -12   6   1 2221.54 281.545   7
  12  -6  -1 2298.24 137.183   2
  12  -6  -1 2237.81 123.139   4
  12  -6   0 271.333 51.4358   4
 -12   6   0 375.035 140.679   7
  12  -6   0 321.880 66.3919   2
 -12   6  -1 4827.83 406.142   7
  12  -6   1 5062.67 211.775   2
  12  -6   1 4770.96 180.379   4
  12  -6   2 162.211 42.0755   4
  12  -6   2 212.614 65.3652   2
  12   6   2 214.549 51.8432   2
  12  -6   3 2601.34 131.032   4
  12  -6   3 2803.51 162.828   2
  12   6   3 2781.36 140.922   2
  12  -6   3 2453.14 134.536   3
  12  -6   4 1444.96 118.542   2
  12   6   4 1306.26 96.5419   2
  12  -6   4 1268.24 95.4167   3
  12  -6   5 435.288 66.9661   2
  12  -8 -13 225.702 49.8916   2
  12  -8 -13 173.540 43.7359   6
 -12  -8  13 187.655 51.3697   9
 -12   8  12 35.2130 45.9980   9
  12  -8 -12 35.4244 53.7756   2
  12  -8 -12 31.5097 43.9960   6
 -12  -8  12-14.1996 49.9009   9
  12  -8 -11 1119.77 109.609   6
  12  -8 -11 1177.67 116.819   2
 -12  -8  11 1298.87 126.300   9
 -12   8  11 1280.41 117.612   9
 -12   8  10 499.829 82.9611   9
  12  -8 -10 308.685 74.7471   2
  12  -8 -10 366.371 76.9167   6
 -12  -8  10 345.304 83.7599   9
 -12   8   9 465.702 76.9439   9
  12  -8  -9 339.772 75.6122   2
  12  -8  -9 321.057 65.8557   6
 -12  -8   9 429.977 90.8455   9
 -12   8   8 286.323 63.2057   9
  12  -8  -8 269.660 78.4713   2
  12  -8  -8 317.693 65.3502   6
 -12  -8   8 306.754 80.1444   9
  12  -8  -7 2664.67 165.858   2
 -12   8   6 345.800 117.149   7
  12  -8  -6 675.714 90.6705   2
  12   8  -5 235.756 74.2033   8
 -12   8   5 464.996 140.625   7
  12  -8  -5 324.958 69.7510   2
  12   8  -4 2983.21 172.319   8
 -12   8   4 2704.61 296.528   7
  12  -8  -4 3001.19 159.426   2
  12  -8  -3 29.8328 42.0167   4
  12   8  -3 90.2024 59.3784   8
 -12   8   3-28.6114 89.1117   7
  12  -8  -3 59.9159 50.5407   2
 -12   8   2 4071.02 368.164   7
  12  -8  -2 4008.61 184.518   2
  12  -8  -2 4087.17 176.412   4
  12  -8  -1 98.3122 51.3469   4
 -12   8   1 7.53808 100.916   7
  12  -8  -1 0.39363 44.2959   2
 -12   8   0 8581.34 552.868   7
  12  -8   0 9265.61 283.021   2
  12  -8   0 9536.28 278.338   4
 -12   8  -1 7579.71 522.994   7
  12  -8   1 7511.95 258.135   2
  12  -8   1 7128.66 237.104   4
  12  -8   2 170.020 52.0438   4
  12  -8   2 113.233 48.4581   3
  12  -8   2 60.3283 47.7929   2
  12  -8   3-22.1677 37.8930   4
  12  -8   3 33.0725 37.0423   3
  12  -8   3 22.2536 49.4104   2
  12  -8   4 5454.00 205.275   2
  12  -8   4 4970.06 186.194   3
  12  -8   5 637.338 64.7499   3
  12  -8   5 565.333 67.6356   2
 -12  10  12 322.673 56.7198   9
  12 -10 -12 335.943 58.9967   2
  12 -10 -12 305.418 58.7922   6
 -12 -10  12 296.273 65.2094   9
  12 -10 -11 7627.24 262.203   6
  12 -10 -11 7898.53 266.308   2
 -12 -10  11 8023.94 284.634   9
 -12  10  11 7485.54 254.256   9
 -12  10  10 458.346 77.5134   9
  12 -10 -10 319.150 74.0942   2
  12 -10 -10 480.632 80.6022   6
 -12 -10  10 389.078 85.9700   9
 -12  10   9 725.857 86.8004   9
  12 -10  -9 862.025 101.380   2
  12 -10  -9 810.007 96.2413   6
 -12 -10   9 842.820 114.941   9
  12 -10  -8 2300.49 162.079   2
 -12  10   7 152.553 112.905   7
  12 -10  -7 225.427 72.0757   2
  12  10  -6 5222.99 237.004   8
 -12  10   6 5136.18 419.968   7
  12 -10  -6 5163.60 222.663   2
  12  10  -6 5280.86 196.334   5
  12  10  -5 783.765 100.357   8
 -12  10   5 518.464 140.363   7
  12 -10  -5 954.310 99.2856   2
  12  10  -5 1004.80 85.5458   5
  12  10  -4 2364.18 158.260   8
 -12  10   4 2342.75 286.406   7
  12 -10  -4 2420.02 145.676   2
  12 -10  -4 2356.04 145.026   4
  12  10  -3 9402.59 309.712   8
 -12  10   3 9384.17 570.496   7
  12 -10  -3 10061.9 293.620   2
  12 -10  -3 9588.13 293.220   4
 -12  10   2 2141.31 279.628   7
  12 -10  -2 2156.78 136.173   2
  12 -10  -2 2141.80 142.199   4
  12 -10  -1 446.646 75.9140   4
 -12  10   1 553.241 162.647   7
  12 -10  -1 514.387 71.4276   2
  12 -10   0 26.6888 49.7927   4
  12 -10   0-23.8433 45.4326   2
  12 -10   1 276.642 64.7756   4
  12 -10   1 221.617 60.7022   2
  12 -10   2 293.478 58.9987   4
  12 -10   2 222.847 54.4822   2
  12 -10   3 493.260 65.1571   4
  12 -10   3 584.020 72.1409   3
  12 -10   3 518.725 71.3709   2
  12 -10   4 1672.18 102.259   2
  12 -10   4 1864.46 113.333   3
  12 -12 -11 1523.53 104.856   6
  12 -12 -11 1627.71 107.604   2
 -12 -12  11 1744.42 126.947   9
 -12  12  11 1647.28 104.958   9
  12 -12 -10 1429.84 112.267   6
  12 -12 -10 1292.13 105.430   2
 -12 -12  10 1358.23 124.644   9
 -12  12  10 1348.77 105.970   9
  12 -12  -9 1199.88 107.009   6
  12 -12  -9 1262.58 112.021   2
 -12 -12   9 1138.76 124.957   9
  12 -12  -8 163.457 58.5940   2
  12  12  -7-46.7975 71.7688   8
  12 -12  -7-14.9687 48.0900   2
  12  12  -7 148.541 47.0908   5
  12  12  -6 2113.97 155.561   8
  12 -12  -6 2325.77 143.811   2
  12  12  -6 2209.41 136.148   5
  12  12  -5 671.211 94.0971   8
  12 -12  -5 558.561 76.4594   2
  12  12  -5 591.503 73.3062   5
  12  12  -4 24199.5 521.897   8
  12  12  -4 23251.8 442.683   5
  12 -12  -4 23170.0 468.501   2
  12 -12  -4 23988.8 508.163   4
  12  12  -3 30989.2 595.136   8
  12 -12  -3 30574.2 545.551   2
  12 -12  -3 31063.9 593.675   4
  12 -12  -2 29104.5 520.862   2
  12 -12  -2 29580.9 570.778   4
  12 -12  -1 288.788 62.0827   4
  12 -12  -1 336.876 56.0662   2
  12 -12   0 1154.81 110.030   4
  12 -12   0 1123.30 93.1311   2
  12 -12   1 226.565 57.3649   4
  12 -12   2 7591.24 234.693   4
  12 -12   3 1152.42 87.5490   4
  12 -12   3 909.263 80.9692   3
  12 -12   4 602.593 62.7505   3
  12  14 -10 20.8509 42.7440   8
  12  14 -10 94.0122 39.7989   5
 -12 -14  10 3.68022 43.3997   9
  12  14  -9 1318.49 118.399   8
  12  14  -9 1244.67 98.6846   5
 -12 -14   9 1443.61 127.736   9
  12  14  -8 242.247 67.3119   8
  12  14  -8 155.582 47.7060   5
  12  14  -7 126.501 58.8199   8
  12  14  -7 131.163 46.5767   5
  12  14  -6 308.578 73.4450   8
  12  14  -6 272.005 56.8715   5
  12  14  -5 4869.18 217.987   8
  12  14  -5 4934.18 198.996   5
  12 -14  -5 4852.24 221.714   4
  12  14  -4 3398.90 176.698   8
  12  14  -4 2989.64 150.926   5
  12 -14  -4 3359.38 186.153   4
  12  14  -3 1599.12 107.988   5
  12 -14  -3 1618.99 128.674   4
  12 -14  -2 2717.02 165.150   4
  12 -14  -1-16.7519 54.2339   4
  12 -14   0 338.557 80.4913   4
  12 -14   1 3950.30 174.303   4
  12 -14   2 3548.66 150.300   4
  12 -14   3 356.258 47.6131   4
  12 -14   3 304.083 50.6358   3
  12  16  -9-18.8826 32.3846   5
 -12 -16   9-36.9298 43.7567   9
  12  16  -8 2194.46 126.079   8
  12  16  -8 2258.54 123.057   5
 -12 -16   8 2067.82 141.194   9
  12 -16  -8 2375.04 136.746   4
  12  16  -7 3298.97 167.962   8
  12  16  -7 3225.88 151.168   5
  12 -16  -7 3259.24 166.263   4
  12 -16  -6 412.945 73.8428   4
  12  16  -6 463.588 66.0623   5
  12  16  -5 1389.29 101.698   5
  12 -16  -5 1285.17 112.430   4
  12 -16  -4 49.8396 49.7731   4
  12  16  -4 18.9922 32.4250   5
  12 -16  -3-23.3236 49.8528   4
  12 -16  -2 954.076 97.7888   4
  12 -16  -1 1611.60 116.966   4
  12 -16   0 155.448 46.2384   4
  12 -16   1-68.6034 39.4033   4
  12 -16   2 186.427 37.8932   4
  12 -18  -7 693.876 69.8717   4
  12 -18  -6 123.211 47.5212   4
  12  18  -6 233.176 63.1846   5
  12 -18  -5-15.8823 38.5330   4
  12  18  -5-74.6790 35.9995   5
  12 -18  -4 52.0819 40.4890   4
  12 -18  -3 289.826 55.5282   4
  12 -18  -2 531.497 69.0869   4
  12 -18  -1 266.511 48.0784   4
  13  -1 -13 321.782 63.6673   2
  13   1 -13 366.091 56.0482   2
 -13  -1  13 381.254 73.4431   9
 -13   1  13 372.985 75.5789   9
  13  -1 -12 105.647 53.7547   2
  13   1 -12 54.9532 48.5444   2
  13  -1 -12 55.6594 52.3455   6
 -13  -1  12 91.6619 53.4867   9
 -13   1  12 237.832 79.3911   9
  13  -1 -11 55.2580 55.8015   2
  13   1 -11 73.9244 51.8707   2
  13  -1 -11 115.153 55.9785   6
 -13  -1  11 58.9217 56.4662   9
 -13   1  11 63.6601 59.2516   9
  13  -1 -10 119.474 60.4531   2
  13   1 -10 106.490 47.0639   2
  13   1 -10 49.2153 58.3634   6
  13  -1 -10 59.1275 53.5570   6
 -13  -1  10 66.2687 59.7716   9
 -13   1  10 52.3412 57.2362   9
  13   1  -9 4907.30 216.223   6
  13  -1  -9 4820.73 212.505   6
  13  -1  -9 5193.40 224.097   2
  13   1  -9 5119.08 214.277   2
 -13  -1   9 4772.06 220.174   9
 -13   1   9 4784.64 214.140   9
  13  -1  -8 4039.79 175.068   8
  13   1  -8 4154.63 184.418   6
  13  -1  -8 4298.15 183.805   6
  13  -1  -8 3781.58 189.237   2
  13   1  -8 3832.26 179.597   2
 -13  -1   8 4663.11 200.349   9
 -13   1   8 4524.52 195.087   9
  13   1  -7 975.388 97.0515   8
  13  -1  -7 910.557 89.0579   8
  13  -1  -7 814.909 89.0516   2
  13   1  -7 789.326 80.7723   2
  13   1  -6 7673.88 253.904   8
  13  -1  -6 7700.33 243.891   8
  13  -1  -6 7828.68 254.510   2
  13   1  -6 7767.03 243.103   2
  13   1  -5 3417.46 168.367   8
  13  -1  -5 3173.46 157.805   8
  13  -1  -5 3387.30 162.770   2
  13   1  -5 3047.68 146.883   2
  13   1  -4 407.407 67.5795   8
  13  -1  -4 347.975 61.3140   2
  13   1  -4 404.264 60.7858   2
 -13  -1   3 179.705 88.5348   7
 -13   1   3 151.988 98.2003   7
  13  -1  -3 197.745 51.8759   2
  13   1  -3 281.131 56.1242   2
 -13  -1   2 243.998 94.1525   7
 -13   1   2 255.310 107.084   7
  13  -1  -2 172.945 49.8350   2
  13   1  -2 253.407 52.1013   2
 -13   1   1 1090.23 175.844   7
  13  -1  -1 1177.22 102.812   2
  13   1  -1 1200.04 97.7231   2
 -13   1   0 248.189 91.9202   7
  13  -1   0 135.213 49.3264   2
  13   1   0 179.254 54.7366   2
  13  -1   1 675.790 88.5823   2
  13   1   1 713.593 87.3878   2
  13  -1   2 704.363 93.7821   2
  13   1   2 627.169 86.3256   2
  13  -1   3 4676.24 212.806   2
  13   1   3 4741.85 210.263   2
  13  -1   4 1221.96 111.175   2
  13   1   4 1110.30 104.599   2
  13  -1   5 1.85533 41.6728   2
  13   1   5 100.767 44.0094   2
 -13   3  13 215.959 58.2606   9
  13  -3 -13 256.056 62.5297   2
  13  -3 -13 217.141 61.1894   6
 -13  -3  13 306.389 67.5653   9
  13  -3 -12 3779.84 198.697   6
  13  -3 -12 4135.49 203.688   2
 -13  -3  12 3680.40 200.550   9
 -13   3  12 3587.08 190.103   9
  13  -3 -11 1480.26 130.334   6
  13  -3 -11 1331.01 127.855   2
 -13   3  11 1102.61 117.778   9
 -13  -3  11 1071.76 120.934   9
  13  -3 -10 825.589 103.313   2
  13  -3 -10 742.153 96.6683   6
 -13  -3  10 817.939 103.244   9
 -13   3  10 717.207 97.9241   9
  13  -3  -9 2612.52 157.669   6
  13  -3  -9 2600.33 168.206   2
  13   3  -9 2671.87 143.873   2
 -13  -3   9 2770.57 171.134   9
  13  -3  -8 584.985 86.9668   2
  13   3  -8 447.038 67.2047   2
  13  -3  -8 513.752 68.1965   6
 -13  -3   8 479.875 78.6364   9
 -13   3   8 519.816 76.3379   9
  13  -3  -7 855.118 97.3359   2
  13   3  -7 875.045 80.1859   2
 -13  -3   7 1039.73 96.1827   9
  13   3  -6 946.535 100.888   8
  13  -3  -6 942.347 99.1492   2
  13   3  -6 930.624 81.6829   2
  13   3  -5 965.517 115.900   8
  13  -3  -5 793.674 89.3481   2
  13   3  -5 828.401 77.8259   2
  13   3  -4 90.1189 56.1238   8
 -13   3   4 30.3299 85.4436   7
  13  -3  -4 151.622 53.5953   2
  13   3  -4 141.842 48.5134   2
  13   3  -3 715.035 92.6871   8
 -13   3   3 889.463 175.499   7
  13  -3  -3 765.027 87.1829   2
  13   3  -3 858.484 75.8952   2
 -13   3   2 2419.29 267.323   7
  13  -3  -2 2437.18 141.204   2
  13   3  -2 2426.75 127.938   2
 -13   3   1 581.917 139.242   7
  13  -3  -1 711.290 84.8091   2
  13   3  -1 718.048 75.2790   2
 -13   3   0 502.762 127.929   7
  13  -3   0 711.229 91.6493   2
  13   3   0 674.696 80.2365   2
  13   3   1 3490.13 169.263   2
 -13   3  -1 2887.39 296.562   7
  13  -3   1 3325.67 176.655   2
  13  -3   2 5626.08 236.071   2
  13   3   2 5387.36 216.980   2
  13  -3   3 6392.98 249.087   2
  13   3   3 6735.19 240.910   2
  13  -3   4 122.015 57.1188   2
  13   3   4 410.364 75.7740   2
  13  -3   5 633.188 80.1333   2
 -13   5  13 10.3475 40.1683   9
  13  -5 -13 81.5427 44.8209   2
  13  -5 -13 126.069 54.9064   6
 -13  -5  13 40.1957 49.2148   9
  13  -5 -12 1681.95 129.452   6
  13  -5 -12 1791.81 139.551   2
 -13  -5  12 1834.91 138.904   9
 -13   5  12 1628.98 130.068   9
  13  -5 -11 5392.34 234.460   6
  13  -5 -11 5766.12 253.458   2
 -13  -5  11 5012.70 237.996   9
 -13   5  11 5175.44 228.474   9
  13  -5 -10 188.489 71.3969   2
  13  -5 -10 227.965 65.7500   6
 -13  -5  10 255.838 75.9966   9
 -13   5  10 275.947 65.5911   9
  13  -5  -9 3306.44 174.056   6
  13  -5  -9 3077.54 189.133   2
 -13  -5   9 3451.81 197.931   9
 -13   5   9 3201.03 174.711   9
  13  -5  -8 83.7142 63.0195   2
 -13  -5   8 109.080 61.4075   9
  13  -5  -7 5299.04 229.711   2
 -13  -5   7 4985.60 213.799   9
  13   5  -6 38.4430 61.4596   8
  13  -5  -6 5.39321 52.1175   2
  13   5  -5 3415.44 183.742   8
 -13   5   5 3032.69 314.055   7
  13  -5  -5 3332.24 173.059   2
  13  -5  -4 393.467 54.5664   4
  13   5  -4 359.650 74.8200   8
 -13   5   4 302.531 115.388   7
  13  -5  -4 449.273 71.2366   2
  13   5  -3 1855.15 140.526   8
 -13   5   3 2236.60 272.983   7
  13  -5  -3 2054.65 133.300   2
  13  -5  -3 2031.39 109.091   4
  13  -5  -2 303.996 53.7123   4
 -13   5   2 261.397 136.776   7
  13  -5  -2 228.922 58.1245   2
 -13   5   1 2786.20 306.240   7
  13  -5  -1 3001.84 166.237   2
  13  -5  -1 3090.60 137.199   4
  13   5  -1 2957.82 137.694   2
  13   5   0 2252.75 127.497   2
 -13   5   0 2383.07 281.463   7
  13  -5   0 2375.10 148.215   2
  13  -5   0 2299.02 119.953   4
  13  -5   1 850.100 74.1257   4
  13   5   1 1009.88 90.7060   2
 -13   5  -1 707.013 170.817   7
  13  -5   1 973.951 109.460   2
  13  -5   2 7789.19 273.968   2
  13  -5   2 7741.60 218.868   4
  13   5   2 7850.74 246.095   2
  13  -5   3 1220.59 119.122   2
  13   5   3 1247.67 103.577   2
  13  -5   4 1598.60 119.690   2
  13   5   4 1558.48 104.872   2
  13  -5   5 398.725 62.2377   2
  13  -7 -13 279.257 53.1274   2
  13  -7 -13 269.609 50.2140   6
 -13  -7  13 211.468 56.2659   9
 -13   7  12 74.1088 46.7016   9
  13  -7 -12 111.985 53.2452   2
  13  -7 -12 34.8700 39.3864   6
 -13  -7  12 123.875 53.7699   9
  13  -7 -11 4304.59 202.115   6
  13  -7 -11 4889.64 224.812   2
 -13  -7  11 4243.86 214.515   9
 -13   7  11 4137.05 196.651   9
 -13   7  10 177.626 61.8998   9
  13  -7 -10 168.304 69.4463   2
  13  -7 -10 317.172 70.9941   6
 -13  -7  10 271.956 83.4593   9
  13  -7  -9 9825.85 301.547   6
  13  -7  -9 10563.5 348.028   2
 -13  -7   9 9321.85 327.019   9
 -13   7   9 9680.78 298.949   9
  13  -7  -8 2157.91 157.070   2
 -13  -7   8 1401.04 131.435   9
  13  -7  -7 357.141 78.0111   2
 -13  -7   7 191.099 64.9297   9
  13   7  -6 1843.48 147.141   8
 -13   7   6 1796.48 265.287   7
  13  -7  -6 2205.66 151.701   2
  13   7  -5 13992.2 390.849   8
 -13   7   5 13630.5 679.257   7
  13  -7  -5 14900.9 384.068   2
  13   7  -4 945.467 110.154   8
 -13   7   4 926.958 185.569   7
  13  -7  -4 1008.46 106.980   2
  13  -7  -4 885.483 83.9613   4
  13  -7  -3 43.5035 38.5340   4
  13   7  -3 60.9796 58.1025   8
 -13   7   3 48.2758 99.9094   7
  13  -7  -3 79.4767 51.5212   2
 -13   7   2 2313.65 286.598   7
  13  -7  -2 2415.90 147.493   2
  13  -7  -2 2370.51 132.417   4
  13  -7  -1 232.280 54.8764   4
 -13   7   1-67.6493 103.489   7
  13  -7  -1 187.874 58.0839   2
 -13   7   0 24007.9 931.465   7
  13  -7   0 25100.9 509.802   2
  13  -7   0 24925.1 461.797   4
  13  -7   1 8940.70 253.848   4
  13  -7   1 9647.95 299.176   2
  13  -7   2 2757.70 133.632   4
  13  -7   2 2897.82 166.090   2
  13  -7   3 24.0418 38.0732   4
  13  -7   3 24.5255 47.0692   2
  13  -7   4 451.218 67.3912   2
  13  -7   5 1231.23 86.9420   2
  13  -9 -12 44.9210 45.1019   2
  13  -9 -12 72.9209 40.3434   6
 -13  -9  12-29.1498 42.4391   9
 -13   9  11-119.120 54.2410   9
  13  -9 -11-55.8123 47.0517   2
  13  -9 -11-18.7267 43.5236   6
 -13  -9  11-10.8442 54.7506   9
  13  -9 -10 1212.21 105.256   6
  13  -9 -10 1233.70 121.187   2
 -13  -9  10 1279.96 128.853   9
 -13   9  10 1242.65 110.382   9
  13  -9  -9 102.116 62.0556   2
 -13  -9   9 203.347 73.8916   9
  13  -9  -8 4292.72 217.500   2
 -13  -9   8 3980.46 218.365   9
  13   9  -7 1770.16 150.439   8
  13  -9  -7 1714.25 139.739   2
  13   9  -6 3039.38 189.441   8
 -13   9   6 3157.01 338.577   7
  13  -9  -6 3124.85 176.139   2
  13   9  -5 2024.66 155.124   8
 -13   9   5 1948.60 274.853   7
  13  -9  -5 1993.24 140.054   2
  13  -9  -4 12.2604 45.3666   4
  13   9  -4 90.7977 69.5454   8
 -13   9   4 110.085 118.941   7
  13  -9  -4 37.8309 47.3177   2
  13  -9  -3 33.3235 45.7764   4
  13   9  -3 54.3413 60.6103   8
 -13   9   3 36.3228 100.784   7
  13  -9  -3 62.9074 51.5723   2
  13  -9  -2 103.910 49.3701   4
 -13   9   2 209.404 126.939   7
  13  -9  -2 62.0691 49.3496   2
  13  -9  -1 357.887 65.9516   4
 -13   9   1 338.796 144.663   7
  13  -9  -1 449.287 71.5155   2
  13  -9   0 278.109 63.2361   4
  13  -9   0 321.314 69.2480   2
  13  -9   1-14.7784 39.0187   4
  13  -9   1 20.2787 43.9171   2
  13  -9   2 3315.57 149.646   4
  13  -9   2 3176.61 163.204   2
  13  -9   3 321.711 51.0750   4
  13  -9   3 357.245 61.9141   2
  13  -9   4-24.6883 33.7158   2
 -13  11  11 551.291 64.7952   9
  13 -11 -11 530.028 68.4828   2
  13 -11 -11 455.462 61.2938   6
 -13 -11  11 452.881 73.1840   9
  13 -11 -10 56.2320 43.0907   2
 -13 -11  10 136.304 62.2478   9
  13 -11  -9 2124.81 144.677   2
 -13 -11   9 1863.28 149.406   9
  13  11  -8 548.955 94.2618   8
  13 -11  -8 553.677 83.9249   2
 -13 -11   8 514.793 91.2797   9
  13  11  -7 2322.40 164.725   8
  13 -11  -7 2527.02 158.997   2
  13  11  -7 2273.17 129.318   5
  13  11  -6 6029.93 257.987   8
  13 -11  -6 6268.47 242.828   2
  13  11  -5 1235.95 124.271   8
  13 -11  -5 1324.88 114.855   2
  13 -11  -5 1360.03 120.569   4
  13 -11  -4 371.331 72.1450   4
  13  11  -4 349.804 79.9353   8
  13 -11  -4 507.728 76.4597   2
  13 -11  -3 11729.6 326.054   2
  13 -11  -3 11829.8 336.437   4
  13 -11  -2 1623.54 120.241   2
  13 -11  -2 1523.39 122.925   4
  13 -11  -1 3554.69 171.348   2
  13 -11  -1 3854.45 185.371   4
  13 -11   0 964.315 95.5060   4
  13 -11   0 1003.76 90.7410   2
  13 -11   1 229.481 55.8053   4
  13 -11   1 195.495 53.8161   2
  13 -11   2 1864.20 111.136   4
  13 -11   2 1852.10 113.152   2
  13 -11   3 613.921 63.0134   4
  13  13 -10 599.474 84.2465   8
  13 -13 -10 690.264 72.7067   2
  13  13 -10 672.574 69.9393   5
 -13 -13  10 864.343 94.0723   9
  13  13  -9 409.765 80.3449   8
  13 -13  -9 214.591 51.9086   2
  13  13  -9 354.172 59.6999   5
 -13 -13   9 341.301 76.4570   9
  13  13  -8 370.350 76.8062   8
  13 -13  -8 460.600 68.6087   2
 -13 -13   8 355.211 79.1573   9
  13  13  -8 270.195 52.8688   5
  13  13  -7 335.892 74.6328   8
  13 -13  -7 371.878 65.4256   2
  13  13  -7 415.676 63.0267   5
  13 -13  -6 538.578 82.0929   4
  13  13  -6 616.510 90.8070   8
  13 -13  -6 581.110 75.9888   2
  13  13  -6 544.479 67.3053   5
  13  13  -5 1574.86 132.981   8
  13 -13  -5 1623.50 116.892   2
  13 -13  -5 1583.28 128.502   4
  13  13  -4 1025.92 109.577   8
  13 -13  -4 1185.77 97.4752   2
  13 -13  -4 1248.41 118.471   4
  13 -13  -3 2814.63 143.457   2
  13 -13  -3 2966.44 171.368   4
  13 -13  -2 6340.15 243.993   4
  13 -13  -1 516.500 81.2148   4
  13 -13   0 211.406 57.5842   4
  13 -13   1 98.7462 42.9184   4
  13 -13   2 22.4473 32.1653   4
  13 -13   3 82.1969 29.4198   4
  13  15  -9-38.1392 40.7673   8
  13  15  -9 41.4503 31.9292   5
 -13 -15   9 60.1943 48.2338   9
  13 -15  -8 65.9495 43.4780   4
  13  15  -8 41.1841 51.4969   8
  13  15  -8 19.3019 30.2962   5
 -13 -15   8-29.9344 53.9526   9
  13 -15  -7 387.472 68.0551   4
  13  15  -7 284.442 61.1215   8
  13  15  -7 310.266 48.5062   5
  13 -15  -6 114.237 54.3571   4
  13  15  -6 117.316 48.2590   8
  13  15  -6-5.92340 28.3925   5
  13  15  -5 1318.09 108.655   8
  13  15  -5 1170.52 87.9307   5
  13 -15  -5 1231.55 109.579   4
  13 -15  -4 84.7930 46.0670   4
  13 -15  -3 356.245 73.8760   4
  13 -15  -2 175.730 56.2683   4
  13 -15  -1 431.309 69.7261   4
  13 -15   0 983.459 88.0865   4
  13 -15   1 4.85033 31.5792   4
  13 -17  -6 255.299 53.9739   4
  13  17  -6 193.747 41.2104   5
  13 -17  -5 16.8512 42.3992   4
  13 -17  -4 2033.06 124.395   4
  13 -17  -3 69.9785 42.7828   4
  13 -17  -2 3298.34 150.926   4
  13 -17  -1 697.918 69.2900   4
  14   0 -13 24.8711 34.7152   2
 -14   0  13-37.2128 44.1056   9
  14   0 -12 1507.03 115.930   2
 -14   0  12 1620.32 130.763   9
  14   0 -11-72.1948 51.4633   2
  14   0 -11 46.5046 76.4982   6
 -14   0  11-61.2020 60.2972   9
  14   0 -10 7285.57 270.202   6
  14   0 -10 6850.62 259.954   2
 -14   0  10 7646.83 280.618   9
  14   0  -9-32.0149 50.1107   8
  14   0  -9-27.2653 47.5565   2
  14   0  -9 46.1472 47.6085   6
 -14   0   9-56.8621 51.0894   9
  14   0  -8 295.706 62.7664   8
  14   0  -8 500.828 78.2932   2
  14   0  -7 95.8666 51.6315   8
  14   0  -7 5.76919 43.4509   2
  14   0  -6 12578.9 334.694   8
  14   0  -6 12665.2 330.825   2
  14   0  -5-22.4823 46.8454   8
  14   0  -5 90.4014 50.4459   2
 -14   0   4-26.7942 80.5010   7
  14   0  -4 72.1265 47.0723   2
 -14   0   3-43.6565 68.4183   7
  14   0  -3 20.4995 41.1506   2
 -14   0   2 973.969 163.916   7
  14   0  -2 880.765 90.0607   2
  14   0  -1-52.5455 48.9689   2
  14   0   0 1020.91 102.794   2
  14   0   1-38.6797 52.6208   2
  14   0   2 23477.6 492.411   2
  14   0   3 27.2768 52.4286   2
  14   0   4 2180.25 135.232   2
  14   0   5 14.3641 34.3744   2
 -14   2  13 144.986 52.1637   9
  14  -2 -13 265.996 53.6425   2
 -14  -2  13 74.3786 53.1285   9
  14  -2 -12 56.8815 50.6367   2
  14  -2 -12-39.6381 43.7768   6
 -14  -2  12 70.7246 57.5185   9
 -14   2  12 28.5604 46.5987   9
  14   2 -11 562.540 81.2570   8
  14  -2 -11 750.425 93.8457   2
  14   2 -11 693.037 80.9888   2
  14  -2 -11 600.284 88.8379   6
 -14  -2  11 529.110 89.3624   9
 -14   2  11 577.804 84.5573   9
  14  -2 -10 4693.91 210.947   6
  14  -2 -10 4539.42 220.834   2
  14   2 -10 4536.58 196.949   2
 -14  -2  10 4854.34 224.775   9
 -14   2  10 5166.94 225.653   9
  14   2  -9 3368.71 183.896   8
  14  -2  -9 3443.63 169.560   6
  14  -2  -9 3606.85 192.073   2
  14   2  -9 3669.91 175.208   2
 -14  -2   9 3512.20 187.772   9
 -14   2   9 3787.81 183.991   9
  14   2  -8 1254.19 116.179   8
  14  -2  -8 1328.78 119.501   2
  14   2  -8 1500.53 112.743   2
 -14  -2   8 1340.95 110.508   9
  14   2  -7 20366.6 465.013   8
  14  -2  -7 20485.4 417.525   8
  14  -2  -7 21069.7 466.209   2
  14   2  -7 21182.4 427.279   2
  14   2  -6 62.7852 52.8501   8
  14  -2  -6 45.2505 39.6942   8
  14  -2  -6 28.9253 49.0380   2
  14   2  -6 19.8494 36.4964   2
  14   2  -5 3468.34 180.851   8
  14  -2  -5 3731.90 182.255   2
  14   2  -5 3966.04 168.549   2
  14   2  -4 23909.9 509.898   8
 -14  -2   4 24442.4 804.898   7
 -14   2   4 24457.7 871.499   7
  14  -2  -4 25106.7 495.435   2
  14   2  -4 25396.8 466.897   2
 -14   2   3 2152.50 260.295   7
  14  -2  -3 1946.95 131.442   2
  14   2  -3 1957.04 121.893   2
 -14   2   2 4398.73 364.188   7
  14  -2  -2 4740.28 202.503   2
  14   2  -2 4948.85 193.615   2
 -14   2   1 2040.48 256.226   7
  14  -2  -1 2101.13 140.592   2
  14   2  -1 1969.89 128.008   2
  14  -2   0 1253.09 113.685   2
  14   2   0 1330.13 111.770   2
  14  -2   1 6.33383 53.2990   2
  14   2   1 6.06230 45.2766   2
  14  -2   2 6619.07 254.806   2
  14   2   2 6531.56 241.440   2
  14  -2   3 202.766 69.8590   2
  14   2   3 172.127 58.1723   2
  14  -2   4 1832.66 123.611   2
  14   2   4 1614.14 114.033   2
  14  -2   5 289.954 53.1048   2
  14  -4 -13 1156.98 95.4162   6
  14  -4 -13 1375.18 105.498   2
 -14  -4  13 1206.74 108.062   9
 -14   4  13 1173.78 94.6260   9
 -14   4  12 860.071 96.2299   9
  14  -4 -12 875.634 100.215   2
  14  -4 -12 1016.96 98.6536   6
 -14  -4  12 906.990 103.599   9
  14  -4 -11 891.189 104.977   2
  14  -4 -11 695.373 91.0286   6
 -14  -4  11 566.112 92.0587   9
 -14   4  11 709.850 92.7618   9
  14  -4 -10 22.8193 65.6410   2
  14  -4 -10 43.4506 41.5692   6
 -14  -4  10 36.6445 53.6784   9
 -14   4  10-6.49413 46.0745   9
  14  -4  -9 10476.5 337.531   2
 -14  -4   9 10311.3 324.444   9
  14   4  -8 10490.5 343.097   8
  14  -4  -8 11083.0 345.069   2
 -14  -4   8 11032.0 318.842   9
  14   4  -7 4641.07 222.473   8
  14  -4  -7 5027.67 225.383   2
  14   4  -6 30.9061 56.4047   8
  14  -4  -6 3.63204 52.3111   2
  14   4  -5 1248.44 115.685   8
 -14   4   5 1460.40 228.776   7
  14  -4  -5 1427.15 118.354   2
  14   4  -4 1644.08 140.007   8
 -14   4   4 1585.39 237.897   7
  14  -4  -4 1542.27 123.963   2
  14   4  -4 1634.66 102.525   2
 -14   4   3 517.175 157.313   7
  14  -4  -3 473.152 77.6572   2
  14   4  -3 536.180 65.3730   2
 -14   4   2 2451.49 289.152   7
  14  -4  -2 2496.96 153.815   2
  14   4  -2 2488.37 132.918   2
 -14   4   1-67.1617 112.787   7
  14  -4  -1 26.0523 51.5229   2
  14   4  -1-3.31156 35.9997   2
  14   4   0 2393.46 138.127   2
 -14   4   0 1938.00 260.892   7
  14  -4   0 2574.46 159.778   2
  14   4   1 956.293 94.7053   2
  14  -4   1 990.161 107.477   2
  14  -4   2 1266.70 117.482   2
  14   4   2 1135.50 101.462   2
  14  -4   3 681.261 89.1912   2
  14   4   3 702.679 77.3235   2
  14   4   4-2.12383 33.0563   2
  14  -4   4 67.8857 49.8115   2
  14  -4   5 334.851 51.6064   2
  14  -6 -13 54.5587 38.5960   2
  14  -6 -13 73.9866 40.5308   6
 -14  -6  13-51.3230 46.1115   9
  14  -6 -12 2636.26 144.896   6
  14  -6 -12 2648.75 158.850   2
 -14  -6  12 2675.62 160.204   9
 -14   6  12 2429.90 138.703   9
 -14   6  11 155.228 59.7746   9
  14  -6 -11 234.301 70.0604   2
  14  -6 -11 173.684 56.7233   6
 -14  -6  11 287.960 80.3424   9
  14  -6 -10 2297.96 145.201   6
  14  -6 -10 2314.73 162.208   2
 -14  -6  10 2472.80 167.209   9
 -14   6  10 2010.81 134.122   9
  14  -6  -9 18192.4 464.130   2
 -14  -6   9 18300.6 454.100   9
  14   6  -8 8031.61 305.318   8
  14  -6  -8 8668.38 309.027   2
 -14  -6   8 8103.86 279.001   9
  14   6  -7 1049.27 121.455   8
  14  -6  -7 1361.39 129.983   2
 -14  -6   7 1118.77 106.523   9
  14   6  -6 129.285 67.2585   8
 -14   6   6 166.953 103.700   7
  14  -6  -6 96.2219 64.8621   2
  14   6  -5 5462.36 244.818   8
 -14   6   5 5320.36 424.909   7
  14  -6  -5 5736.97 234.369   2
  14  -6  -5 5143.96 187.846   4
  14  -6  -4 143.711 43.1038   4
  14   6  -4 189.171 69.1741   8
 -14   6   4-24.3077 85.3073   7
  14  -6  -4 307.910 74.1699   2
 -14   6   3 2068.89 269.856   7
  14  -6  -3 2453.53 155.982   2
  14  -6  -3 2288.66 124.221   4
 -14   6   2 6591.17 481.890   7
  14  -6  -2 6096.10 242.690   2
  14  -6  -2 6198.36 205.010   4
 -14   6   1 1123.27 208.947   7
  14  -6  -1 1772.04 131.844   2
  14  -6  -1 1419.46 98.9880   4
  14  -6   0 6992.30 212.995   4
  14  -6   0 7081.79 257.838   2
  14  -6   1 21264.6 387.805   4
  14  -6   1 21760.6 475.729   2
  14  -6   2 1011.06 105.412   2
  14  -6   2 1014.34 77.8683   4
  14  -6   3 604.121 78.2517   2
  14  -6   4 1489.72 104.205   2
 -14   8  12-8.75079 34.6441   9
  14  -8 -12-38.3768 44.5151   2
  14  -8 -12 38.4157 33.8883   6
 -14   8  11 853.544 85.4902   9
  14  -8 -11 982.880 104.589   2
  14  -8 -11 885.775 87.8337   6
 -14  -8  11 1191.56 115.794   9
  14  -8 -10 3328.78 187.885   2
 -14  -8  10 3103.35 182.223   9
  14  -8  -9 3357.35 195.131   2
 -14  -8   9 3544.34 194.523   9
  14   8  -8 603.200 98.5301   8
  14  -8  -8 808.040 106.088   2
 -14  -8   8 695.067 95.0774   9
  14   8  -7 65.7415 61.1779   8
  14  -8  -7 169.466 68.5773   2
 -14  -8   7 162.961 62.1550   9
  14   8  -6 877.212 110.431   8
 -14   8   6 836.393 190.595   7
  14  -8  -6 944.762 108.729   2
  14  -8  -5 720.274 82.9888   4
  14   8  -5 655.759 98.6781   8
 -14   8   5 655.762 179.999   7
  14  -8  -5 630.967 90.9129   2
  14  -8  -4 30.2323 42.5857   4
  14   8  -4 12.1080 56.3731   8
 -14   8   4-24.4365 94.5722   7
  14  -8  -4 39.7219 53.6422   2
 -14   8   3 1333.78 233.651   7
  14  -8  -3 1443.30 122.625   2
  14  -8  -3 1294.89 106.558   4
  14  -8  -2 152.758 47.6993   4
  14  -8  -2 184.594 67.0383   2
  14  -8  -1 482.153 71.1432   4
  14  -8  -1 461.473 77.2765   2
  14  -8   0-24.4832 41.3306   4
  14  -8   0-0.64164 51.5785   2
  14  -8   1 2048.61 140.205   2
  14  -8   1 2106.29 118.703   4
  14  -8   2 2200.66 114.758   4
  14  -8   2 2101.31 137.086   2
  14  -8   3 184.782 52.0150   2
  14  -8   4 26.7639 33.1454   2
  14  10 -12 386.605 64.1600   8
 -14 -10  12 454.371 68.9304   9
  14  10 -11-8.01793 51.6014   8
  14 -10 -11 32.3623 44.5088   2
 -14 -10  11 99.6867 52.2637   9
  14  10 -10 117.330 62.1768   8
  14 -10 -10-31.1070 47.8100   2
 -14 -10  10-8.30721 49.3294   9
  14  10  -9 233.674 81.2411   8
  14 -10  -9 235.798 71.4499   2
 -14 -10   9 217.144 68.8146   9
  14  10  -8-0.61950 58.0885   8
  14 -10  -8 35.0733 50.7536   2
 -14 -10   8 52.5677 53.9165   9
  14  10  -7 1863.27 151.931   8
  14 -10  -7 2121.09 151.965   2
  14  10  -6 6341.65 268.770   8
  14 -10  -6 6839.61 258.721   2
  14 -10  -6 6414.77 243.169   4
  14  10  -5 2410.24 168.860   8
  14 -10  -5 2097.07 145.212   2
  14 -10  -5 2152.22 142.172   4
  14  10  -4 9506.64 330.477   8
  14 -10  -4 9810.63 306.018   2
  14 -10  -4 9661.26 296.158   4
  14 -10  -3 164.290 55.1070   4
  14 -10  -3-28.3841 46.1999   2
  14 -10  -2 1925.94 135.218   2
  14 -10  -2 1996.70 134.051   4
  14 -10  -1 2174.19 139.242   2
  14 -10  -1 2192.52 140.836   4
  14 -10   0 321.651 60.4859   4
  14 -10   0 311.696 57.2933   2
  14 -10   1 79.0244 39.1303   4
  14 -10   1 83.1160 49.5834   2
  14 -10   2 6644.01 196.622   4
  14 -10   2 5972.05 203.343   2
  14 -10   3 547.437 61.3681   2
  14  12 -11 1624.89 115.993   8
 -14 -12  11 1319.60 103.627   9
  14  12 -10 2543.64 154.520   8
  14 -12 -10 2436.61 133.600   2
 -14 -12  10 2517.44 151.033   9
  14  12  -9 3.45101 54.7883   8
  14 -12  -9 49.2096 43.1229   2
 -14 -12   9-4.06450 48.0514   9
  14  12  -8 654.455 94.4843   8
  14 -12  -8 452.184 71.8915   2
 -14 -12   8 555.486 86.3367   9
  14  12  -7 342.471 82.1871   8
  14 -12  -7 424.778 69.6952   2
  14  12  -6 2078.48 153.551   8
  14 -12  -6 2323.58 143.739   2
  14 -12  -6 2149.00 144.584   4
  14  12  -5 1452.32 129.303   8
  14 -12  -5 1537.15 117.488   2
  14 -12  -5 1589.63 127.002   4
  14 -12  -4 111.816 50.4708   4
  14 -12  -4 56.5399 40.2745   2
  14 -12  -3 3474.43 169.623   2
  14 -12  -3 3656.80 181.656   4
  14 -12  -2 8662.28 262.367   2
  14 -12  -2 9035.52 282.896   4
  14 -12  -1 443.752 73.3641   4
  14 -12  -1 454.456 68.6161   2
  14 -12   0 676.367 73.4715   2
  14 -12   0 823.317 86.1482   4
  14 -12   1 185.261 43.9997   4
  14 -12   2 3079.51 124.840   4
  14  14  -9-18.3280 42.1087   8
  14 -14  -9-26.5132 38.7943   4
  14 -14  -8 120.813 49.8017   4
  14  14  -8 227.235 63.0665   8
 -14 -14   8 115.184 58.6581   9
  14 -14  -7 76.4775 48.4905   4
  14  14  -7 92.6082 48.9885   8
  14  14  -6 1402.94 116.722   8
  14 -14  -6 1588.24 120.482   4
  14 -14  -5 2524.05 151.164   4
  14 -14  -4 778.810 99.1098   4
  14 -14  -3 1057.45 102.636   4
  14 -14  -2 8074.96 258.545   4
  14 -14  -1 547.192 72.9663   4
  14 -14   0 143.967 43.1159   4
  14 -14   1 5.34678 28.0333   4
  14 -16  -8 487.924 62.2557   4
 -14 -16   7 830.260 87.6480   9
  14 -16  -7 806.411 79.5923   4
  14 -16  -6 260.647 54.3314   4
  14 -16  -5 235.109 57.1478   4
  14 -16  -4 5766.50 208.245   4
  14 -16  -3 646.082 74.7055   4
  14 -16  -2 66.5116 37.0649   4
  14 -16  -1 4.89509 30.4819   4
  15  -1 -13 506.466 65.0591   2
 -15  -1  13 368.503 63.6885   9
 -15   1  13 414.556 63.1971   9
  15  -1 -12 28.4028 47.9571   2
  15   1 -12 48.5725 42.0108   2
 -15  -1  12-5.12923 45.5048   9
 -15   1  12 8.44116 46.6601   9
  15  -1 -11-36.3533 53.3486   2
  15   1 -11 140.526 57.6792   2
 -15  -1  11-1.99348 50.7164   9
 -15   1  11 40.9089 48.2021   9
  15   1 -10 3959.09 187.859   8
  15  -1 -10 4387.31 208.592   2
  15   1 -10 4530.24 199.330   2
 -15  -1  10 4134.91 199.105   9
 -15   1  10 4247.48 197.517   9
  15   1  -9 972.250 100.997   8
  15  -1  -9 974.011 100.148   2
  15   1  -9 1034.14 101.557   2
  15   1  -8 25915.4 534.004   8
  15  -1  -8 25689.7 498.746   8
  15  -1  -8 26591.2 535.995   2
  15   1  -8 26576.0 513.707   2
  15   1  -7 2080.79 147.823   8
  15  -1  -7 2078.42 135.839   8
  15  -1  -7 2331.22 148.126   2
  15   1  -7 2279.05 139.091   2
  15   1  -6 5600.01 233.661   8
  15  -1  -6 5544.16 221.537   8
  15  -1  -6 5703.67 230.055   2
  15   1  -6 5784.97 217.196   2
  15   1  -5 557.354 88.8421   8
 -15  -1   5 590.109 152.131   7
 -15   1   5 389.174 137.217   7
  15  -1  -5 598.498 84.7077   2
  15   1  -5 723.574 85.5051   2
 -15  -1   4 857.389 165.795   7
 -15   1   4 1135.51 202.110   7
  15  -1  -4 1259.39 108.444   2
  15   1  -4 1299.65 108.340   2
 -15   1   3 4928.39 385.613   7
  15  -1  -3 5103.04 216.337   2
  15   1  -3 5129.48 207.618   2
 -15   1   2 1713.82 229.814   7
  15  -1  -2 1745.41 130.444   2
  15   1  -2 1751.87 124.107   2
  15  -1  -1 309.824 70.7268   2
  15   1  -1 286.490 61.8959   2
  15   1   0 2977.83 168.703   2
  15  -1   0 3043.32 169.688   2
  15  -1   1 133.349 63.0589   2
  15   1   1 118.329 62.4792   2
  15  -1   2 7391.85 260.028   2
  15   1   2 7531.15 257.468   2
  15  -1   3 2.84359 44.3572   2
  15   1   3 0.61210 47.5204   2
  15  -1   4 3396.74 150.920   2
  15   1   4 3203.62 141.076   2
 -15   3  13 256.868 52.8596   9
  15  -3 -13 193.915 47.8333   2
 -15  -3  13 173.296 52.2695   9
  15   3 -12 5081.31 194.743   8
  15  -3 -12 5064.63 202.148   6
  15  -3 -12 5760.44 224.997   2
 -15  -3  12 4906.49 211.020   9
 -15   3  12 4566.75 191.407   9
  15   3 -11 256.583 65.9973   8
  15  -3 -11 365.392 85.4031   2
  15  -3 -11 202.677 56.8578   6
 -15  -3  11 282.681 71.0549   9
 -15   3  11 167.906 51.6475   9
  15   3 -10 8263.62 292.361   8
  15  -3 -10 9147.21 310.688   2
 -15  -3  10 8860.23 296.075   9
  15   3  -9 556.358 88.3857   8
  15  -3  -9 752.688 102.904   2
 -15  -3   9 742.320 91.7600   9
  15   3  -8 6816.44 270.287   8
  15  -3  -8 6995.58 268.137   2
  15   3  -7 3479.59 195.040   8
  15  -3  -7 3826.83 195.448   2
  15   3  -7 3743.60 164.813   2
  15   3  -6 12048.7 365.978   8
  15  -3  -6 12602.9 358.578   2
  15   3  -6 13495.8 321.682   2
  15   3  -5 1574.70 136.119   8
 -15   3   5 1628.50 241.401   7
  15  -3  -5 1608.04 127.013   2
  15   3  -5 1631.42 111.277   2
 -15   3   4 713.532 179.155   7
  15  -3  -4 755.458 96.0405   2
  15   3  -4 763.814 83.7049   2
 -15   3   3 2892.16 314.390   7
  15  -3  -3 3458.41 184.783   2
  15   3  -3 3724.17 167.092   2
  15  -3  -2 87.0657 57.4947   2
  15   3  -2 102.716 48.2544   2
 -15   3   1 1231.56 200.844   7
  15  -3  -1 1429.96 125.380   2
  15   3  -1 1389.23 109.611   2
  15   3   0 4967.39 205.418   2
  15  -3   0 4866.84 215.924   2
  15  -3   1 974.824 105.818   2
  15   3   1 870.322 91.4853   2
  15  -3   2 14189.9 368.692   2
  15   3   2 13533.9 337.805   2
  15  -3   3 133.322 63.4230   2
  15   3   3 182.990 56.6847   2
  15  -3   4 5.62559 40.4383   2
  15  -5 -13 1415.65 102.840   2
 -15  -5  13 1435.66 103.855   9
 -15   5  12 704.471 75.7281   9
  15   5 -12 652.465 81.4718   8
  15  -5 -12 637.608 71.6773   6
  15  -5 -12 974.669 99.4955   2
 -15  -5  12 687.091 84.8745   9
  15   5 -11 1487.79 126.698   8
  15  -5 -11 1719.30 133.488   2
 -15  -5  11 1778.78 135.149   9
  15   5 -10 369.198 83.0478   8
  15  -5 -10 379.823 82.1825   2
 -15  -5  10 376.859 75.8688   9
  15   5  -9 38.9856 62.1665   8
  15  -5  -9 73.4730 68.7822   2
 -15  -5   9 13.3823 45.8893   9
  15   5  -8 907.544 111.457   8
  15  -5  -8 829.728 105.555   2
  15   5  -7 1783.90 151.003   8
 -15   5   7 1706.59 263.769   7
  15  -5  -7 1790.01 143.332   2
  15   5  -6 1481.86 138.483   8
 -15   5   6 1632.05 251.602   7
  15  -5  -6 1845.35 142.725   2
  15   5  -5 534.214 94.2126   8
 -15   5   5 575.730 156.934   7
  15  -5  -5 617.958 92.4263   2
 -15   5   4 6664.72 480.690   7
  15  -5  -4 6615.92 261.638   2
 -15   5   3 369.872 134.193   7
  15  -5  -3 595.273 89.2811   2
 -15   5   2 168.794 93.4286   7
  15  -5  -2 287.292 75.4052   2
  15  -5  -1 2215.57 148.032   2
  15   5   0 7300.68 232.636   2
  15  -5   0 7207.72 266.732   2
  15  -5   1 153.065 63.1057   2
  15   5   1 73.9314 39.8221   2
  15  -5   2 6.49677 47.9659   2
  15   5   2 8.76220 36.9977   2
  15  -5   3 178.064 54.6553   2
  15  -5   4 479.473 61.1134   2
  15   7 -12 1510.26 115.548   8
  15  -7 -12 1719.71 120.888   2
 -15  -7  12 1431.97 112.622   9
  15   7 -11 1274.75 121.868   8
  15  -7 -11 1460.16 121.631   2
 -15  -7  11 1253.61 115.468   9
  15   7 -10-38.7885 56.6305   8
  15  -7 -10-47.5528 70.0744   2
 -15  -7  10 118.057 60.3750   9
  15   7  -9 804.093 107.524   8
  15  -7  -9 938.711 109.955   2
 -15  -7   9 904.339 106.758   9
  15   7  -8 6618.02 280.341   8
  15  -7  -8 7579.52 289.257   2
 -15  -7   8 7030.91 252.502   9
  15   7  -7 261.001 76.8232   8
  15  -7  -7 287.288 77.0989   2
  15   7  -6 1638.98 148.579   8
  15  -7  -6 1808.18 142.859   2
  15  -7  -6 1780.84 115.314   4
  15   7  -5 3734.93 214.012   8
 -15   7   5 3576.10 362.820   7
  15  -7  -5 4139.48 207.939   2
  15  -7  -5 3808.54 165.620   4
 -15   7   4 8405.24 545.351   7
  15  -7  -4 8777.94 298.672   2
  15  -7  -4 8082.69 243.167   4
  15  -7  -3 137.850 42.6401   4
  15  -7  -3 145.424 63.3925   2
  15  -7  -2 2552.21 160.235   2
  15  -7  -2 2554.02 132.154   4
  15  -7  -1 27.4715 32.0718   4
  15  -7  -1 35.3420 50.1921   2
  15  -7   0 192.571 42.5396   4
  15  -7   0 342.321 71.1504   2
  15  -7   1 306.432 67.7679   2
  15  -7   2 1592.33 116.442   2
  15  -7   3 540.386 67.2590   2
  15   9 -12 1088.97 94.7978   8
  15  -9 -12 1166.04 90.9796   2
  15   9 -11 23.8165 47.0591   8
  15  -9 -11-38.0601 45.2713   2
 -15  -9  11 21.5111 42.6513   9
  15   9 -10 2710.67 172.466   8
  15  -9 -10 2689.70 161.976   2
 -15  -9  10 2445.83 154.231   9
  15   9  -9 885.893 110.526   8
  15  -9  -9 1097.33 114.762   2
 -15  -9   9 864.293 95.5935   9
  15   9  -8 3071.57 192.485   8
  15  -9  -8 3379.54 189.568   2
 -15  -9   8 3187.57 173.941   9
  15   9  -7 1218.26 129.963   8
  15  -9  -7 1336.79 125.306   2
  15  -9  -6 410.341 67.5713   4
  15   9  -6 313.255 77.4165   8
  15  -9  -6 449.192 81.3646   2
  15   9  -5 1917.26 159.227   8
  15  -9  -5 1966.82 144.877   2
  15  -9  -5 2000.02 129.581   4
  15  -9  -4 1527.98 124.866   2
  15  -9  -4 1525.41 113.496   4
  15  -9  -3 33.3847 40.6720   4
  15  -9  -3 121.935 60.0887   2
  15  -9  -2 1019.43 103.399   2
  15  -9  -2 947.979 90.9441   4
  15  -9  -1 181.628 50.0692   4
  15  -9  -1 209.201 74.0142   2
  15  -9   0 638.273 68.1317   4
  15  -9   0 521.605 72.9648   2
  15  -9   1 645.378 63.3221   4
  15  -9   1 621.315 77.9119   2
  15  -9   2 926.541 83.8232   2
  15  11 -11 1.64199 40.9107   8
  15 -11 -11-19.1680 34.2421   2
 -15 -11  11 19.1226 40.8964   9
  15  11 -10 103.525 54.6314   8
  15 -11 -10-75.4216 48.5233   2
 -15 -11  10 28.0873 42.3412   9
  15  11  -9 3397.56 188.136   8
  15 -11  -9 3339.38 168.600   2
 -15 -11   9 3108.04 168.161   9
  15  11  -8 2367.20 163.855   8
  15 -11  -8 2310.61 144.806   2
 -15 -11   8 2242.16 145.668   9
  15 -11  -7-5.45050 44.0799   4
  15  11  -7-22.1392 54.1259   8
  15 -11  -7 58.5083 49.7271   2
  15  11  -6 1336.39 126.373   8
  15 -11  -6 1209.08 110.004   2
  15 -11  -6 1229.91 106.890   4
  15  11  -5 2627.33 173.314   8
  15 -11  -5 2937.26 163.904   2
  15 -11  -5 2584.70 149.296   4
  15 -11  -4 65.5217 47.0996   4
  15 -11  -4 143.019 53.9170   2
  15 -11  -3 427.427 67.7458   4
  15 -11  -3 493.978 86.4511   2
  15 -11  -2 486.638 71.8424   4
  15 -11  -2 375.844 68.1629   2
  15 -11  -1 367.629 56.7437   4
  15 -11  -1 364.742 60.7608   2
  15 -11   0 1302.56 91.1484   4
  15 -11   0 1274.30 97.7502   2
  15 -11   1 956.219 72.3720   4
  15 -11   1 826.745 75.1760   2
  15  13 -10 245.958 57.1555   8
  15  13  -9 1808.81 126.457   8
  15 -13  -9 1826.94 106.905   2
 -15 -13   9 1617.81 113.437   9
  15 -13  -9 1878.98 113.970   4
  15 -13  -8-49.3730 44.1879   4
  15  13  -8-89.9326 54.7847   8
  15 -13  -8-28.9656 37.2772   2
 -15 -13   8 0.61781 39.0191   9
  15 -13  -7 391.674 63.8775   4
  15  13  -7 640.509 87.8172   8
  15 -13  -7 483.285 68.0056   2
  15 -13  -6 125.601 48.3825   4
  15  13  -6 129.075 57.3615   8
  15 -13  -6 156.284 48.6924   2
  15 -13  -5 8024.19 246.575   2
  15 -13  -5 8334.73 267.145   4
  15 -13  -4 209.033 59.6292   4
  15 -13  -4 139.523 41.1243   2
  15 -13  -3 5254.19 186.753   2
  15 -13  -3 5654.72 212.034   4
  15 -13  -2 23.7985 42.3969   4
  15 -13  -1 5200.58 185.407   4
  15 -13   0-19.3452 28.5072   4
  15 -15  -8 81.5699 38.2247   4
  15 -15  -7 187.625 48.8034   4
  15  15  -7 113.724 43.6137   8
  15 -15  -6 45.1983 34.9666   4
  15 -15  -5-1.55284 40.1817   4
  15 -15  -4 10549.5 281.817   4
  15 -15  -3 34.2041 38.8125   4
  15 -15  -2 266.321 48.6783   4
  15 -15  -1 723.154 65.0238   4
  16   0 -12-29.4276 41.5464   2
 -16   0  12-61.8811 43.9845   9
  16   0 -11-18.4947 42.2633   2
  16   0 -10 3767.73 185.548   2
  16   0  -9 48.1642 48.5256   8
  16   0  -9 47.0731 47.9640   2
  16   0  -8 2647.94 158.393   8
  16   0  -8 2749.04 161.573   2
  16   0  -7-18.4291 46.1086   8
  16   0  -7 61.9691 46.6755   2
 -16   0   6 600.004 170.663   7
  16   0  -6 284.501 65.1243   2
 -16   0   5 337.686 176.875   7
  16   0  -5 17.8636 49.8063   2
 -16   0   4 3588.64 335.648   7
  16   0  -4 4074.21 193.009   2
  16   0  -3 46.6511 48.1200   2
  16   0  -2 135.313 54.5807   2
  16   0  -1-45.2001 50.2427   2
  16   0   0 6001.86 238.508   2
  16   0   1 85.6327 56.2041   2
  16   0   2 563.855 77.1892   2
  16   0   3-30.5697 42.0129   2
  16  -2 -12 1223.47 105.033   2
 -16  -2  12 1061.42 95.2810   9
  16   2 -11-24.4995 43.3092   8
  16  -2 -11 67.1492 47.7816   2
 -16  -2  11-17.1439 46.1849   9
  16   2 -10 4750.12 211.522   8
  16  -2 -10 5155.15 227.685   2
  16   2 -10 5177.20 199.380   2
  16   2  -9 30095.0 592.032   8
  16  -2  -9 31318.4 604.924   2
  16   2  -9 31006.8 549.229   2
  16   2  -8 8715.67 303.588   8
  16  -2  -8 9674.53 312.613   2
  16   2  -8 8995.57 271.719   2
  16   2  -7 14962.5 410.956   8
  16  -2  -7 16892.6 419.670   2
  16   2  -7 16355.8 374.290   2
  16   2  -6 1352.79 128.743   8
 -16   2   6 1100.18 209.878   7
  16  -2  -6 1341.86 117.575   2
  16   2  -6 1410.78 111.473   2
 -16   2   5 3897.43 368.168   7
  16  -2  -5 3891.83 197.782   2
  16   2  -5 4324.33 187.967   2
 -16   2   4 2415.13 287.524   7
  16  -2  -4 2234.39 149.180   2
  16   2  -4 2224.56 137.713   2
 -16   2   3 3112.92 328.793   7
  16  -2  -3 3369.30 182.982   2
  16   2  -3 4181.77 187.041   2
  16  -2  -2 528.568 83.9283   2
  16   2  -2 788.499 87.0256   2
  16  -2  -1 1515.55 125.676   2
  16   2  -1 1500.28 116.563   2
  16   2   0 12372.3 332.471   2
  16  -2   0 12008.5 345.598   2
  16  -2   1 1361.65 115.242   2
  16   2   1 1416.63 113.308   2
  16  -2   2 310.343 65.9610   2
  16   2   2 179.287 52.8154   2
  16  -2   3 419.299 63.6037   2
  16   2   3 305.340 52.4039   2
  16   4 -12-13.0463 37.2567   8
  16  -4 -12 161.348 53.1772   2
 -16  -4  12 144.211 47.3939   9
  16   4 -11-50.1280 52.1688   8
  16  -4 -11-15.6105 47.3736   2
 -16  -4  11-95.6016 52.2554   9
  16   4 -10 84.3161 57.0919   8
  16  -4 -10 96.3545 63.3201   2
  16   4  -9 1833.02 145.645   8
  16  -4  -9 1782.17 143.374   2
  16   4  -8 3265.30 194.728   8
  16  -4  -8 3155.85 183.404   2
  16   4  -7 1984.95 158.071   8
  16  -4  -7 2405.75 160.897   2
  16   4  -6 357.774 87.9641   8
  16  -4  -6 342.913 79.8145   2
 -16   4   5 3140.71 337.228   7
  16  -4  -5 3324.69 186.302   2
 -16   4   4 13203.9 673.322   7
  16  -4  -4 13034.0 371.931   2
  16  -4  -3 3472.78 187.436   2
  16   4  -3 3481.80 157.334   2
  16  -4  -2 348.671 76.1019   2
  16   4  -2 341.990 61.8798   2
  16   4  -1 927.650 92.7728   2
  16  -4  -1 1163.70 117.152   2
  16  -4   0 666.104 90.0289   2
  16   4   0 681.314 78.9091   2
  16  -4   1 3366.91 175.727   2
  16   4   1 3298.47 154.066   2
  16  -4   2 726.403 87.0312   2
  16   4   2 727.683 71.6931   2
  16  -4   3 92.1676 43.3240   2
  16   6 -12-28.1805 39.6672   8
  16  -6 -12 19.3728 41.3725   2
 -16  -6  12-4.67577 39.2333   9
  16   6 -11 473.858 80.7847   8
  16  -6 -11 476.486 79.4871   2
 -16  -6  11 390.578 65.6350   9
  16   6 -10 450.890 82.3427   8
  16  -6 -10 460.841 79.0834   2
 -16  -6  10 418.922 66.7974   9
  16   6  -9 2894.42 181.198   8
  16  -6  -9 3458.53 193.714   2
  16   6  -8 890.733 114.338   8
  16  -6  -8 1102.01 117.937   2
  16   6  -7 204.694 74.8918   8
  16  -6  -7 86.3583 58.1817   2
  16   6  -6 1235.26 134.480   8
  16  -6  -6 1458.99 132.325   2
  16   6  -5 388.998 92.1981   8
  16  -6  -5 401.508 80.9833   2
  16  -6  -4 4056.40 204.821   2
  16  -6  -3 5684.46 239.332   2
  16  -6  -2 2462.84 158.286   2
  16  -6  -1 1537.28 123.407   2
  16  -6   0 1389.97 117.917   2
  16  -6   1 222.852 63.1703   2
  16  -6   2 230.122 57.4087   2
  16  -6   3 465.520 59.2539   2
  16   8 -12 236.391 53.1742   8
  16  -8 -12 217.076 50.1860   2
  16   8 -11 717.649 88.8826   8
  16  -8 -11 680.959 82.0052   2
 -16  -8  11 664.660 80.0768   9
  16   8 -10 1505.48 128.441   8
  16  -8 -10 1486.57 122.920   2
 -16  -8  10 1528.29 114.716   9
  16   8  -9 2686.18 175.744   8
  16  -8  -9 2906.74 173.797   2
  16   8  -8 9441.43 333.918   8
  16  -8  -8 9596.69 320.299   2
  16  -8  -7 575.318 68.8591   4
  16   8  -7 571.357 98.8299   8
  16  -8  -7 791.504 103.480   2
  16   8  -6 847.044 115.721   8
  16  -8  -6 744.415 95.7418   2
  16  -8  -6 812.818 81.0948   4
  16  -8  -5 230.085 52.5008   4
  16   8  -5 285.669 83.0599   8
  16  -8  -5 272.693 66.3258   2
  16  -8  -4 150.284 46.1720   4
  16  -8  -4 104.402 60.8570   2
  16  -8  -3 68.1752 37.5003   4
  16  -8  -3 183.875 62.3202   2
  16  -8  -2 116.828 54.7768   2
  16  -8  -1 1689.13 126.522   2
  16  -8   0 776.312 87.5498   2
  16  -8   1 14.6164 42.8518   2
  16  -8   2 664.339 69.6738   2
  16  10 -11 764.771 84.8409   8
  16 -10 -11 741.683 76.5780   2
  16  10 -10-51.1416 52.4295   8
  16 -10 -10 23.5813 41.7980   2
 -16 -10  10-20.7004 39.9785   9
  16  10  -9 1204.77 116.308   8
  16 -10  -9 1163.34 104.776   2
  16 -10  -9 1042.84 88.2855   4
  16  10  -8 1682.07 139.367   8
  16 -10  -8 1664.64 130.730   2
  16 -10  -8 1689.86 113.298   4
  16  10  -7 1181.40 120.461   8
  16 -10  -7 1330.09 122.057   2
  16 -10  -7 1244.78 99.2045   4
  16 -10  -6 420.701 67.1253   4
  16  10  -6 423.286 84.7950   8
  16 -10  -6 363.936 76.5441   2
  16 -10  -5 2287.79 147.343   2
  16 -10  -5 2180.85 130.972   4
  16 -10  -4 7522.98 262.486   2
  16 -10  -4 7714.56 243.652   4
  16 -10  -3 192.011 56.1026   4
  16 -10  -3 127.279 52.8412   2
  16 -10  -2 1113.74 99.2664   2
  16 -10  -2 1054.23 86.6555   4
  16 -10  -1 62.8389 35.0627   4
  16 -10  -1 84.4922 48.1669   2
  16 -10   0 5706.18 169.369   4
  16 -10   0 5583.96 197.836   2
  16 -10   1 46.0497 33.5404   2
  16  12 -10 1873.35 122.106   8
  16  12  -9 1659.01 121.996   8
  16 -12  -9 1524.35 102.209   2
  16 -12  -9 1632.87 102.812   4
  16 -12  -8 109.463 47.0702   4
  16  12  -8 7.78402 47.1256   8
  16 -12  -8 94.4409 49.8044   2
  16  12  -7 2297.53 152.498   8
  16 -12  -7 2474.37 139.912   2
  16 -12  -7 2512.64 136.290   4
  16 -12  -6 276.483 55.7552   4
  16  12  -6-22.6267 53.3732   8
  16 -12  -6 237.361 61.3241   2
  16 -12  -5 1316.42 103.773   2
  16 -12  -5 1308.86 101.632   4
  16 -12  -4 283.913 58.0200   4
  16 -12  -4 288.448 61.2416   2
  16 -12  -3 1669.92 110.429   2
  16 -12  -3 1608.21 108.264   4
  16 -12  -2-43.8685 39.3579   4
  16 -12  -2-20.4439 32.8506   2
  16 -12  -1 1147.95 80.2953   4
  16 -12  -1 1157.77 84.9547   2
  16 -12   0 1483.06 80.3554   4
  16  14  -8 1545.51 106.570   8
  16 -14  -8 1592.07 97.3944   4
  16 -14  -7 513.730 63.8805   4
  16 -14  -6 1930.76 114.947   4
  16 -14  -5 348.467 56.4794   4
  16 -14  -4 12107.0 290.496   4
  16 -14  -3 133.312 39.2288   4
  16 -14  -2 363.660 49.0716   4
  17  -1 -12 2480.54 131.359   2
  17  -1 -11 120.319 54.1196   2
  17   1 -11 60.5470 36.0067   2
  17  -1 -10 1734.73 126.009   2
  17   1 -10 1965.03 125.346   2
  17   1  -9 1355.18 113.373   8
  17  -1  -9 1161.15 107.849   2
  17   1  -9 1206.31 103.556   2
  17   1  -8 10.6685 48.4032   8
  17  -1  -8 20.9928 46.6497   2
  17   1  -8 3.99801 43.3751   2
  17  -1  -7 125.907 53.3071   2
  17   1  -7 159.285 47.8746   2
  17  -1  -6 4012.18 194.526   2
  17   1  -6 4329.83 191.615   2
  17  -1  -5 1647.79 129.804   2
  17   1  -5 1581.96 119.761   2
  17  -1  -4 112.162 53.9985   2
  17   1  -4 214.094 56.5849   2
  17  -1  -3 993.899 104.387   2
  17   1  -3 1060.94 100.554   2
  17  -1  -2 13782.1 368.032   2
  17   1  -2 14074.8 360.057   2
  17   1  -1 987.097 101.849   2
  17  -1  -1 738.861 89.8427   2
  17  -1   0 9739.97 294.762   2
  17   1   0 9246.40 281.970   2
  17  -1   1 556.085 76.4910   2
  17   1   1 643.717 81.4558   2
  17  -1   2 45.4016 42.4140   2
  17   1   2 21.5979 38.0964   2
  17  -3 -12 281.655 53.4459   2
  17   3 -11 153.955 53.4868   8
  17  -3 -11 119.572 49.8556   2
  17   3 -10 1710.77 129.273   8
  17  -3 -10 1731.12 131.597   2
  17   3  -9 6701.11 264.139   8
  17  -3  -9 7649.37 275.657   2
  17   3  -8 5242.49 241.528   8
  17  -3  -8 5754.77 241.370   2
  17   3  -7 93.2627 63.2958   8
  17  -3  -7-1.10603 55.6059   2
  17  -3  -6 6376.64 257.151   2
  17  -3  -5 1280.52 120.553   2
  17   3  -5 1115.76 92.3559   2
  17  -3  -4 898.338 104.732   2
  17   3  -4 850.347 85.6847   2
  17  -3  -3 553.643 89.0594   2
  17   3  -3 507.930 71.7731   2
  17  -3  -2 784.821 96.8818   2
  17   3  -2 857.872 87.6533   2
  17  -3  -1 97.5776 54.8690   2
  17   3  -1 82.0144 50.1405   2
  17  -3   0 3115.37 170.394   2
  17   3   0 2984.34 150.345   2
  17  -3   1 901.792 92.3733   2
  17   3   1 1013.29 85.8948   2
  17  -3   2 126.981 45.6286   2
  17   3   2 142.560 41.2764   2
  17   5 -12 79.3460 40.9595   8
  17  -5 -12 84.1710 44.7015   2
  17   5 -11-50.9781 49.2489   8
  17  -5 -11-35.3902 45.6186   2
  17   5 -10 1959.82 143.693   8
  17  -5 -10 2151.56 146.352   2
  17   5  -9-11.0446 52.8147   8
  17  -5  -9 70.4265 54.6113   2
  17   5  -8 646.283 98.3655   8
  17  -5  -8 736.119 97.1444   2
  17   5  -7 1584.11 142.570   8
  17  -5  -7 1673.88 134.568   2
  17   5  -6 1078.20 125.185   8
  17  -5  -6 1097.62 117.893   2
  17  -5  -5-39.8667 57.8016   2
  17  -5  -4 4301.67 213.313   2
  17  -5  -3 309.876 74.5504   2
  17  -5  -2 813.689 99.9839   2
  17  -5  -1 242.122 63.7384   2
  17  -5   0 943.417 111.078   2
  17  -5   1-29.8561 41.2738   2
  17  -5   2 381.732 59.1930   2
  17   7 -11 1037.59 98.3137   8
  17  -7 -11 1335.04 106.631   2
  17   7 -10 8.25020 48.8879   8
  17  -7 -10-38.6549 48.9052   2
  17   7  -9 302.519 78.0295   8
  17  -7  -9 245.986 61.5727   2
  17   7  -8 8028.93 302.133   8
  17  -7  -8 8920.16 302.795   2
  17   7  -7 854.493 110.336   8
  17  -7  -7 1346.37 124.981   2
  17   7  -6 77.5871 64.4670   8
  17  -7  -6-9.11731 60.2081   2
  17  -7  -5 532.537 84.4851   2
  17  -7  -4 174.921 61.9262   2
  17  -7  -3 85.2996 58.3717   2
  17  -7  -2 1770.75 132.549   2
  17  -7  -1 1031.10 100.875   2
  17  -7   0 834.692 87.0865   2
  17  -7   1 198.786 48.9112   2
  17   9 -11 488.839 68.5940   8
  17  -9 -11 400.499 59.0535   2
  17   9 -10-116.102 58.1418   8
  17  -9 -10-36.7589 47.5842   2
  17   9  -9 268.321 71.4424   8
  17  -9  -9 187.826 59.8129   2
  17   9  -8 418.079 84.8421   8
  17  -9  -8 386.757 80.1020   2
  17   9  -7 120.670 64.2540   8
  17  -9  -7 123.143 56.1678   2
  17  -9  -6 3769.98 191.046   2
  17  -9  -5 4132.04 197.351   2
  17  -9  -4 1023.45 103.737   2
  17  -9  -3 779.941 89.0256   2
  17  -9  -2 409.204 71.3822   2
  17  -9  -1 898.878 95.1771   2
  17  -9   0 5530.87 192.426   2
  17  11 -10 1063.97 93.2204   8
  17  11  -9 90.7397 50.7462   8
  17 -11  -9 27.2105 36.9123   2
  17 -11  -8 167.050 45.8569   4
  17  11  -8 27.7790 46.7925   8
  17 -11  -8 69.0684 45.5848   2
  17 -11  -7 28.0659 33.6954   4
  17  11  -7 31.1244 52.7403   8
  17 -11  -7 2.67919 40.7449   2
  17 -11  -6 164.893 44.5679   4
  17 -11  -6 245.030 56.9248   2
  17 -11  -5 2111.85 133.722   2
  17 -11  -5 2326.52 122.552   4
  17 -11  -4 621.597 65.6316   4
  17 -11  -4 677.929 78.8146   2
  17 -11  -3-9.53399 31.1443   4
  17 -11  -3 1.07385 34.9234   2
  17 -11  -2 73.8372 34.3173   4
  17 -11  -2 48.4172 34.8815   2
  17 -11  -1 37.7910 35.0073   2
  17 -13  -7 135.114 36.2198   4
  17 -13  -7 83.6835 32.2780   2
  17 -13  -6 454.115 56.7308   4
  17 -13  -6 293.779 51.9166   2
  17 -13  -5 434.658 55.0649   4
  17 -13  -5 340.928 50.5431   2
  17 -13  -4 829.375 72.0202   4
  17 -13  -3 239.837 39.5275   4
  18   0 -11 68.4804 40.7995   2
  18   0 -10 3017.46 152.764   2
  18   0  -9-11.6694 42.6854   2
  18   0  -8 3171.55 164.238   2
  18   0  -7-16.4461 47.8939   2
  18   0  -6 48.6119 43.4633   2
  18   0  -5 28.1963 45.4086   2
  18   0  -4 1750.06 126.466   2
  18   0  -3 69.6479 52.5982   2
  18   0  -2 18.6790 41.5818   2
  18   0  -1 46.8710 49.1983   2
  18   0   0 5163.67 198.578   2
  18   0   1 7.39588 37.0875   2
  18  -2 -12 29.5705 36.4190   2
  18  -2 -11-15.7814 37.8699   2
  18   2 -10 754.048 84.8081   8
  18  -2 -10 663.644 80.2976   2
  18   2  -9 11671.3 333.808   8
  18  -2  -9 12063.5 335.857   2
  18  -2  -8-14.6982 44.9674   2
  18   2  -8 2.34965 35.1667   2
  18  -2  -7 1686.89 132.962   2
  18   2  -7 1713.99 112.863   2
  18  -2  -6 4462.08 205.394   2
  18   2  -6 4487.38 185.071   2
  18  -2  -5 3046.47 172.335   2
  18   2  -5 2837.30 150.456   2
  18  -2  -4 841.370 98.4270   2
  18   2  -4 696.796 79.1563   2
  18  -2  -3 2641.95 160.424   2
  18   2  -3 2854.05 149.991   2
  18   2  -2 4678.30 191.774   2
  18  -2  -2 4634.84 204.597   2
  18  -2  -1 2701.78 154.686   2
  18   2  -1 2687.17 142.835   2
  18  -2   0 297.993 59.8667   2
  18   2   0 227.493 52.5914   2
  18  -2   1 407.653 61.2912   2
  18   2   1 457.817 58.8013   2
  18  -4 -12 136.129 41.4474   2
  18   4 -11 7967.20 247.432   8
  18  -4 -11 9004.75 267.891   2
  18   4 -10 1164.90 107.283   8
  18  -4 -10 1566.84 122.407   2
  18   4  -9 64.4147 55.9146   8
  18  -4  -9 90.5322 50.8944   2
  18   4  -8-48.6525 53.8738   8
  18  -4  -8-18.6589 49.7733   2
  18  -4  -7 2388.21 154.064   2
  18  -4  -6 903.388 103.877   2
  18  -4  -5 2853.95 168.693   2
  18  -4  -4 2696.34 161.969   2
  18  -4  -3 4065.25 198.669   2
  18  -4  -2 6172.07 237.367   2
  18  -4  -1 3655.10 178.301   2
  18  -4   0 972.733 94.5996   2
  18  -4   1 315.117 57.2011   2
  18   6 -11 772.371 83.4665   8
  18  -6 -11 897.275 85.2333   2
  18   6 -10 596.985 82.6640   8
  18  -6 -10 663.606 82.6156   2
  18   6  -9 1341.11 120.952   8
  18  -6  -9 1440.99 118.802   2
  18   6  -8 233.680 68.5000   8
  18  -6  -8 253.054 66.8044   2
  18  -6  -7 308.039 72.8806   2
  18  -6  -6 8031.17 283.307   2
  18  -6  -5 268.382 73.3279   2
  18  -6  -4 147.301 60.9380   2
  18  -6  -3 715.898 91.4791   2
  18  -6  -2 1812.17 128.670   2
  18  -6  -1 2493.59 145.364   2
  18  -6   0 77.0142 46.3082   2
  18  -8 -11 124.832 43.7314   2
  18   8 -10 19.9785 45.2648   8
  18  -8 -10 0.44124 38.9009   2
  18   8  -9 566.164 85.0859   8
  18  -8  -9 467.778 71.0611   2
  18   8  -8-46.8471 58.3951   8
  18  -8  -8-2.00799 47.6690   2
  18  -8  -7 934.040 99.9356   2
  18  -8  -6 924.449 98.9004   2
  18  -8  -5 497.427 79.0697   2
  18  -8  -4 3299.77 171.874   2
  18  -8  -3 103.128 53.5072   2
  18  -8  -2 162.610 49.3981   2
  18  -8  -1 517.059 69.9589   2
  18  -8   0 425.431 57.2983   2
  18  10 -10 605.176 72.7031   8
  18  10  -9 46.0842 44.5207   8
  18 -10  -9 41.9693 38.6373   2
  18  10  -8 92.2028 52.2932   8
  18 -10  -8 91.1387 47.9495   2
  18 -10  -7 197.269 54.4418   2
  18 -10  -6-30.7294 48.8521   2
  18 -10  -5-17.6062 43.6101   2
  18 -10  -4 1116.33 93.7220   2
  18 -10  -3 374.106 60.1846   2
  18 -10  -2 1704.82 107.668   2
  18 -12  -7 1571.71 96.7367   2
  18 -12  -6 116.494 38.3704   2
  18 -12  -5 109.657 41.7223   2
  18 -12  -4 70.4924 31.8235   2
  19  -1 -11 3835.89 154.405   2
  19  -1 -10 619.453 73.7805   2
  19  -1  -9 109.858 48.2064   2
  19   1  -9 57.3022 32.5682   2
  19  -1  -8 301.902 58.4389   2
  19   1  -8 270.449 54.4317   2
  19  -1  -7 414.099 69.9959   2
  19   1  -7 501.054 67.9729   2
  19  -1  -6 4121.51 189.476   2
  19   1  -6 3835.05 170.463   2
  19  -1  -5 596.179 80.9752   2
  19   1  -5 617.892 73.6273   2
  19  -1  -4 1659.53 121.182   2
  19   1  -4 1649.59 113.979   2
  19  -1  -3 486.593 74.6219   2
  19   1  -3 381.152 64.1170   2
  19   1  -2 4855.45 189.114   2
  19  -1  -2 4917.69 196.486   2
  19  -1  -1 5053.73 191.933   2
  19   1  -1 5138.59 183.886   2
  19  -1   0 10680.6 262.653   2
  19   1   0 10299.2 246.355   2
  19  -3 -11 487.871 65.9906   2
  19  -3 -10 605.390 75.1399   2
  19  -3  -9-5.48650 43.3428   2
  19  -3  -8 3761.02 183.075   2
  19  -3  -7 127.203 55.1579   2
  19  -3  -6 71.0872 53.2722   2
  19  -3  -5 335.609 67.1948   2
  19  -3  -4 1268.33 110.750   2
  19  -3  -3 75.1552 52.7491   2
  19  -3  -2 198.386 56.1493   2
  19  -3  -1 190.464 49.5453   2
  19  -3   0 33.7482 34.1304   2
  19  -5 -11 3286.66 146.049   2
  19   5 -10 625.379 76.9073   8
  19  -5 -10 669.420 78.0223   2
  19  -5  -9 73.9915 47.5919   2
  19  -5  -8 386.712 73.3756   2
  19  -5  -7 149.629 54.8246   2
  19  -5  -6 108.701 55.9896   2
  19  -5  -5 35.4189 50.6139   2
  19  -5  -4-4.38574 46.6646   2
  19  -5  -3 89.1479 46.5626   2
  19  -5  -2 99.6032 47.5895   2
  19  -5  -1 768.030 80.1107   2
  19  -5   0 1216.81 86.8320   2
  19   7 -10 57.3745 46.9206   8
  19  -7 -10-0.05867 39.1684   2
  19  -7  -9 517.745 74.7293   2
  19  -7  -8 1224.74 109.578   2
  19  -7  -7 3963.65 185.463   2
  19  -7  -6 5036.04 208.854   2
  19  -7  -5 5874.34 225.083   2
  19  -7  -4 582.042 78.2026   2
  19  -7  -3 736.904 82.4403   2
  19  -7  -2 216.963 50.8719   2
  19  -7  -1 694.742 73.9171   2
  19  -9  -9 0.39246 34.7985   2
  19  -9  -8 137.505 44.2016   2
  19  -9  -7 461.191 64.8922   2
  19  -9  -6 2175.22 130.741   2
  19  -9  -5 526.541 70.5262   2
  19  -9  -4 173.855 48.9625   2
  19  -9  -3 211.369 47.8023   2
  19  -9  -2 88.7049 39.0006   2
  19 -11  -6 127.283 43.6272   2
  19 -11  -5 435.051 55.1800   2
  20   0  -9 13.3341 33.2926   2
  20   0  -8-0.63333 33.0883   2
  20   0  -7-9.59763 34.2404   2
  20   0  -6-60.2402 39.9252   2
  20   0  -5 14.6888 38.0329   2
  20   0  -4 7809.91 235.199   2
  20   0  -3-53.3138 39.4905   2
  20   0  -2 1907.01 108.589   2
  20  -2 -10 279.052 48.9319   2
  20  -2  -9 268.664 52.4437   2
  20  -2  -8 2514.74 136.755   2
  20  -2  -7 402.825 64.0445   2
  20  -2  -6-1.21984 39.0671   2
  20  -2  -5 129.616 52.0118   2
  20  -2  -4 3798.68 171.059   2
  20  -2  -3-39.4733 44.1807   2
  20  -2  -2 9871.21 263.223   2
  20  -4 -10 1448.03 98.7092   2
  20  -4  -9 834.934 82.6162   2
  20  -4  -8 13.8095 40.8489   2
  20  -4  -7-10.0479 45.2722   2
  20  -4  -6 2803.55 152.605   2
  20  -4  -5 2044.48 130.920   2
  20  -4  -4 70.4582 43.9083   2
  20  -4  -3-5.73241 39.5144   2
  20  -4  -2 398.849 60.6858   2
  20  -6  -9 556.804 67.3787   2
  20  -6  -8-9.69577 42.6732   2
  20  -6  -7 308.588 58.7597   2
  20  -6  -6 5866.27 213.900   2
  20  -6  -5 977.955 92.0483   2
  20  -6  -4 86.0974 43.4725   2
  20  -6  -3 312.117 55.9445   2
  20  -6  -2 909.388 78.6588   2
  20  -8  -8 673.414 72.2802   2
  20  -8  -7 26.4833 40.0370   2
  20  -8  -6 375.417 58.0185   2
  20  -8  -5 90.9653 43.6221   2
  21  -1  -8-8.49616 32.1129   2
  21  -1  -7 184.447 43.8556   2
  21  -1  -6 273.728 48.6866   2
  21  -1  -5 234.166 48.4747   2
  21  -1  -4 184.626 43.7456   2
  21  -3  -9-4.78001 30.4265   2
  21  -3  -8 155.787 43.0910   2
  21  -3  -7 1043.61 85.0750   2
  21  -3  -6 170.503 48.2097   2
  21  -3  -5 158.235 47.0369   2
  21  -3  -4 5.43562 37.0952   2
  21  -5  -8 803.178 76.3826   2
  21  -5  -7 1719.96 106.012   2
  21  -5  -6 2022.35 115.745   2
  21  -5  -5-10.5789 33.1612   2
  21  -5  -4 465.248 61.2119   2
;
_shelx_hkl_checksum                59822
loop_
  _exptl_crystal_face_index_h
  _exptl_crystal_face_index_k
  _exptl_crystal_face_index_l
  _exptl_crystal_face_perp_dist
  _exptl_oxdiff_crystal_face_indexfrac_h
  _exptl_oxdiff_crystal_face_indexfrac_k
  _exptl_oxdiff_crystal_face_indexfrac_l
  _exptl_oxdiff_crystal_face_x
  _exptl_oxdiff_crystal_face_y
  _exptl_oxdiff_crystal_face_z
 10 -3 1 0.0246 9.9999 -3.0000 1.0000 -0.6039 -0.0880 0.8031
 -10 3 -1 0.0246 -9.9999 3.0000 -1.0000 0.6039 0.0880 -0.8031
 6 -6 -7 0.0214 6.0002 -6.0000 -7.0000 0.1651 -0.9803 0.1069
 -6 6 7 0.0214 -6.0002 6.0000 7.0000 -0.1651 0.9803 -0.1069
 11 4 -2 0.0246 10.9999 4.0000 -2.0000 0.0480 -0.0347 0.9503
 -11 -4 2 0.0246 -10.9999 -4.0000 2.0000 -0.0480 0.0347 -0.9503
 2 11 -4 0.0327 2.0001 11.0000 -4.0000 0.9386 0.1500 0.2929
 -2 -11 4 0.0327 -2.0001 -11.0000 4.0000 -0.9386 -0.1500 -0.2929
 7 3 -8 0.0213 7.0002 3.0000 -8.0000 0.7276 -0.6392 0.3746
 2 -3 6 0.0171 1.9998 -3.0000 6.0000 -0.8325 0.4164 0.3101

_olex2_date_sample_completion      2012-04-03
_olex2_date_sample_data_collection  2012-04-02
_olex2_date_sample_submission      2012-03-29
_olex2_diffrn_ambient_temperature_device  'Oxford Cryosystems CryoStream 700'
_olex2_exptl_crystal_mounting_method 
 'The crystal was mounted on a MITIGEN holder with inert oil'
_olex2_submission_original_sample_id  120329
_olex2_submission_special_instructions  'No special instructions were received'
