# Supplementary material for: Diels–Alder reactions and electrophilic substitutions with atypical regioselectivity enable functionalization of terminal rings of anthracene
Source: Commun Chem. 2020 Nov 6;3:158. doi: 10.1038/s42004-020-00407-9 (PMC9814106; doi:10.1038/s42004-020-00407-9)
Supplement: Supplementary file 6 — Supplementary Data 4 [file 42004_2020_407_MOESM6_ESM.cif]

data_n077
_audit_creation_date               2019-09-11
_audit_creation_method
;
Olex2 1.3-alpha
(compiled 2019.08.16 svn.r3652 for OlexSys, GUI svn.r5895)
;
_shelx_SHELXL_version_number       '2018/3'
loop_
  _audit_author_name
  _audit_author_email
  _audit_author_address
 'Huynh, N.V.' ''
;
University of Regensburg
Faculty of Chemistry and Pharmacy
Universitaetsstr. 31
Regensburg
93053
Germany
;
 'ZA X-Ray, ' 'xray@ur.de '
;
University of Regensburg
Faculty of Chemistry and Pharmacy
Universitaetsstr. 31
Regensburg
93053
Germany
;

_audit_contact_author_address      ?
_audit_contact_author_email        ?
_audit_contact_author_name         ''
_audit_contact_author_phone        ?
_publ_contact_author_id_orcid      ?
_publ_section_references
;
Dolomanov, O.V., Bourhis, L.J., Gildea, R.J, Howard, J.A.K. & Puschmann, H.
 (2009), J. Appl. Cryst. 42, 339-341.

Sheldrick, G.M. (2015). Acta Cryst. C71, 3-8.
;
_chemical_name_common              ?
_chemical_name_systematic          ?
_chemical_formula_moiety           'C28 H30 N2 O4'
_chemical_formula_sum              'C28 H30 N2 O4'
_chemical_formula_weight           458.54
_chemical_absolute_configuration   ad
_chemical_melting_point            ?
_chemical_oxdiff_formula           'C28 H30 N2 O4'
loop_
  _atom_type_symbol
  _atom_type_description
  _atom_type_scat_dispersion_real
  _atom_type_scat_dispersion_imag
  _atom_type_scat_source
 'C' 'C' 0.0181 0.0091 'International Tables Vol C Tables 4.2.6.8 and 6.1.1.4'
 'H' 'H' 0.0000 0.0000 'International Tables Vol C Tables 4.2.6.8 and 6.1.1.4'
 'N' 'N' 0.0311 0.0180 'International Tables Vol C Tables 4.2.6.8 and 6.1.1.4'
 'O' 'O' 0.0492 0.0322 'International Tables Vol C Tables 4.2.6.8 and 6.1.1.4'

_shelx_space_group_comment
;
The symmetry employed for this shelxl refinement is uniquely defined
by the following loop, which should always be used as a source of
symmetry information in preference to the above space-group names.
They are only intended as comments.
;
_space_group_crystal_system        'orthorhombic'
_space_group_IT_number             19
_space_group_name_H-M_alt          'P 21 21 21'
_space_group_name_Hall             'P 2ac 2ab'
loop_
  _space_group_symop_operation_xyz
 'x, y, z'
 '-x+1/2, -y, z+1/2'
 'x+1/2, -y+1/2, -z'
 '-x, y+1/2, -z+1/2'

_cell_length_a                     9.08860(17)
_cell_length_b                     9.11769(15)
_cell_length_c                     27.3374(4)
_cell_angle_alpha                  90
_cell_angle_beta                   90
_cell_angle_gamma                  90
_cell_volume                       2265.37(7)
_cell_formula_units_Z              4
_cell_measurement_reflns_used      22361
_cell_measurement_temperature      123.01(10)
_cell_measurement_theta_max        73.7690
_cell_measurement_theta_min        5.0670
_shelx_estimated_absorpt_T_max     ?
_shelx_estimated_absorpt_T_min     ?
_exptl_absorpt_coefficient_mu      0.724
_exptl_absorpt_correction_T_max    1.00000
_exptl_absorpt_correction_T_min    0.73006
_exptl_absorpt_correction_type     multi-scan
_exptl_absorpt_process_details
;
CrysAlisPro, Agilent Technologies,
Version 1.171.37.33 (release 27-03-2014 CrysAlis171 .NET)
(compiled Mar 27 2014,17:12:48)
Empirical absorption correction using spherical harmonics,
 implemented in SCALE3 ABSPACK scaling algorithm.
;
_exptl_absorpt_special_details     ?
_exptl_crystal_colour              colourless
_exptl_crystal_colour_primary      colourless
_exptl_crystal_density_diffrn      1.344
_exptl_crystal_density_meas        ?
_exptl_crystal_density_method      ?
_exptl_crystal_description         prism
_exptl_crystal_F_000               976
_exptl_crystal_recrystallization_method 
 'The material was recrystallised from DCM.'
_exptl_crystal_size_max            0.236
_exptl_crystal_size_mid            0.11
_exptl_crystal_size_min            0.081
_exptl_transmission_factor_max     ?
_exptl_transmission_factor_min     ?
_diffrn_reflns_av_R_equivalents    0.0436
_diffrn_reflns_av_unetI/netI       0.0198
_diffrn_reflns_Laue_measured_fraction_full  1.000
_diffrn_reflns_Laue_measured_fraction_max  0.991
_diffrn_reflns_limit_h_max         10
_diffrn_reflns_limit_h_min         -11
_diffrn_reflns_limit_k_max         11
_diffrn_reflns_limit_k_min         -11
_diffrn_reflns_limit_l_max         34
_diffrn_reflns_limit_l_min         -33
_diffrn_reflns_number              35025
_diffrn_reflns_point_group_measured_fraction_full  1.000
_diffrn_reflns_point_group_measured_fraction_max  0.987
_diffrn_reflns_theta_full          67.500
_diffrn_reflns_theta_max           74.063
_diffrn_reflns_theta_min           5.114
_diffrn_ambient_environment        N~2~
_diffrn_ambient_temperature        123.01(10)
_diffrn_detector                   'CCD plate'
_diffrn_detector_area_resol_mean   5.2548
_diffrn_detector_type              AtlasS2
_diffrn_measured_fraction_theta_full  1.000
_diffrn_measured_fraction_theta_max  0.991
_diffrn_measurement_details
;
#__ type_ start__ end____ width___ exp.time_
  1 omega -101.00  -15.00   0.5000    2.0000
omega____ theta____ kappa____ phi______ frames
    -      -41.2837  -37.0000 -120.0000 172

#__ type_ start__ end____ width___ exp.time_
  2 omega  -49.00  -13.00   0.5000    2.0000
omega____ theta____ kappa____ phi______ frames
    -      -41.2837  -57.0000  -60.0000 72

#__ type_ start__ end____ width___ exp.time_
  3 omega -115.00  -81.00   0.5000    2.0000
omega____ theta____ kappa____ phi______ frames
    -      -41.2837  -57.0000    0.0000 68

#__ type_ start__ end____ width___ exp.time_
  4 omega  -68.00  -42.00   0.5000    2.0000
omega____ theta____ kappa____ phi______ frames
    -      -41.2837  -37.0000 -150.0000 52

#__ type_ start__ end____ width___ exp.time_
  5 omega  -67.00  -15.00   0.5000    2.0000
omega____ theta____ kappa____ phi______ frames
    -      -41.2837  -37.0000  -30.0000 104

#__ type_ start__ end____ width___ exp.time_
  6 omega -121.00  -95.00   0.5000    2.0000
omega____ theta____ kappa____ phi______ frames
    -      -41.2837  -99.0000    0.0000 52

#__ type_ start__ end____ width___ exp.time_
  7 omega  -53.00  -27.00   0.5000    2.0000
omega____ theta____ kappa____ phi______ frames
    -      -41.2837  -57.0000    0.0000 52

#__ type_ start__ end____ width___ exp.time_
  8 omega  -23.00   58.00   0.5000    2.0000
omega____ theta____ kappa____ phi______ frames
    -       41.2837  -37.0000  -90.0000 162

#__ type_ start__ end____ width___ exp.time_
  9 omega    3.00   97.00   0.5000    2.0000
omega____ theta____ kappa____ phi______ frames
    -       41.2837 -125.0000  -90.0000 188

#__ type_ start__ end____ width___ exp.time_
 10 omega  111.00  156.00   0.5000   20.0000
omega____ theta____ kappa____ phi______ frames
    -      107.4027   45.0000   90.0000 90

#__ type_ start__ end____ width___ exp.time_
 11 omega   77.00  103.00   0.5000   20.0000
omega____ theta____ kappa____ phi______ frames
    -      107.4027   61.0000  -30.0000 52

#__ type_ start__ end____ width___ exp.time_
 12 omega   33.00   77.00   0.5000   20.0000
omega____ theta____ kappa____ phi______ frames
    -      107.4027  -45.0000  120.0000 88

#__ type_ start__ end____ width___ exp.time_
 13 omega   75.00  158.00   0.5000   20.0000
omega____ theta____ kappa____ phi______ frames
    -      107.4027   77.0000   30.0000 166

#__ type_ start__ end____ width___ exp.time_
 14 omega   30.00   56.00   0.5000   20.0000
omega____ theta____ kappa____ phi______ frames
    -      107.4027  -30.0000  -60.0000 52

#__ type_ start__ end____ width___ exp.time_
 15 omega   77.00  103.00   0.5000   20.0000
omega____ theta____ kappa____ phi______ frames
    -      107.4027   61.0000   60.0000 52

#__ type_ start__ end____ width___ exp.time_
 16 omega   81.00  155.00   0.5000   20.0000
omega____ theta____ kappa____ phi______ frames
    -      107.4027   45.0000   30.0000 148

#__ type_ start__ end____ width___ exp.time_
 17 omega   74.00   99.00   0.5000   20.0000
omega____ theta____ kappa____ phi______ frames
    -      107.4027   77.0000  -30.0000 50

#__ type_ start__ end____ width___ exp.time_
 18 omega   79.00  106.00   0.5000   20.0000
omega____ theta____ kappa____ phi______ frames
    -      107.4027   61.0000   30.0000 54

#__ type_ start__ end____ width___ exp.time_
 19 omega   33.00   67.00   0.5000   20.0000
omega____ theta____ kappa____ phi______ frames
    -      107.4027  -45.0000 -180.0000 68

#__ type_ start__ end____ width___ exp.time_
 20 omega   34.00   76.00   0.5000   20.0000
omega____ theta____ kappa____ phi______ frames
    -      107.4027  -45.0000   90.0000 84

#__ type_ start__ end____ width___ exp.time_
 21 omega   78.00  103.00   0.5000   20.0000
omega____ theta____ kappa____ phi______ frames
    -      107.4027   61.0000    0.0000 50

#__ type_ start__ end____ width___ exp.time_
 22 omega  121.00  147.00   0.5000   20.0000
omega____ theta____ kappa____ phi______ frames
    -      107.4027   61.0000    0.0000 52

#__ type_ start__ end____ width___ exp.time_
 23 omega   36.00   67.00   0.5000   20.0000
omega____ theta____ kappa____ phi______ frames
    -      107.4027  -45.0000  -30.0000 62

#__ type_ start__ end____ width___ exp.time_
 24 omega   81.00  108.00   0.5000   20.0000
omega____ theta____ kappa____ phi______ frames
    -      107.4027   45.0000  -60.0000 54

#__ type_ start__ end____ width___ exp.time_
 25 omega   33.00   71.00   0.5000   20.0000
omega____ theta____ kappa____ phi______ frames
    -      107.4027  -45.0000 -120.0000 76

#__ type_ start__ end____ width___ exp.time_
 26 omega  132.00  157.00   0.5000   20.0000
omega____ theta____ kappa____ phi______ frames
    -      107.4027   61.0000  -30.0000 50

#__ type_ start__ end____ width___ exp.time_
 27 omega   50.00   84.00   0.5000   20.0000
omega____ theta____ kappa____ phi______ frames
    -      107.4027  -94.0000    0.0000 68

#__ type_ start__ end____ width___ exp.time_
 28 omega   75.00  100.00   0.5000   20.0000
omega____ theta____ kappa____ phi______ frames
    -      107.4027   77.0000  -90.0000 50

#__ type_ start__ end____ width___ exp.time_
 29 omega  115.00  141.00   0.5000   20.0000
omega____ theta____ kappa____ phi______ frames
    -      107.4027   77.0000  -90.0000 52

#__ type_ start__ end____ width___ exp.time_
 30 omega   40.00  106.00   0.5000   20.0000
omega____ theta____ kappa____ phi______ frames
    -      107.4027 -125.0000   90.0000 132

#__ type_ start__ end____ width___ exp.time_
 31 omega   80.00  106.00   0.5000   20.0000
omega____ theta____ kappa____ phi______ frames
    -      107.4027   45.0000   60.0000 52

#__ type_ start__ end____ width___ exp.time_
 32 omega  106.00  145.00   0.5000   20.0000
omega____ theta____ kappa____ phi______ frames
    -      107.4027   61.0000  -60.0000 78

#__ type_ start__ end____ width___ exp.time_
 33 omega   80.00  106.00   0.5000   20.0000
omega____ theta____ kappa____ phi______ frames
    -      107.4027   45.0000    0.0000 52

#__ type_ start__ end____ width___ exp.time_
 34 omega   74.00  100.00   0.5000   20.0000
omega____ theta____ kappa____ phi______ frames
    -      107.4027   77.0000    0.0000 52

#__ type_ start__ end____ width___ exp.time_
 35 omega   74.00  100.00   0.5000   20.0000
omega____ theta____ kappa____ phi______ frames
    -      107.4027   77.0000   60.0000 52

#__ type_ start__ end____ width___ exp.time_
 36 omega  123.00  149.00   0.5000   20.0000
omega____ theta____ kappa____ phi______ frames
    -      107.4027   77.0000   60.0000 52

#__ type_ start__ end____ width___ exp.time_
 37 omega   77.00  103.00   0.5000   20.0000
omega____ theta____ kappa____ phi______ frames
    -      107.4027   61.0000  -60.0000 52

#__ type_ start__ end____ width___ exp.time_
 38 omega   80.00  158.00   0.5000   20.0000
omega____ theta____ kappa____ phi______ frames
    -      107.4027   45.0000  -30.0000 156

#__ type_ start__ end____ width___ exp.time_
 39 omega   30.00   56.00   0.5000   20.0000
omega____ theta____ kappa____ phi______ frames
    -      107.4027  -30.0000  -30.0000 52

#__ type_ start__ end____ width___ exp.time_
 40 omega   36.00   68.00   0.5000   20.0000
omega____ theta____ kappa____ phi______ frames
    -      107.4027  -45.0000  150.0000 64

#__ type_ start__ end____ width___ exp.time_
 41 omega   33.00   77.00   0.5000   20.0000
omega____ theta____ kappa____ phi______ frames
    -      107.4027  -45.0000  -90.0000 88

#__ type_ start__ end____ width___ exp.time_
 42 omega   75.00  101.00   0.5000   20.0000
omega____ theta____ kappa____ phi______ frames
    -      107.4027   72.0000  -53.8128 52

#__ type_ start__ end____ width___ exp.time_
 43 omega -115.00  -12.00   0.5000    2.0000
omega____ theta____ kappa____ phi______ frames
    -      -41.2837  -57.0000  150.0000 206

#__ type_ start__ end____ width___ exp.time_
 44 omega -124.00  -79.00   0.5000    2.0000
omega____ theta____ kappa____ phi______ frames
    -      -41.2837  -99.0000 -120.0000 90

#__ type_ start__ end____ width___ exp.time_
 45 omega  -99.00   -2.00   0.5000    2.0000
omega____ theta____ kappa____ phi______ frames
    -      -41.2837  125.0000   30.0000 194

#__ type_ start__ end____ width___ exp.time_
 46 omega -120.00   -8.00   0.5000    2.0000
omega____ theta____ kappa____ phi______ frames
    -      -41.2837  -77.0000   90.0000 224

#__ type_ start__ end____ width___ exp.time_
 47 omega -120.00   -8.00   0.5000    2.0000
omega____ theta____ kappa____ phi______ frames
    -      -41.2837  -77.0000  -90.0000 224

#__ type_ start__ end____ width___ exp.time_
 48 omega -120.00   -8.00   0.5000    2.0000
omega____ theta____ kappa____ phi______ frames
    -      -41.2837  -77.0000    0.0000 224

#__ type_ start__ end____ width___ exp.time_
 49 omega  -99.00   -2.00   0.5000    2.0000
omega____ theta____ kappa____ phi______ frames
    -      -41.2837  125.0000  -60.0000 194

#__ type_ start__ end____ width___ exp.time_
 50 omega  -33.00   71.00   0.5000    2.0000
omega____ theta____ kappa____ phi______ frames
    -       41.2837  -57.0000  150.0000 208

#__ type_ start__ end____ width___ exp.time_
 51 omega   23.00   48.00   0.5000   20.0000
omega____ theta____ kappa____ phi______ frames
    -      107.4027  -94.0000 -120.0000 50

#__ type_ start__ end____ width___ exp.time_
 52 omega   80.00  158.00   0.5000   20.0000
omega____ theta____ kappa____ phi______ frames
    -      107.4027   45.0000  150.0000 156

#__ type_ start__ end____ width___ exp.time_
 53 omega   23.00  109.00   0.5000   20.0000
omega____ theta____ kappa____ phi______ frames
    -      107.4027  -94.0000  120.0000 172

#__ type_ start__ end____ width___ exp.time_
 54 omega   77.00  158.00   0.5000   20.0000
omega____ theta____ kappa____ phi______ frames
    -      107.4027   30.0000 -120.0000 162
;
_diffrn_measurement_device         'four-circle diffractometer'
_diffrn_measurement_device_type    'SuperNova, Single source at offset, AtlasS2'
_diffrn_measurement_method         '\w scans'
_diffrn_orient_matrix_UB_11        -0.0547786000
_diffrn_orient_matrix_UB_12        -0.0209243000
_diffrn_orient_matrix_UB_13        -0.0529102000
_diffrn_orient_matrix_UB_21        0.0036981000
_diffrn_orient_matrix_UB_22        -0.1676666000
_diffrn_orient_matrix_UB_23        0.0069348000
_diffrn_orient_matrix_UB_31        -0.1602761000
_diffrn_orient_matrix_UB_32        0.0031691000
_diffrn_orient_matrix_UB_33        0.0181697000
_diffrn_radiation_monochromator    mirror
_diffrn_radiation_probe            x-ray
_diffrn_radiation_type             'Cu K\a'
_diffrn_radiation_wavelength       1.54184
_diffrn_source                     'sealed X-ray tube'
_diffrn_source_type                'SuperNova (Cu) X-ray Source'
_reflns_Friedel_coverage           0.736
_reflns_Friedel_fraction_full      1.000
_reflns_Friedel_fraction_max       0.982
_reflns_number_gt                  4444
_reflns_number_total               4539
_reflns_odcompleteness_completeness  99.92
_reflns_odcompleteness_iscentric   1
_reflns_odcompleteness_theta       66.97
_reflns_special_details
;
 Reflections were merged by SHELXL according to the crystal
 class for the calculation of statistics and refinement.
 
 _reflns_Friedel_fraction is defined as the number of unique
 Friedel pairs measured divided by the number that would be
 possible theoretically, ignoring centric projections and
 systematic absences.
;
_reflns_threshold_expression       'I > 2\s(I)'
_computing_cell_refinement
;
CrysAlisPro, Agilent Technologies,
Version 1.171.37.33 (release 27-03-2014 CrysAlis171 .NET)
(compiled Mar 27 2014,17:12:48)
;
_computing_data_collection
;
CrysAlisPro, Agilent Technologies,
Version 1.171.37.33 (release 27-03-2014 CrysAlis171 .NET)
(compiled Mar 27 2014,17:12:48)
;
_computing_data_reduction
;
CrysAlisPro, Agilent Technologies,
Version 1.171.37.33 (release 27-03-2014 CrysAlis171 .NET)
(compiled Mar 27 2014,17:12:48)
;
_computing_molecular_graphics      'Olex2 1.3-alpha (Dolomanov et al., 2009)'
_computing_publication_material    'Olex2 1.3-alpha (Dolomanov et al., 2009)'
_computing_structure_refinement    'ShelXL 2018/3 (Sheldrick, 2015)'
_computing_structure_solution
;
Superflip (Palatinus & Chapuis, 2007;Palatinus & van der Lee, 2008;
Palatinus et al., 2012)
;
_refine_diff_density_max           0.284
_refine_diff_density_min           -0.164
_refine_diff_density_rms           0.041
_refine_ls_abs_structure_details
;
 Flack x determined using 1848 quotients [(I+)-(I-)]/[(I+)+(I-)]
 (Parsons, Flack and Wagner, Acta Cryst. B69 (2013) 249-259).
;
_refine_ls_abs_structure_Flack     0.22(5)
_refine_ls_extinction_coef         .
_refine_ls_extinction_method       none
_refine_ls_goodness_of_fit_ref     1.057
_refine_ls_hydrogen_treatment      mixed
_refine_ls_matrix_type             full
_refine_ls_number_parameters       343
_refine_ls_number_reflns           4539
_refine_ls_number_restraints       36
_refine_ls_R_factor_all            0.0335
_refine_ls_R_factor_gt             0.0329
_refine_ls_restrained_S_all        1.055
_refine_ls_shift/su_max            0.001
_refine_ls_shift/su_mean           0.000
_refine_ls_structure_factor_coef   Fsqd
_refine_ls_weighting_details      
 'w=1/[\s^2^(Fo^2^)+(0.0537P)^2^+0.4305P] where P=(Fo^2^+2Fc^2^)/3'
_refine_ls_weighting_scheme        calc
_refine_ls_wR_factor_gt            0.0871
_refine_ls_wR_factor_ref           0.0879
_refine_special_details            ?
_olex2_refinement_description
;
1. Fixed Uiso
 At 1.2 times of:
  All C(H) groups, All C(H,H) groups
 At 1.5 times of:
  All C(H,H,H) groups
2. Uiso/Uaniso restraints and constraints
C23 \\sim C23A \\sim C24 \\sim C24A: within 1.7A with sigma of 0.01 and sigma
for terminal atoms of 0.01 within 1.7A
3. Others
 Fixed Sof: C23(0.76) H23A(0.76) H23B(0.76) C24(0.76) H24A(0.76) H24B(0.76)
 C23A(0.24) H23C(0.24) H23D(0.24) C24A(0.24) H24C(0.24) H24D(0.24)
4.a Ternary CH refined with riding coordinates:
 C83(H83)
4.b Secondary CH2 refined with riding coordinates:
 C2(H2A,H2B), C4(H4A,H4B), C1(H1A,H1B), C17(H17A,H17B), C23(H23A,H23B),
 C24(H24A,H24B), C23A(H23C,H23D), C24A(H24C,H24D)
4.c Aromatic/amide H refined with riding coordinates:
 C6(H6), C32(H32), C11(H11), C7(H7), C3(H3), C8(H8), C1A(H1AA)
4.d Idealised Me refined as rotating group:
 C19(H19A,H19B,H19C), C21(H21A,H21B,H21C)
;
_atom_sites_solution_hydrogens     mixed
_atom_sites_solution_primary       iterative
_atom_sites_solution_secondary     ?
loop_
  _atom_site_label
  _atom_site_type_symbol
  _atom_site_fract_x
  _atom_site_fract_y
  _atom_site_fract_z
  _atom_site_U_iso_or_equiv
  _atom_site_adp_type
  _atom_site_occupancy
  _atom_site_site_symmetry_order
  _atom_site_calc_flag
  _atom_site_refinement_flags_posn
  _atom_site_refinement_flags_adp
  _atom_site_refinement_flags_occupancy
  _atom_site_disorder_assembly
  _atom_site_disorder_group
 O2 O 0.5030(2) 0.33773(14) 0.64825(5) 0.0314(3) Uani 1 1 d . . . . .
 O4 O 0.64329(15) 0.43818(14) 0.56083(4) 0.0218(3) Uani 1 1 d . . . . .
 O3 O 0.40043(16) 0.43907(16) 0.54402(5) 0.0284(3) Uani 1 1 d . . . . .
 O1 O 0.52450(17) 0.44832(15) 0.72080(5) 0.0277(3) Uani 1 1 d . . . . .
 N3 N 0.46996(18) 0.79626(16) 0.53229(5) 0.0192(3) Uani 1 1 d . . . . .
 N1 N 0.97963(18) 0.99977(17) 0.74498(5) 0.0225(3) Uani 1 1 d . . . . .
 C13 C 0.6287(2) 0.84734(18) 0.60848(6) 0.0177(3) Uani 1 1 d . . . . .
 C14 C 0.4907(2) 0.77549(17) 0.58422(6) 0.0178(3) Uani 1 1 d . . . . .
 C12 C 0.6335(2) 0.82483(18) 0.65986(6) 0.0182(3) Uani 1 1 d . . . . .
 C2 C 1.0765(3) 0.9940(3) 0.82414(7) 0.0333(5) Uani 1 1 d . . . . .
 H2A H 1.139618 1.050768 0.845606 0.040 Uiso 1 1 calc R U . . .
 H2B H 1.082886 0.891388 0.833218 0.040 Uiso 1 1 calc R U . . .
 C18 C 0.5124(2) 0.45539(19) 0.67700(6) 0.0191(3) Uani 1 1 d . . . . .
 C15 C 0.5007(2) 0.61263(18) 0.60095(6) 0.0184(3) Uani 1 1 d . . . . .
 C6 C 1.0868(2) 1.1024(2) 0.66971(7) 0.0254(4) Uani 1 1 d . . . . .
 H6 H 1.166090 1.138945 0.687420 0.030 Uiso 1 1 calc R U . . .
 C32 C 0.7361(2) 0.92843(19) 0.58636(6) 0.0187(3) Uani 1 1 d . . . . .
 H32 H 0.732826 0.943895 0.552751 0.022 Uiso 1 1 calc R U . . .
 C9 C 0.8532(2) 0.98960(19) 0.61452(6) 0.0192(4) Uani 1 1 d . . . . .
 C5 C 0.9774(2) 1.02620(19) 0.69380(6) 0.0212(4) Uani 1 1 d . . . . .
 C16 C 0.5043(2) 0.59526(18) 0.64950(6) 0.0193(3) Uani 1 1 d . . . . .
 C4 C 0.8749(3) 1.0870(3) 0.77444(7) 0.0331(5) Uani 1 1 d . . . . .
 H4A H 0.774065 1.059064 0.767563 0.040 Uiso 1 1 calc R U . . .
 H4B H 0.886669 1.191143 0.768277 0.040 Uiso 1 1 calc R U . . .
 C11 C 0.7438(2) 0.88105(19) 0.68787(6) 0.0193(4) Uani 1 1 d . . . . .
 H11 H 0.744805 0.863976 0.721406 0.023 Uiso 1 1 calc R U . . .
 C10 C 0.8579(2) 0.96604(18) 0.66594(6) 0.0189(3) Uani 1 1 d . . . . .
 C7 C 1.0807(2) 1.1259(2) 0.61876(7) 0.0270(4) Uani 1 1 d . . . . .
 H7 H 1.155127 1.178652 0.603432 0.032 Uiso 1 1 calc R U . . .
 C1 C 1.1195(2) 1.0160(2) 0.77099(7) 0.0299(4) Uani 1 1 d . . . . .
 H1A H 1.161249 1.112630 0.765807 0.036 Uiso 1 1 calc R U . . .
 H1B H 1.189924 0.942426 0.760556 0.036 Uiso 1 1 calc R U . . .
 C20 C 0.5050(2) 0.48747(18) 0.56537(6) 0.0195(4) Uani 1 1 d . . . . .
 C83 C 0.5020(2) 0.73763(18) 0.67871(6) 0.0203(4) Uani 1 1 d . . . . .
 H83 H 0.503723 0.722228 0.714186 0.024 Uiso 1 1 calc R U . . .
 C3 C 0.3610(2) 0.84028(19) 0.61340(7) 0.0204(4) Uani 1 1 d . . . . .
 H3 H 0.283294 0.888706 0.598280 0.024 Uiso 1 1 calc R U . . .
 C19 C 0.5223(3) 0.1980(2) 0.67201(8) 0.0340(5) Uani 1 1 d . . . . .
 H19A H 0.515038 0.120934 0.648206 0.051 Uiso 1 1 calc R U . . .
 H19B H 0.447279 0.185273 0.696378 0.051 Uiso 1 1 calc R U . . .
 H19C H 0.617322 0.194687 0.687283 0.051 Uiso 1 1 calc R U . . .
 C8 C 0.9665(2) 1.0718(2) 0.59171(6) 0.0227(4) Uani 1 1 d . . . . .
 H8 H 0.963101 1.089043 0.558197 0.027 Uiso 1 1 calc R U . . .
 C21 C 0.6601(3) 0.3061(2) 0.53236(7) 0.0280(4) Uani 1 1 d . . . . .
 H21A H 0.625546 0.323009 0.499661 0.042 Uiso 1 1 calc R U . . .
 H21B H 0.603891 0.228524 0.547027 0.042 Uiso 1 1 calc R U . . .
 H21C H 0.762067 0.278713 0.531444 0.042 Uiso 1 1 calc R U . . .
 C17 C 0.9176(3) 1.0484(4) 0.82684(8) 0.0496(7) Uani 1 1 d . . . . .
 H17A H 0.853632 0.972339 0.839650 0.060 Uiso 1 1 calc R U . . .
 H17B H 0.910465 1.133907 0.847800 0.060 Uiso 1 1 calc R U . . .
 C1A C 0.3676(2) 0.82252(19) 0.66125(6) 0.0207(4) Uani 1 1 d . . . . .
 H1AA H 0.296333 0.858707 0.682475 0.025 Uiso 1 1 calc R U . . .
 C22 C 0.4343(2) 0.9492(2) 0.51755(7) 0.0236(4) Uani 1 1 d . . . . .
 C25 C 0.5806(2) 0.7366(2) 0.49832(7) 0.0229(4) Uani 1 1 d . . . . .
 C23 C 0.5220(4) 0.9805(3) 0.47086(10) 0.0242(5) Uani 0.76 1 d . U P A 1
 H23A H 0.463822 1.036160 0.447608 0.029 Uiso 0.76 1 calc R U P A 1
 H23B H 0.611511 1.034153 0.478098 0.029 Uiso 0.76 1 calc R U P A 1
 C24 C 0.5563(5) 0.8278(5) 0.45135(16) 0.0268(9) Uani 0.76 1 d . U P A 1
 H24A H 0.644083 0.828663 0.431158 0.032 Uiso 0.76 1 calc R U P A 1
 H24B H 0.474786 0.789449 0.432350 0.032 Uiso 0.76 1 calc R U P A 1
 H22A H 0.466(3) 1.019(3) 0.5431(9) 0.026(6) Uiso 1 1 d . . . . .
 H22B H 0.328(3) 0.960(3) 0.5146(9) 0.029(6) Uiso 1 1 d . . . . .
 H25A H 0.682(3) 0.735(3) 0.5105(9) 0.025(6) Uiso 1 1 d . . . . .
 H25B H 0.554(3) 0.635(3) 0.4907(8) 0.021(5) Uiso 1 1 d . . . . .
 C23A C 0.4625(12) 0.9288(11) 0.4601(3) 0.0271(17) Uani 0.24 1 d . U P A 2
 H23C H 0.383560 0.874135 0.444684 0.033 Uiso 0.24 1 calc R U P A 2
 H23D H 0.474251 1.022374 0.443730 0.033 Uiso 0.24 1 calc R U P A 2
 C24A C 0.6016(17) 0.844(2) 0.4607(6) 0.033(3) Uani 0.24 1 d . U P A 2
 H24C H 0.618642 0.797622 0.429267 0.039 Uiso 0.24 1 calc R U P A 2
 H24D H 0.684430 0.907357 0.468204 0.039 Uiso 0.24 1 calc R U P A 2

loop_
  _atom_site_aniso_label
  _atom_site_aniso_U_11
  _atom_site_aniso_U_22
  _atom_site_aniso_U_33
  _atom_site_aniso_U_23
  _atom_site_aniso_U_13
  _atom_site_aniso_U_12
 O2 0.0587(10) 0.0128(6) 0.0227(6) 0.0012(5) -0.0002(7) -0.0007(7)
 O4 0.0272(7) 0.0158(6) 0.0225(6) -0.0023(5) -0.0006(5) 0.0020(5)
 O3 0.0293(8) 0.0255(7) 0.0304(7) -0.0065(6) -0.0070(6) -0.0029(6)
 O1 0.0401(8) 0.0231(6) 0.0200(6) 0.0022(5) -0.0036(5) -0.0022(6)
 N3 0.0234(8) 0.0172(7) 0.0171(7) 0.0011(5) -0.0025(6) 0.0018(6)
 N1 0.0227(8) 0.0239(7) 0.0208(7) -0.0064(6) -0.0037(6) 0.0018(6)
 C13 0.0211(9) 0.0131(8) 0.0189(8) -0.0025(6) -0.0015(7) 0.0026(7)
 C14 0.0209(9) 0.0143(7) 0.0182(8) -0.0009(6) -0.0016(7) -0.0003(7)
 C12 0.0242(9) 0.0123(7) 0.0181(8) -0.0017(6) 0.0018(7) 0.0035(7)
 C2 0.0357(12) 0.0383(11) 0.0260(10) -0.0047(8) -0.0101(8) -0.0018(9)
 C18 0.0193(8) 0.0183(8) 0.0197(8) 0.0005(6) -0.0001(6) -0.0018(7)
 C15 0.0190(9) 0.0151(7) 0.0211(8) -0.0006(6) -0.0008(7) -0.0004(7)
 C6 0.0202(9) 0.0263(9) 0.0296(9) -0.0060(8) -0.0026(7) -0.0001(8)
 C32 0.0239(9) 0.0162(8) 0.0160(7) -0.0007(6) -0.0004(6) 0.0040(7)
 C9 0.0209(9) 0.0150(8) 0.0216(8) -0.0025(6) 0.0008(6) 0.0036(7)
 C5 0.0223(9) 0.0183(8) 0.0228(8) -0.0044(6) -0.0019(7) 0.0037(7)
 C16 0.0213(9) 0.0151(8) 0.0214(8) -0.0010(6) -0.0013(7) -0.0009(7)
 C4 0.0348(12) 0.0388(11) 0.0256(9) -0.0082(9) -0.0021(8) 0.0096(10)
 C11 0.0256(9) 0.0153(8) 0.0170(7) -0.0014(6) -0.0012(7) 0.0027(7)
 C10 0.0216(9) 0.0152(7) 0.0199(8) -0.0030(6) -0.0009(7) 0.0036(7)
 C7 0.0233(10) 0.0261(9) 0.0315(10) -0.0020(8) 0.0052(8) -0.0009(8)
 C1 0.0265(10) 0.0348(10) 0.0283(9) -0.0085(8) -0.0066(8) -0.0005(9)
 C20 0.0264(10) 0.0146(7) 0.0173(7) 0.0018(6) -0.0002(7) -0.0008(7)
 C83 0.0275(10) 0.0163(7) 0.0170(8) -0.0005(6) 0.0004(7) -0.0019(7)
 C3 0.0198(9) 0.0132(8) 0.0282(9) -0.0010(7) 0.0004(7) 0.0001(7)
 C19 0.0545(15) 0.0151(8) 0.0322(10) 0.0049(7) 0.0023(10) 0.0013(9)
 C8 0.0261(10) 0.0211(8) 0.0209(8) -0.0002(7) 0.0028(7) 0.0023(7)
 C21 0.0365(12) 0.0159(9) 0.0317(10) -0.0045(7) 0.0003(8) 0.0051(8)
 C17 0.0513(15) 0.0744(19) 0.0231(10) -0.0096(11) -0.0012(10) 0.0230(15)
 C1A 0.0222(9) 0.0154(8) 0.0246(9) -0.0034(7) 0.0049(7) -0.0015(7)
 C22 0.0269(10) 0.0197(9) 0.0241(9) 0.0041(7) 0.0001(7) 0.0045(7)
 C25 0.0297(10) 0.0194(9) 0.0197(8) -0.0042(7) -0.0009(7) 0.0024(8)
 C23 0.0315(16) 0.0190(12) 0.0220(12) 0.0038(10) 0.0016(11) 0.0010(12)
 C24 0.040(2) 0.0243(16) 0.0159(18) -0.0006(12) -0.0007(15) 0.0017(16)
 C23A 0.037(5) 0.026(4) 0.018(3) 0.007(3) -0.004(3) -0.006(4)
 C24A 0.038(7) 0.039(6) 0.020(5) 0.002(4) 0.002(5) 0.007(5)

_geom_special_details
;
 All esds (except the esd in the dihedral angle between two l.s. planes)
 are estimated using the full covariance matrix.  The cell esds are taken
 into account individually in the estimation of esds in distances, angles
 and torsion angles; correlations between esds in cell parameters are only
 used when they are defined by crystal symmetry.  An approximate (isotropic)
 treatment of cell esds is used for estimating esds involving l.s. planes.
;
loop_
  _geom_bond_atom_site_label_1
  _geom_bond_atom_site_label_2
  _geom_bond_distance
  _geom_bond_site_symmetry_2
  _geom_bond_publ_flag
 O2 C18 1.333(2) . ?
 O2 C19 1.441(2) . ?
 O4 C20 1.341(2) . ?
 O4 C21 1.442(2) . ?
 O3 C20 1.199(2) . ?
 O1 C18 1.204(2) . ?
 N3 C14 1.445(2) . ?
 N3 C22 1.487(2) . ?
 N3 C25 1.473(2) . ?
 N1 C5 1.420(2) . ?
 N1 C4 1.479(3) . ?
 N1 C1 1.464(2) . ?
 C13 C14 1.563(2) . ?
 C13 C12 1.420(2) . ?
 C13 C32 1.365(3) . ?
 C14 C15 1.556(2) . ?
 C14 C3 1.541(2) . ?
 C12 C11 1.362(3) . ?
 C12 C83 1.525(3) . ?
 C2 H2A 0.9700 . ?
 C2 H2B 0.9700 . ?
 C2 C1 1.518(3) . ?
 C2 C17 1.529(4) . ?
 C18 C16 1.482(2) . ?
 C15 C16 1.337(2) . ?
 C15 C20 1.500(2) . ?
 C6 H6 0.9300 . ?
 C6 C5 1.380(3) . ?
 C6 C7 1.410(3) . ?
 C32 H32 0.9300 . ?
 C32 C9 1.428(2) . ?
 C9 C10 1.423(2) . ?
 C9 C8 1.418(3) . ?
 C5 C10 1.436(2) . ?
 C16 C83 1.524(2) . ?
 C4 H4A 0.9700 . ?
 C4 H4B 0.9700 . ?
 C4 C17 1.525(3) . ?
 C11 H11 0.9300 . ?
 C11 C10 1.426(3) . ?
 C7 H7 0.9300 . ?
 C7 C8 1.366(3) . ?
 C1 H1A 0.9700 . ?
 C1 H1B 0.9700 . ?
 C83 H83 0.9800 . ?
 C83 C1A 1.522(3) . ?
 C3 H3 0.9300 . ?
 C3 C1A 1.320(3) . ?
 C19 H19A 0.9600 . ?
 C19 H19B 0.9600 . ?
 C19 H19C 0.9600 . ?
 C8 H8 0.9300 . ?
 C21 H21A 0.9600 . ?
 C21 H21B 0.9600 . ?
 C21 H21C 0.9600 . ?
 C17 H17A 0.9700 . ?
 C17 H17B 0.9700 . ?
 C1A H1AA 0.9300 . ?
 C22 C23 1.531(3) . ?
 C22 H22A 0.98(3) . ?
 C22 H22B 0.97(3) . ?
 C22 C23A 1.601(9) . ?
 C25 C24 1.545(5) . ?
 C25 H25A 0.98(3) . ?
 C25 H25B 0.98(2) . ?
 C25 C24A 1.435(18) . ?
 C23 H23A 0.9700 . ?
 C23 H23B 0.9700 . ?
 C23 C24 1.524(6) . ?
 C24 H24A 0.9700 . ?
 C24 H24B 0.9700 . ?
 C23A H23C 0.9700 . ?
 C23A H23D 0.9700 . ?
 C23A C24A 1.48(2) . ?
 C24A H24C 0.9700 . ?
 C24A H24D 0.9700 . ?

loop_
  _geom_angle_atom_site_label_1
  _geom_angle_atom_site_label_2
  _geom_angle_atom_site_label_3
  _geom_angle
  _geom_angle_site_symmetry_1
  _geom_angle_site_symmetry_3
  _geom_angle_publ_flag
 C18 O2 C19 115.99(14) . . ?
 C20 O4 C21 115.43(15) . . ?
 C14 N3 C22 114.68(14) . . ?
 C14 N3 C25 118.84(15) . . ?
 C25 N3 C22 108.91(14) . . ?
 C5 N1 C4 115.86(15) . . ?
 C5 N1 C1 118.28(16) . . ?
 C1 N1 C4 103.88(15) . . ?
 C12 C13 C14 112.55(15) . . ?
 C32 C13 C14 127.78(15) . . ?
 C32 C13 C12 119.64(16) . . ?
 N3 C14 C13 117.82(15) . . ?
 N3 C14 C15 114.92(14) . . ?
 N3 C14 C3 111.02(15) . . ?
 C15 C14 C13 103.20(13) . . ?
 C3 C14 C13 103.51(13) . . ?
 C3 C14 C15 104.98(14) . . ?
 C13 C12 C83 112.68(16) . . ?
 C11 C12 C13 121.61(17) . . ?
 C11 C12 C83 125.68(15) . . ?
 H2A C2 H2B 108.9 . . ?
 C1 C2 H2A 110.9 . . ?
 C1 C2 H2B 110.9 . . ?
 C1 C2 C17 104.28(17) . . ?
 C17 C2 H2A 110.9 . . ?
 C17 C2 H2B 110.9 . . ?
 O2 C18 C16 112.98(14) . . ?
 O1 C18 O2 123.31(16) . . ?
 O1 C18 C16 123.71(16) . . ?
 C16 C15 C14 113.96(14) . . ?
 C16 C15 C20 123.56(15) . . ?
 C20 C15 C14 122.48(14) . . ?
 C5 C6 H6 119.4 . . ?
 C5 C6 C7 121.29(18) . . ?
 C7 C6 H6 119.4 . . ?
 C13 C32 H32 119.8 . . ?
 C13 C32 C9 120.38(15) . . ?
 C9 C32 H32 119.8 . . ?
 C10 C9 C32 119.74(16) . . ?
 C8 C9 C32 120.73(16) . . ?
 C8 C9 C10 119.52(16) . . ?
 N1 C5 C10 117.94(16) . . ?
 C6 C5 N1 123.06(17) . . ?
 C6 C5 C10 118.97(16) . . ?
 C18 C16 C83 117.88(14) . . ?
 C15 C16 C18 127.35(16) . . ?
 C15 C16 C83 114.76(15) . . ?
 N1 C4 H4A 111.2 . . ?
 N1 C4 H4B 111.2 . . ?
 N1 C4 C17 102.92(18) . . ?
 H4A C4 H4B 109.1 . . ?
 C17 C4 H4A 111.2 . . ?
 C17 C4 H4B 111.2 . . ?
 C12 C11 H11 119.9 . . ?
 C12 C11 C10 120.22(15) . . ?
 C10 C11 H11 119.9 . . ?
 C9 C10 C5 119.27(16) . . ?
 C9 C10 C11 118.40(16) . . ?
 C11 C10 C5 122.32(15) . . ?
 C6 C7 H7 119.7 . . ?
 C8 C7 C6 120.65(18) . . ?
 C8 C7 H7 119.7 . . ?
 N1 C1 C2 103.19(17) . . ?
 N1 C1 H1A 111.1 . . ?
 N1 C1 H1B 111.1 . . ?
 C2 C1 H1A 111.1 . . ?
 C2 C1 H1B 111.1 . . ?
 H1A C1 H1B 109.1 . . ?
 O4 C20 C15 109.85(15) . . ?
 O3 C20 O4 125.06(16) . . ?
 O3 C20 C15 125.09(17) . . ?
 C12 C83 H83 113.3 . . ?
 C16 C83 C12 104.83(14) . . ?
 C16 C83 H83 113.3 . . ?
 C1A C83 C12 104.93(14) . . ?
 C1A C83 C16 106.25(15) . . ?
 C1A C83 H83 113.3 . . ?
 C14 C3 H3 122.2 . . ?
 C1A C3 C14 115.57(17) . . ?
 C1A C3 H3 122.2 . . ?
 O2 C19 H19A 109.5 . . ?
 O2 C19 H19B 109.5 . . ?
 O2 C19 H19C 109.5 . . ?
 H19A C19 H19B 109.5 . . ?
 H19A C19 H19C 109.5 . . ?
 H19B C19 H19C 109.5 . . ?
 C9 C8 H8 119.9 . . ?
 C7 C8 C9 120.27(17) . . ?
 C7 C8 H8 119.9 . . ?
 O4 C21 H21A 109.5 . . ?
 O4 C21 H21B 109.5 . . ?
 O4 C21 H21C 109.5 . . ?
 H21A C21 H21B 109.5 . . ?
 H21A C21 H21C 109.5 . . ?
 H21B C21 H21C 109.5 . . ?
 C2 C17 H17A 110.6 . . ?
 C2 C17 H17B 110.6 . . ?
 C4 C17 C2 105.64(19) . . ?
 C4 C17 H17A 110.6 . . ?
 C4 C17 H17B 110.6 . . ?
 H17A C17 H17B 108.7 . . ?
 C83 C1A H1AA 122.9 . . ?
 C3 C1A C83 114.17(16) . . ?
 C3 C1A H1AA 122.9 . . ?
 N3 C22 C23 106.69(16) . . ?
 N3 C22 H22A 110.4(14) . . ?
 N3 C22 H22B 109.6(16) . . ?
 N3 C22 C23A 97.0(4) . . ?
 C23 C22 H22A 108.7(14) . . ?
 C23 C22 H22B 115.3(14) . . ?
 H22A C22 H22B 106(2) . . ?
 C23A C22 H22A 136.4(15) . . ?
 C23A C22 H22B 95.1(14) . . ?
 N3 C25 C24 103.2(2) . . ?
 N3 C25 H25A 115.8(14) . . ?
 N3 C25 H25B 108.2(14) . . ?
 C24 C25 H25A 115.1(14) . . ?
 C24 C25 H25B 107.2(13) . . ?
 H25A C25 H25B 107(2) . . ?
 C24A C25 N3 106.9(7) . . ?
 C24A C25 H25A 97.4(16) . . ?
 C24A C25 H25B 121.7(15) . . ?
 C22 C23 H23A 111.1 . . ?
 C22 C23 H23B 111.1 . . ?
 H23A C23 H23B 109.1 . . ?
 C24 C23 C22 103.2(3) . . ?
 C24 C23 H23A 111.1 . . ?
 C24 C23 H23B 111.1 . . ?
 C25 C24 H24A 111.1 . . ?
 C25 C24 H24B 111.1 . . ?
 C23 C24 C25 103.3(3) . . ?
 C23 C24 H24A 111.1 . . ?
 C23 C24 H24B 111.1 . . ?
 H24A C24 H24B 109.1 . . ?
 C22 C23A H23C 111.6 . . ?
 C22 C23A H23D 111.6 . . ?
 H23C C23A H23D 109.4 . . ?
 C24A C23A C22 100.8(8) . . ?
 C24A C23A H23C 111.6 . . ?
 C24A C23A H23D 111.6 . . ?
 C25 C24A C23A 104.4(11) . . ?
 C25 C24A H24C 110.9 . . ?
 C25 C24A H24D 110.9 . . ?
 C23A C24A H24C 110.9 . . ?
 C23A C24A H24D 110.9 . . ?
 H24C C24A H24D 108.9 . . ?

loop_
  _geom_torsion_atom_site_label_1
  _geom_torsion_atom_site_label_2
  _geom_torsion_atom_site_label_3
  _geom_torsion_atom_site_label_4
  _geom_torsion
  _geom_torsion_site_symmetry_1
  _geom_torsion_site_symmetry_2
  _geom_torsion_site_symmetry_3
  _geom_torsion_site_symmetry_4
  _geom_torsion_publ_flag
 O2 C18 C16 C15 -5.6(3) . . . . ?
 O2 C18 C16 C83 175.40(18) . . . . ?
 O1 C18 C16 C15 175.2(2) . . . . ?
 O1 C18 C16 C83 -3.8(3) . . . . ?
 N3 C14 C15 C16 -173.34(17) . . . . ?
 N3 C14 C15 C20 6.3(3) . . . . ?
 N3 C14 C3 C1A 177.92(16) . . . . ?
 N3 C22 C23 C24 20.7(3) . . . . ?
 N3 C22 C23A C24A -44.2(9) . . . . ?
 N3 C25 C24 C23 37.6(3) . . . . ?
 N3 C25 C24A C23A -24.8(11) . . . . ?
 N1 C5 C10 C9 -179.49(15) . . . . ?
 N1 C5 C10 C11 -0.4(2) . . . . ?
 N1 C4 C17 C2 22.2(3) . . . . ?
 C13 C14 C15 C16 57.1(2) . . . . ?
 C13 C14 C15 C20 -123.27(17) . . . . ?
 C13 C14 C3 C1A -54.75(19) . . . . ?
 C13 C12 C11 C10 0.6(3) . . . . ?
 C13 C12 C83 C16 56.42(19) . . . . ?
 C13 C12 C83 C1A -55.31(17) . . . . ?
 C13 C32 C9 C10 -0.1(3) . . . . ?
 C13 C32 C9 C8 178.91(17) . . . . ?
 C14 N3 C22 C23 138.9(2) . . . . ?
 C14 N3 C22 C23A 166.4(4) . . . . ?
 C14 N3 C25 C24 -158.9(2) . . . . ?
 C14 N3 C25 C24A -139.5(6) . . . . ?
 C14 C13 C12 C11 -178.84(15) . . . . ?
 C14 C13 C12 C83 -0.6(2) . . . . ?
 C14 C13 C32 C9 178.29(16) . . . . ?
 C14 C15 C16 C18 179.47(18) . . . . ?
 C14 C15 C16 C83 -1.5(3) . . . . ?
 C14 C15 C20 O4 102.00(19) . . . . ?
 C14 C15 C20 O3 -77.7(2) . . . . ?
 C14 C3 C1A C83 -1.2(2) . . . . ?
 C12 C13 C14 N3 177.35(15) . . . . ?
 C12 C13 C14 C15 -54.83(18) . . . . ?
 C12 C13 C14 C3 54.40(17) . . . . ?
 C12 C13 C32 C9 0.4(2) . . . . ?
 C12 C11 C10 C9 -0.2(2) . . . . ?
 C12 C11 C10 C5 -179.26(16) . . . . ?
 C12 C83 C1A C3 57.85(19) . . . . ?
 C18 C16 C83 C12 122.67(17) . . . . ?
 C18 C16 C83 C1A -126.55(17) . . . . ?
 C15 C14 C3 C1A 53.2(2) . . . . ?
 C15 C16 C83 C12 -56.4(2) . . . . ?
 C15 C16 C83 C1A 54.3(2) . . . . ?
 C6 C5 C10 C9 -1.6(2) . . . . ?
 C6 C5 C10 C11 177.46(17) . . . . ?
 C6 C7 C8 C9 -0.8(3) . . . . ?
 C32 C13 C14 N3 -0.6(3) . . . . ?
 C32 C13 C14 C15 127.19(18) . . . . ?
 C32 C13 C14 C3 -123.58(19) . . . . ?
 C32 C13 C12 C11 -0.7(3) . . . . ?
 C32 C13 C12 C83 177.53(15) . . . . ?
 C32 C9 C10 C5 179.07(15) . . . . ?
 C32 C9 C10 C11 0.0(2) . . . . ?
 C32 C9 C8 C7 -177.87(17) . . . . ?
 C5 N1 C4 C17 -173.1(2) . . . . ?
 C5 N1 C1 C2 174.82(16) . . . . ?
 C5 C6 C7 C8 -0.8(3) . . . . ?
 C16 C15 C20 O4 -78.3(2) . . . . ?
 C16 C15 C20 O3 101.9(2) . . . . ?
 C16 C83 C1A C3 -52.9(2) . . . . ?
 C4 N1 C5 C6 106.5(2) . . . . ?
 C4 N1 C5 C10 -75.7(2) . . . . ?
 C4 N1 C1 C2 44.8(2) . . . . ?
 C11 C12 C83 C16 -125.47(18) . . . . ?
 C11 C12 C83 C1A 122.80(18) . . . . ?
 C10 C9 C8 C7 1.1(3) . . . . ?
 C7 C6 C5 N1 179.79(17) . . . . ?
 C7 C6 C5 C10 2.0(3) . . . . ?
 C1 N1 C5 C6 -17.8(3) . . . . ?
 C1 N1 C5 C10 160.04(17) . . . . ?
 C1 N1 C4 C17 -41.6(2) . . . . ?
 C1 C2 C17 C4 4.3(3) . . . . ?
 C20 C15 C16 C18 -0.2(3) . . . . ?
 C20 C15 C16 C83 178.80(17) . . . . ?
 C83 C12 C11 C10 -177.40(16) . . . . ?
 C3 C14 C15 C16 -51.1(2) . . . . ?
 C3 C14 C15 C20 128.61(18) . . . . ?
 C19 O2 C18 O1 -5.7(3) . . . . ?
 C19 O2 C18 C16 175.05(19) . . . . ?
 C8 C9 C10 C5 0.0(2) . . . . ?
 C8 C9 C10 C11 -179.05(16) . . . . ?
 C21 O4 C20 O3 -7.7(2) . . . . ?
 C21 O4 C20 C15 172.56(14) . . . . ?
 C17 C2 C1 N1 -29.6(2) . . . . ?
 C22 N3 C14 C13 -68.2(2) . . . . ?
 C22 N3 C14 C15 169.77(16) . . . . ?
 C22 N3 C14 C3 50.8(2) . . . . ?
 C22 N3 C25 C24 -25.1(2) . . . . ?
 C22 N3 C25 C24A -5.7(7) . . . . ?
 C22 C23 C24 C25 -35.5(3) . . . . ?
 C22 C23A C24A C25 43.3(11) . . . . ?
 C25 N3 C14 C13 63.1(2) . . . . ?
 C25 N3 C14 C15 -58.9(2) . . . . ?
 C25 N3 C14 C3 -177.85(15) . . . . ?
 C25 N3 C22 C23 3.0(2) . . . . ?
 C25 N3 C22 C23A 30.4(4) . . . . ?

_shelx_res_file
;
TITL N077 in P2(1)2(1)2(1)
    n077.res
    created by SHELXL-2018/3 at 08:01:12 on 11-Sep-2019
CELL 1.54184 9.088601 9.11769 27.33741 90 90 90
ZERR 4 0.000173 0.000147 0.000422 0 0 0
LATT -1
SYMM 0.5-X,-Y,0.5+Z
SYMM 0.5+X,0.5-Y,-Z
SYMM -X,0.5+Y,0.5-Z
SFAC C H N O
UNIT 112 120 8 16
SIMU 0.01 0.01 1.7 C23 C23A C24 C24A

L.S. 10
PLAN  13
CONF
MORE -1
BOND $H
fmap 2 53
acta 135
REM <olex2.extras>
REM <HklSrc "%N077.hkl">
REM </olex2.extras>

WGHT    0.053700    0.430500
FVAR       3.27261
O2    4    0.502983    0.337728    0.648255    11.00000    0.05871    0.01279 =
         0.02268    0.00124   -0.00019   -0.00067
O4    4    0.643286    0.438180    0.560826    11.00000    0.02715    0.01577 =
         0.02254   -0.00226   -0.00057    0.00197
O3    4    0.400433    0.439072    0.544023    11.00000    0.02934    0.02548 =
         0.03036   -0.00650   -0.00696   -0.00285
O1    4    0.524504    0.448320    0.720804    11.00000    0.04006    0.02311 =
         0.02000    0.00223   -0.00362   -0.00225
N3    3    0.469965    0.796256    0.532291    11.00000    0.02344    0.01720 =
         0.01707    0.00114   -0.00251    0.00182
N1    3    0.979633    0.999772    0.744982    11.00000    0.02274    0.02389 =
         0.02082   -0.00642   -0.00365    0.00184
C13   1    0.628713    0.847341    0.608483    11.00000    0.02112    0.01312 =
         0.01886   -0.00248   -0.00148    0.00257
C14   1    0.490682    0.775488    0.584224    11.00000    0.02092    0.01430 =
         0.01825   -0.00087   -0.00156   -0.00034
C12   1    0.633485    0.824826    0.659856    11.00000    0.02422    0.01226 =
         0.01805   -0.00171    0.00180    0.00351
C2    1    1.076510    0.994037    0.824139    11.00000    0.03574    0.03825 =
         0.02604   -0.00468   -0.01010   -0.00177
AFIX  23
H2A   2    1.139618    1.050768    0.845606    11.00000   -1.20000
H2B   2    1.082886    0.891388    0.833218    11.00000   -1.20000
AFIX   0
C18   1    0.512376    0.455387    0.676999    11.00000    0.01927    0.01834 =
         0.01968    0.00048   -0.00014   -0.00178
C15   1    0.500683    0.612634    0.600950    11.00000    0.01899    0.01507 =
         0.02106   -0.00060   -0.00076   -0.00040
C6    1    1.086800    1.102377    0.669709    11.00000    0.02021    0.02633 =
         0.02962   -0.00597   -0.00260   -0.00007
AFIX  43
H6    2    1.166090    1.138945    0.687420    11.00000   -1.20000
AFIX   0
C32   1    0.736061    0.928425    0.586360    11.00000    0.02386    0.01618 =
         0.01601   -0.00066   -0.00038    0.00400
AFIX  43
H32   2    0.732826    0.943895    0.552751    11.00000   -1.20000
AFIX   0
C9    1    0.853240    0.989596    0.614523    11.00000    0.02092    0.01498 =
         0.02162   -0.00249    0.00085    0.00361
C5    1    0.977429    1.026202    0.693797    11.00000    0.02233    0.01829 =
         0.02283   -0.00442   -0.00190    0.00369
C16   1    0.504277    0.595257    0.649497    11.00000    0.02128    0.01506 =
         0.02144   -0.00095   -0.00126   -0.00089
C4    1    0.874944    1.087025    0.774437    11.00000    0.03475    0.03882 =
         0.02558   -0.00820   -0.00207    0.00960
AFIX  23
H4A   2    0.774065    1.059064    0.767563    11.00000   -1.20000
H4B   2    0.886669    1.191143    0.768277    11.00000   -1.20000
AFIX   0
C11   1    0.743828    0.881052    0.687868    11.00000    0.02559    0.01533 =
         0.01704   -0.00143   -0.00123    0.00267
AFIX  43
H11   2    0.744805    0.863976    0.721406    11.00000   -1.20000
AFIX   0
C10   1    0.857896    0.966037    0.665941    11.00000    0.02158    0.01523 =
         0.01991   -0.00303   -0.00093    0.00358
C7    1    1.080700    1.125862    0.618763    11.00000    0.02334    0.02612 =
         0.03154   -0.00203    0.00515   -0.00088
AFIX  43
H7    2    1.155127    1.178652    0.603432    11.00000   -1.20000
AFIX   0
C1    1    1.119486    1.015970    0.770995    11.00000    0.02648    0.03482 =
         0.02828   -0.00854   -0.00656   -0.00054
AFIX  23
H1A   2    1.161249    1.112630    0.765807    11.00000   -1.20000
H1B   2    1.189924    0.942426    0.760556    11.00000   -1.20000
AFIX   0
C20   1    0.504981    0.487469    0.565373    11.00000    0.02640    0.01463 =
         0.01732    0.00182   -0.00023   -0.00081
C83   1    0.501953    0.737631    0.678712    11.00000    0.02747    0.01631 =
         0.01704   -0.00054    0.00041   -0.00194
AFIX  13
H83   2    0.503723    0.722228    0.714186    11.00000   -1.20000
AFIX   0
C3    1    0.361033    0.840281    0.613396    11.00000    0.01981    0.01318 =
         0.02817   -0.00104    0.00041    0.00010
AFIX  43
H3    2    0.283294    0.888706    0.598280    11.00000   -1.20000
AFIX   0
C19   1    0.522264    0.198000    0.672012    11.00000    0.05452    0.01514 =
         0.03223    0.00485    0.00230    0.00134
AFIX 137
H19A  2    0.515038    0.120934    0.648206    11.00000   -1.50000
H19B  2    0.447279    0.185273    0.696378    11.00000   -1.50000
H19C  2    0.617322    0.194687    0.687283    11.00000   -1.50000
AFIX   0
C8    1    0.966539    1.071832    0.591709    11.00000    0.02610    0.02112 =
         0.02090   -0.00021    0.00284    0.00235
AFIX  43
H8    2    0.963101    1.089043    0.558197    11.00000   -1.20000
AFIX   0
C21   1    0.660103    0.306063    0.532360    11.00000    0.03649    0.01590 =
         0.03168   -0.00448    0.00034    0.00513
AFIX 137
H21A  2    0.625546    0.323009    0.499661    11.00000   -1.50000
H21B  2    0.603891    0.228524    0.547027    11.00000   -1.50000
H21C  2    0.762067    0.278713    0.531444    11.00000   -1.50000
AFIX   0
C17   1    0.917580    1.048361    0.826839    11.00000    0.05130    0.07444 =
         0.02306   -0.00960   -0.00121    0.02300
AFIX  23
H17A  2    0.853632    0.972339    0.839650    11.00000   -1.20000
H17B  2    0.910465    1.133907    0.847800    11.00000   -1.20000
AFIX   0
C1A   1    0.367594    0.822516    0.661255    11.00000    0.02222    0.01542 =
         0.02460   -0.00339    0.00487   -0.00146
AFIX  43
H1AA  2    0.296333    0.858707    0.682475    11.00000   -1.20000
AFIX   0
C22   1    0.434323    0.949203    0.517552    11.00000    0.02692    0.01973 =
         0.02414    0.00405    0.00014    0.00454
C25   1    0.580564    0.736601    0.498321    11.00000    0.02973    0.01938 =
         0.01966   -0.00419   -0.00085    0.00237
PART 1
C23   1    0.521960    0.980496    0.470861    10.76000    0.03155    0.01900 =
         0.02199    0.00385    0.00162    0.00101
AFIX  23
H23A  2    0.463822    1.036160    0.447608    10.76000   -1.20000
H23B  2    0.611511    1.034153    0.478098    10.76000   -1.20000
AFIX   0
C24   1    0.556321    0.827766    0.451347    10.76000    0.04016    0.02429 =
         0.01589   -0.00060   -0.00070    0.00173
AFIX  23
H24A  2    0.644083    0.828663    0.431158    10.76000   -1.20000
H24B  2    0.474786    0.789449    0.432350    10.76000   -1.20000
AFIX   0
PART 0
H22A  2    0.465518    1.018639    0.543059    11.00000    0.02609
H22B  2    0.328362    0.960338    0.514615    11.00000    0.02891
H25A  2    0.682317    0.734894    0.510489    11.00000    0.02548
H25B  2    0.553618    0.635005    0.490669    11.00000    0.02113
PART 2
C23A  1    0.462482    0.928764    0.460130    10.24000    0.03718    0.02638 =
         0.01776    0.00660   -0.00374   -0.00575
AFIX  23
H23C  2    0.383560    0.874135    0.444684    10.24000   -1.20000
H23D  2    0.474251    1.022374    0.443730    10.24000   -1.20000
AFIX   0
C24A  1    0.601567    0.844247    0.460652    10.24000    0.03831    0.03902 =
         0.02043    0.00201    0.00213    0.00651
AFIX  23
H24C  2    0.618642    0.797622    0.429267    10.24000   -1.20000
H24D  2    0.684430    0.907357    0.468204    10.24000   -1.20000
AFIX   0
HKLF 4


REM  N077 in P2(1)2(1)2(1)
REM wR2 = 0.0879, GooF = S = 1.057, Restrained GooF = 1.055 for all data
REM R1 = 0.0329 for 4444 Fo > 4sig(Fo) and 0.0335 for all 4539 data
REM 343 parameters refined using 36 restraints

END

WGHT      0.0537      0.4306

REM Highest difference peak  0.284,  deepest hole -0.164,  1-sigma level  0.041
Q1    1   0.8486  0.9953  0.7815  11.00000  0.05    0.28
Q2    1   1.1119  1.0039  0.7999  11.00000  0.05    0.22
Q3    1   0.5650  0.8222  0.5971  11.00000  0.05    0.21
Q4    1   0.9130  0.9924  0.6812  11.00000  0.05    0.19
Q5    1   0.3337  0.7836  0.6401  11.00000  0.05    0.19
Q6    1   0.4970  0.6585  0.6629  11.00000  0.05    0.19
Q7    1   0.6324  0.8331  0.6379  11.00000  0.05    0.19
Q8    1   0.4247  0.8179  0.6001  11.00000  0.05    0.19
Q9    1   0.5027  0.5287  0.6606  11.00000  0.05    0.18
Q10   1   0.5547  0.6000  0.6243  11.00000  0.05    0.18
Q11   1   0.4005  0.8609  0.6401  11.00000  0.05    0.18
Q12   1   0.4286  0.7806  0.6723  11.00000  0.05    0.18
Q13   1   0.5350  0.7614  0.5222  11.00000  0.05    0.18
;
_shelx_res_checksum                13673
_shelx_hkl_file
;
   0   0  -3 33.4860 10.7212  47
   0   0   3 12.5042 16.1228  50
   0   0   3 10.4668 10.3351   2
   0   0   3-5.62136 17.5370   5
   0   0  -3 55.0703 21.1611  43
   0   0   3 4.89338 17.0885  48
   0   0  -3 14.9721 14.3499   8
   0   0   4 17402.4 592.272   3
   0   0  -4 16676.2 581.511  43
   0   0   4 17050.0 596.704  50
   0   0   4 17092.1 580.112   5
   0   0   4 15563.6 581.321  48
   0   0  -4 16552.8 516.914  47
   0   0   4 15815.6 504.554  45
   0   0  -4 16733.4 556.029   8
   0   0   4 16238.5 536.256   2
   0   0  -5-7.06219 13.5349  47
   0   0   5-6.10651 19.0534   2
   0   0   5 7.06256 32.3099   5
   0   0   5 13.6058 9.77792  45
   0   0  -5-7.84098 29.0171  43
   0   0   5 49.5142 39.4497  50
   0   0   5 9.24387 35.7795   3
   0   0   5 51.0662 42.7608  48
   0   0  -5-1.07621 23.5875   8
   0   0   6 90282.9 2767.78  50
   0   0  -6 89466.2 2692.46   8
   0   0   6 89438.9 2748.53  48
   0   0  -6 89801.5 2742.90  43
   0   0   6 91739.2 2759.26   3
   0   0   6 85458.0 2662.32   2
   0   0   7-16.6636 50.8868  50
   0   0   7 18.0794 29.8645   2
   0   0  -7 6.31786 34.1751   8
   0   0   7 35.6087 43.4494  48
   0   0   7 49.4314 42.2053   3
   0   0  -7-9.81219 44.3379  43
   0   0   8 64829.0 2129.43   3
   0   0   8 61940.3 2005.83   2
   0   0  -8 67860.9 2126.68  43
   0   0  -8 65675.1 2043.69   8
   0   0   8 67832.4 2133.60  48
   0   0   8 65601.4 2154.61  50
   0   0  -9 14.0063 54.8047  43
   0   0  -9-3.61891 33.7230   8
   0   0   9 37.9817 56.3389  50
   0   0   9-25.6981 45.7820   9
   0   0   9-5.32947 52.4292  48
   0   0   9 14.7918 53.3199   3
   0   0   9 23.1547 26.5598   2
   0   0  10 25419.0 1028.18  50
   0   0 -10 24288.0 898.729   8
   0   0 -10 25953.9 992.986  43
   0   0  10 24631.3 924.632   9
   0   0  10 25435.4 1001.91  48
   0   0  10 22895.8 852.823   2
   0   0  10 26266.5 1016.52   3
   0   0 -11-12.2880 53.0326  43
   0   0  11-37.3970 68.8988  50
   0   0  11-22.3833 43.7179   9
   0   0  11 27.2729 48.6227   3
   0   0 -11-9.58292 36.7885   8
   0   0  11 107.954 68.6321  48
   0   0 -12 43239.3 1486.89   8
   0   0  12 44105.3 1640.71   3
   0   0  12 44467.9 1623.01  48
   0   0  12 43046.8 1656.78  50
   0   0  12 40867.3 1508.87   9
   0   0 -12 45480.7 1615.68  43
   0   0  13 65.1646 65.9230   3
   0   0 -13 55.7887 75.9087  43
   0   0  13 81.2048 63.4735   9
   0   0  13 1.93184 64.9366  50
   0   0 -13 78.0702 53.0486   8
   0   0  13-24.7248 67.6316  48
   0   0  14 96171.9 3234.73   9
   0   0 -14 99298.1 3201.55   8
   0   0  14 104129. 3463.88  50
   0   0  14 99634.0 3375.21  48
   0   0  14 100706. 3390.02   3
   0   0 -14 107323. 3386.65  43
   0   0 -15 28.6782 49.4681   8
   0   0  15 5.08848 57.8246  48
   0   0 -15 63.7787 75.9300  43
   0   0  15 5.91878 76.2116  50
   0   0  15-25.6686 49.4744   9
   0   0  15 29.1438 62.1752   3
   0   0  16 17091.4 820.342   9
   0   0  16 16891.5 929.147  48
   0   0  16 16917.9 898.594   6
   0   0 -16 19325.3 957.314  43
   0   0  16 17683.3 996.288  50
   0   0  16 18159.8 960.987   3
   0   0  17-11.0690 50.2843   6
   0   0  17-22.0414 99.5616  50
   0   0 -17-16.5512 70.5728  43
   0   0  17 16.4188 63.4632   3
   0   0  17-40.1323 70.8682  48
   0   0  18 37106.6 1665.78   3
   0   0  18 36417.6 1644.85  48
   0   0  18 35468.4 1588.13   6
   0   0  18 39037.7 1762.70  50
   0   0 -18 37890.4 1558.74  44
   0   0 -18 40531.6 1691.92  43
   0   0 -19-9.11050 101.989  43
   0   0  19-76.8959 111.688  50
   0   0  19-53.3220 76.2434   6
   0   0  19-101.394 80.4512   3
   0   0  19-19.3175 61.4548  48
   0   0 -19-101.730 96.2667  44
   0   0 -20 3605.35 437.729  43
   0   0  20 2903.25 370.289   6
   0   0  20 3495.10 171.260  20
   0   0  20 3272.00 169.994  32
   0   0  20 2926.93 430.374  50
   0   0  20 2844.33 394.598   3
   0   0 -20 3485.18 155.425  52
   0   0 -20 3631.84 388.191  44
   0   0  20 3113.22 409.665  48
   0   0  20 3317.74 169.630  38
   0   0 -21-16.2498 65.0649  43
   0   0  21-13.0715 62.8055  48
   0   0  21 28.6867 32.9010  20
   0   0 -21 8.15616 20.5813  52
   0   0  21-13.3814 97.8195  50
   0   0  21 29.7050 29.9415  38
   0   0  21 4.32485 24.2712  32
   0   0 -22 1532.69 95.9470  52
   0   0  22 1447.44 319.293  50
   0   0  22 1497.14 110.802  32
   0   0 -22 1553.52 294.380  43
   0   0  22 1503.21 108.524  20
   0   0  22 1581.55 111.433  38
   0   0  22 1293.35 280.983  48
   0   0  23-7.13481 27.6888  20
   0   0 -23 1.36897 23.2271  52
   0   0  23 39.4750 31.9917  38
   0   0  23-23.1635 81.7330  50
   0   0  23 22.6535 30.8676  12
   0   0  24 148.732 39.7543  20
   0   0 -24 151.887 35.4669  52
   0   0  24 121.116 39.1683  12
   0   0  24 144.177 42.1388  38
   0   0 -25-5.17240 25.3424  52
   0   0  25 2.08096 28.2713  20
   0   0  25 13.8498 29.8837  38
   0   0  25 8.70018 27.7699  12
   0   0  26 1314.00 102.908  38
   0   0  26 1232.17 99.0575  20
   0   0 -26 1258.01 87.7188  52
   0   0  26 1211.03 99.8826  26
   0   0  26 1201.62 97.4875  12
   0   0  27 0.36863 30.9169  20
   0   0  27 42.6937 33.8330  26
   0   0 -27 10.1743 23.2127  52
   0   0  27 5.77128 33.6119  38
   0   0  27 15.6707 28.8039  12
   0   0 -28 1660.36 100.322  52
   0   0  28 1673.94 115.055  26
   0   0  28 1734.19 114.394  12
   0   0  28 1782.53 117.131  38
   0   0  29-38.4562 30.0512  26
   0   0  29 5.37931 26.6907  12
   0   0  29 4.20724 29.4285  38
   0   0 -29 18.4798 21.9870  52
   0   0  30 400.931 48.3529  12
   0   0  30 386.773 50.1703  38
   0   0 -30 407.061 43.5717  52
   0   0  30 399.657 52.6042  26
   0   0  31 0.32948 21.9007  38
   0   0  31 19.1398 22.2642  12
   0   0 -31-4.35053 17.4942  52
   0   0  32 507.965 47.0386  12
   0   0  32 509.743 47.4650  26
   0   0  33 0.71685 15.4103  12
   0   0  34 3038.34 120.912  40
   0  -1   0 67.6085 24.5601  47
   0   1   0 65.1480 25.9176  46
   0  -1   0-0.07776 15.2311   1
   0  -1   1 95251.2 2984.21   1
   0   1   1 106315. 3011.39  46
   0   1   1 101850. 2993.68  50
   0  -1  -1 101222. 2996.50   1
   0   1  -1 99500.6 2997.11  46
   0  -1  -1 102111. 2998.31  47
   0  -1   1 99655.1 2982.53  48
   0  -1   1 99005.2 2981.09  47
   0   1  -1 100841. 2998.79  43
   0   1  -2 85.9938 29.2326  46
   0  -1   2 129.398 27.1385  47
   0  -1   2 144.779 32.5896   1
   0   1   2 90.2935 31.9986  46
   0  -1   2 108.726 32.8680  48
   0   1   2 82.4153 30.2986  50
   0  -1  -2 142.643 36.7648   1
   0  -1  -2 126.038 36.1132  47
   0   1   2 58.5183 16.8414  48
   0  -1  -2 115.733 35.8997   4
   0   1  -2 97.9785 34.3406  43
   0  -1   3 372.352 60.7914  48
   0   1   3 214.464 32.4640  48
   0  -1  -3 201.132 41.8123   1
   0   1   3 207.408 48.8291  46
   0  -1   3 210.953 31.5972  47
   0   1   3 222.647 45.4418  50
   0  -1   3 156.982 44.2459   3
   0   1  -3 197.772 21.2793  44
   0   1  -3 232.506 51.4971  43
   0  -1  -3 180.249 44.2894   4
   0  -1  -3 219.070 46.0284  47
   0   1  -3 188.375 42.6611  46
   0   1   3 218.858 37.3565   7
   0   1   4 2178.01 133.528   5
   0   1   4 2272.99 127.447  48
   0   1  -4 2218.85 145.435   8
   0   1  -4 2156.88 162.115  43
   0  -1  -4 2257.19 155.639   4
   0   1   4 2167.09 135.711   7
   0  -1   4 2144.39 108.653  47
   0   1   4 2237.68 151.448  50
   0  -1   4 2395.74 166.327  48
   0  -1  -4 2291.05 145.994  47
   0   1  -4 2083.60 103.684  44
   0   1   4 2313.18 161.218  46
   0  -1  -4 2347.39 153.911   1
   0  -1   4 2297.38 160.359   3
   0  -1  -5 427.816 66.2048  47
   0   1  -5 320.847 70.8544  43
   0  -1   5 374.802 73.6918   3
   0   1   5 317.921 66.1337  46
   0   1   5 371.804 55.6697  48
   0   1  -5 345.450 62.1730   8
   0  -1   5 351.342 38.5993  47
   0  -1   5 266.578 68.0333  48
   0   1   5 471.209 74.2934  50
   0   1   5 442.786 63.7304   5
   0  -1   5 382.604 33.7134   9
   0  -1  -5 423.887 68.8703   1
   0  -1  -6 207407. 5726.28  47
   0   1   6 200354. 5778.54  50
   0   1  -6 206415. 5805.10  43
   0  -1   6 211445. 5816.13  48
   0  -1  -6 204237. 5766.49  43
   0   1  -6 186645. 5732.91   8
   0  -1   6 210444. 5806.34   3
   0  -1   6 178446. 5621.31  47
   0  -1   6 183893. 5630.80   9
   0   1   6 195532. 5729.54   5
   0   1   6 202489. 5730.76  48
   0   1   6 204413. 5785.75  46
   0  -1   6 190561. 5666.02  45
   0  -1   7 266.447 76.3402  48
   0   1  -7 369.864 90.6620  43
   0   1   7 239.061 61.0850   5
   0  -1   7 263.665 30.5793  47
   0   1   7 381.103 77.8774  50
   0   1   7 288.970 68.2880  48
   0  -1  -7 236.470 69.3494  43
   0  -1  -7 316.503 60.9560  47
   0  -1   7 298.892 84.3564   3
   0   1  -7 271.205 70.6682   8
   0  -1   7 262.970 40.8884   9
   0  -1   7 273.668 44.1006  45
   0  -1   8 19030.4 733.760   3
   0  -1   8 19925.0 745.925  48
   0  -1  -8 18355.0 622.459  47
   0   1  -8 20061.8 729.786  43
   0  -1   8 17403.0 556.574  45
   0  -1   8 19169.7 749.660  50
   0   1   8 19594.5 674.223   5
   0   1   8 16204.0 644.713  48
   0  -1   8 17665.8 561.523   9
   0   1  -8 19391.9 666.807   8
   0   1   8 19806.7 728.522  50
   0  -1  -8 18715.7 694.124  43
   0  -1  -9 13686.7 536.497  47
   0  -1   9 11343.3 482.108   9
   0   1  -9 14150.5 576.548   8
   0  -1  -9 13749.0 609.336  43
   0  -1   9 12479.7 630.093   3
   0   1   9 13999.0 589.564   5
   0   1   9 14083.6 636.791  50
   0   1   9 13130.0 583.654  48
   0  -1   9 14058.0 660.612  50
   0  -1   9 12542.7 470.142  45
   0  -1   9 15798.3 679.172  48
   0   1  -9 14575.8 641.150  43
   0   1  10 4662.51 246.635   2
   0  -1 -10 5037.00 276.124  47
   0   1  10 5190.28 343.009   3
   0  -1  10 4991.23 254.492   9
   0   1  10 5253.41 368.194  50
   0  -1  10 5216.32 370.539  48
   0   1 -10 5167.98 353.847  43
   0  -1 -10 5298.22 343.423  43
   0  -1  10 5554.14 381.274   3
   0   1  10 4896.89 319.919   5
   0   1  10 4944.24 322.677  48
   0  -1  10 5245.92 380.211  50
   0  -1  10 4066.92 205.252  45
   0   1 -10 5536.83 314.149   8
   0   1 -11 24314.3 987.883  43
   0   1 -11 21892.0 881.323   8
   0  -1  11 21037.5 810.462   9
   0  -1  11 24228.5 1013.10   3
   0  -1 -11 23300.9 839.141  47
   0  -1  11 24910.2 1037.80  50
   0   1  11 21764.8 799.130   2
   0   1  11 22434.0 925.972   5
   0  -1  11 23613.4 1014.37  48
   0   1  11 23572.9 1003.28  50
   0   1  11 22808.5 955.110   3
   0   1  11 23414.1 944.859  48
   0  -1 -11 25404.3 978.140  43
   0  -1  12 144592. 4773.07   9
   0   1  12 160133. 4950.36  48
   0  -1 -12 171143. 5002.45  43
   0  -1  12 168243. 5061.72   3
   0   1  12 160033. 4967.88   9
   0   1  12 161433. 4985.76   3
   0  -1  12 172282. 5067.14  48
   0   1 -12 163664. 4871.69   8
   0   1  12 154207. 4924.79   5
   0   1  12 161601. 5043.15  50
   0  -1  12 169851. 5093.10  50
   0   1  12 148151. 4740.53   2
   0  -1 -12 161041. 4792.46  47
   0   1 -12 170967. 5024.28  43
   0   1 -13 2065.09 199.180   8
   0   1  13 1802.05 219.335   9
   0  -1 -13 1664.81 216.089  43
   0   1  13 1559.85 229.102  50
   0   1 -13 1585.46 220.121  43
   0  -1  13 1839.25 262.044  50
   0  -1  13 1545.64 224.796  48
   0   1  13 1948.34 237.224   3
   0  -1  13 1988.33 252.284   3
   0   1  13 1831.19 218.692  48
   0  -1  13 1629.65 157.864   9
   0   1  14 195.805 94.8743   9
   0  -1  14 83.4235 86.6878  48
   0   1 -14 84.6522 63.7349  44
   0   1  14 193.130 92.3015  50
   0  -1  14 53.1425 88.4533   3
   0  -1 -14 59.1733 69.8761  43
   0   1  14 80.9988 59.0935   6
   0   1  14 195.356 101.365   3
   0   1  14 106.162 84.6620  48
   0  -1  14 183.723 129.585  50
   0   1 -14 53.1601 99.7762  43
   0   1 -14 182.343 72.6380   8
   0  -1  15 9670.80 654.378   3
   0   1 -15 9241.38 510.953   8
   0   1  15 9364.78 553.419   6
   0   1  15 9464.35 591.212   9
   0   1  15 8771.42 572.469  48
   0   1  15 9216.55 609.775   3
   0  -1 -15 10761.2 642.949  43
   0   1  15 10234.7 683.302  50
   0   1 -15 9578.13 621.804  43
   0  -1  15 9239.11 639.871  48
   0   1 -15 9909.04 536.204  44
   0  -1  15 9812.70 673.472  50
   0   1 -16 6694.86 522.784  43
   0   1  16 7009.99 526.131   3
   0  -1  16 5899.28 528.550  50
   0  -1  16 6063.03 525.089   3
   0   1  16 6767.89 564.939  50
   0   1  16 5676.53 430.516   6
   0  -1  16 6338.70 534.357  48
   0  -1 -16 7182.72 529.726  43
   0   1  16 5859.86 470.073  48
   0   1  16 6654.37 486.097   9
   0   1 -16 5959.11 416.184  44
   0   1  17 272.313 125.749  50
   0  -1  17 200.626 124.151  48
   0   1  17 83.1245 56.8569   9
   0  -1  17 298.303 129.437   3
   0   1  17 368.814 138.035   3
   0   1  17 116.292 90.2153  48
   0  -1  17 285.167 129.062  50
   0   1 -17 272.023 136.615  43
   0  -1 -17 229.748 104.314  43
   0  -1  17 23.1978 68.3571   6
   0   1  18 446.497 135.579   3
   0  -1 -18 482.327 155.867  43
   0   1 -18 478.817 172.481  43
   0   1  18 553.033 150.531   9
   0  -1  18 383.984 145.476   6
   0  -1  18 733.356 206.407  48
   0  -1  18 511.713 160.911   3
   0   1  18 267.638 104.875  48
   0  -1  18 317.688 139.354  50
   0   1  18 547.675 185.514  50
   0   1  19 404.004 146.465   3
   0   1 -19 225.871 119.121  43
   0  -1  19 480.600 56.9875  32
   0   1  19 448.623 56.1691  20
   0   1  19 516.097 59.8413  38
   0   1 -19 465.169 46.9392  52
   0  -1 -19 461.707 159.541  43
   0   1  19 465.289 151.692   9
   0   1  19 505.153 60.7847  12
   0   1  19 279.970 119.887  48
   0   1  19 362.204 131.533  50
   0  -1  19 347.517 152.541  48
   0  -1  19 646.989 193.256  50
   0  -1  19 310.280 113.424   6
   0   1  20-0.68583 61.4691  48
   0  -1 -20 192.372 109.701  44
   0   1  20 268.950 129.039   3
   0   1 -20 135.911 30.8663  52
   0   1  20 154.482 39.3849  20
   0  -1  20 104.455 125.113  50
   0  -1 -20 104.762 28.3021  52
   0  -1 -20 252.500 148.848  43
   0  -1  20 109.454 33.0230  20
   0   1  20-62.6564 115.547  50
   0  -1  20 136.270 36.2438  32
   0  -1  20 163.129 116.162   6
   0   1  20 239.364 45.1212  12
   0  -1  20-10.1837 117.375  48
   0   1  20 117.078 33.4760  38
   0  -1  20 142.985 37.9224  38
   0   1 -20 51.5360 93.2362  43
   0  -1  21 284.794 47.4016  32
   0   1  21 286.892 53.3954  20
   0  -1  21 208.226 101.964  48
   0  -1  21 351.255 154.983   6
   0   1  21 193.022 115.825   3
   0   1  21 278.736 48.9130  38
   0  -1  21 332.868 166.952  50
   0  -1  21 295.687 49.6936  38
   0  -1 -21 206.816 111.199  43
   0   1 -21 425.868 175.800  43
   0   1  21 212.973 46.3109  12
   0   1  21 320.009 174.372  50
   0  -1 -21 409.708 156.800  44
   0  -1 -21 289.703 42.3528  52
   0   1 -21 315.904 43.6309  52
   0  -1  21 283.397 49.9942  20
   0   1  22 270.996 51.2995  20
   0  -1  22 55.1338 94.4426   6
   0  -1  22 24.5049 109.231  50
   0   1  22 238.095 51.7388  12
   0   1 -22 207.855 39.8292  52
   0  -1 -22 179.080 121.684  43
   0  -1  22 114.739 113.622  48
   0  -1 -22 141.466 88.0892  44
   0   1  22 444.856 182.478   3
   0  -1  22 253.516 49.5775  32
   0  -1  22 236.590 48.5324  38
   0   1 -22 35.6408 114.225  43
   0   1  22 262.019 49.3000  38
   0  -1 -22 235.402 38.4121  52
   0   1  22 127.300 96.0519  50
   0  -1  22 207.252 42.2631  20
   0   1 -23 68.5686 77.3891  43
   0  -1  23-3.80470 26.9835  38
   0  -1  23 51.1589 33.0985  20
   0  -1 -23 98.6339 28.5490  52
   0  -1  23 32.8805 33.0014  32
   0  -1  23 73.0509 94.8414  48
   0   1  23 18.5779 33.3416  38
   0   1  23 6.85389 35.3153  12
   0   1 -23 24.2389 29.1906  52
   0  -1 -23 176.379 120.683  43
   0   1  23 24.7101 30.8617  20
   0   1  23-102.881 93.7682  50
   0  -1  24 9763.30 387.675  32
   0  -1  24 9953.66 380.283  20
   0   1  24 10092.7 391.660  26
   0  -1  24 10201.0 385.788  38
   0   1  24 9785.74 387.623  38
   0   1  24 10130.3 385.122  20
   0   1  24 9814.26 386.907  12
   0  -1 -24 10246.2 362.755  52
   0   1 -24 9849.90 364.523  52
   0   1  25 2211.56 137.720  12
   0   1  25 2040.83 135.449  26
   0   1 -25 1965.10 118.353  52
   0  -1 -25 2055.78 116.059  52
   0  -1  25 1975.31 128.016  20
   0   1  25 2114.97 137.167  38
   0  -1  25 1998.59 129.653  38
   0   1 -26 21926.8 706.685  52
   0  -1  26 21773.1 724.794  12
   0  -1  26 21844.8 725.394  38
   0   1  26 21623.3 730.626  38
   0  -1 -26 21047.5 696.675  52
   0  -1  26 21067.1 718.290  20
   0   1  26 21633.0 726.057  12
   0   1  26 22109.8 735.795  26
   0  -1 -27 1119.48 79.1541  52
   0   1  27 1168.08 95.3826  12
   0   1  27 1141.64 97.6045  26
   0  -1  27 1147.00 94.1146  26
   0   1  27 1091.21 94.0405  38
   0   1 -27 1232.87 86.9633  52
   0  -1  27 1184.16 94.7373  38
   0  -1  27 1217.10 96.4404  12
   0  -1  27 1146.19 90.9059  20
   0   1  28 148.774 40.6303  12
   0  -1 -28 95.2956 26.8244  52
   0   1  28 115.931 40.2051  38
   0  -1  28 72.2656 29.8635  38
   0  -1  28 136.431 38.5914  20
   0  -1  28 128.659 37.2989  26
   0   1  28 126.886 41.3336  26
   0   1 -28 138.295 34.2190  52
   0  -1  28 153.696 42.7015  12
   0  -1  29 256.680 44.3769  38
   0   1  29 260.742 48.1399  26
   0  -1  29 270.132 43.8884  26
   0  -1  29 245.569 44.0006  20
   0   1  29 298.987 49.0244  12
   0   1  29 274.942 45.8646  38
   0  -1 -29 292.109 36.7778  52
   0  -1  29 270.220 45.8995  12
   0   1 -29 267.295 39.8800  52
   0   1  30 423.323 50.7731  12
   0   1 -30 462.395 46.4813  52
   0  -1  30 387.597 48.4643  38
   0   1  30 453.780 56.2030  26
   0   1  30 413.773 52.1985  38
   0  -1  30 428.318 48.8385  26
   0  -1  30 424.441 50.7131  12
   0   1 -31 114.817 25.5579  52
   0   1  31 105.222 27.0146  12
   0  -1  31 143.004 29.9245  38
   0  -1  31 153.794 32.7972  12
   0   1  31 122.442 30.5536  26
   0   1  32 337.701 37.7430  12
   0   1  32 439.334 46.3894  40
   0  -1  32 455.944 43.0611  12
   0   1 -32 371.336 34.8231  52
   0   1  32 367.892 42.2275  26
   0   1  33 98.3495 19.1758  12
   0  -1  33 63.3673 18.1967  12
   0   1  33 104.633 25.0319  40
   0  -2   0 219071. 6458.73  47
   0  -2   0 217535. 6462.22   1
   0  -2   0 218579. 6393.52   6
   0   2   0 214303. 6474.08  46
   0   2   1 8480.98 376.465  50
   0  -2  -1 8448.06 380.011  47
   0  -2  -1 7331.26 296.308   6
   0  -2  -1 7813.96 370.963   1
   0  -2   1 7713.69 363.942   1
   0   2  -1 8856.95 387.015  46
   0   2   1 8484.40 390.237  46
   0  -2   1 8447.10 369.497  47
   0   2  -1 8734.22 379.162  43
   0  -2   2 57706.3 1881.11   1
   0   2   2 62435.7 1933.16  46
   0  -2  -2 61967.3 1913.07  47
   0  -2  -2 61846.6 1910.06   1
   0   2   2 60900.6 1903.08  50
   0   2  -2 59391.8 1909.31  43
   0  -2   2 58340.6 1876.67  47
   0   2  -2 58035.3 1900.56  46
   0  -2   2 58799.7 1877.38  48
   0  -2   3 25904.0 910.914  47
   0   2  -3 26382.1 961.060  43
   0   2  -3 25961.5 943.153  46
   0  -2  -3 27978.8 959.144  47
   0   2   3 28012.2 979.406  46
   0  -2   3 26020.2 936.922  48
   0  -2   3 25247.6 920.946   1
   0   2   3 26387.9 849.061  48
   0   2   3 27930.3 951.051  50
   0  -2  -3 28599.9 963.291   1
   0  -2  -3 27653.7 952.980   4
   0   2   4 19244.3 722.601  50
   0  -2  -4 19914.2 733.429   4
   0  -2   4 18532.0 727.063  48
   0  -2   4 18492.6 692.682   1
   0  -2  -4 19789.9 733.279   1
   0  -2   4 17846.9 671.932  47
   0   2  -4 18602.6 722.669  46
   0   2   4 18122.6 622.910  48
   0   2  -4 19598.0 751.157  43
   0   2   4 18340.9 664.704   7
   0   2   4 19459.6 755.125  46
   0  -2  -4 19878.9 735.463  47
   0  -2   5 4410.93 233.430  47
   0  -2  -5 4118.56 272.193   1
   0   2   5 4421.56 209.326  48
   0  -2  -5 4668.23 286.573   4
   0  -2  -5 4711.40 282.519  47
   0  -2   5 4826.11 298.066  48
   0   2   5 4553.58 276.904  50
   0  -2   5 4382.67 253.483   1
   0   2   5 4808.92 301.164  46
   0   2   5 4198.58 235.014   7
   0   2  -5 4617.56 301.102  43
   0   2  -5 4482.89 278.207  46
   0  -2  -6 52230.9 1688.12   4
   0  -2   6 49146.5 1622.93   1
   0   2   6 49541.7 1667.74  50
   0   2  -6 52180.5 1666.73   8
   0  -2  -6 51140.5 1675.55   1
   0  -2   6 47301.0 1564.97  47
   0  -2  -6 52297.6 1673.96  47
   0  -2   6 53183.8 1719.21  48
   0   2  -6 49189.8 1666.71  46
   0   2  -6 50731.4 1717.08  43
   0   2   6 53422.0 1716.06  46
   0   2   6 47251.3 1607.89   5
   0   2   6 48764.0 1562.02  48
   0   2   6 48742.5 1606.62   7
   0  -2   7 24310.4 900.889  48
   0   2  -7 22191.5 842.862  46
   0   2   7 21935.2 754.510  48
   0   2  -7 23130.8 846.918   8
   0   2   7 23449.5 889.319  46
   0  -2   7 21166.9 724.650  47
   0   2   7 22486.7 796.091   5
   0   2   7 24092.6 868.719  50
   0   2  -7 23388.5 901.287  43
   0  -2  -7 24101.9 860.889   1
   0  -2  -7 22994.4 838.637  47
   0  -2   7 22304.9 803.118   1
   0   2   8 11511.1 560.511  46
   0  -2   8 12328.5 587.083  48
   0   2  -8 9629.52 374.619  44
   0   2   8 11199.3 535.083  50
   0   2  -8 9106.04 494.369   8
   0  -2   8 10541.7 399.997  47
   0   2  -8 11193.0 525.908  46
   0   2   8 10752.2 484.450   5
   0  -2   8 10057.8 452.349  45
   0   2  -8 12139.2 585.418  43
   0   2   8 11179.1 461.331  48
   0   2   8 9596.68 371.683   6
   0  -2  -8 11369.8 513.614  47
   0   2  -9 3798.77 282.735   8
   0   2   9 3198.14 230.360  48
   0  -2   9 3636.59 228.839  45
   0   2  -9 3498.02 186.281  44
   0  -2  -9 4174.79 296.715  43
   0  -2   9 3469.50 175.574  47
   0   2  -9 4342.67 334.925  43
   0   2  -9 3580.11 277.570  46
   0  -2  -9 3800.10 272.985  47
   0   2   9 3789.72 292.627  50
   0   2   9 3822.92 261.540   5
   0   2   9 4205.49 321.564  46
   0  -2   9 4126.01 330.742  48
   0   2   9 3520.98 187.205   6
   0   2  10 6390.07 305.168   6
   0   2  10 6960.94 439.671  50
   0  -2 -10 7454.55 434.333  43
   0   2 -10 6647.84 303.652  44
   0   2 -10 7300.68 467.887  43
   0  -2  10 6576.17 333.303  45
   0   2  10 6994.89 394.766   5
   0  -2  10 7367.48 477.926  48
   0  -2 -10 6690.69 391.208  47
   0   2 -10 7133.79 419.152   8
   0   2  10 6586.48 368.643  48
   0   2 -10 6940.42 417.764  46
   0  -2  11 51.7288 35.0239  45
   0  -2 -11 25.7544 44.6735  47
   0   2  11 23.4697 67.3079  50
   0   2  11-1.30907 39.7864  48
   0  -2  11 50.9411 66.3689  48
   0   2  11 6.84443 42.5424   5
   0   2 -11-6.73297 27.1070  44
   0   2  11 28.2932 28.3592   6
   0   2 -11 13.7005 51.6651  46
   0  -2  11 85.5455 83.0957  50
   0   2 -11 11.4141 44.3574   8
   0   2 -11 5.83400 62.7799  43
   0  -2 -11 93.9955 72.1799  43
   0   2 -12-18.8608 43.0928  46
   0   2  12-18.8599 57.4753  50
   0  -2 -12 34.7040 37.0521  47
   0   2 -12-17.0843 51.6511   8
   0   2  12 23.8125 40.9874  48
   0   2 -12-9.47044 60.5278  43
   0  -2  12 80.3978 82.0878  48
   0  -2 -12-13.7671 55.9646  43
   0   2  12-31.7645 41.3047   5
   0  -2  12 21.9289 77.6485  50
   0  -2  13-10.3393 73.1035  48
   0   2 -13 56.4464 50.9210   8
   0   2  13 1.83259 52.4460   5
   0   2  13-3.23893 47.2135   3
   0   2 -13-35.6130 78.0448  43
   0   2  13-13.2488 57.3211  50
   0  -2  13 31.0298 73.3054  50
   0   2 -13-36.9594 61.6793  46
   0  -2 -13 15.1688 55.4814  43
   0   2  13-20.3289 59.5389   9
   0  -2 -13-25.6582 44.0017  47
   0   2  13 72.4515 60.8148  48
   0   2 -14 2553.46 259.234   8
   0   2 -14 2333.56 290.122  43
   0   2 -14 2219.77 251.054  46
   0  -2 -14 2099.10 213.674  47
   0   2  14 2122.01 246.580   5
   0  -2 -14 2361.24 276.122  43
   0   2  14 1861.71 220.160  48
   0   2  14 2283.83 266.712   3
   0  -2  14 2445.29 311.964  48
   0  -2  14 2584.18 326.849  50
   0   2  14 2344.61 290.357   9
   0   2  14 2299.99 295.296  50
   0   2  15 2313.40 293.711   9
   0   2 -15 1366.97 205.937  46
   0   2  15 1608.52 214.685  48
   0   2 -15 1748.92 216.492   8
   0   2 -15 1964.14 276.857  43
   0  -2 -15 1755.43 249.329  43
   0  -2  15 1962.38 295.204  50
   0  -2  15 1631.37 272.273  48
   0   2  15 1895.57 256.053   3
   0   2  15 1978.29 287.325  50
   0  -2  16 2928.86 372.793  48
   0   2  16 2839.13 335.940   9
   0   2  16 2452.88 335.647  50
   0  -2  16 2549.23 348.559   6
   0   2  16 2251.15 292.596   3
   0   2 -16 2641.02 338.852  43
   0  -2  16 3391.15 398.161  50
   0   2 -16 2187.53 260.965  46
   0  -2 -16 3021.29 341.390  43
   0   2  17 114.333 116.902  50
   0  -2  17-21.3697 72.7039  48
   0   2  17-9.21377 71.1705   3
   0   2 -17-1.44231 57.1689  46
   0  -2  17-204.617 113.176   6
   0   2  17 19.8950 65.4707   9
   0  -2 -17 11.1338 63.0367  43
   0   2 -17 68.7787 91.0040  43
   0  -2  17-50.9882 86.1785  50
   0   2  18 3661.66 174.056  38
   0   2 -18 4150.12 444.097  43
   0  -2 -18 3739.11 411.881  43
   0  -2  18 3311.55 167.311  32
   0   2  18 3168.62 422.761  50
   0   2  18 3192.66 385.076   9
   0  -2  18 2891.91 401.397   6
   0  -2  18 3441.74 436.873  48
   0   2  18 3291.26 375.961   3
   0  -2  18 3502.11 441.099  50
   0  -2  19-153.463 111.455   6
   0   2  19 41.8295 95.6542   9
   0   2  19 143.759 125.202  50
   0   2  19 60.3760 69.1084   3
   0  -2  19 24.7880 25.5547  38
   0   2  19 39.9838 30.5042  12
   0   2  19 102.445 31.3184  38
   0  -2 -19-37.2727 71.8372  43
   0   2 -19 43.0177 23.5123  52
   0   2 -19 88.2005 101.260  43
   0   2  19 38.6444 31.2293  20
   0  -2  19 53.4669 30.9757  32
   0  -2  19-15.8312 93.4518  48
   0  -2  19-53.9633 99.9534  50
   0  -2  19 98.1428 33.1376  20
   0  -2  19 59.2278 29.1347  29
   0   2  20 3498.86 181.318  38
   0   2 -20 3618.34 164.797  52
   0  -2  20 3027.50 440.303  48
   0  -2  20 3402.43 455.677   6
   0  -2 -20 2957.10 397.391  43
   0  -2  20 3470.88 173.944  38
   0   2  20 3817.54 439.267   9
   0  -2  20 4041.28 507.131  50
   0  -2  20 3751.40 179.270  20
   0   2  20 3564.17 181.969  12
   0   2 -20 3478.33 445.892  43
   0   2  20 3349.44 464.807  50
   0  -2  20 3537.12 174.517  29
   0  -2  20 3615.70 181.462  32
   0  -2  21 1833.44 118.272  20
   0  -2 -21 2155.08 347.730  44
   0   2  21 1728.16 120.494  12
   0   2  21 1933.65 126.928  38
   0  -2  21 1830.13 357.338  50
   0   2 -21 1690.36 320.691  43
   0  -2  21 1781.30 120.967  32
   0  -2  21 1664.66 329.251   6
   0   2  21 1863.82 125.166  26
   0   2 -21 1830.91 108.760  52
   0   2  21 1603.92 297.017   9
   0   2  21 1139.45 281.692  50
   0  -2  21 1742.89 116.273  38
   0  -2 -21 1955.22 320.297  43
   0  -2  21 1527.61 321.204  48
   0   2  22 33.4580 32.6026  38
   0  -2 -22-173.023 115.750  43
   0  -2  22 22.6605 29.9959  20
   0  -2 -22-84.4918 85.7640  44
   0  -2  22-25.7918 73.3481  48
   0  -2  22 14.5914 32.6695  32
   0   2  22-1.46309 33.2269  12
   0  -2  22 27.5107 98.3176   6
   0   2  22 28.1658 35.3455  26
   0   2 -22-80.0173 132.643  43
   0   2  22 27.0736 92.5591  50
   0   2 -22 5.95949 28.3628  52
   0  -2  22 40.1312 33.6235  38
   0  -2  22 10.5455 117.002  50
   0   2  23 1077.30 96.8589  12
   0   2  23 1431.79 110.934  26
   0  -2  23 1272.19 95.7747  20
   0  -2  23 1219.55 96.5445  38
   0  -2  23 1131.72 281.907  48
   0   2  23 1076.07 97.5771  38
   0  -2 -23 911.461 235.880  44
   0   2 -23 1303.83 92.4209  52
   0  -2 -23 1045.60 257.480  43
   0  -2  23 1301.66 301.045   6
   0  -2  23 1150.32 100.019  32
   0   2  24 3884.65 198.918  12
   0   2  24 3749.06 187.401  22
   0   2  24 3807.56 199.315  38
   0  -2  24 3742.62 188.865  38
   0  -2  24 3865.62 197.756  32
   0   2  24 3971.96 202.506  26
   0  -2  24 3885.77 190.987  20
   0   2 -24 3947.31 181.761  52
   0   2  25 2533.87 148.876  12
   0  -2  25 2463.85 142.184  20
   0   2  25 2275.33 146.633  38
   0   2 -25 2422.11 133.012  52
   0   2  25 2211.03 134.035  22
   0   2  25 2422.13 150.679  26
   0  -2  25 2358.87 139.465  38
   0  -2  25 2343.35 145.071  32
   0  -2  26 5056.34 223.718  38
   0   2  26 4674.03 214.262  22
   0  -2  26 4877.75 220.154  20
   0  -2  26 4936.12 229.368  32
   0   2  26 5049.66 235.303  26
   0   2 -26 5118.72 215.602  52
   0   2  26 4745.08 225.654  12
   0   2  26 4695.83 229.397  38
   0   2  27 40.8892 32.8415  12
   0   2 -27 77.5868 30.5565  52
   0  -2  27 53.2311 30.3370  20
   0   2  27 29.8665 34.5745  26
   0  -2  27 101.049 32.9052  38
   0   2  27 65.1732 34.1241  38
   0   2  27 56.4474 27.2657  22
   0  -2  28 988.755 79.4289  26
   0  -2  28 1024.05 81.8750  20
   0   2  28 1073.76 92.2166  38
   0  -2  28 1156.70 88.2435  12
   0   2  28 994.649 84.1397  12
   0  -2  28 1037.59 81.7371  38
   0   2 -28 1050.43 79.1816  52
   0   2  28 1155.63 93.0054  26
   0   2  29 677.306 64.3391  12
   0  -2  29 639.176 62.4852  12
   0   2  29 741.847 70.1214  26
   0  -2  29 659.550 61.4503  20
   0  -2  29 691.064 64.8246  38
   0   2 -29 619.174 58.0677  52
   0  -2  30 109.925 30.8699  12
   0   2  30 145.430 37.5993  26
   0   2 -30 171.572 33.0589  52
   0   2  30 129.508 32.3358  12
   0   2  30 132.117 35.1541  40
   0  -2  30 136.432 30.0561  20
   0   2  31 1389.16 87.6892  26
   0   2  31 1398.05 87.4574  40
   0   2 -31 1342.26 76.9745  52
   0  -2  31 1309.04 80.7060  12
   0   2  31 1263.17 78.1980  12
   0   2 -32 41.6639 17.4355  52
   0  -2  32 60.0097 20.7776  12
   0   2  32 61.7208 18.3997  12
   0  -2 -32 57.1194 20.0566  54
   0   2  32 45.4670 19.9466  40
   0   2  33 255.725 28.9605  40
   0  -2  33 226.895 25.3056  12
   0  -2 -33 193.714 25.5095  54
   0   3   0-33.2236 62.9787  46
   0  -3   0 28.3349 51.7242  47
   0  -3   0 8.36673 26.4054   6
   0  -3   0 43.4840 44.2697   1
   0  -3  -1 19448.8 703.121   6
   0   3  -1 21289.1 842.618  46
   0  -3   1 20596.0 816.063  47
   0  -3   1 20414.1 812.548   1
   0  -3   1 19866.9 756.390   6
   0   3   1 21630.4 854.083  46
   0  -3  -1 21283.0 832.788  47
   0  -3  -1 21884.4 833.406   1
   0   3  -2 70189.3 2303.78  43
   0   3  -2 69091.7 2307.92  46
   0  -3  -2 72782.0 2317.95   1
   0  -3   2 70767.8 2288.94   1
   0  -3  -2 70563.3 2314.60  47
   0   3   2 75718.1 2351.22  46
   0  -3   2 69227.7 2249.58   6
   0  -3   2 68751.4 2283.48  47
   0   3   3 4029.27 313.304  46
   0   3   3 4623.69 310.271  50
   0  -3   3 5018.34 307.317  47
   0  -3  -3 5260.48 335.161   1
   0   3  -3 5202.39 332.974  43
   0   3  -3 5320.40 330.355  46
   0  -3   3 5452.13 317.979   1
   0  -3  -3 5848.69 339.065   4
   0   3  -3 4114.39 188.889  49
   0  -3  -3 5061.45 329.392  47
   0   3   4 13372.5 638.962  46
   0  -3   4 12989.9 586.036   1
   0   3  -4 13433.5 629.549  43
   0  -3  -4 13628.7 625.033  47
   0   3   4 12814.7 601.384  50
   0   3  -4 13268.3 612.675  46
   0   3   4 12561.0 473.703  48
   0  -3  -4 13346.6 613.568   4
   0  -3  -4 13986.6 630.583   1
   0  -3   4 13106.3 593.305  48
   0  -3   4 13199.4 580.167  47
   0  -3  -5 1344.43 166.776   4
   0  -3  -5 1185.39 166.745  47
   0   3   5 1260.83 172.968  46
   0   3  -5 811.425 58.8640   9
   0   3   5 1147.84 150.051  50
   0  -3   5 1039.14 129.653  47
   0   3  -5 1319.73 174.131  43
   0  -3   5 1330.87 150.675   1
   0   3   5 1192.49 123.767   7
   0   3  -5 1055.78 147.067  46
   0   3   5 1106.28 90.0187  48
   0  -3  -5 1334.37 168.959   1
   0  -3   5 1366.14 162.474  48
   0  -3   6 12267.4 567.273   1
   0   3   6 11203.7 449.987  48
   0  -3  -6 12908.0 617.375   4
   0  -3   6 11947.7 539.050  47
   0   3   6 12147.7 592.995  50
   0  -3  -6 12889.5 618.573   1
   0   3  -6 12486.2 603.042  46
   0  -3  -6 12647.3 612.390  47
   0   3  -6 13122.8 648.707  43
   0   3   6 12970.0 535.962   7
   0   3   6 12843.1 641.440  46
   0  -3   6 12648.7 616.905  48
   0   3   7 15368.9 637.190   7
   0  -3  -7 15622.9 728.330   4
   0  -3   7 16134.7 751.423  48
   0   3   7 16034.0 720.699  50
   0  -3  -7 16391.7 738.642   1
   0  -3  -7 17773.1 753.699  47
   0   3  -7 13551.1 690.617  46
   0   3  -7 16210.6 772.681  43
   0  -3   7 15228.2 681.087   1
   0   3   7 16923.6 771.790  46
   0   3   7 14643.5 561.917  48
   0  -3   7 15251.2 634.038  47
   0   3  -8 20.6172 53.8196  46
   0  -3   8-43.0263 57.8191  48
   0   3   8 32.4754 38.3302   5
   0  -3   8-17.7892 29.5334  47
   0   3  -8 38.1409 79.9152  43
   0   3  -8 17.7376 43.2224   8
   0  -3  -8 19.0826 47.2953  47
   0   3   8 11.3785 46.1539  50
   0   3   8 91.7679 72.9647  46
   0  -3   8 42.8945 40.0510   1
   0   3   8 25.2785 32.1049  48
   0  -3  -8 3.13168 50.8358   1
   0  -3  -9 15042.5 703.759   1
   0   3  -9 13067.1 662.409  46
   0   3  -9 14112.3 740.932  43
   0   3   9 11988.5 518.898  48
   0   3   9 13099.1 614.538   5
   0  -3   9 13140.0 618.296  45
   0   3  -9 13462.0 678.040   8
   0  -3   9 13283.8 630.225   1
   0   3   9 13433.2 679.209  50
   0  -3   9 12486.1 540.302  47
   0  -3  -9 13670.0 676.216  47
   0   3   9 14346.3 729.234  46
   0  -3   9 14012.4 729.852  48
   0   3  10 9029.78 565.777  46
   0  -3  10 7786.14 465.853   1
   0  -3 -10 8459.11 509.473  47
   0  -3  10 8262.32 452.003  45
   0   3 -10 9007.13 580.392  43
   0   3 -10 8464.04 509.667  46
   0   3 -10 8149.42 511.522   8
   0   3  10 8171.84 463.677   5
   0   3  10 7628.24 501.619  50
   0  -3  10 8639.64 567.159  48
   0   3 -11 101.223 67.3506   8
   0   3 -11 251.514 112.741  43
   0  -3 -11 47.0196 57.0156  43
   0   3 -11 151.609 75.9521  46
   0  -3  11 103.417 86.0403  48
   0   3  11 244.493 120.020  46
   0   3  11 276.856 95.7704  50
   0   3  11 134.969 61.8078   5
   0  -3  11 122.659 62.8415   1
   0  -3 -11 208.984 97.0693  47
   0  -3  11 170.596 65.2902  45
   0  -3 -12 1286.50 192.722  43
   0  -3  12 1533.44 195.947   1
   0   3  12 1452.55 191.255   5
   0   3 -12 1492.52 218.429   8
   0   3 -12 1266.53 192.761  46
   0   3  12 1247.77 203.255  50
   0  -3  12 1436.45 248.156  48
   0  -3 -12 1291.68 188.164  47
   0   3 -12 1486.94 242.585  43
   0  -3  13-40.4871 80.6512  50
   0  -3 -13 38.2869 63.9769  43
   0   3  13-47.4907 77.2400  50
   0   3  13 31.1671 40.4773   5
   0   3 -13 66.4788 100.953  43
   0  -3  13-33.5475 89.8891   6
   0   3 -13-45.8848 62.1090   8
   0  -3  13 75.2230 72.6733   1
   0  -3  13-11.9938 67.8477  48
   0  -3 -13 41.3314 55.7568  47
   0   3 -13 60.6316 43.4021  46
   0   3  13 101.771 97.4970   9
   0   3  14 742.075 180.268  50
   0   3 -14 299.213 102.867  46
   0  -3  14 907.963 202.443   6
   0   3 -14 879.220 198.986  43
   0   3  14 868.682 198.239   9
   0   3 -14 976.441 177.911   8
   0  -3  14 1130.72 230.172  50
   0   3  14 628.088 136.307   5
   0   3  14 532.855 119.382   3
   0  -3 -14 749.512 172.341  43
   0  -3  14 870.710 204.176  48
   0  -3  14 566.778 124.711   1
   0  -3 -14 870.824 159.438  47
   0   3  15 4460.23 405.777   3
   0   3 -15 5129.86 426.968  46
   0  -3 -15 5510.99 423.906  47
   0  -3  15 6192.01 564.480  48
   0   3  15 5341.18 495.619  50
   0  -3  15 6018.44 551.576  50
   0  -3  15 5930.33 548.173   6
   0   3  15 4762.17 404.619   5
   0   3  15 6151.09 532.039   9
   0  -3 -15 5802.31 483.636  43
   0   3 -15 6072.48 468.258   8
   0   3 -15 6853.41 562.694  43
   0  -3  16 21418.0 1204.87   6
   0   3  16 19863.6 1130.60  50
   0  -3 -16 21453.4 1103.74  43
   0   3  16 21649.6 1151.76   9
   0  -3  16 21317.8 1195.14  50
   0   3 -16 22192.3 1171.93  43
   0  -3  16 21334.3 1207.27  48
   0   3 -17 7219.66 617.009  43
   0   3 -17 6280.83 244.366  52
   0  -3  17 6015.91 601.574   6
   0  -3  17 6226.53 255.622  29
   0   3  17 6550.47 263.053  38
   0  -3  17 6256.26 613.173  48
   0  -3 -17 6280.85 542.714  43
   0   3  17 6440.66 594.567  50
   0  -3  17 6092.37 256.560  32
   0   3  17 6292.60 260.883  26
   0   3  17 6550.60 581.447   9
   0  -3  17 6470.48 612.217  50
   0  -3  18 6901.15 658.219   6
   0  -3  18 6353.21 260.879  38
   0   3  18 6340.56 613.533  50
   0   3  18 6494.49 271.843  12
   0   3  18 6369.53 592.844   9
   0   3  18 6751.02 276.309  38
   0   3  18 6732.60 276.285  26
   0   3 -18 6793.82 258.438  52
   0  -3  18 7780.08 689.129  50
   0   3 -18 6899.56 623.927  43
   0  -3  18 6978.31 672.711  48
   0  -3  18 6461.24 267.091  29
   0  -3  18 6499.95 270.904  32
   0  -3 -18 6727.03 580.100  43
   0  -3  19 931.454 256.183  48
   0  -3 -19 999.864 227.525  43
   0   3  19 1116.83 266.410  50
   0   3 -19 1241.56 267.261  43
   0  -3  19 1454.35 305.127  50
   0   3  19 1190.33 96.5890  38
   0  -3  19 1251.11 294.685   6
   0  -3  19 1186.29 88.4535  38
   0   3  19 1269.01 271.733   9
   0   3  19 1188.40 95.8328  26
   0  -3  19 1173.33 90.7393  29
   0   3  19 1142.94 94.6408  12
   0  -3  19 1175.19 93.3759  32
   0   3 -19 1305.19 87.1835  52
   0   3  20 7719.48 309.397  38
   0  -3  20 7167.00 295.060  29
   0   3  20 6677.96 296.622  12
   0   3 -20 7499.19 284.566  52
   0  -3  20 8818.42 779.183  50
   0  -3  20 7435.58 297.686  20
   0   3  20 7402.16 307.471  26
   0  -3  20 7178.47 289.783  38
   0   3  20 7238.52 656.041   9
   0  -3 -20 6631.49 609.821  43
   0  -3  20 7506.50 303.645  32
   0  -3  20 6708.11 698.107  48
   0   3 -20 7027.51 669.773  43
   0  -3  20 7765.34 738.918   6
   0   3  20 6683.02 676.666  50
   0   3  21 98.6774 93.3984   9
   0  -3  21 54.3438 29.8769  29
   0   3  21 66.6318 33.1022  22
   0   3  21 26.8570 30.7667  38
   0   3  21 104.637 41.9033  12
   0   3 -21 68.7157 32.0723  52
   0  -3  21 78.2096 31.7447  38
   0   3  21-30.4904 114.350  50
   0  -3  21 28.7137 29.5436  32
   0  -3  21 80.1384 32.4393  20
   0  -3  21 45.2460 84.3080  50
   0  -3  21 141.068 131.772   6
   0  -3  21 3.21888 125.336  48
   0   3  21 104.648 43.6730  26
   0   3 -21 31.8663 95.6455  43
   0  -3 -21 146.970 134.696  43
   0  -3  22 11558.7 441.048  29
   0  -3 -22 10603.5 869.590  44
   0  -3  22 12505.8 453.048  32
   0   3  22 12429.8 448.962  22
   0   3 -22 12605.6 432.843  52
   0  -3  22 12331.1 444.172  20
   0  -3  22 10578.8 920.695   6
   0   3  22 12570.9 459.551  38
   0   3  22 12167.7 457.681  26
   0  -3  22 12083.3 438.893  38
   0  -3 -22 10866.0 841.475  43
   0   3  22 11515.9 449.396  12
   0  -3  23 7098.78 291.880  20
   0   3  23 7017.27 294.995  22
   0   3  23 7122.02 306.792  38
   0   3  23 7341.67 308.810  26
   0   3 -23 7340.30 284.607  52
   0   3  23 6429.47 294.369  12
   0  -3  23 7252.71 291.149  38
   0  -3  23 7135.26 301.114  32
   0   3  24-2.13555 26.9339  22
   0   3  24 32.5539 28.9390  12
   0   3  24 66.3646 38.6721  26
   0   3  24 70.9630 42.9399  38
   0  -3  24 22.7844 26.1440  38
   0   3 -24 55.6806 32.8520  52
   0  -3  24 28.8986 30.9346  20
   0  -3  24 14.0171 29.6000  32
   0   3  25 199.912 43.4075  22
   0   3  25 218.190 54.2391  38
   0   3  25 178.290 44.3656  12
   0  -3  25 200.185 46.8669  20
   0  -3  25 206.969 49.4313  32
   0   3 -25 161.550 39.3393  52
   0  -3  25 174.745 40.9981  38
   0   3  25 209.242 48.4584  26
   0   3  26 2567.21 145.000  22
   0  -3  26 2824.31 156.307  32
   0   3 -26 2835.16 144.470  52
   0   3  26 2918.67 161.836  26
   0  -3  26 2707.78 146.660  20
   0  -3  26 2704.38 145.509  38
   0   3  26 2629.78 150.328  12
   0  -3  27 50.7403 32.1273  20
   0   3  27 3.88898 29.1089  12
   0   3  27 3.90505 22.8531  22
   0   3 -27 9.71571 28.0620  52
   0   3  27 48.3424 36.1897  26
   0   3  27-26.0426 28.6710  40
   0  -3  27-11.7914 27.9679  38
   0  -3  27 3.21447 29.6476  32
   0   3 -28 311.878 44.1731  52
   0  -3  28 311.810 44.1071  20
   0   3  28 299.875 42.3487  22
   0   3  28 322.196 52.0040  40
   0   3  28 300.542 47.7970  12
   0   3  28 387.586 56.9295  26
   0  -3  29 304.547 41.1795  20
   0   3  29 318.049 47.2580  40
   0  -3 -29 332.075 46.2691  54
   0   3  29 279.195 46.5345  26
   0   3 -29 334.973 43.5051  52
   0  -3  29 374.281 50.1852  12
   0   3  29 296.929 44.2868  12
   0  -3  30 268.906 38.6681  12
   0  -3 -30 278.334 38.9768  54
   0   3  30 217.093 36.7111  40
   0   3 -30 259.184 37.5997  52
   0  -3  30 250.648 35.7110  20
   0   3 -31 118.762 24.7315  52
   0  -3 -31 150.029 27.4404  54
   0   3  31 153.637 28.7245  40
   0  -3  31 157.741 28.8926  12
   0  -3 -32 861.202 54.4743  54
   0   3 -32 910.484 51.8460  52
   0   3  32 809.540 54.1226  40
   0  -3  32 854.471 54.0675  12
   0  -4   0 16896.5 768.348   1
   0  -4   0 16221.1 765.376  47
   0   4   0 17093.6 795.669  46
   0  -4   0 15406.5 634.817   6
   0  -4   1 3906.36 319.435  47
   0  -4   1 3786.65 306.607   1
   0  -4  -1 3944.32 325.128  47
   0  -4   1 3368.44 241.668   6
   0  -4  -1 3363.40 294.249   1
   0   4  -1 3456.47 310.536  46
   0   4   1 3627.24 318.379  46
   0  -4  -2 229.840 98.0990  47
   0  -4   2 475.662 113.742   1
   0   4   2 423.341 116.293  46
   0  -4   2 352.756 100.381  47
   0  -4  -2 498.959 113.774   4
   0   4  -2 357.099 105.054  46
   0  -4   2 317.553 77.5316   6
   0  -4  -2 384.147 105.019   1
   0  -4  -3 837.856 160.272  47
   0  -4   3 573.887 108.149   6
   0  -4   3 767.143 140.229  47
   0   4  -3 845.595 151.631  46
   0  -4   3 613.078 121.343   1
   0  -4  -3 554.202 126.406   1
   0   4   3 707.213 148.095  46
   0  -4  -3 639.555 131.474   4
   0   4   4 92037.1 3013.96  46
   0   4  -4 85580.0 2944.93  46
   0  -4  -4 90920.9 2979.65  47
   0  -4   4 87922.3 2899.61   6
   0   4  -4 85092.6 2712.36   9
   0   4  -4 87725.8 2962.07  43
   0  -4  -4 93234.7 2961.62   4
   0  -4   4 90266.9 2920.20   1
   0  -4  -4 97454.2 2996.72   1
   0  -4   4 88328.8 2915.55  47
   0   4  -5 48835.5 1819.32  43
   0  -4   5 48796.9 1769.97   6
   0  -4  -5 50365.0 1818.26   1
   0  -4  -5 52921.2 1836.71  47
   0   4  -5 49562.0 1797.97  46
   0  -4   5 49186.6 1746.41  47
   0   4   5 47935.1 1775.81  50
   0   4   5 47309.8 1649.44   7
   0  -4  -5 48348.3 1791.59   4
   0  -4   5 48392.3 1749.23   1
   0   4   5 50248.6 1847.14  46
   0  -4  -6 513.125 135.445   1
   0   4   6 394.270 84.1111   7
   0   4  -6 387.555 102.002  46
   0  -4   6 461.313 109.058  47
   0   4   6 536.884 136.447  46
   0  -4   6 394.921 108.018   1
   0  -4   6 438.553 120.595   6
   0  -4  -6 591.220 142.150   4
   0  -4  -6 465.577 133.703  47
   0   4   6 508.961 121.759  50
   0   4  -6 510.859 132.022  43
   0   4  -7 8504.30 569.700  43
   0   4  -7 8267.90 527.424  46
   0  -4   7 8628.13 489.422  47
   0  -4  -7 9875.98 582.157  47
   0  -4   7 8653.95 515.819   1
   0   4   7 8593.71 532.380  50
   0   4   7 8511.06 447.910   7
   0   4   7 9507.73 597.027  46
   0  -4  -7 8855.79 555.039   4
   0  -4   7 8705.36 557.537   6
   0  -4  -7 8519.41 553.134   1
   0   4  -8 6865.31 515.369  43
   0   4   8 5426.82 359.906   7
   0   4   8 6358.15 456.513  50
   0  -4  -8 7518.36 507.904   1
   0  -4   8 6490.16 440.439   1
   0   4  -8 6874.17 471.645  46
   0   4   8 6700.85 420.824   5
   0  -4   8 6802.65 499.905   6
   0   4   8 7354.93 521.055  46
   0  -4  -8 7275.18 498.869  47
   0  -4   8 5837.47 388.073  47
   0   4  -8 7986.33 514.997   8
   0  -4   9 15176.8 768.598   1
   0  -4   9 15583.7 843.493  48
   0  -4   9 15323.6 781.771  45
   0  -4  -9 17158.1 856.134   1
   0   4   9 16048.2 748.803   5
   0   4  -9 15252.0 864.937  43
   0   4  -9 15951.6 810.365  46
   0  -4  -9 17389.2 859.629  47
   0  -4   9 15321.9 704.252  47
   0  -4   9 16369.1 879.565   6
   0   4  -9 16169.5 833.024   8
   0   4   9 15885.3 811.524  50
   0   4   9 16526.9 877.106  46
   0  -4  10 139.028 100.308   6
   0   4  10 207.155 79.3404   5
   0  -4  10 114.822 73.1642   1
   0  -4  10 119.484 76.1866  45
   0  -4 -10 97.8871 82.9718  47
   0   4 -10 321.224 145.167  43
   0   4 -10 152.612 92.6162  46
   0  -4  10 112.742 87.7379  48
   0   4  10 169.651 88.2421  50
   0   4  10 145.705 104.079  46
   0   4 -10 122.884 102.115   8
   0  -4  11 1965.49 289.419  48
   0   4 -11 1976.16 285.747  43
   0  -4 -11 2013.38 261.592  47
   0  -4  11 1577.72 204.413  45
   0  -4  11 2072.36 297.894   6
   0   4  11 1656.06 237.770  50
   0  -4  11 1479.14 210.085   1
   0   4 -11 1508.93 217.599  46
   0   4  11 2019.75 284.950  46
   0   4  11 1083.29 165.304   5
   0   4 -11 1552.39 237.235   8
   0   4 -12 4998.92 426.115  46
   0  -4 -12 6525.46 487.124  43
   0  -4  12 5164.38 420.431   1
   0  -4  12 5008.09 493.551  48
   0  -4  12 6394.43 556.233   6
   0   4  12 5324.25 405.262   5
   0   4 -12 5844.91 530.842  43
   0   4  12 6010.98 524.153   9
   0  -4 -12 6010.62 480.150  47
   0   4  12 6293.10 531.924  46
   0   4 -12 5689.43 478.567   8
   0   4  12 5850.92 481.646  50
   0  -4 -13 10570.9 675.188  47
   0   4  13 9955.96 679.155  50
   0   4 -13 10717.2 754.629  43
   0  -4  13 9827.72 615.769   1
   0  -4  13 10084.6 743.884  48
   0   4 -13 10925.3 704.116   8
   0  -4  13 11303.7 786.738   6
   0   4 -13 9341.70 624.580  46
   0  -4 -13 10545.7 674.767  43
   0   4  13 11170.3 760.498   9
   0   4 -14 1313.24 260.386  43
   0   4  14 932.445 196.535  50
   0  -4  14 747.961 195.895  48
   0   4 -14 551.902 149.443  46
   0  -4 -14 921.994 188.589  47
   0  -4  14 1044.03 240.185  50
   0   4 -14 1096.31 217.902   8
   0   4  14 839.602 214.571   9
   0  -4 -14 1136.18 211.700  43
   0  -4  14 1213.31 257.485   6
   0   4  15 12627.4 853.017   9
   0  -4  15 12210.3 862.089  50
   0   4  15 11578.2 789.069  50
   0   4 -15 11767.1 839.308  43
   0  -4 -15 11055.4 739.622  43
   0   4 -15 12762.4 780.854   8
   0  -4  15 12213.1 874.296   6
   0  -4  15 11008.4 412.799  29
   0   4  15 11857.6 419.406  22
   0  -4  15 12585.5 891.379  48
   0  -4 -15 12423.3 750.417  47
   0  -4  16 6103.74 620.817  48
   0   4  16 6429.74 258.088  26
   0  -4 -16 5811.42 525.461  43
   0  -4  16 6110.72 255.638  29
   0   4  16 5400.38 537.983  50
   0   4  16 5980.69 248.509  16
   0  -4  16 6490.84 638.873   6
   0   4  16 6569.65 607.405   9
   0  -4  16 6178.59 254.936  32
   0   4  16 6049.71 256.530  22
   0   4  16 6158.61 256.713  40
   0  -4  16 6102.22 609.954  50
   0   4 -16 6438.03 604.540  43
   0   4  16 6087.13 254.305  12
   0   4  17 2186.98 129.687  22
   0   4  17 2160.51 130.357  40
   0  -4  17 1967.54 122.842  29
   0  -4  17 2392.12 381.996   6
   0   4  17 2197.64 129.179  12
   0   4  17 2033.24 126.066  26
   0   4  17 1945.25 118.879  16
   0  -4  17 2041.20 118.057  38
   0   4  17 2326.42 359.291  50
   0  -4 -17 2078.61 318.070  43
   0   4  17 1613.36 307.157   9
   0   4 -17 2183.36 358.846  43
   0  -4  17 2201.86 369.997  50
   0  -4  17 2065.29 125.850  32
   0   4  18 600.912 202.089   9
   0   4  18 472.347 55.7454  16
   0  -4  18 454.436 58.9802  29
   0   4 -18 124.920 79.3516  43
   0  -4  18 384.668 54.4223  32
   0   4  18 520.336 193.305  50
   0  -4  18 332.825 169.585  50
   0  -4 -18 468.058 161.452  43
   0   4  18 484.658 61.6738  26
   0   4  18 524.919 63.8128  22
   0  -4  18 680.208 230.151   6
   0  -4  18 367.303 47.6140  38
   0   4  18 550.358 66.9899  40
   0   4  18 539.155 62.9885  12
   0   4 -18 431.847 53.4020  52
   0  -4  19 12810.4 996.373   6
   0  -4  19 13073.2 460.822  32
   0   4  19 12623.4 462.817  26
   0   4 -19 12941.3 442.225  52
   0  -4  19 12143.2 954.067  50
   0   4  19 12385.8 462.241  40
   0   4  19 11416.0 894.390  50
   0  -4  19 12613.9 457.370  29
   0   4  19 12842.9 463.368  22
   0  -4  19 12045.0 441.493  38
   0   4 -19 12487.7 934.873  43
   0   4  19 13615.9 958.079   9
   0   4  19 12312.2 458.949  12
   0  -4 -19 12107.5 854.717  43
   0   4  19 12319.3 444.892  16
   0  -4  20 10282.5 387.096  32
   0  -4  20 9518.76 846.312  50
   0  -4  20 10155.4 383.933  29
   0   4  20 9470.43 381.883  12
   0   4  20 8930.19 802.094  50
   0   4 -20 10693.5 371.280  52
   0   4  20 10311.6 388.976  22
   0   4  20 9815.23 817.715   9
   0  -4  20 9356.04 852.741   6
   0   4 -20 9532.34 817.172  43
   0   4  20 9776.30 369.036  16
   0  -4 -20 9066.98 740.667  43
   0   4  20 9794.52 389.013  40
   0  -4  20 9906.20 370.181  38
   0   4  20 9904.05 388.433  26
   0   4  21 204.579 43.8439  12
   0  -4  21 163.773 43.3128  29
   0  -4  21 171.621 42.9699  20
   0  -4  21 167.044 37.5900  38
   0   4  21 187.481 44.7618  40
   0   4 -21 160.871 37.3014  52
   0   4  21 190.475 40.1847  16
   0   4  21 158.294 41.2172  22
   0   4  21 145.929 42.2275  26
   0  -4  21 183.851 43.7897  32
   0   4  22 143.535 41.5256  12
   0  -4  22 120.421 33.5084  38
   0   4  22 158.379 42.7445  26
   0   4  22 144.051 35.2999  16
   0   4  22 154.814 46.8001  40
   0   4 -22 92.5101 34.8952  52
   0  -4  22 171.999 40.0860  20
   0   4  22 160.233 40.8403  22
   0  -4  22 174.182 41.1285  29
   0  -4  22 189.160 44.9859  32
   0   4  23 4506.99 223.779  26
   0   4  23 4235.10 215.278  12
   0  -4  23 4766.03 215.128  20
   0  -4  23 4699.56 221.135  32
   0  -4  23 4605.25 206.855  38
   0   4  23 4558.77 218.894  22
   0  -4  23 4748.20 218.254  29
   0   4  23 4477.18 223.838  40
   0   4 -23 4879.54 208.610  52
   0  -4  24 3243.01 165.217  38
   0  -4  24 3749.66 185.852  32
   0   4  24 3603.92 188.360  26
   0  -4  24 3532.72 176.229  20
   0   4  24 3455.65 180.481  22
   0   4 -24 3692.36 172.132  52
   0   4  24 3361.44 179.413  12
   0  -4 -24 3725.72 179.633  54
   0   4  24 3399.78 185.369  40
   0   4  25 14290.6 509.482  26
   0  -4 -25 14368.5 494.572  54
   0   4 -25 14842.7 488.911  52
   0  -4  25 13988.5 491.683  20
   0   4  25 13726.0 495.877  22
   0  -4  25 14535.7 503.663  32
   0   4  25 13429.5 504.149  40
   0   4  25 13560.5 497.088  12
   0   4 -26 1536.92 97.8108  52
   0  -4  26 1552.34 106.498  32
   0   4  26 1490.17 101.902  22
   0   4  26 1509.80 108.977  40
   0   4  26 1446.11 102.251  12
   0  -4 -26 1489.53 100.140  54
   0   4  26 1378.40 104.831  26
   0  -4  26 1537.19 99.7329  20
   0   4  27 392.555 49.5524  22
   0   4  27 430.282 56.6601  40
   0  -4  27 455.732 53.0589  20
   0   4 -27 490.018 52.9740  52
   0  -4  27 420.307 54.8414  32
   0  -4 -27 484.046 55.3391  54
   0   4  28 1181.20 87.2566  40
   0   4  28 1216.00 81.2205  22
   0  -4  28 1250.19 81.3287  20
   0   4 -28 1322.51 82.4248  52
   0  -4 -28 1250.66 83.9392  54
   0  -4  29 1069.59 72.4790  12
   0   4  29 923.939 70.0686  40
   0  -4 -29 981.315 68.8683  54
   0  -4  29 846.794 62.0703  20
   0   4 -29 983.698 67.0806  52
   0  -4  30 989.537 60.0715  20
   0  -4  30 1112.14 68.5435  12
   0   4 -30 1125.76 67.1008  52
   0   4  30 1085.71 68.7819  40
   0  -4 -30 1061.32 67.1088  54
   0  -4  31 30.0145 17.4937  12
   0   4  31 5.93029 12.7782  40
   0  -4 -31 37.3986 15.6104  54
   0   4 -31 65.1188 18.1670  52
   0   5   0 61.1809 84.8635  46
   0  -5   0 90.1335 62.1948   4
   0  -5   0 7.42474 64.0692  47
   0  -5   0-3.73101 52.9149   1
   0   5  -1 1362.94 172.597   9
   0  -5   1 1334.15 216.354  47
   0   5  -1 1326.30 215.267  46
   0  -5   1 1345.15 210.462   1
   0  -5  -1 1047.94 196.878  47
   0  -5  -1 1577.35 216.225   4
   0  -5  -1 1296.53 212.097   1
   0   5   1 1447.72 228.360  46
   0  -5   2 3166.83 329.197  47
   0  -5   2 3205.34 270.212   6
   0  -5  -2 3534.83 353.701  47
   0  -5   2 3050.89 315.912   1
   0   5  -2 3150.09 336.130  46
   0  -5  -2 3178.67 321.980   4
   0   5   2 3102.08 341.799  46
   0  -5  -2 3500.10 342.772   1
   0  -5   3 430.907 101.875   6
   0  -5  -3 224.967 105.244   1
   0  -5  -3 188.574 116.948  47
   0  -5  -3 139.388 90.5681   4
   0   5  -3 154.559 80.4042  46
   0  -5   3 274.082 122.286  47
   0   5   3 188.484 108.735  46
   0  -5   3 370.524 120.968   1
   0  -5  -4 827.116 171.990   1
   0  -5   4 973.997 168.613   1
   0  -5   4 1093.70 171.463   6
   0  -5   4 955.515 181.355  47
   0  -5  -4 1110.37 196.782  47
   0   5   4 786.371 177.644  46
   0   5  -4 811.002 170.305  46
   0  -5  -4 880.369 177.682   4
   0  -5   5 3340.42 329.818   1
   0  -5   5 3234.45 326.042  47
   0  -5  -5 2939.16 332.900   1
   0  -5  -5 3380.89 344.290   4
   0  -5   5 3348.61 318.151   6
   0   5  -5 3067.00 333.235  46
   0  -5  -5 3788.04 376.620  47
   0   5   5 3375.18 367.558  46
   0  -5  -6 4069.38 394.938   1
   0  -5   6 3356.63 330.594  47
   0  -5  -6 3853.70 380.582   4
   0  -5   6 3639.03 349.598   6
   0   5   6 3820.32 398.436  46
   0  -5  -6 4069.91 394.377  47
   0   5  -6 3334.38 347.743  46
   0  -5   6 3413.44 335.990   1
   0   5  -7 40732.0 1713.47  46
   0  -5  -7 45127.9 1779.25  47
   0  -5   7 41653.1 1646.13  47
   0  -5   7 41330.7 1678.29   1
   0   5  -7 42690.6 1778.09  43
   0   5   7 43492.5 1800.62  46
   0  -5  -7 44799.2 1761.76   4
   0  -5  -7 44486.0 1778.30   1
   0  -5   7 42873.7 1719.19   6
   0  -5  -8 5.37649 63.6146  47
   0  -5  -8 1.76058 68.0945   1
   0   5  -8-0.54411 61.7436  46
   0  -5   8 18.5476 50.9024   6
   0  -5   8-51.8228 64.9639  47
   0   5  -8 30.8332 66.4521  43
   0   5  -8 113.980 97.0371   8
   0   5   8 87.1546 94.4490  46
   0  -5   8-14.8184 63.1167   1
   0   5   9 2383.15 327.514  46
   0   5   9 2434.51 328.038   9
   0   5  -9 2475.63 322.814   8
   0  -5   9 2135.61 282.163  45
   0  -5  -9 2504.89 322.350   1
   0   5   9 2131.66 282.106  50
   0   5   9 2306.36 265.237   5
   0  -5  -9 2034.30 291.316  47
   0  -5   9 2281.54 312.049   6
   0   5  -9 2085.13 310.028  43
   0   5  -9 1982.41 277.097  46
   0  -5   9 1899.55 256.407   1
   0  -5  10 1937.91 260.682   1
   0  -5  10 1425.88 230.286  45
   0   5  10 1599.16 252.677  50
   0  -5  10 1684.71 280.305   6
   0  -5 -10 1715.79 271.621  47
   0   5 -10 1385.74 231.898  46
   0   5 -10 1692.88 274.344   8
   0   5  10 1938.16 299.705   9
   0   5 -10 1908.16 308.953  43
   0   5  10 2024.09 310.318  46
   0   5  10 1549.40 217.400   5
   0   5 -11 6103.63 571.028  43
   0  -5  11 5477.63 464.667  45
   0  -5  11 5585.34 468.420   1
   0  -5 -11 5617.25 519.380  47
   0  -5  11 6337.94 570.281   6
   0   5  11 5716.89 494.840  50
   0   5 -11 5184.85 463.859  46
   0   5 -11 6167.98 534.783   8
   0   5  11 6170.35 559.655  46
   0   5  11 5680.00 542.950   9
   0   5  12 697.387 63.8929  22
   0   5  12 667.780 170.620  50
   0   5 -12 597.001 155.005  46
   0   5 -12 583.056 166.618   8
   0  -5 -12 566.960 60.5665  54
   0  -5 -12 388.070 136.663  43
   0  -5 -12 585.067 167.969  47
   0   5  12 594.463 194.164   9
   0  -5  12 516.911 182.355   6
   0   5  12 640.621 60.6337  16
   0   5 -12 610.013 194.184  43
   0   5  12 494.471 185.135  46
   0   5 -13 13930.3 957.279  43
   0  -5 -13 14267.7 851.543  43
   0  -5 -13 14659.4 900.190  47
   0   5 -13 14165.5 471.409  10
   0  -5  13 12602.8 474.798  37
   0   5  13 14220.0 483.558  40
   0   5  13 13187.4 852.943  50
   0   5  13 13926.7 480.279  13
   0   5  13 14577.8 953.758   9
   0  -5  13 13766.0 951.895   6
   0   5  13 14381.3 484.081  16
   0   5  13 16489.2 998.401  46
   0  -5 -13 14408.2 488.257  54
   0   5  13 14397.2 488.601  22
   0   5 -13 14027.4 885.367   8
   0  -5  13 13360.7 477.290  24
   0   5  14 778.053 190.684  50
   0  -5 -14 803.669 200.702  47
   0   5  14 957.081 76.3777  13
   0  -5 -14 911.129 207.767  43
   0   5  14 984.274 82.1303  22
   0   5  14 920.704 78.4363  40
   0   5 -14 1095.03 78.2214  10
   0   5  14 1027.00 80.5846  26
   0  -5  14 1099.80 290.379   6
   0  -5 -14 882.297 81.4631  54
   0   5  14 975.948 79.4723  16
   0   5 -14 656.771 202.059  43
   0  -5  14 956.605 239.815  50
   0   5  14 1141.51 260.260   9
   0   5 -14 1155.42 235.263   8
   0  -5  14 914.550 74.4721  42
   0  -5  15 124.416 35.3424  32
   0   5  15 105.529 32.6958  26
   0   5 -15 107.738 32.1220  10
   0  -5 -15 101.746 85.5354  43
   0   5  15 196.568 122.435  50
   0  -5 -15-27.3689 76.9139  47
   0  -5  15 126.474 119.397   6
   0   5  15 134.092 39.5868  22
   0  -5 -15 109.666 34.2719  54
   0   5  15 148.691 37.4913  16
   0   5  15 100.877 36.8544  40
   0   5  15 139.295 33.8565  13
   0  -5  15 222.816 149.823  50
   0   5 -15 7.30954 95.1688  43
   0   5  15 224.384 136.696   9
   0  -5  16 1485.76 325.532  50
   0  -5 -16 1767.29 294.788  43
   0  -5 -16 1681.80 291.052  47
   0   5  16 1582.55 104.010  13
   0  -5  16 1935.19 369.316   6
   0   5  16 1643.01 305.751  50
   0   5 -16 1517.78 97.4047  10
   0   5 -16 1692.10 333.567  43
   0   5  16 1674.17 109.886  16
   0   5  16 1723.88 111.468  26
   0   5  16 1632.76 113.214  22
   0  -5 -16 1768.05 116.321  54
   0   5  16 1249.58 290.408   9
   0  -5  16 1601.24 112.436  29
   0  -5  16 1615.34 109.516  32
   0   5  16 1842.93 117.842  40
   0   5  17 4305.30 206.995  40
   0   5 -17 3537.97 482.726  43
   0  -5  17 4421.29 209.382  29
   0  -5  17 4418.88 205.945  32
   0  -5  17 3642.14 507.983   6
   0  -5  17 4730.25 562.575  50
   0  -5 -17 4065.35 201.681  54
   0   5  17 4203.39 524.946   9
   0   5  17 4375.25 202.043  16
   0   5 -17 4310.13 187.121  10
   0   5  17 4564.48 213.509  22
   0   5  17 4388.79 205.523  26
   0   5  17 4020.15 190.786  13
   0   5  18 4389.20 207.117  16
   0   5  18 4612.25 218.115  40
   0  -5  18 3885.28 535.710   6
   0  -5  18 4736.56 216.168  32
   0   5 -18 4611.73 195.228  10
   0  -5 -18 4324.32 210.485  54
   0   5  18 4802.20 223.103  22
   0   5  18 4284.36 197.233  13
   0   5  18 4094.66 521.184   9
   0   5  18 4295.88 212.199  26
   0   5 -18 4742.95 203.179  52
   0  -5  18 4773.20 219.008  29
   0  -5  18 3891.11 527.033  50
   0   5 -18 4381.61 540.484  43
   0   5  19 8463.21 338.214  22
   0  -5 -19 8537.59 332.222  54
   0   5 -19 8273.81 316.119  52
   0   5  19 7731.07 330.746  40
   0   5 -19 8574.98 307.175  10
   0  -5  19 8279.78 330.272  32
   0  -5  19 8379.42 333.693  29
   0   5  19 8010.09 321.168  16
   0   5  19 8026.77 332.126  26
   0  -5  20 2160.51 134.633  32
   0   5  20 2104.91 137.207  22
   0  -5 -20 2248.24 135.742  54
   0   5 -20 2110.06 124.108  52
   0   5  20 2261.45 130.035  16
   0   5  20 2033.41 136.228  40
   0  -5  20 2122.85 135.141  29
   0   5  21 473.683 65.9104  40
   0   5  21 707.046 77.7529  22
   0   5  21 545.422 60.2180  16
   0  -5  21 662.458 72.0050  32
   0  -5  21 528.925 64.3178  20
   0  -5 -21 628.834 69.7090  54
   0  -5  21 581.793 68.6427  29
   0   5 -21 619.280 64.6087  52
   0  -5 -22 927.218 82.6769  54
   0   5  22 727.825 77.9897  40
   0  -5  22 852.212 80.9731  32
   0   5  22 886.643 84.8361  22
   0  -5  22 899.897 81.3682  20
   0  -5  22 874.985 83.3050  29
   0   5 -22 826.361 73.3903  52
   0   5  22 738.414 70.3417  16
   0  -5  23 1310.08 98.3867  32
   0   5  23 1262.24 86.9056  16
   0   5  23 1113.71 96.2070  40
   0  -5  23 1203.39 93.2300  20
   0   5 -23 1161.20 88.4286  52
   0   5  23 1396.98 103.722  22
   0  -5 -23 1289.99 96.9495  54
   0  -5  23 1257.10 97.2181  29
   0  -5  24 4651.13 207.105  20
   0  -5 -24 4877.39 210.961  54
   0   5  24 4539.75 212.059  22
   0  -5  24 4704.77 212.743  32
   0   5 -24 4769.10 203.342  52
   0   5  24 4251.20 211.308  40
   0  -5 -25 1096.92 82.8832  54
   0  -5  25 977.063 78.1498  20
   0   5  25 1001.36 85.2409  40
   0   5 -25 1092.86 79.0889  52
   0   5  25 1027.37 83.7405  22
   0  -5  25 1064.13 84.7179  32
   0  -5  26 1200.74 82.5258  20
   0  -5 -26 1333.33 89.5995  54
   0  -5  26 1380.21 93.0505  32
   0   5  26 1138.68 87.4546  40
   0   5 -26 1321.87 85.2316  52
   0   5  26 1251.12 88.7882  22
   0   5  27 96.4152 29.1067  40
   0  -5 -27 121.732 28.9663  54
   0  -5  27 171.584 36.8586  32
   0   5  27 118.221 32.4310  22
   0  -5  27 134.139 28.4159  20
   0   5 -27 141.091 32.9243  52
   0   5  28 58.9820 25.6341  51
   0   5  28 90.9033 26.2788  40
   0  -5 -28 52.7718 24.4869  54
   0   5 -28 44.4184 22.6414  52
   0  -5  28 69.8112 22.6581  20
   0  -5 -29 46.2057 20.1807  54
   0  -5  29 42.8480 20.7716  12
   0   5  29 43.0836 18.1153  51
   0   5 -29 63.6713 20.9117  52
   0  -5  29 82.1500 18.2539  20
   0   5  29 31.4319 17.7351  40
   0  -5 -30 30.4409 13.6634  54
   0  -5  30 32.0410 16.5111  12
   0   5  30 10.7024 14.3941  19
   0   5 -30 55.1537 17.3971  52
   0  -6   0 6843.35 543.864   1
   0   6   0 5470.26 517.413  46
   0  -6   0 6275.60 503.029   4
   0  -6   0 5434.40 509.530  47
   0  -6   1 5803.85 482.912   4
   0   6  -1 6378.02 550.451  46
   0  -6   1 6095.09 512.718   1
   0  -6  -1 5472.79 477.692   4
   0  -6  -1 5688.44 505.146   1
   0  -6   1 6363.10 542.396  47
   0   6   1 6127.57 546.531  46
   0  -6  -1 6813.34 565.769  47
   0  -6   2 5999.50 512.141   1
   0   6  -2 6395.31 552.532  46
   0   6   2 6378.86 555.219  46
   0  -6   2 5505.96 468.042   4
   0   6   2 6180.51 473.072   9
   0  -6  -2 6668.77 562.154  47
   0  -6  -2 5400.07 498.338   1
   0  -6   2 6349.79 548.552  47
   0  -6  -2 5923.19 502.098   4
   0  -6   3 22606.6 1143.13   1
   0  -6  -3 23846.9 1188.61   1
   0  -6  -3 23248.7 1152.92   4
   0   6  -3 21558.0 1164.34  46
   0   6   3 24592.3 1130.96   9
   0  -6  -3 23121.7 1203.10  47
   0   6   3 23143.9 1216.78  46
   0  -6   3 23247.0 1180.07  47
   0   6  -4 4350.75 445.714  46
   0  -6   4 4401.61 444.488  47
   0  -6   4 4216.39 421.652   1
   0  -6  -4 4211.10 442.019   1
   0   6   4 4347.96 418.721   9
   0   6   4 4152.15 451.704  46
   0  -6  -4 4910.49 459.653   4
   0  -6  -4 4580.79 470.144  47
   0  -6  -5 9672.23 678.292   4
   0   6  -5 8978.48 675.686  46
   0  -6  -5 9904.95 707.083   1
   0  -6  -5 9481.98 706.265  47
   0  -6   5 9133.97 660.617  47
   0  -6   5 8782.62 640.133   1
   0   6   5 8992.59 704.802  46
   0   6   5 9965.24 679.075   9
   0  -6  -6 3358.77 408.244  47
   0  -6   6 3077.13 362.131  47
   0   6  -6 3002.56 370.762  46
   0   6   6 3027.95 370.041   9
   0  -6   6 2388.56 316.424   1
   0  -6  -6 3036.61 377.569   1
   0   6   6 3398.37 414.343  46
   0  -6  -6 3072.25 372.805   4
   0   6   7 1773.30 308.087  46
   0  -6   7 1995.12 282.228  47
   0  -6   7 1668.11 101.620  54
   0  -6  -7 1690.72 105.510  54
   0   6  -7 1329.78 251.059  46
   0  -6  -7 1841.27 298.419   1
   0   6   7 1736.98 103.873  31
   0   6   7 1700.40 103.842  16
   0  -6   7 1511.05 255.028   1
   0  -6  -7 1650.84 291.004  47
   0  -6   7 1591.00 104.518  28
   0   6   7 2042.35 112.693  13
   0  -6  -7 1646.21 280.547   4
   0   6   7 1765.48 289.789   9
   0  -6   7 1443.02 242.909   6
   0  -6   8 5424.91 222.747  54
   0  -6  -8 5330.47 225.872  54
   0  -6   8 5415.75 228.815  28
   0   6  -8 6230.30 562.117   8
   0   6   8 5436.32 223.707  31
   0   6   8 5489.77 222.633  22
   0   6   8 5211.79 539.720  46
   0   6   8 5290.02 221.106  19
   0  -6  -8 5131.25 519.341  47
   0   6   8 5488.08 227.616  13
   0   6  -8 4880.74 481.564  46
   0  -6   8 5461.99 492.988   1
   0   6   8 5506.80 225.817  16
   0  -6   8 4993.03 216.551  24
   0  -6   8 5307.32 494.291   6
   0  -6  -8 5104.42 520.738   1
   0  -6   8 4891.70 494.538  45
   0   6   8 5191.91 515.480   9
   0   6   8 5197.61 217.761  15
   0   6   9 8520.77 324.344  22
   0  -6   9 8318.70 320.511  24
   0  -6  -9 8321.61 686.764  47
   0   6   9 8914.84 327.885  40
   0   6   9 8792.41 329.678  13
   0  -6   9 9250.40 329.447  54
   0   6   9 8615.70 721.530  46
   0   6  -9 8765.32 700.973   8
   0  -6   9 8413.56 663.680   6
   0  -6   9 7903.67 644.279  45
   0   6   9 8132.95 316.608  15
   0   6   9 8102.53 680.766   9
   0   6  -9 8425.04 651.826  46
   0  -6   9 7919.08 624.498   1
   0   6   9 8645.68 324.367  19
   0   6   9 8731.13 327.064  16
   0  -6  -9 9197.47 333.535  54
   0  -6  -9 8458.29 692.163   1
   0   6   9 8984.96 328.354  31
   0  -6  10 8728.55 691.095   6
   0   6  10 8146.54 307.598  16
   0   6 -10 8117.46 299.952  10
   0  -6  10 7714.38 301.181  24
   0  -6  10 7571.39 623.944  45
   0   6  10 7957.81 306.023  22
   0   6 -10 6892.27 586.974  46
   0   6  10 8334.91 707.785  46
   0  -6 -10 7841.99 664.141  47
   0   6  10 8278.85 691.014   9
   0  -6  10 7617.27 300.089  37
   0   6 -10 10164.4 743.069   8
   0  -6 -10 7819.23 308.004  54
   0   6  10 7621.09 295.413  15
   0  -6  10 8152.93 305.700  54
   0  -6  10 7245.78 593.471   1
   0   6  10 8181.23 306.405  40
   0   6  10 8194.17 310.411  13
   0   6  10 7628.38 300.989  31
   0   6  11 368.085 48.9772  40
   0  -6  11 315.248 44.8718  37
   0   6  11 414.183 161.006  46
   0  -6 -11 377.135 52.3776  54
   0   6  11 360.776 45.9762  15
   0   6 -11 159.349 113.983   8
   0   6  11 330.496 163.046   9
   0   6  11 375.530 49.9452  16
   0   6  11 422.499 50.2505  31
   0   6  11 468.916 56.6592  13
   0  -6  11 373.608 49.1381  24
   0  -6  11 318.350 151.850   6
   0   6 -11 430.411 52.2342  10
   0   6  11 388.431 51.6710  22
   0  -6 -11 257.986 115.616  47
   0   6  12 1825.06 334.267  46
   0  -6 -12 1952.96 122.468  54
   0   6  12 1950.79 117.969  40
   0  -6  12 1733.84 111.487  37
   0   6  12 2052.66 122.358  13
   0  -6 -12 1862.73 319.464  47
   0   6  12 1891.65 116.836  16
   0   6  12 1914.58 114.950  31
   0   6 -12 1646.39 314.396   8
   0  -6  12 1900.00 331.246   6
   0  -6  12 1778.79 112.959  24
   0   6  12 1872.62 117.493  22
   0   6 -12 1971.80 113.363  10
   0   6  12 2097.71 355.732   9
   0   6 -13 8.75902 103.275  43
   0   6  13 3.88464 27.6711  16
   0  -6  13 9.20949 28.1902  24
   0   6  13-55.9268 145.735   9
   0   6 -13 16.6951 139.215   8
   0   6  13 72.7346 125.567  46
   0   6  13 58.8007 28.1193  31
   0   6  13 10.7255 25.6281  22
   0  -6 -13 6.67610 78.9446  47
   0   6 -13-10.8310 27.6285  10
   0   6  13-6.78707 28.8891  13
   0   6  13 35.6385 25.6204  40
   0  -6 -13 44.1139 31.2074  54
   0   6 -14 6959.99 272.212  10
   0   6  14 6625.95 272.238  31
   0   6 -14 6005.08 647.754  43
   0  -6 -14 7079.78 288.349  54
   0   6  14 7143.96 285.585  16
   0   6  14 7012.80 282.763  13
   0   6  14 6927.30 286.743  22
   0  -6 -14 6202.74 612.912  47
   0  -6  14 6391.02 666.480   6
   0   6  14 7212.95 692.991   9
   0   6  14 6791.19 281.632  40
   0  -6  14 6498.11 673.835  50
   0   6  15 2860.38 156.733  40
   0   6  15 2976.33 157.380  16
   0   6  15 2683.12 145.080  31
   0  -6  15 2723.93 437.778   6
   0   6 -15 2982.26 148.492  10
   0  -6  15 2946.64 163.890  29
   0  -6 -15 3034.00 163.175  54
   0   6 -15 2085.45 366.820  43
   0   6  15 2908.94 153.979  13
   0  -6 -15 2841.84 405.275  47
   0  -6  15 2498.30 407.614  50
   0   6  15 2991.14 162.698  22
   0  -6  15 2848.73 155.421  32
   0   6  15 2966.97 435.695   9
   0   6  16 34.7498 30.2335  16
   0   6  16 72.2315 32.4856  22
   0   6  16 59.7765 31.0499  13
   0  -6  16 87.1853 40.4070  29
   0  -6 -16 43.0685 33.4368  54
   0   6 -16 10.1071 23.2824  10
   0   6  16 94.6794 37.8141  40
   0  -6  16 87.4866 32.9114  32
   0   6  17 5381.57 239.999  22
   0  -6  17 5377.59 240.103  29
   0  -6  17 5197.15 232.334  32
   0   6  17 4836.07 221.456  13
   0   6  17 5404.81 234.227  16
   0   6 -17 5197.43 217.120  10
   0  -6 -17 4809.52 231.091  54
   0   6  17 5037.20 233.564  40
   0   6  18 625.373 68.4301  16
   0   6 -18 680.849 61.5015  10
   0   6  18 651.254 72.4226  22
   0   6 -18 647.880 63.7738  52
   0   6  18 550.255 66.6145  40
   0  -6  18 612.835 69.6721  29
   0  -6  18 526.244 62.7209  32
   0   6  18 565.066 60.0575  13
   0  -6 -18 551.983 68.9090  54
   0   6 -19 2284.21 121.572  10
   0  -6  19 2372.68 138.585  32
   0  -6 -19 2370.75 140.928  54
   0   6  19 2486.35 148.355  22
   0  -6  19 2461.19 144.288  29
   0   6  19 2455.63 144.349  40
   0   6 -19 2240.68 126.836  52
   0   6  19 2261.28 134.287  16
   0   6  19 2136.96 124.963  13
   0   6  20 240.920 52.0066  22
   0   6 -20 195.223 39.8695  52
   0   6  20 181.916 40.2558  16
   0   6 -20 175.884 33.1819  10
   0  -6  20 188.929 47.2668  29
   0  -6 -20 267.151 50.5476  54
   0   6  20 144.103 30.9700  13
   0  -6  20 161.183 38.1103  32
   0   6  20 182.109 40.2378  40
   0   6 -21 60.0155 28.6753  52
   0  -6  21 100.772 37.7423  32
   0   6  21 82.1129 34.7831  16
   0   6  21 45.3934 30.5042  40
   0   6  21 99.6474 40.2167  22
   0  -6  21 68.1893 34.6394  29
   0  -6 -21 75.9957 37.6410  54
   0   6  22 21556.6 772.380  40
   0  -6  22 23536.2 773.113  32
   0  -6 -22 25597.9 779.982  54
   0  -6  22 24922.5 782.448  29
   0   6  22 22671.3 761.267  16
   0   6  22 24060.2 783.443  22
   0   6 -22 24061.5 761.692  52
   0  -6  22 24237.8 772.806  20
   0  -6  23 2933.92 149.761  29
   0   6  23 2629.48 147.476  22
   0   6  23 2542.45 132.586  16
   0   6  23 2567.84 144.561  40
   0  -6  23 2636.90 140.156  20
   0   6 -23 2950.57 139.815  52
   0  -6  23 2810.72 144.467  32
   0  -6  24 425.595 49.3473  20
   0   6 -24 474.928 50.7485  52
   0  -6 -24 354.003 49.1623  54
   0   6  24 440.254 52.7236  40
   0  -6  24 359.186 46.0207  32
   0   6  24 343.804 49.9563  22
   0  -6  25 855.879 66.9636  32
   0  -6 -25 713.075 61.6964  54
   0   6 -25 757.440 60.0951  52
   0   6  25 665.180 61.4042  40
   0  -6  25 736.830 60.1956  20
   0   6  26 2211.77 118.268  51
   0   6  26 2314.75 120.196  19
   0   6 -26 2254.93 108.287  52
   0  -6  26 2199.66 111.576  32
   0  -6 -26 2456.01 115.698  54
   0  -6  26 2164.26 106.867  20
   0   6  27 85.7363 22.4309  19
   0  -6 -27 121.126 27.2407  54
   0  -6  27 103.827 21.8345  20
   0   6  27 95.8578 26.3307  51
   0   6 -27 90.1091 25.1747  52
   0   6  28 149.531 25.5406  51
   0   6 -28 187.656 25.6011  52
   0   6  28 175.064 28.7983  19
   0  -6 -28 131.956 22.8290  54
   0   7   0-0.39185 26.5365  16
   0  -7   0 15.1640 98.6115  47
   0  -7   0-10.5006 28.8736  54
   0   7   0 21.0222 24.7884  13
   0  -7   0-68.3807 89.1110   1
   0  -7   0-0.16120 20.9227  28
   0   7   0 13.0014 25.6068  35
   0  -7   0 73.2532 78.8794   4
   0   7  -1 936.551 72.8978  13
   0  -7  -1 694.354 188.602   4
   0   7   1 729.980 210.660  46
   0  -7   1 909.345 75.6197  54
   0   7   1 1031.53 82.9052  16
   0  -7   1 525.216 174.640   1
   0   7  -1 904.376 74.4225  16
   0   7   1 908.015 76.5741  35
   0  -7   1 737.799 199.493   4
   0   7  -1 969.597 242.962  46
   0  -7  -1 814.589 208.922   1
   0  -7  -1 800.581 221.804  47
   0   7  -1 945.529 78.6351  35
   0  -7  -1 887.736 75.4502  54
   0  -7   1 844.197 225.966  47
   0   7   1 854.031 71.3094  13
   0  -7   1 898.015 75.0737  28
   0   7  -2 1053.77 252.566  46
   0  -7   2 592.749 166.455   1
   0   7   2 934.404 79.0504  35
   0  -7  -2 919.399 78.1192  54
   0  -7   2 630.088 185.233   4
   0  -7   2 819.267 206.921  47
   0   7   2 1011.98 243.208  46
   0  -7  -2 880.860 201.130   4
   0  -7   2 941.408 76.7931  54
   0   7   2 873.851 72.9819  16
   0   7  -2 935.200 74.3417  16
   0  -7  -2 836.289 229.928  47
   0   7  -2 916.077 71.7232  13
   0   7   2 891.468 74.0618  13
   0  -7  -2 855.175 214.989   1
   0  -7   2 856.923 74.0357  28
   0   7   3 673.266 63.7956  13
   0  -7   3 654.606 65.0256  28
   0  -7   3 434.116 150.798   4
   0  -7  -3 532.097 60.2092  54
   0  -7  -3 531.412 177.771   1
   0  -7  -3 799.402 200.321   4
   0  -7   3 557.053 61.4068  54
   0   7   3 479.101 170.945  46
   0  -7   3 435.364 174.673  47
   0  -7  -3 620.928 209.561  47
   0  -7   3 495.265 154.649   1
   0   7  -3 433.714 171.486  46
   0   7  -3 654.651 59.9474  13
   0   7   3 661.085 64.4464  16
   0   7   3 492.601 58.3524  35
   0  -7  -4 2079.42 355.105  47
   0   7   4 2221.76 126.105  16
   0  -7  -4 1966.48 316.347   4
   0  -7   4 2183.80 128.773  28
   0  -7  -4 1766.41 315.478   1
   0   7   4 2227.14 128.857  35
   0   7   4 2367.19 129.114  13
   0  -7   4 1828.95 311.088   1
   0  -7   4 2197.62 345.201  47
   0  -7   4 2197.34 124.286  54
   0   7   4 2106.30 359.585  46
   0   7  -4 2049.15 335.455  46
   0  -7   4 1935.45 295.169   4
   0  -7  -4 2243.62 129.030  54
   0  -7   5 4077.06 184.264  54
   0  -7  -5 3529.34 459.137  47
   0   7   5 4267.19 188.551  13
   0   7  -5 2951.57 410.094  46
   0  -7  -5 3461.19 441.845   1
   0   7   5 3810.45 184.668  35
   0   7   5 4037.00 184.686  16
   0  -7   5 3820.94 185.600  28
   0   7   5 3819.33 481.433  46
   0  -7   5 3464.14 421.077   1
   0  -7   5 3643.81 176.450  24
   0  -7  -5 4115.73 459.146   4
   0  -7  -5 3931.97 186.535  54
   0  -7   5 3143.47 413.811  47
   0   7   6 77.0180 30.5693  35
   0  -7   6 91.5316 28.2772  24
   0   7   6-25.7263 117.377  46
   0   7   6 46.4100 26.6367  19
   0   7  -6 77.6370 104.337  46
   0  -7  -6 34.2425 96.2265   1
   0  -7   6-35.6381 77.6369   1
   0  -7  -6 58.3785 29.3678  54
   0  -7   6 69.6071 30.1995  54
   0   7   6 68.3685 32.5386  16
   0  -7   6 131.302 127.357  45
   0   7   6 54.2794 27.3500  13
   0  -7  -6-20.3062 72.9976  47
   0   7   6-87.3428 121.249   9
   0  -7   6 50.5672 28.5292  28
   0   7  -6 35.3661 112.636   8
   0   7   7 7049.36 291.168  35
   0  -7   7 6745.12 649.402  45
   0  -7  -7 7589.56 680.005   1
   0  -7   7 7642.97 295.510  54
   0  -7   7 7667.34 302.579  28
   0  -7  -7 6313.48 637.416  47
   0   7  -7 7851.42 698.848   8
   0   7   7 7674.91 296.833  16
   0   7  -7 7075.59 635.395  46
   0  -7   7 7457.28 290.551  24
   0  -7   7 6746.14 610.588   1
   0   7   7 7358.73 289.978  19
   0  -7  -7 7357.26 297.881  54
   0   7   7 6575.97 665.201  46
   0   7   7 6518.32 609.577   9
   0   7   7 7881.75 300.317  13
   0   7  -8 412.927 187.891   8
   0  -7  -8 576.862 189.027   1
   0   7   8 452.828 155.072  46
   0  -7   8 544.625 185.698  45
   0  -7   8 689.423 69.4586  54
   0  -7   8 588.058 61.4845  24
   0   7   8 649.671 68.0454  13
   0  -7  -8 767.683 74.1936  54
   0   7   8 468.687 177.829   9
   0   7   8 690.688 69.5227  16
   0   7   8 603.074 62.2512  19
   0  -7  -8 620.219 199.263  47
   0  -7  -9 106.403 35.1077  54
   0  -7   9-30.8768 124.756  45
   0   7   9 133.847 33.2028  19
   0   7   9 143.626 125.931  46
   0   7   9 114.525 35.9275  13
   0   7   9 86.7411 30.8048  16
   0   7   9-94.6956 116.052   9
   0   7  -9 193.833 42.7060  10
   0   7  -9 79.6234 93.2364   8
   0  -7   9 64.2628 28.8108  54
   0  -7  -9 124.223 129.314  47
   0  -7   9 128.175 35.1610  24
   0  -7 -10 7982.09 314.277  54
   0   7 -10 6536.11 658.496   8
   0   7  10 7919.96 309.886  13
   0  -7 -10 6905.20 674.549  47
   0   7  10 6467.69 675.325  46
   0   7 -10 7716.85 299.482  10
   0   7  10 7419.09 686.563   9
   0  -7  10 7628.63 300.810  24
   0   7  10 7645.67 305.718  16
   0   7  10 7497.42 300.573  19
   0  -7  11 1074.57 83.2171  37
   0   7 -11 1006.86 83.4339  10
   0  -7 -11 1163.97 272.210  47
   0  -7 -11 1266.76 96.3969  54
   0   7  11 869.111 239.164  46
   0   7 -11 948.377 258.186   8
   0   7  11 1018.48 87.7862  13
   0   7  11 1071.39 85.3842  19
   0  -7  11 905.616 81.2152  24
   0   7  11 1016.89 87.3476  16
   0   7  12 107.429 33.5302  19
   0  -7 -12 138.019 38.8967  54
   0  -7  12 88.3961 31.9313  24
   0   7  12 119.476 34.9271  16
   0   7 -12 155.001 40.1654  10
   0   7  12 106.462 34.8202  13
   0   7  12 96.2029 32.1049  22
   0   7  13 166.854 37.9628  19
   0  -7 -13 292.464 53.0064  54
   0   7 -13 212.684 42.2190  10
   0   7  13 180.288 39.5843  22
   0   7  13 195.107 47.5428  13
   0   7  13 213.655 43.2079  16
   0  -7  13 244.599 43.6770  32
   0  -7 -14 14184.5 503.949  54
   0   7  14 13647.8 494.095  22
   0   7  14 13927.6 495.753  13
   0   7  14 13605.8 492.957  19
   0  -7  14 14321.9 505.471  29
   0   7  14 14148.0 497.650  16
   0  -7  14 13864.7 490.491  32
   0   7 -14 13814.1 482.336  10
   0  -7  15 6668.70 277.939  29
   0  -7  15 6006.52 260.475  32
   0  -7 -15 6525.66 276.022  54
   0   7  15 6256.13 267.810  16
   0   7 -15 6393.97 256.174  10
   0   7  15 6240.65 268.580  22
   0   7  15 6267.24 268.298  19
   0   7  15 6376.64 266.341  13
   0   7  16 10839.4 404.821  19
   0  -7  16 10597.1 395.751  53
   0  -7  16 10434.3 395.301  32
   0   7  16 10941.2 400.111  13
   0   7  16 10993.5 404.525  16
   0   7  16 10815.0 406.886  22
   0   7 -16 11150.9 389.662  10
   0  -7 -16 10488.7 405.799  54
   0  -7  16 11098.9 412.298  29
   0   7 -17 257.550 42.0795  52
   0   7  17 231.519 45.0103  19
   0  -7 -17 221.449 46.4878  54
   0   7  17 180.231 43.9257  22
   0   7  17 210.952 44.2030  13
   0   7  17 212.699 46.5793  16
   0  -7  17 176.102 46.5803  29
   0  -7  17 246.248 42.8936  32
   0   7 -17 197.932 36.8761  10
   0  -7  18 439.757 60.5704  29
   0   7  18 330.013 49.1892  13
   0  -7 -18 374.723 54.9273  54
   0   7  18 366.426 53.5182  19
   0  -7  18 347.089 48.7397  32
   0   7 -18 415.746 49.5258  52
   0   7 -18 371.715 46.7128  10
   0   7  18 489.934 60.1257  16
   0   7  19 1840.62 120.702  19
   0   7 -19 1912.03 108.920  52
   0   7  19 1768.69 108.698  13
   0   7 -19 1964.48 106.137  10
   0  -7  19 1897.65 113.953  32
   0   7  19 1975.56 119.324  16
   0  -7  19 2036.38 126.046  29
   0  -7 -19 2166.31 126.852  54
   0  -7  20 4030.02 186.046  32
   0   7 -20 4407.70 176.419  10
   0  -7  20 4446.84 201.317  29
   0   7 -20 4250.81 183.120  52
   0   7  20 4325.66 201.389  19
   0   7  20 4284.64 192.584  16
   0  -7 -20 4355.80 197.589  54
   0  -7  21 14765.8 493.760  29
   0   7  21 13535.3 476.973  16
   0   7  21 13376.0 487.763  19
   0  -7 -21 15197.9 492.451  54
   0   7 -21 13950.0 457.874  10
   0  -7  21 14156.8 482.160  20
   0   7 -21 14308.6 471.436  52
   0   7  22 1445.61 89.4892  16
   0   7 -22 1652.78 91.1042  52
   0  -7  22 1428.77 90.4154  20
   0  -7  22 1615.92 100.738  29
   0  -7 -22 1778.88 102.821  54
   0   7  22 1333.17 94.3781  19
   0  -7 -23 213.060 34.6099  54
   0   7 -23 190.872 31.7411  52
   0   7  23 274.029 41.0408  51
   0  -7  23 177.989 31.2220  20
   0   7  23 159.462 32.5228  19
   0  -7 -24 2165.52 105.824  54
   0   7  24 1970.32 108.119  51
   0  -7  24 2054.11 99.9849  20
   0   7 -24 2139.35 99.9541  52
   0   7  24 1839.71 105.037  19
   0  -7  25 6217.52 225.178  20
   0   7  25 5996.78 235.322  19
   0   7  25 6658.90 242.385  51
   0  -7 -25 6974.05 237.463  54
   0   7 -25 6964.19 231.018  52
   0   7  26 720.624 51.5325  19
   0   7  26 928.767 58.6892  51
   0  -7 -26 981.983 56.5120  54
   0   7 -26 921.186 52.0137  52
   0   8   0 4908.58 215.735  13
   0  -8   0 4657.79 215.992  28
   0  -8  -1 18996.0 633.715  54
   0  -8   1 19326.7 633.264  54
   0  -8   1 17580.3 624.188  28
   0   8   1 19100.9 628.820  16
   0   8  -1 18574.1 619.665  13
   0   8   1 18730.5 623.563  13
   0  -8   2 5046.99 224.591  24
   0  -8   2 5062.41 230.043  28
   0   8  -2 5593.14 226.690  13
   0   8   2 5382.19 230.216  13
   0  -8  -2 5536.67 237.188  54
   0   8   2 5363.37 231.924  16
   0  -8   2 5554.91 236.096  54
   0  -8   3 808.861 75.6498  54
   0  -8  -3 909.269 81.1995  54
   0  -8   3 907.493 80.0320  28
   0   8   3 907.855 78.6252  13
   0   8   3 925.292 79.4524  16
   0  -8   3 919.890 76.6468  24
   0  -8   4 489.890 55.1711  24
   0   8   4 613.563 64.5327  16
   0  -8  -4 486.748 60.2497  54
   0  -8   4 479.385 59.4427  28
   0   8   4 558.693 61.4432  13
   0  -8   4 342.179 53.7539  54
   0  -8   5 20275.3 659.791  54
   0   8   5 19768.3 658.023  13
   0  -8  -5 19949.4 664.234  54
   0   8   5 19929.3 658.044  16
   0  -8   5 18395.0 646.916  24
   0   8   6 558.912 63.9399  13
   0  -8   6 698.284 68.9311  54
   0  -8   6 508.205 57.8514  24
   0  -8  -6 625.271 70.6318  54
   0   8   6 541.205 62.9345  16
   0  -8  -7 128.477 40.7797  54
   0  -8   7 104.831 37.1313  54
   0   8   7 63.0874 32.2387  13
   0   8  -7 78.5387 36.4935  10
   0   8   7 96.7017 33.2828  16
   0  -8   7 61.3294 30.2109  24
   0   8   8 6669.21 275.332  16
   0  -8   8 6404.93 267.669  24
   0  -8  -8 6844.54 282.380  54
   0  -8   8 6904.47 277.145  54
   0   8   8 6959.48 280.693  13
   0   8   8 6328.77 263.768  19
   0   8  -8 6631.20 271.011  10
   0   8   9 845.688 80.3267  16
   0  -8   9 889.254 75.4140  24
   0   8  -9 802.184 75.5139  10
   0  -8  -9 937.247 85.4031  54
   0   8   9 823.159 81.0636  13
   0   8   9 880.563 74.4191  19
   0   8  10 8514.34 335.657  19
   0  -8  10 8653.24 337.618  24
   0   8 -10 8971.06 341.396  10
   0   8  10 9161.76 348.907  16
   0   8  10 9174.27 351.147  13
   0  -8 -10 9928.25 360.708  54
   0   8  11 2822.98 153.344  16
   0   8 -11 2859.17 148.809  10
   0   8  11 2636.93 144.013  19
   0  -8 -11 2792.31 157.173  54
   0   8  11 2868.05 155.239  13
   0   8  12 234.251 46.1314  13
   0  -8 -12 227.216 46.5218  54
   0   8 -12 215.649 43.7461  10
   0   8  12 171.352 35.2419  51
   0   8  12 267.332 44.9511  19
   0   8  12 212.659 44.9590  16
   0   8  13 1038.79 87.0624  13
   0   8 -13 1095.29 83.7057  10
   0  -8 -13 997.494 86.3696  54
   0   8  13 951.113 83.9083  16
   0   8  13 1064.89 83.5574  19
   0  -8  13 999.102 88.3045  29
   0   8  13 889.410 74.6007  51
   0   8 -13 1111.39 77.6986  36
   0   8  14 689.080 72.0881  16
   0   8 -14 706.512 66.4068  10
   0  -8 -14 560.098 67.1545  54
   0   8  14 647.461 67.9294  13
   0  -8  14 625.913 69.5092  29
   0   8  14 590.685 61.5564  51
   0   8  14 594.481 62.7345  19
   0  -8 -15 29.6521 31.7566  54
   0   8  15 53.4675 33.5355  16
   0   8 -15 22.1848 25.4053  52
   0   8 -15 52.8563 29.8143  10
   0  -8  15 44.7428 33.4537  29
   0   8  15-1.63565 32.6344  13
   0   8  15 39.4171 26.0659  51
   0  -8  15 59.2238 40.3823  53
   0   8  15-8.33667 24.9306  19
   0  -8  16 16694.3 550.288  29
   0  -8 -16 16197.9 547.290  54
   0   8  16 15392.7 535.640  19
   0  -8  16 16687.3 532.905  53
   0   8  16 15431.7 540.909  16
   0   8 -16 16227.0 528.539  10
   0   8  16 15016.0 533.965  51
   0   8  16 15606.4 538.856  13
   0   8 -16 15723.7 520.650  52
   0  -8 -17 6458.43 264.118  54
   0   8  17 6303.11 256.299  19
   0  -8  17 6902.94 269.109  29
   0   8  17 6449.14 257.401  13
   0   8 -17 6840.37 249.750  10
   0   8  17 6675.23 263.659  16
   0   8 -17 6530.20 244.219  52
   0   8  17 5927.56 254.458  51
   0   8  18 118.360 34.3767  13
   0   8  18 178.557 37.9762  51
   0   8 -18 94.1736 26.8540  10
   0  -8 -18 198.991 42.1371  54
   0   8  18 109.971 32.7180  19
   0   8 -18 156.685 30.6372  52
   0   8  18 142.570 35.9213  16
   0  -8  18 136.589 35.8579  29
   0   8 -19 9004.21 302.400  10
   0  -8 -19 9242.95 325.553  54
   0   8 -19 8561.70 302.665  52
   0  -8  19 9498.18 327.969  29
   0   8  19 8431.30 309.754  13
   0   8  19 8394.50 318.649  51
   0   8  19 8817.01 319.186  16
   0   8  19 8167.89 314.156  19
   0  -8  20 182.801 34.9088  29
   0   8  20 178.567 32.1984  16
   0   8 -20 152.076 26.6460  10
   0  -8 -20 171.426 34.0730  54
   0   8  20 123.359 28.5984  19
   0   8  20 165.315 32.1102  51
   0   8 -20 194.679 29.5278  52
   0  -8  20 157.333 32.3806  20
   0   8  21 4432.14 176.716  16
   0  -8  21 4778.42 185.461  29
   0  -8 -21 5092.49 186.374  54
   0   8  21 3889.44 173.417  19
   0   8 -21 4368.03 167.608  52
   0   8  21 4323.90 181.095  51
   0  -8  21 4335.00 173.612  20
   0   8  22 205.699 29.8855  19
   0  -8  22 256.954 30.8643  20
   0   8 -22 271.192 29.0295  52
   0   8  22 254.784 34.0111  51
   0  -8 -22 301.246 33.9853  54
   0  -8  23 223.466 24.7229  20
   0  -8 -23 269.612 31.4895  54
   0   8  23 197.524 28.6704  51
   0  -8 -24 1312.87 64.4601  54
   0  -9   0-11.3126 27.5976  54
   0   9   0-16.6488 22.9506  13
   0  -9   0 44.5269 23.8321  24
   0  -9  -1 1178.01 84.3860  24
   0  -9   1 1113.24 82.7740  24
   0  -9  -1 1379.69 96.2948  54
   0  -9   1 1160.96 90.3807  54
   0   9  -1 1265.64 86.3109  13
   0   9   1 1195.46 86.1520  13
   0  -9   2 61.2674 25.9944  24
   0   9   2 128.312 35.7478  13
   0  -9   2 54.6827 30.7672  54
   0   9  -2 30.6058 21.9320  13
   0  -9  -2 82.0205 34.2380  54
   0   9   3 398.514 53.2174  13
   0  -9  -3 442.964 57.2801  54
   0  -9   3 360.632 51.9032  54
   0  -9   3 352.486 46.2634  24
   0   9  -3 452.527 56.4464  10
   0  -9   4 63.4827 30.7633  54
   0   9  -4 46.3949 31.1764  10
   0   9   4 34.4080 29.7038  13
   0  -9  -4 29.4963 28.9787  54
   0  -9   4 50.1460 26.0383  24
   0  -9   5 128.979 36.5819  54
   0   9  -5 88.7374 31.0393  10
   0   9   5 91.5450 34.8424  13
   0  -9  -5 150.937 45.2626  54
   0  -9   5 135.424 32.7285  24
   0   9   5 101.819 33.3904  16
   0   9   6 5849.49 242.952  16
   0  -9   6 6042.22 245.303  54
   0  -9   6 5477.26 231.106  24
   0  -9  -6 6115.48 250.596  54
   0   9   6 5653.82 241.384  13
   0   9  -6 5635.20 237.666  10
   0  -9  -7 304.262 51.8096  54
   0   9  -7 385.207 52.0123  10
   0   9   7 420.268 55.8295  13
   0  -9   7 423.881 50.0603  24
   0   9   7 415.560 51.7449  16
   0  -9  -8 521.337 61.4791  54
   0   9   8 417.176 54.9164  16
   0   9   8 451.551 57.5622  13
   0   9  -8 376.869 51.3254  10
   0   9  -9 319.915 47.0961  10
   0   9   9 330.168 48.7614  16
   0  -9  -9 275.714 48.9225  54
   0   9   9 245.114 45.3678  13
   0   9  10 139.311 41.7047  13
   0   9  10 132.774 36.4654  16
   0  -9  10 114.263 33.8240  29
   0   9 -10 140.791 33.2306  36
   0  -9 -10 141.944 38.3373  54
   0   9 -10 165.389 38.0271  10
   0   9  11 3150.74 158.200  13
   0  -9 -11 3155.66 158.118  54
   0  -9  11 3014.54 153.505  29
   0   9 -11 3052.95 148.464  10
   0   9  11 3089.60 154.871  16
   0   9 -11 2969.71 143.295  36
   0   9  12 2287.27 130.797  13
   0   9  12 2323.63 129.060  16
   0  -9 -12 2439.55 133.695  54
   0   9 -12 2392.22 124.796  10
   0  -9  12 2372.75 129.976  29
   0   9 -12 2436.56 119.863  36
   0   9 -13 1424.56 82.0970  36
   0  -9  13 1356.33 93.0361  29
   0  -9 -13 1434.49 97.3326  54
   0   9  13 1357.35 92.9830  16
   0   9  13 1321.13 93.3073  13
   0   9 -13 1346.43 87.0833  10
   0   9  14 5530.40 227.665  16
   0   9  14 5457.43 227.158  13
   0  -9  14 5800.75 222.162  53
   0   9 -14 5527.19 217.080  10
   0  -9  14 5581.61 227.185  29
   0  -9 -14 5649.39 229.340  54
   0  -9 -15 1730.01 102.657  54
   0  -9  15 1769.57 97.3144  53
   0   9 -15 1725.24 94.0634  10
   0   9  15 1773.96 103.118  13
   0  -9  15 1828.40 103.926  29
   0   9  15 1837.51 105.119  16
   0  -9 -16 124.927 32.0295  54
   0  -9  16 114.496 31.6860  29
   0   9  16 138.374 32.9983  13
   0   9 -16 130.218 28.2622  10
   0   9  16 133.180 34.5032  16
   0  -9 -17 2417.45 115.202  54
   0   9 -17 2322.00 103.740  10
   0   9  17 2221.76 111.766  13
   0   9  17 2162.25 113.378  16
   0  -9  17 2267.71 114.057  29
   0  -9  18 79.7516 24.9582  29
   0  -9 -18 103.582 26.3929  54
   0   9 -18 101.837 19.0097  10
   0   9  18 89.5860 25.2991  16
   0   9  18 86.1804 23.7071  13
   0  -9  19 25.2117 17.1652  20
   0   9 -19 47.6782 16.7466  10
   0  -9 -19 35.4315 20.8475  54
   0  -9 -20 2953.80 119.493  54
   0  10   0 51.2737 25.6324  10
   0  10   0 20.3364 18.3216  13
   0 -10   0 40.7926 26.6929  54
   0  10   1 1423.84 86.4901  10
   0  10  -1 1409.61 86.6532  10
   0 -10  -1 1460.44 93.5102  54
   0 -10   1 1573.00 94.9038  54
   0  10   1 1500.50 87.4229  13
   0  10   2 675.219 57.5858  13
   0 -10  -2 660.652 61.4086  54
   0  10   2 626.153 54.5183  10
   0  10  -2 587.880 54.5661  10
   0 -10   2 663.741 60.1251  54
   0 -10  -3 236.799 40.2100  54
   0  10  -3 202.645 33.7418  10
   0 -10   3 193.383 38.6434  54
   0  10   3 196.210 35.4226  13
   0 -10  -4 85.7781 31.4343  54
   0  10   4 92.1800 27.7294  13
   0  10  -4 65.8105 26.5288  10
   0  10  -5 801.835 63.1804  10
   0  10   5 698.714 60.7462  13
   0  10  -5 800.898 65.5186  36
   0 -10  -5 851.665 68.3164  54
   0  10  -6 108.979 31.2403  10
   0 -10  -6 43.1067 24.9046  54
   0  10  -6 80.2217 26.5366  36
   0  10   6 79.5586 28.1687  13
   0  10  -7 42.8064 24.6027  10
   0 -10  -7 41.8321 25.6258  54
   0  10   7 78.4845 29.8253  13
   0  10  -7 50.1192 23.5790  36
   0  10  -8 3.59404 20.4571  10
   0 -10  -8-7.04704 23.1265  54
   0  10  -8 3.75710 20.5396  36
   0  10   8-0.19165 25.7944  13
   0  10  -9 1369.72 80.5695  10
   0  10  -9 1279.08 77.2869  36
   0 -10  -9 1331.98 83.5081  54
   0  10   9 1364.56 85.7490  13
   0  10 -10 1313.42 75.2510  36
   0  10 -10 1336.46 76.9950  10
   0 -10 -10 1315.14 80.9607  54
   0  10  10 1173.20 79.4103  13
   0  10 -11 85.4973 20.9859  36
   0  10  11 64.7488 26.3432  13
   0 -10 -11 68.0300 22.0610  54
   0  10 -11 56.2778 21.7369  10
   0 -10  11 76.8994 33.7620  53
   0  10  12 126.967 31.0191  13
   0 -10 -12 92.2177 23.6996  54
   0  10 -12 104.907 19.3544  36
   0 -10  12 166.989 33.3100  53
   0  10 -12 119.464 24.0541  10
   0 -10  13 21.8151 23.3793  53
   0  10 -13 13.7264 16.8545  10
   0 -10 -13 0.75963 17.5932  54
   0  10  13 0.47311 21.5648  13
   0  10  14 1028.20 64.9355  13
   0 -10 -14 944.666 59.0679  54
   0  10 -14 988.394 56.9813  10
   0  10 -15 2.32717 12.3262  10
   0  10  15 17.9429 18.0227  13
   0 -10 -15 22.0031 13.9164  54
   0  11   0-0.73924 16.5378  36
   0  11  -1 10.4939 15.4869  36
   0  11   1-1.99038 14.9567  36
   0  11   2-0.59439 14.3663  36
   0  11  -2 6.99929 15.5107  36
   0  11  -2-4.71867 14.7486  10
   0  11  -3 276.524 31.1378  36
   0  11   3 219.989 28.0970  36
   0  11  -3 279.198 27.9190  10
   0 -11  -3 229.142 27.9810  54
   0  11  -4 2404.77 100.657  36
   0  11  -4 2203.72 94.0457  10
   0 -11  -4 2484.43 102.131  54
   0  11   5 101.633 19.8322  13
   0  11  -5 138.304 21.0478  10
   0 -11  -5 113.712 22.3775  54
   0  11  -5 154.781 22.4093  36
   0  11   6 13.2118 13.1480  13
   0  11  -6 9.10068 13.8544  10
   0  11  -6-0.69826 12.6842  36
   0 -11  -6 3.46973 14.6610  54
   0  11  -7 145.780 20.6953  36
   0 -11  -7 145.020 21.6182  54
   0 -11   7 129.798 29.9035  53
   0  11   7 137.183 21.9774  13
   0  11  -7 170.645 22.6811  10
   0  11  -8 16.8473 11.6370  10
  -1   0   0-13.1458 26.7187  45
   1   0   0 6.83437 13.0614   5
  -1   0   0-6.10160 19.7216   9
  -1   0   0 17.5030 20.5903  49
  -1   0   0-11.6436 16.0746   8
  -1   0   0 22.0436 10.6644  50
  -1   0  -1 16873.9 587.370   8
  -1   0  -1 17255.1 588.072   9
  -1   0   1 15618.1 542.510   8
  -1   0  -1 18055.3 588.591  45
  -1   0   1 16597.8 598.922  45
  -1   0  -1 17963.4 596.387  49
  -1   0   1 16894.6 560.456  50
   1   0   1 17159.2 575.102   7
  -1   0   1 17258.2 588.627  49
   1   0   1 17828.7 589.682  48
  -1   0  -1 18321.0 598.096  44
  -1   0  -1 18395.2 549.940  43
   1   0   1 17618.7 541.251  46
  -1   0   1 16513.7 587.478   9
   1   0   1 17528.7 573.471   5
  -1   0  -2 33326.1 1069.00  49
   1   0  -2 32835.3 981.247   1
  -1   0  -2 32764.3 1032.58  45
  -1   0  -2 32757.8 1063.63  44
  -1   0   2 34617.7 1076.42  45
  -1   0   2 33062.3 1055.66   9
   1   0   2 33617.5 1054.18   5
   1   0   2 33679.7 1052.16   7
  -1   0  -2 32872.0 1018.33  43
   1   0   2 30681.0 983.442  46
  -1   0   2 36003.7 1069.53  49
  -1   0  -2 33076.9 1067.37   8
   1   0   2 33792.4 1065.58  48
  -1   0   2 35240.6 1045.61  50
   1   0  -3 153516. 4730.12   1
   1   0   3 172428. 4840.61   5
   1   0  -3 164186. 4757.79   4
  -1   0  -3 161052. 4774.09  45
  -1   0   3 159320. 4839.71  45
  -1   0   3 174622. 4828.45  50
  -1   0  -3 164237. 4796.63  43
  -1   0   3 171488. 4826.16   9
  -1   0   3 181841. 4848.64  49
   1   0   3 167581. 4832.86   7
   1   0   3 171852. 4848.50  48
  -1   0  -3 169410. 4840.52  44
   1   0   3 155339. 4743.83  46
  -1   0  -3 168787. 4849.62   8
  -1   0   4 3.14912 27.0506  50
  -1   0   4 2.06068 31.1018  49
   1   0   4 19.3861 15.7846  46
  -1   0  -4 6.21761 27.6068  43
  -1   0  -4 17.4611 34.6198  44
  -1   0  -4 17.8058 30.0171   8
   1   0  -4 15.2213 27.7399  43
  -1   0   4 14.7738 27.6292   9
   1   0   4 32.1251 41.7160   5
  -1   0   4 25.0987 29.2972  45
   1   0  -4 19.3862 15.5051  47
  -1   0   4 13.6993 25.7431   6
  -1   0  -4 15.8741 15.3817  45
   1   0   4 78.8397 41.8128  48
   1   0  -5 5395.45 272.571  43
  -1   0  -5 5312.83 278.755  44
   1   0   5 5600.25 291.240   5
  -1   0   5 5199.73 279.188  50
  -1   0   5 5328.79 266.747   6
  -1   0  -5 5025.69 258.431  43
   1   0  -5 4909.81 195.039  47
  -1   0   5 4932.39 264.074  45
  -1   0  -5 5559.96 286.338   8
  -1   0   5 5015.84 259.129  48
  -1   0  -5 4790.05 187.166  45
   1   0   5 5457.49 288.753  48
  -1   0   5 5179.12 263.706   9
   1   0   6 2632.36 201.465  48
   1   0   6 2370.81 184.803  50
  -1   0  -6 2580.75 181.915  43
  -1   0   6 2320.54 174.858   6
  -1   0  -6 2540.97 188.881  44
   1   0  -6 2179.92 175.586  43
  -1   0   6 2091.42 164.010  45
   1   0   6 2386.91 194.815   5
  -1   0   6 2342.51 173.710  48
   1   0   6 2478.14 181.723   2
  -1   0   6 2267.08 184.889  50
   1   0  -6 2086.53 106.121  47
  -1   0  -6 2522.32 187.802   8
  -1   0   6 2285.80 168.546   3
  -1   0   6 2289.41 167.770   9
   1   0   7 49429.9 1660.63   5
   1   0   7 53539.8 1679.70  48
  -1   0  -7 53934.4 1646.25   8
  -1   0   7 52482.4 1627.42   6
   1   0  -7 43686.9 1464.94  47
  -1   0   7 53775.5 1626.41   9
  -1   0  -7 50971.3 1636.47  44
  -1   0   7 46884.1 1587.07  45
   1   0   7 47641.2 1644.37  50
  -1   0   7 53619.5 1677.45  50
  -1   0   7 52315.1 1629.44  48
   1   0  -7 51584.4 1644.75  43
   1   0   7 50130.6 1618.90   2
  -1   0  -7 49657.3 1623.40  43
  -1   0   7 52669.8 1625.16   3
  -1   0  -8 8246.16 401.413  43
  -1   0   8 8095.29 399.707  48
   1   0   8 7637.32 380.232   2
  -1   0   8 7611.02 380.248   9
  -1   0   8 7496.11 384.178   3
   1   0  -8 6122.12 243.172  47
  -1   0   8 7733.40 424.317  50
   1   0   8 8253.24 430.229   5
   1   0  -8 8108.79 411.760  43
   1   0   8 8319.35 431.703  48
  -1   0  -8 8217.51 400.963   8
   1   0   8 7657.13 415.214  50
  -1   0  -8 8032.26 405.434  44
  -1   0   8 7119.93 350.160  45
  -1   0   8 7861.22 394.282   6
  -1   0   9 1210.03 169.266  50
  -1   0  -9 1277.58 151.662  43
   1   0   9 1197.37 162.246   5
  -1   0  -9 1502.88 167.309   8
  -1   0  -9 1188.40 149.245  44
  -1   0   9 1119.97 142.514  48
  -1   0   9 1430.28 160.869   3
   1   0   9 1107.08 157.630  50
   1   0   9 1347.57 148.017   2
   1   0   9 1364.86 176.096  48
   1   0  -9 1078.51 146.303  43
  -1   0   9 1166.36 144.385   6
  -1   0   9 1061.67 116.079  45
  -1   0   9 1138.66 137.205   9
  -1   0  10 14666.7 674.872   3
  -1   0  10 14080.7 661.397   6
  -1   0 -10 16414.4 679.883   8
  -1   0  10 14083.7 584.740  45
  -1   0 -10 14739.8 673.000  44
   1   0  10 15399.6 721.647  48
  -1   0  10 15008.3 654.731   9
   1   0  10 14335.5 639.678   2
  -1   0  10 14820.1 681.342  48
  -1   0  10 14898.3 724.248  50
   1   0  10 15823.7 721.283   5
  -1   0 -10 16504.8 699.815  43
   1   0  10 14298.7 703.079  50
   1   0 -10 15801.2 704.745  43
  -1   0  11 605.462 113.445   9
   1   0 -11 766.220 146.052  43
  -1   0 -11 667.184 122.463  43
  -1   0  11 533.599 109.034   3
  -1   0  11 608.612 86.6649  45
  -1   0  11 516.232 142.951  50
  -1   0  11 778.097 136.348  48
  -1   0 -11 528.157 113.092  44
   1   0  11 440.336 115.406  50
   1   0  11 398.102 92.2608   2
  -1   0  11 417.580 96.8797   6
   1   0  11 563.981 125.092  48
   1   0  11 531.359 128.975   3
  -1   0 -11 447.212 102.797   8
  -1   0 -12 163.632 77.2200   8
  -1   0 -12 137.884 68.3846  43
  -1   0 -12 85.5740 66.0175  44
  -1   0  12 105.750 57.0331   9
   1   0 -12 99.7414 81.0774  43
  -1   0  12 38.6340 54.5307   3
   1   0  12 79.4824 66.1795   3
   1   0  12 84.5429 84.5277  48
   1   0  12 92.7913 55.9405   2
  -1   0  12 152.598 100.542  50
  -1   0  12 88.5475 68.8790  48
  -1   0  12 129.704 71.1910   6
   1   0  12 234.107 99.5027  50
   1   0 -13 5417.43 412.556  43
   1   0  13 5097.44 422.662  50
  -1   0 -13 5419.61 397.901  43
  -1   0  13 4797.40 374.721   6
   1   0  13 4726.86 408.721   3
  -1   0  13 4826.05 357.801   9
  -1   0  13 4950.22 388.161   3
  -1   0  13 5381.68 406.307  48
  -1   0  13 5234.46 438.295  50
   1   0  13 4905.62 412.941  48
  -1   0 -13 5025.18 364.170   8
  -1   0 -13 4972.04 378.079  44
   1   0  13 5138.50 347.836   2
   1   0  14 129.231 59.7001   2
   1   0  14 117.023 67.9690  50
  -1   0 -14 60.8480 51.0976  44
  -1   0 -14 64.5226 62.2907   8
  -1   0  14 358.096 144.892  50
  -1   0  14 290.083 98.0279   3
  -1   0 -14 115.180 75.7955  43
  -1   0  14 140.591 79.9333   9
   1   0  14 111.391 98.5867  48
  -1   0  14 153.561 84.4742   6
   1   0  14 157.026 70.7329   3
  -1   0  14 232.339 104.274  48
  -1   0 -15 32942.9 1287.91   8
  -1   0  15 33340.4 1461.81  50
  -1   0  15 31521.4 1354.71   3
   1   0  15 30792.7 1224.01   2
  -1   0 -15 33199.1 1336.55  44
  -1   0  15 29563.8 1316.84   6
  -1   0  15 32174.7 1300.24   9
  -1   0 -15 33354.3 1374.22  43
   1   0  15 32160.2 1410.44  48
   1   0  15 31000.5 1416.42  50
   1   0 -15 35939.0 1423.76  43
  -1   0  15 31720.0 1359.25  48
   1   0  15 30303.2 1236.99   9
   1   0  15 32079.0 1435.44   3
  -1   0 -16-5.31113 65.1189  43
   1   0  16-23.6284 77.7216  50
   1   0 -16 83.1858 75.2707  43
  -1   0 -16-10.6742 61.2165  44
  -1   0  16 73.9938 95.8681  50
   1   0  16 24.0550 69.4582  48
  -1   0  16-193.614 89.2810   6
  -1   0 -16-50.8004 62.9215   8
   1   0  16-13.8903 71.9141   3
  -1   0  16 7.99128 64.1922   9
  -1   0  16-198.289 94.5945  48
  -1   0  17 7205.83 514.646   9
  -1   0  17 6985.60 555.823  48
  -1   0  17 7549.92 631.439  50
   1   0 -17 8354.65 608.740  43
   1   0  17 6713.88 569.604  48
   1   0  17 7549.77 616.954  50
  -1   0  17 6779.20 527.305   6
  -1   0 -17 7340.91 504.466   8
   1   0  17 7281.28 598.976   3
  -1   0 -17 6869.99 546.376  43
  -1   0 -17 7574.09 547.819  44
  -1   0 -18 121.791 99.7570  43
  -1   0  18 474.613 160.903   6
  -1   0  18 294.418 127.817  48
   1   0 -18 726.497 191.434  43
   1   0  18 173.354 108.575  48
   1   0  18 252.652 137.889  50
  -1   0 -18 354.418 120.796  44
   1   0  18 279.004 145.954   3
  -1   0  18 577.847 194.389  50
  -1   0 -19-24.7697 74.8777  43
   1   0  19 25.0007 22.9988  38
  -1   0  19-48.9937 91.6816   6
   1   0  19-38.9812 99.9771   3
  -1   0  19 71.6341 90.4708  50
   1   0 -19 10.9397 98.0477  43
  -1   0 -19 24.4090 20.4375  52
   1   0  19 53.8274 73.8493  48
  -1   0  19 44.7755 29.9269  20
   1   0  19 35.9890 26.0111  32
  -1   0 -19-51.2130 86.3260  44
   1   0  19-79.4617 114.510  50
  -1   0  19 49.6310 63.2821  48
  -1   0  19 69.3055 31.0212  32
   1   0  20 148.818 92.5370   6
   1   0  20 233.521 42.4572  32
   1   0  20 222.896 42.0256  21
   1   0  20 167.428 39.9814  38
  -1   0  20 176.647 121.496  50
  -1   0 -20 222.693 36.9667  52
   1   0  20 99.3906 96.9407   3
  -1   0  20 153.604 37.2173  38
   1   0  20 426.599 183.392  50
   1   0 -20 185.560 32.0590  52
  -1   0 -20 156.008 100.387  43
   1   0  20 178.254 38.2257  20
   1   0  20 110.074 94.3231  48
   1   0  20 226.642 40.3094  33
  -1   0 -20 120.909 77.0389  44
   1   0 -20 96.6561 79.8469  43
  -1   0  20 258.366 132.507  48
  -1   0  20 165.011 38.3207  20
   1   0  21 1228.58 97.1388  38
  -1   0 -21 1185.33 83.2802  52
   1   0  21 1136.35 90.4967  32
   1   0  21 1059.44 265.062  50
   1   0  21 1151.05 87.8872  20
   1   0 -21 1035.71 246.023  43
   1   0  21 1315.36 289.599   3
  -1   0 -21 1194.62 258.257  43
   1   0  21 942.673 244.428  48
  -1   0  21 1250.21 99.9702  20
   1   0 -21 1184.94 79.0052  52
  -1   0  21 849.231 274.873  50
  -1   0  21 1207.17 92.8408  38
   1   0  21 1013.13 82.6032  33
   1   0  21 1066.36 81.5977  21
   1   0  22 810.336 77.8860  38
  -1   0 -22 750.822 67.9424  52
   1   0  22 662.572 63.5898  21
   1   0 -22 630.221 210.780  43
  -1   0  22 776.576 80.0386  20
  -1   0  22 654.960 73.4112  12
   1   0  22 540.872 199.983  50
  -1   0 -22 442.359 152.070  43
   1   0  22 724.615 70.9294  20
   1   0  22 696.378 213.522   3
   1   0  22 708.745 212.846  48
   1   0 -22 716.597 61.4163  52
   1   0  22 813.323 78.8066  12
  -1   0  22 509.560 169.137  50
  -1   0  22 810.167 76.1116  38
   1   0  22 646.396 65.4462  33
   1   0  22 675.073 72.4904  32
   1   0  23 1015.51 268.536  48
   1   0  23 1136.29 88.4480  20
   1   0  23 1106.20 95.0305  38
  -1   0  23 1202.59 94.8506  38
   1   0  23 1092.43 272.364   3
   1   0  23 737.974 236.741  50
  -1   0  23 1077.05 95.9712  12
   1   0  23 1075.69 92.0491  12
  -1   0 -23 811.829 231.007  43
   1   0  23 1132.46 94.2645  32
   1   0 -23 1536.47 307.947  43
  -1   0  23 1109.22 95.6470  20
  -1   0 -23 1060.38 82.2621  52
  -1   0  23 1172.60 289.124  50
   1   0 -23 1172.67 81.2571  52
  -1   0  23 1018.99 90.1639  26
   1   0  24 200.342 44.6128  38
   1   0  24 174.890 44.6270  12
  -1   0  24 265.003 48.1978  38
  -1   0  24 264.587 52.8766  12
  -1   0  24 290.667 54.5954  26
   1   0 -24 295.150 42.7857  52
  -1   0  24 338.803 56.3034  20
  -1   0 -24 181.593 37.2660  52
   1   0  24 211.169 46.2234  20
   1   0 -25 6286.19 247.766  52
  -1   0  25 6677.81 278.219  20
   1   0  25 6175.84 266.442  12
   1   0  25 6034.91 259.340  20
  -1   0  25 6289.15 272.270  26
  -1   0 -25 6218.87 256.014  52
  -1   0  25 6171.39 268.928  38
  -1   0  25 6446.70 278.310  12
   1   0  25 6274.14 275.889  38
   1   0  26 792.215 80.3258  38
  -1   0  26 622.620 70.5851  26
  -1   0 -26 623.996 64.5043  52
   1   0  26 754.752 74.2591  12
  -1   0  26 557.774 66.3098  38
  -1   0  26 553.476 69.0926  12
  -1   0  26 606.606 73.5164  20
   1   0 -26 679.183 61.2017  52
   1   0  27 3993.53 199.870  38
  -1   0  27 4115.94 199.297  12
  -1   0  27 4091.34 200.040  20
  -1   0  27 3801.45 190.890  38
  -1   0 -27 4165.57 185.560  52
  -1   0  27 3931.21 193.738  26
   1   0  27 3816.97 187.180  12
   1   0 -27 4148.53 176.175  52
  -1   0 -28 250.947 41.2860  52
  -1   0  28 106.034 37.5280  20
   1   0  28 242.237 49.2879  38
  -1   0  28 133.122 35.3358  26
   1   0  28 268.672 51.6604  26
   1   0 -28 131.394 29.9068  52
  -1   0  28 165.279 41.9926  38
  -1   0  28 146.503 41.2498  12
   1   0  28 183.671 37.1556  12
  -1   0  29 2378.87 134.150  12
  -1   0  29 2439.58 132.204  38
  -1   0 -29 2240.77 121.229  52
   1   0  29 2293.48 124.993  12
   1   0  29 2408.81 136.859  38
  -1   0  29 2415.51 132.073  26
   1   0  29 2563.16 139.288  26
   1   0  30 1153.55 78.6961  12
   1   0  30 1330.93 92.4272  38
  -1   0  30 1356.30 91.5871  12
   1   0  30 1218.23 88.4314  26
  -1   0  30 1293.83 86.3741  26
  -1   0 -30 1251.83 79.9687  52
  -1   0 -31 861.177 60.5156  52
   1   0  31 844.465 67.4531  26
   1   0  31 831.561 60.6967  12
  -1   0  31 906.908 68.6864  12
   1   0  31 896.074 69.1306  38
   1   0  32 177.526 30.8055  26
   1   0  32 136.642 24.0491  12
  -1   0  32 131.617 28.5086  12
   1   0  32 155.944 31.0341  38
  -1   0 -32 126.309 23.2475  52
   1   0  33 204.612 28.0222  26
  -1   0  33 211.237 28.8616  12
  -1   0  33 148.762 27.2566  40
  -1   1  33 2243.41 103.678  40
  -1  -1 -33 2183.80 95.6492  54
   1  -1  33 2110.02 96.7264  38
  -1   1  33 2294.07 99.5445  12
   1  -1  32 280.221 31.0752  12
  -1   1  32 324.546 41.1366  40
   1  -1  32 270.116 33.0409  26
   1  -1  32 350.934 38.7869  38
  -1   1  32 309.623 37.7653  12
   1  -1  31 275.259 35.9288  12
   1  -1  31 185.415 34.5441  38
  -1   1  31 257.316 39.6531  12
   1  -1  31 282.822 38.1518  26
  -1  -1 -31 267.458 30.9926  52
   1   1 -30 1090.34 69.3369  52
  -1   1  30 1101.81 83.5344  12
   1  -1  30 977.387 71.3200  12
  -1  -1 -30 1009.11 67.5495  52
   1  -1  30 1125.38 80.7324  26
   1  -1  30 901.919 75.2433  38
  -1   1  30 1047.13 80.0595  26
   1  -1  29 63.3703 29.5595  26
   1   1 -29 74.5537 24.8604  52
  -1   1  29 72.4531 33.3173  26
  -1  -1 -29 74.8878 24.0495  52
   1  -1  29 69.7830 33.6110  38
   1  -1  29 80.3523 31.0585  12
  -1   1  29 127.409 37.4313  12
  -1   1  28 229.301 48.8070  12
   1  -1  28 234.673 43.0268  12
   1  -1  28 221.014 48.4966  38
  -1   1  28 190.178 40.6405  38
   1   1 -28 190.684 35.4994  52
  -1  -1 -28 175.932 36.0110  52
  -1  -1 -27 671.143 61.3340  52
  -1   1  27 543.589 64.5695  38
   1  -1  27 559.488 58.9533  20
   1  -1  27 683.094 69.2438  12
   1  -1  27 653.046 71.6067  38
   1   1 -27 599.775 59.4629  52
  -1   1  27 531.435 68.1204  12
  -1   1  27 595.198 68.7289  26
  -1  -1 -26 978.359 77.5739  52
   1  -1  26 907.947 78.9335  20
  -1   1  26 1042.64 92.6468  12
   1   1 -26 985.303 76.0684  52
  -1   1  26 1009.59 90.1770  38
   1  -1  26 1077.18 91.3324  38
  -1   1  26 1060.80 92.9407  26
   1  -1  26 979.148 85.3901  12
   1  -1  25 139.121 45.9239  38
  -1   1  25 200.344 50.7123  12
  -1  -1 -25 138.443 35.3463  52
  -1   1  25 169.784 44.9279  38
   1   1 -25 179.080 38.4944  52
  -1   1  25 146.666 50.6460  20
  -1   1  25 176.761 45.2217  26
   1  -1  25 154.327 43.4479  32
   1  -1  25 126.394 38.8360  12
   1  -1  25 111.950 32.7390  20
  -1   1  24 4266.94 209.619  26
  -1   1  24 4420.43 213.070  20
  -1   1  24 4155.11 210.378  12
   1  -1  24 4257.23 206.940  38
  -1   1  24 4137.45 205.304  38
   1  -1  24 4088.80 194.922  20
   1  -1  24 4143.33 206.388  32
  -1  -1 -24 4036.08 187.629  52
   1   1 -24 4213.87 187.244  52
   1  -1  23 903.434 77.4387  33
  -1  -1 -23 970.090 231.420  44
  -1   1  23 960.494 89.3774  20
  -1  -1 -23 906.867 222.601  43
   1   1 -23 826.575 240.007  43
  -1   1  23 919.102 86.4379  26
  -1   1  23 924.551 90.4123  12
   1   1 -23 959.884 74.8167  52
   1  -1  23 673.464 222.045  48
  -1  -1 -23 1029.54 79.1857  52
   1  -1  23 1023.85 83.9372  20
  -1   1  23 943.270 85.3429  38
   1  -1  23 1092.18 90.8825  38
   1  -1  23 482.939 194.392   6
  -1   1  23 698.099 211.335  50
   1  -1  23 984.473 88.9133  32
   1  -1  23 522.080 194.630  50
  -1   1  22 1866.74 127.425  12
  -1  -1 -22 1489.07 281.458  44
   1  -1  22 1709.79 118.799  32
  -1  -1 -22 1765.04 313.652  43
   1  -1  22 1521.17 104.422  33
  -1   1  22 1935.85 130.078  20
   1   1 -22 1588.36 313.753  43
  -1   1  22 1854.12 358.137  50
  -1   1  22 1989.38 125.628  38
   1  -1  22 1792.94 325.555   6
  -1  -1 -22 1782.98 108.118  52
   1  -1  22 1805.57 357.816  50
   1  -1  22 1192.07 267.961  48
   1  -1  22 1758.39 119.766  38
   1  -1  22 1646.02 111.426  20
  -1   1  22 1841.20 122.916  26
   1   1 -22 1910.78 107.818  52
   1  -1  21 3480.26 174.916  38
   1  -1  21 3149.35 159.621  33
   1  -1  21 3474.34 473.164  50
   1   1 -21 3358.32 155.894  52
   1  -1  21 3360.57 174.710  32
  -1  -1 -21 3280.81 158.304  52
   1  -1  21 3493.38 168.861  20
   1  -1  21 3044.94 454.189   3
  -1   1  21 3202.66 467.768  50
  -1   1  21 3452.93 176.533  38
  -1   1  21 3607.91 180.211  26
  -1  -1 -21 3136.38 412.087  43
   1   1 -21 3262.57 435.372  43
   1  -1  21 3214.51 450.299  48
   1  -1  21 3306.37 445.299   6
  -1   1  21 3349.96 177.888  20
  -1  -1 -21 2897.49 393.383  44
  -1   1  21 3354.38 179.796  12
  -1  -1 -20 912.873 70.8852  52
   1  -1  20 828.481 76.2101  32
   1  -1  20 875.363 73.9599  20
  -1   1  20 801.105 75.8715  38
  -1   1  20 808.791 79.2476  20
  -1  -1 -20 456.679 153.585  44
   1   1 -20 1013.39 246.207  43
   1  -1  20 880.631 77.7034  38
   1  -1  20 600.954 187.075   3
   1  -1  20 1109.66 266.250  50
  -1   1  20 644.100 73.4099  12
  -1  -1 -20 1052.97 232.335  43
   1  -1  20 857.655 232.914  48
  -1   1  20 650.403 199.605  50
   1   1 -20 788.357 63.3516  52
  -1   1  20 816.591 77.4518  26
   1  -1  20 807.351 69.2150  33
   1  -1  19 5366.09 561.890   3
  -1   1  19 5713.23 593.879  50
   1  -1  19 5366.62 557.680  48
  -1   1  19 5430.02 238.292  12
  -1   1  19 5612.51 239.569  20
  -1  -1 -19 5270.61 217.050  52
   1  -1  19 5430.25 232.518  38
   1   1 -19 6165.45 566.824  43
   1  -1  19 5770.75 583.100  50
   1  -1  19 5158.18 229.567  32
  -1   1  19 5326.67 490.813   9
  -1  -1 -19 5199.14 502.823  43
  -1   1  19 5650.71 235.738  38
  -1  -1 -19 5000.90 493.426  44
  -1   1  18 439.437 146.252   9
  -1   1  18 403.126 156.505  50
  -1   1  18 326.418 116.226  48
   1  -1  18 500.730 167.572  50
   1  -1  18 435.804 140.959   3
  -1  -1 -18 525.260 152.989  44
   1   1 -18 378.851 133.354  43
  -1  -1 -18 412.699 141.646  43
   1  -1  18 233.736 123.810  48
   1  -1  17 646.368 183.615  48
  -1  -1 -17 691.264 170.686  44
  -1  -1 -17 631.387 163.629  43
  -1   1  17 496.197 132.385   3
   1   1 -17 806.244 185.177  43
  -1   1  17 743.335 197.337  50
  -1   1  17 823.486 176.975   9
   1  -1  17 706.990 201.915   3
  -1   1  17 358.639 114.996  48
   1  -1  17 813.378 201.595  50
  -1  -1 -16 2089.43 272.037  43
  -1   1  16 2145.38 270.979   3
  -1   1  16 2326.87 288.827   9
   1  -1  16 1752.41 282.423   3
  -1  -1 -16 2534.06 307.797  44
   1  -1  16 2284.76 320.364  48
  -1   1  16 2298.06 327.044  50
  -1   1  16 1720.61 238.948  48
   1   1 -16 2666.77 327.497  43
  -1   1  16 1858.18 230.358   6
   1  -1  16 2597.97 340.902  50
  -1  -1 -15 8943.89 571.276  43
   1   1 -15 9220.60 607.933  43
   1  -1  15 8620.75 621.061  48
   1  -1  15 8433.77 620.310   3
  -1   1  15 8638.93 570.017   9
   1  -1  15 8195.55 610.838  50
  -1   1  15 7391.19 517.006   3
  -1   1  15 7505.54 596.202  50
  -1  -1 -15 9061.13 591.656  44
  -1   1  15 8345.83 527.746  48
  -1   1  15 7655.67 490.153   6
  -1   1  14 10892.1 608.945  48
  -1   1  14 10718.5 639.781   9
  -1   1  14 12118.8 733.691  50
   1   1 -14 12117.6 688.335  43
  -1   1  14 10832.9 583.277   6
  -1   1  14 11526.0 632.406   3
  -1  -1 -14 11085.1 636.805  43
   1  -1  14 11081.0 700.583  48
   1  -1  14 10845.0 693.675  50
   1  -1  14 10235.1 688.255   3
   1   1 -13 1306.02 202.202  43
   1  -1  13 1471.71 226.696  50
  -1  -1 -13 1570.94 202.646  43
   1  -1  13 1692.59 242.463  48
  -1   1  13 1250.63 163.800   6
  -1   1  13 1328.65 179.835  48
  -1   1  13 1221.76 204.250  50
  -1   1  13 1144.68 173.261   3
  -1   1  13 1346.86 197.648   9
   1  -1  13 1153.08 210.330   3
   1  -1  12 46814.9 1763.32  48
  -1  -1 -12 49499.4 1676.82  43
   1  -1  12 41113.8 1469.56   9
  -1   1  12 44361.1 1600.39  48
  -1   1  12 44356.6 1577.16   6
  -1   1  12 45946.4 1736.38  50
   1  -1  12 46809.4 1750.57  50
   1   1 -12 47183.4 1701.09  43
   1  -1  12 47678.5 1775.97   3
   1   1 -12 45325.6 1477.37   8
  -1   1  12 45942.5 1631.18   3
  -1   1  12 46684.2 1677.97   9
  -1   1  11 375.753 89.4004   3
   1  -1  11 440.691 125.866  48
  -1   1  11 395.221 90.7398  48
  -1   1  11 420.144 103.512   9
   1   1 -11 626.423 130.866  43
   1   1 -11 482.899 71.8988   8
   1  -1  11 436.724 126.659   3
   1  -1  11 472.354 104.857   2
  -1  -1 -11 536.086 111.367  43
  -1   1  11 533.988 100.003   6
  -1   1  11 476.574 125.568  50
   1  -1  11 566.845 133.977  50
  -1   1  10 3006.66 235.210   3
  -1  -1 -10 3085.15 250.907  43
   1   1 -10 3084.90 269.812  43
   1  -1  10 2887.84 283.245  48
  -1   1  10 2895.19 225.696  48
  -1  -1 -10 2879.56 245.149   8
   1  -1  10 3143.83 295.337   3
   1  -1  10 3126.63 288.073  50
  -1   1  10 2921.07 273.908  50
   1  -1  10 2606.58 235.397   2
  -1   1  10 2933.81 259.387   9
  -1   1  10 2882.73 218.815   6
   1   1 -10 2841.85 184.086   8
   1   1  -9 9472.68 491.352  43
  -1   1   9 8626.91 427.335   3
  -1   1   9 8700.71 409.340   6
  -1  -1  -9 9687.53 458.851  43
  -1   1   9 8436.41 411.472  48
   1   1  -9 8839.91 370.498   8
  -1  -1  -9 7860.01 305.346  45
   1  -1   9 8591.34 455.213   2
  -1   1   9 9022.87 494.286  50
   1  -1   9 8940.76 512.670  48
  -1   1   9 9321.11 480.924   9
   1  -1   9 9519.60 522.501   3
  -1  -1  -9 9375.68 467.650   8
  -1  -1  -8 14424.1 592.068  43
   1   1  -8 13443.9 510.680   8
  -1   1   8 14319.0 640.219  50
  -1  -1  -8 13337.4 600.724   8
  -1   1   8 14061.6 556.222  48
  -1  -1  -8 13319.8 470.980  45
  -1   1   8 13731.7 563.180   3
  -1  -1  -8 14094.1 580.859  47
  -1   1   8 13827.1 628.342   9
  -1   1   8 13554.1 545.339   6
   1  -1   8 13968.3 661.347   3
   1   1  -8 14518.5 630.727  43
   1  -1   8 13468.2 606.632   2
   1  -1   8 13339.1 645.257  48
   1   1  -7 23969.0 837.721   8
  -1  -1  -7 24911.3 937.368   8
  -1  -1  -7 24416.9 816.481  45
  -1   1   7 25170.8 866.936   6
   1  -1   7 25823.8 948.998   2
  -1  -1  -7 25702.7 906.957  43
   1   1  -7 25813.9 957.703  43
   1  -1   7 26322.9 998.222  48
   1  -1   7 25526.0 987.894   3
  -1  -1  -7 26512.5 925.422  47
  -1   1   7 26561.7 964.241   9
  -1   1   7 24508.2 867.072  48
  -1   1   7 28683.2 994.543  50
  -1   1   7 24825.3 879.376   3
   1   1  -6 38969.7 1291.85   8
   1  -1   6 43336.1 1448.64  48
  -1  -1  -6 42663.3 1382.77  47
  -1  -1  -6 41087.0 1344.71  43
  -1  -1  -6 41004.8 1395.84   8
   1   1  -6 43148.1 1408.10  43
  -1   1   6 40175.8 1307.84  48
  -1   1   6 43072.3 1423.96  50
   1  -1   6 40970.4 1405.19   2
  -1   1   6 42482.6 1412.27   9
  -1   1   6 40801.2 1286.01   5
   1  -1   6 42285.9 1433.06   3
  -1  -1  -6 42087.5 1293.60  45
  -1   1   6 41246.5 1317.75   3
  -1  -1  -5 46734.0 1509.92   8
  -1   1   5 44730.9 1409.91  48
  -1  -1  -5 43746.4 1440.35  43
  -1   1   5 45660.4 1390.47   5
  -1  -1  -5 45541.0 1494.77  47
   1  -1   5 49273.2 1549.19  48
  -1  -1  -5 45045.8 1424.50  45
  -1   1   5 48310.4 1529.49  50
   1  -1   5 45659.2 1531.61   3
   1  -1   5 45496.8 1512.29   2
  -1   1   5 45244.6 1413.92   3
  -1   1   5 48166.4 1523.68   9
   1   1  -5 46557.9 1506.45  43
  -1   1   4 10316.0 357.442   5
  -1   1   4 11781.2 478.005  50
  -1   1   4 11682.4 464.959  49
  -1  -1  -4 11792.0 466.214  47
  -1  -1  -4 11292.5 417.299  45
   1  -1   4 11414.9 479.915  48
  -1   1   4 10962.1 374.797   3
  -1   1   4 11616.6 471.425   9
   1  -1   4 10683.8 466.018   2
  -1  -1  -4 10616.9 401.106  43
   1  -1   4 10743.7 466.394   3
   1   1  -4 11097.2 451.722  43
  -1   1   3 52008.4 1504.04  49
   1  -1   3 49473.9 1503.91   3
  -1  -1  -3 48295.6 1424.03  43
  -1   1   3 52080.7 1524.43  45
  -1  -1  -3 50001.4 1513.77  47
   1   1  -3 49829.2 1484.97  43
   1  -1   3 51351.1 1520.80  48
  -1   1   3 51132.1 1514.64   9
   1  -1   3 50816.8 1521.36   2
  -1  -1  -3 49554.4 1471.37  45
  -1   1   3 51587.7 1525.73  50
  -1   1   3 49395.1 1522.33  46
  -1  -1  -2 42020.1 1318.70  49
   1   1  -2 39920.2 1299.73  43
  -1   1   2 41905.4 1344.42  46
   1   1  -2 41807.7 1362.19  46
  -1   1   2 42625.9 1341.82   9
  -1  -1  -2 42498.2 1327.18  45
  -1   1   2 42099.4 1326.37  49
  -1  -1  -2 41071.1 1346.85  47
  -1   1   2 42585.0 1355.03  50
  -1  -1  -2 40527.8 1340.72  44
   1  -1   2 42689.1 1349.68   2
   1  -1   2 42940.4 1323.71   3
   1  -1   2 42630.4 1338.49  48
  -1   1   1 28936.1 967.271  46
   1  -1   1 30173.7 940.801   3
   1  -1   1 31066.6 981.020  47
  -1   1   1 29059.4 968.414   9
   1   1  -1 30340.7 999.082  46
  -1   1   1 29155.7 962.122  49
  -1   1   1 29702.4 989.861  50
  -1  -1  -1 30945.9 982.537  45
  -1  -1  -1 29532.4 988.386  47
   1  -1   1 30866.5 983.186   2
   1   1  -1 28493.0 922.864  43
  -1  -1  -1 30206.8 975.771  44
  -1  -1  -1 30258.1 950.970  49
   1  -1   1 30227.4 959.574  48
  -1  -1   0 11276.9 417.097   1
   1  -1   0 12048.8 440.790   1
  -1   1   0 12432.7 424.024  46
  -1  -1   0 11935.3 428.954  44
   1   1   0 11218.5 375.449  43
  -1  -1   0 12107.6 452.611  45
   1  -1   0 12251.3 437.289   2
  -1   1   0 11750.1 428.684   9
   1  -1   0 11968.3 406.527  48
  -1  -1   0 11672.0 414.091  49
   1  -1   0 11723.7 383.625   3
  -1   1   0 11665.4 429.961  49
  -1  -1   0 11167.6 443.402  47
   1   1   0 12012.5 456.131  46
  -1   1   0 11067.4 448.211  50
   1  -1   0 12010.3 447.453  47
  -1   1  -1 30929.6 986.265  43
  -1  -1   1 28588.8 961.412  47
   1  -1  -1 29379.2 970.919  47
  -1  -1   1 28706.9 968.756   9
  -1   1  -1 29800.7 965.648  49
  -1  -1   1 29916.2 944.026  49
  -1  -1   1 28853.9 926.351   1
  -1   1  -1 30618.6 983.331   8
   1  -1  -1 29060.0 905.264  48
  -1   1  -1 30694.3 928.504  46
   1  -1  -1 30415.5 964.935   1
  -1  -1   1 29594.2 902.164   4
   1   1   1 31514.4 983.726  46
  -1  -1   1 29982.5 986.393  45
  -1   1  -1 29560.0 943.817   9
  -1  -1   1 29300.8 936.754  44
   1  -1  -2 40885.9 1305.64  47
  -1  -1   2 42359.4 1327.61  45
   1   1   2 41101.0 1309.51  46
  -1  -1   2 42885.6 1294.81  49
  -1  -1   2 39933.4 1244.93   1
  -1  -1   2 40018.5 1282.75  47
   1  -1  -2 42098.0 1299.38   1
  -1   1  -2 40668.5 1327.87   8
  -1  -1   2 42185.2 1331.82   6
  -1   1  -2 42004.7 1313.48  49
  -1  -1   2 39976.1 1296.76   9
  -1   1  -2 42748.0 1331.20  43
  -1   1  -2 40451.2 1243.67  46
  -1   1  -2 41071.3 1270.49   9
   1   1   2 41496.2 1237.91  50
  -1  -1   3 49620.6 1538.59  50
  -1  -1   3 51595.3 1570.30   6
  -1  -1   3 49693.6 1552.21  45
  -1  -1   3 49813.2 1533.65  49
   1   1   3 50011.4 1539.17  46
  -1   1  -3 46575.8 1456.51  46
  -1  -1   3 47979.0 1454.86   1
  -1  -1   3 47802.3 1490.40  47
  -1   1  -3 47139.6 1562.01   8
   1   1   3 49343.9 1478.81  50
  -1  -1   3 48495.1 1518.69   9
  -1   1  -3 50273.4 1568.25  43
   1  -1  -3 49400.6 1530.53  47
   1   1   3 49913.2 1547.91  48
   1  -1  -3 48579.8 1519.22   1
  -1   1  -3 48352.3 1481.52   9
  -1   1  -4 10774.6 429.314  44
  -1  -1   4 10235.3 358.520   1
   1  -1  -4 11263.3 424.493   1
   1   1   4 10952.6 407.015  50
  -1   1  -4 11059.1 469.095  43
  -1  -1   4 12281.6 481.429   6
  -1  -1   4 11253.8 450.568  45
  -1   1  -4 10176.3 464.339   8
  -1  -1   4 10867.7 421.020   9
  -1   1  -4 10372.5 369.263  46
   1   1   4 11415.9 444.378  46
   1   1   4 10575.3 446.382   5
   1   1   4 11232.0 458.740   7
   1  -1  -4 11410.7 431.874  47
  -1  -1   4 11747.0 462.313  50
   1   1   4 11253.5 453.677  48
   1  -1  -4 10844.6 436.165   4
   1   1   5 48154.2 1471.51  48
  -1   1  -5 44174.4 1364.00  46
   1   1   5 44992.2 1462.21   5
   1   1   5 46050.2 1422.82  50
   1  -1  -5 46163.5 1422.18  47
  -1  -1   5 48332.7 1497.58  48
  -1  -1   5 40805.1 1337.63   1
   1  -1  -5 47557.0 1448.81   4
  -1   1  -5 45940.4 1436.64  44
  -1  -1   5 47226.0 1494.43   6
   1  -1  -5 45927.7 1419.69   1
  -1   1  -5 46131.6 1488.51   8
   1   1   5 45039.5 1469.47   7
   1   1   5 46407.9 1448.07  46
  -1  -1   5 45311.5 1480.20  50
  -1  -1   5 45537.1 1449.36  45
  -1   1  -5 47670.1 1497.03  43
  -1  -1   6 43203.5 1414.74  48
   1   1   6 42427.4 1357.10  50
   1  -1  -6 42150.5 1359.03   4
   1   1   6 43219.7 1396.05   7
  -1   1  -6 39356.1 1282.06  46
  -1   1  -6 43564.6 1419.26  43
  -1  -1   6 36631.6 1248.26   1
  -1   1  -6 41142.9 1350.51  44
   1  -1  -6 41361.4 1325.45  47
  -1  -1   6 42507.2 1331.72   9
  -1  -1   6 39803.2 1353.01  45
   1   1   6 43177.5 1389.75  48
   1   1   6 42518.3 1364.06  46
  -1   1  -6 41745.3 1407.02   8
  -1  -1   6 42451.5 1417.13   6
  -1  -1   6 43313.8 1421.21  50
   1  -1  -6 42278.4 1332.55   1
   1   1   6 42343.2 1387.64   5
   1  -1  -7 25399.7 884.615   1
   1   1   7 25336.4 946.915  48
  -1  -1   7 23798.2 897.663  45
  -1   1  -7 26932.6 966.671   8
  -1   1  -7 24811.3 903.400  44
  -1  -1   7 26370.5 982.639  50
  -1  -1   7 26086.1 973.050   6
  -1  -1   7 26012.8 973.731  48
  -1   1  -7 25996.5 972.054  43
   1   1   7 24715.0 910.462  46
   1  -1  -7 25006.6 869.962  47
   1   1   7 24942.0 921.607  50
  -1  -1   7 25982.4 885.622   9
   1   1   7 25180.8 938.889   5
   1   1   8 14052.5 593.534  46
  -1   1  -8 14377.7 644.848  43
  -1  -1   8 14588.1 650.406  48
   1   1   8 14433.8 629.095   5
   1   1   8 14380.2 620.574  50
  -1  -1   8 13125.8 569.940  45
   1   1   8 14638.0 629.562  48
   1  -1  -8 14289.5 544.490  47
  -1  -1   8 13754.8 560.212   9
  -1  -1   8 14099.0 655.188  50
  -1  -1   8 14142.6 646.233   6
  -1   1  -8 13779.8 584.765  44
  -1   1  -8 14295.8 635.595   8
   1  -1  -8 14914.0 641.138  43
  -1   1  -9 9866.52 490.105   8
   1   1   9 9412.66 488.575   5
   1   1   9 9353.07 491.655  48
  -1  -1   9 8898.32 418.785   9
  -1  -1   9 9076.46 499.462   6
  -1  -1   9 9363.52 506.625  48
  -1  -1   9 8476.05 421.002  45
  -1   1  -9 8919.40 441.280  44
  -1  -1   9 9277.56 516.408  50
  -1   1  -9 9400.85 498.588  43
   1   1   9 9527.03 490.349  50
   1  -1  -9 9228.26 490.300  43
   1  -1  -9 8662.86 389.008  47
  -1   1 -10 2903.07 252.616   8
   1  -1 -10 3011.52 192.497  47
   1   1  10 2831.32 256.203   5
   1  -1 -10 3310.03 280.589  43
  -1  -1  10 2700.20 209.752   9
  -1   1 -10 2752.77 225.640  44
   1   1  10 2699.14 254.475  48
  -1  -1  10 2859.58 212.019  45
   1   1  10 2859.21 260.182  50
  -1  -1  10 2895.43 279.921  50
  -1   1 -10 3198.19 274.444  43
  -1  -1  10 3113.43 278.394  48
  -1  -1  10 2990.25 269.734   6
   1  -1 -11 570.597 129.178  43
  -1  -1  11 453.856 114.286  48
  -1   1 -11 492.256 124.460  43
  -1  -1  11 461.271 116.975   6
  -1   1 -11 510.675 112.446   8
   1   1  11 490.407 117.113  48
  -1   1 -11 481.642 97.1895  44
  -1  -1  11 511.432 133.473  50
  -1  -1  11 476.626 80.9969  45
   1   1  11 445.278 111.606  50
   1   1  11 488.263 95.0702   2
   1  -1 -11 416.902 69.1561  47
  -1  -1  11 459.222 86.3335   9
   1   1  11 495.962 119.122   5
  -1  -1  12 46218.7 1731.21  48
  -1  -1  12 43210.5 1516.26  45
  -1   1 -12 49449.3 1675.35   8
  -1  -1  12 48373.8 1780.00  50
   1   1  12 46856.7 1702.35  48
   1  -1 -12 47840.0 1719.44  43
  -1   1 -12 48115.7 1716.41  43
  -1  -1  12 42449.6 1563.80   9
   1  -1 -12 44372.8 1475.96  47
   1   1  12 46738.0 1594.42   2
  -1  -1  12 46134.9 1721.85   6
   1   1  12 49425.1 1715.26   5
   1   1  12 44717.3 1717.98  50
  -1   1 -12 44864.2 1606.18  44
  -1  -1  13 1302.75 217.289  50
  -1   1 -13 1651.43 221.201  43
  -1   1 -13 1621.76 200.263   8
  -1  -1  13 912.280 168.499  48
  -1   1 -13 1335.42 175.565  44
   1   1  13 1245.16 192.578  48
  -1  -1  13 1064.90 147.947   9
   1   1  13 1467.34 219.210  50
   1   1  13 1255.05 160.169   2
  -1  -1  13 1006.14 178.042   6
   1  -1 -13 1215.08 196.601  43
   1   1  13 1178.94 192.621   5
   1   1  14 9474.40 624.161  48
   1   1  14 11200.4 679.237   3
  -1   1 -14 10871.1 582.688  44
  -1  -1  14 11371.0 678.010   6
  -1   1 -14 11022.4 600.903   8
   1   1  14 10530.0 639.561   5
  -1  -1  14 11836.3 726.385  50
  -1   1 -14 11663.0 671.147  43
  -1  -1  14 10165.0 545.493   9
   1   1  14 10241.4 537.996   2
  -1  -1  14 10882.4 679.642  48
   1   1  14 10058.1 657.059  50
   1  -1 -14 13001.8 703.112  43
   1   1  15 7920.82 561.180  48
   1   1  15 7831.83 581.324   3
  -1   1 -15 8832.93 592.477  43
   1   1  15 7742.80 588.926  50
  -1  -1  15 9360.16 657.322  50
  -1   1 -15 7777.05 495.327  44
  -1  -1  15 8492.39 602.668  48
  -1   1 -15 8697.72 534.631   8
  -1  -1  15 8569.31 597.357   6
   1  -1 -15 9015.39 602.039  43
  -1   1 -16 2241.98 259.565   8
  -1   1 -16 2336.14 259.827  44
  -1   1 -16 1959.27 276.504  43
  -1  -1  16 2401.17 333.429  50
   1   1  16 2219.62 301.775   3
   1   1  16 1917.04 270.755  48
   1   1  16 1981.22 259.953   9
   1  -1 -16 2617.56 321.025  43
   1   1  16 2204.72 308.960  50
  -1  -1  16 2301.13 305.879   6
  -1  -1  16 2415.22 320.351  48
  -1  -1  17 726.453 190.365   6
  -1   1 -17 697.261 145.430  44
   1   1  17 763.699 173.868   9
   1   1  17 875.872 220.836  50
   1   1  17 595.789 174.362   3
  -1   1 -17 720.528 176.118  43
  -1   1 -17 766.627 165.938   8
  -1  -1  17 749.878 202.949  50
   1   1  17 966.311 204.053  48
   1  -1 -17 879.146 201.351  43
  -1  -1  17 688.453 197.554  48
  -1  -1  18 535.961 170.816  48
  -1  -1  18 306.540 142.817   6
   1   1  18 436.000 157.475   3
   1   1  18 491.118 142.700   9
   1   1  18 262.816 120.104  48
  -1  -1  18 682.198 207.480  50
   1   1  18 464.247 163.471  50
   1  -1 -18 391.598 147.277  43
  -1   1 -18 462.730 149.755  43
  -1   1 -18 480.035 135.690   8
  -1  -1  19 5643.27 234.348  20
   1   1  19 5083.13 538.808  50
  -1  -1  19 5546.42 232.233  32
   1  -1 -19 5817.32 547.418  43
  -1  -1  19 5576.61 541.040   6
   1   1  19 4795.36 215.243  21
   1   1  19 5315.00 231.054  38
   1   1  19 5076.47 519.388   3
   1   1  19 5138.86 220.662  33
  -1   1 -19 5387.23 521.590  43
  -1   1 -19 5207.64 211.201  52
  -1  -1  19 5148.24 558.262  50
  -1  -1  19 5290.98 534.441  48
   1   1  19 4859.67 493.441  48
   1   1  19 5043.94 224.506  32
   1   1  20 778.796 68.6890  21
  -1   1 -20 873.053 69.5782  52
  -1  -1  20 624.754 194.754   6
   1   1  20 883.148 75.9268  20
   1   1  20 927.721 80.7902  38
  -1  -1  20 608.980 216.706  50
   1   1  20 847.698 71.6736  34
   1  -1 -20 793.401 220.262  43
   1   1  20 660.037 180.001  48
   1   1  20 767.821 220.703  50
  -1  -1  20 765.981 71.1548  38
  -1  -1  20 872.506 79.4913  32
   1   1  20 708.929 211.215   3
  -1   1 -20 593.243 175.206  43
   1   1  20 783.755 75.3114  12
  -1  -1  20 819.550 79.2718  20
   1   1  21 3348.38 176.249  38
  -1   1 -21 3346.90 432.709  43
  -1  -1  21 3317.62 174.899  32
   1   1  21 3489.99 471.304  50
   1   1  21 3305.86 167.342  20
  -1   1 -21 3387.72 161.420  52
  -1  -1  21 2682.61 387.673   6
   1  -1 -21 3664.60 464.043  43
   1   1  21 2984.49 400.749  48
  -1  -1  21 3402.96 474.340  50
   1   1  21 3410.22 174.303  12
   1   1  21 3082.62 429.479   3
  -1  -1  21 3630.35 179.467  20
  -1  -1  21 3400.77 170.571  38
  -1  -1  22 1629.49 304.220   6
  -1   1 -22 1752.30 108.883  52
  -1  -1  22 1900.49 119.383  38
   1   1  22 1343.27 285.036   3
   1   1  22 1689.90 116.779  12
   1   1  22 1921.34 127.878  38
  -1   1 -22 1558.47 304.514  43
  -1  -1  22 1985.94 126.607  20
   1   1  22 1761.11 115.788  20
   1   1  22 1155.90 296.738  50
   1  -1 -22 1518.89 307.456  43
  -1  -1  22 2121.89 389.697  50
  -1  -1  22 1853.14 124.470  32
  -1  -1  23 324.035 155.158  50
  -1   1 -23 963.599 255.741  43
  -1   1 -23 921.797 77.6165  52
   1   1  23 1085.31 279.879   3
   1   1  23 1058.73 88.7379  12
  -1  -1  23 911.388 82.2024  38
   1   1  23 920.279 245.900  50
   1   1  23 1035.11 92.1277  38
   1  -1 -23 728.496 220.289  43
  -1  -1  23 943.708 87.5909  20
  -1   1 -24 4015.84 188.878  52
   1   1  24 4201.82 209.114  38
  -1  -1  24 4235.43 206.139  20
   1   1  24 4118.46 200.510  12
  -1  -1  24 4031.48 197.881  38
  -1  -1  25 160.169 45.6498  12
  -1   1 -25 166.375 40.7810  52
  -1  -1  25 160.160 38.7526  26
  -1  -1  25 150.520 40.0522  38
   1   1  25 147.083 43.1817  38
  -1  -1  25 165.912 47.4881  20
   1   1  25 98.5218 37.2332  12
  -1   1 -26 1037.68 83.7523  52
  -1  -1  26 972.645 90.3536  12
  -1  -1  26 1030.75 85.5846  38
   1   1  26 1130.84 98.0400  38
   1   1  26 1027.55 87.0658  12
  -1  -1  26 1006.90 86.2299  26
  -1  -1  26 994.273 87.8035  20
  -1  -1  27 618.586 65.4776  26
  -1   1 -27 634.931 64.8062  52
  -1  -1  27 563.017 63.3431  38
  -1  -1  27 626.238 73.2079  20
   1   1  27 723.885 78.9418  26
  -1  -1  27 547.598 67.4883  12
   1   1  27 654.035 74.9616  38
   1   1  27 639.219 68.5518  12
  -1  -1  28 256.088 46.5734  12
  -1  -1  28 234.552 46.0706  20
   1   1  28 199.984 44.3993  26
   1   1  28 194.584 38.9315  12
   1   1  28 213.220 47.5794  38
  -1  -1  28 168.246 35.6358  26
  -1  -1  28 208.010 41.2909  38
  -1   1 -28 243.465 41.9533  52
  -1   1 -29 87.6330 31.1194  52
   1   1  29 84.8281 37.5242  38
  -1  -1  29 94.8054 39.0750  12
   1   1  29 53.1360 27.1307  12
   1   1  29 73.2409 36.0384  26
  -1  -1  29 89.5622 37.2462  20
   1   1  30 951.516 69.3944  12
  -1  -1  30 1000.23 77.2229  12
   1   1  30 1050.86 82.5927  26
   1   1  30 1037.85 81.6302  38
  -1   1 -30 974.052 70.5956  52
   1   1  31 266.921 40.6459  38
   1   1  31 319.277 43.6151  26
  -1   1 -31 263.483 36.6098  52
   1   1  31 211.339 29.8711  12
  -1  -1  31 303.390 41.7254  12
  -1   1 -32 285.772 32.8317  52
   1   1  32 291.542 36.5573  40
  -1  -1  32 283.927 36.4701  12
   1   1  32 302.249 38.5954  26
   1   1  33 2084.94 96.6299  40
  -1  -1  33 2283.80 100.022  12
  -1   1 -33 2077.75 90.2400  52
   1   1  33 2279.95 101.688  26
  -1  -2 -33 1753.44 77.9715  54
  -1   2  33 1696.71 83.7319  40
  -1   2  32 212.922 31.4461  12
   1   2 -32 161.349 21.5192  52
  -1   2  32 187.198 31.5840  40
   1  -2  32 214.192 26.0795  12
  -1  -2 -32 250.555 31.2217  54
  -1   2  31 330.492 41.0002  12
   1  -2  31 373.813 39.2618  12
  -1  -2 -31 357.450 40.5910  54
   1  -2  31 304.983 39.0932  38
   1   2 -31 366.497 35.0230  52
  -1   2  31 311.326 43.8801  40
   1  -2  30 869.389 66.0502  12
   1   2 -30 1016.37 65.9066  52
   1  -2  30 925.701 71.5616  38
   1  -2  30 883.204 68.3135  26
  -1   2  30 992.297 74.5170  12
  -1   2  30 1077.61 80.9934  40
   1  -2  29 440.959 47.3565  20
  -1   2  29 421.333 58.0900  40
   1  -2  29 513.877 53.4737  12
  -1  -2 -29 443.926 44.2598  52
   1   2 -29 480.156 49.6656  52
  -1   2  29 564.545 62.4062  26
   1  -2  29 542.753 58.5085  38
  -1   2  29 537.401 59.8269  12
   1   2 -28 407.688 48.9294  52
  -1   2  28 405.713 57.5241  12
   1  -2  28 321.946 43.3630  20
   1  -2  28 331.090 51.6659  38
  -1  -2 -28 316.526 39.7404  52
  -1   2  28 291.740 49.3093  26
   1  -2  28 257.576 43.9567  12
  -1  -2 -27 119.630 31.6089  52
   1  -2  27 194.876 37.1646  20
  -1   2  27 178.707 45.9510  12
   1  -2  27 166.860 39.4291  38
   1   2 -27 212.589 39.0022  52
  -1   2  27 142.721 40.7073  26
   1  -2  27 160.144 38.3192  12
   1  -2  27 178.334 44.5670  32
  -1   2  26 1388.15 110.010  12
   1   2 -26 1522.11 98.2304  52
  -1  -2 -26 1524.11 95.1858  52
   1  -2  26 1428.07 98.6720  20
   1  -2  26 1472.54 106.942  38
  -1   2  26 1445.75 109.018  38
   1  -2  26 1592.88 113.219  32
  -1   2  26 1598.14 114.957  26
  -1  -2 -25 290.944 43.5207  52
   1   2 -25 325.883 46.5047  52
   1  -2  25 257.121 45.1234  20
  -1   2  25 331.537 58.0030  38
  -1   2  25 262.710 52.6607  12
   1  -2  25 267.876 50.0442  32
   1  -2  25 239.166 47.3899  38
  -1   2  25 297.524 53.9975  26
   1  -2  24 42.6484 29.1338  38
  -1  -2 -24 16.7410 24.0915  52
  -1   2  24 91.8192 29.1705  22
   1   2 -24 69.4074 27.5114  52
  -1   2  24 60.5320 33.6381  12
   1  -2  24 59.0520 36.9261  32
   1  -2  24 65.1060 27.8248  20
  -1   2  24 110.968 39.9425  38
  -1   2  24 54.5178 36.7569  26
   1   2 -23 8141.53 308.575  52
   1  -2  23 7887.91 314.652  20
  -1   2  23 7995.03 334.459  12
   1  -2  23 8414.67 328.655  38
  -1   2  23 8462.16 337.635  26
  -1   2  23 8396.83 334.330  38
   1  -2  23 8198.87 331.202  32
  -1  -2 -23 8138.93 307.647  52
  -1   2  23 7470.09 309.739  22
  -1   2  22 186.449 44.6226  26
  -1   2  22 214.701 46.6505  12
  -1   2  22 223.339 41.6730  22
   1  -2  22 201.221 41.0163  38
  -1  -2 -22 207.865 37.8529  52
  -1   2  22 279.340 52.6284  38
   1   2 -22 99.9638 68.4881  43
   1   2 -22 240.471 38.8411  52
  -1  -2 -22-100.522 96.3122  44
   1  -2  22 161.460 93.2839   6
   1  -2  22 233.608 47.0795  32
   1  -2  22 159.207 87.0810  48
   1  -2  22 240.156 46.0753  20
  -1   2  22 266.553 165.791  50
   1  -2  22 46.6745 73.8070  50
  -1  -2 -22-93.8235 133.675  43
  -1  -2 -21 5343.41 561.927  44
  -1   2  21 5671.56 249.562  26
   1  -2  21 5867.27 630.803  50
   1  -2  21 4895.17 224.165  29
  -1  -2 -21 5477.13 224.892  52
  -1  -2 -21 5078.53 522.037  43
   1  -2  21 5485.47 239.701  38
   1  -2  21 5327.21 601.999  48
  -1   2  21 4669.62 577.897  50
  -1   2  21 5185.28 228.982  22
  -1   2  21 5794.15 248.253  38
   1   2 -21 5414.20 222.692  52
   1  -2  21 5161.54 586.903   6
  -1   2  21 5227.81 246.326  12
   1   2 -21 4853.88 545.682  43
  -1   2  21 5249.05 546.980   9
   1  -2  21 5333.25 240.861  32
   1  -2  21 5462.34 232.253  20
  -1  -2 -20 2644.55 133.924  52
  -1   2  20 2411.96 135.247  22
  -1   2  20 2407.03 146.266  20
   1  -2  20 2903.40 434.931  48
   1   2 -20 2506.76 372.662  43
   1  -2  20 2563.14 145.414  32
  -1   2  20 2569.96 413.253  50
   1  -2  20 2510.49 141.602  38
   1  -2  20 2211.83 368.159   6
  -1   2  20 2539.30 365.305   9
  -1  -2 -20 2387.09 346.624  43
   1  -2  20 2482.67 403.546  50
   1   2 -20 2123.17 314.679  46
   1   2 -20 2533.18 129.540  52
  -1   2  20 2565.40 146.301  38
   1  -2  20 2606.31 138.928  20
  -1  -2 -20 2603.87 380.889  44
  -1   2  20 2466.13 148.349  12
  -1   2  20 2614.91 149.540  26
   1  -2  20 2372.53 133.651  29
  -1   2  19 3470.40 163.160  22
  -1   2  19 3497.57 459.950  50
  -1   2  19 3399.21 171.644  26
  -1  -2 -19 3378.98 155.622  52
  -1  -2 -19 3112.97 377.848  43
   1  -2  19 3148.54 161.578  38
  -1   2  19 3559.10 173.362  38
  -1  -2 -19 3484.71 424.971  44
  -1   2  19 3304.75 172.404  12
   1  -2  19 2987.01 154.274  29
   1  -2  19 3031.39 156.244  11
  -1   2  19 3549.09 424.698   9
  -1   2  19 3199.20 170.008  20
   1   2 -19 3915.15 455.263  43
   1  -2  19 3007.39 154.660  17
   1  -2  19 3193.32 157.981  20
   1   2 -19 2871.73 360.540  46
   1  -2  19 3157.89 441.814  50
   1  -2  19 3189.22 165.427  32
   1  -2  19 3131.80 439.537  48
   1   2 -19 3514.16 155.771  52
  -1   2  18 4529.25 201.041  38
  -1  -2 -18 4227.99 456.439  44
   1  -2  18 3895.16 188.219  38
   1  -2  18 4257.17 495.755  48
   1   2 -18 3837.60 412.786  46
  -1   2  18 4895.88 485.001   9
   1  -2  18 4254.76 196.146  32
  -1   2  18 4145.17 486.288  50
   1  -2  18 4159.60 488.538   3
   1  -2  18 4601.72 510.540  50
  -1   2  18 4511.41 204.495  12
   1   2 -18 4729.98 486.047  43
  -1   2  18 4362.54 202.705  20
  -1   2  18 4245.97 197.790  26
  -1  -2 -18 4357.49 438.023  43
   1  -2  17 1422.24 270.367  50
  -1  -2 -17 2053.91 303.046  44
   1  -2  17 1825.21 313.778   3
  -1   2  17 1355.16 261.742  50
   1   2 -17 1527.18 266.497  43
  -1   2  17 1406.35 249.554   9
   1   2 -17 1273.38 227.882  46
  -1  -2 -17 1593.70 251.060  43
   1  -2  17 1501.35 279.333  48
   1  -2  16 5312.21 524.244   3
   1  -2  16 6184.89 548.537  50
  -1  -2 -16 5289.18 453.076  43
   1   2 -16 5652.90 500.384  43
  -1   2  16 4880.09 492.889  50
   1   2 -16 5345.32 463.830  46
   1  -2  16 5207.71 516.408  48
  -1   2  16 5452.23 487.687   9
   1  -2  15 2808.92 362.543  48
  -1   2  15 2688.06 281.125   3
  -1   2  15 2678.46 344.540  50
  -1   2  15 3147.81 347.739   9
   1   2 -15 3444.17 366.904  43
   1  -2  15 3266.30 382.424  50
   1  -2  15 2935.78 364.215   3
   1   2 -15 2745.49 314.869  46
  -1  -2 -15 2796.59 305.100  43
  -1   2  14 2719.21 268.362   3
   1  -2  14 3808.40 400.369  48
  -1   2  14 3156.57 340.525   9
  -1   2  14 2767.23 334.328  50
   1   2 -14 2591.80 298.648  46
   1  -2  14 2925.65 353.120   3
   1   2 -14 3070.24 332.949  43
   1  -2  14 3285.28 368.665  50
  -1  -2 -14 3013.71 307.716  43
   1  -2  13 87184.6 3042.57  48
   1  -2  13 85432.7 3034.81   3
  -1  -2 -13 85755.3 2835.08  47
  -1   2  13 89283.5 2977.38   9
   1   2 -13 88107.7 2971.24  43
  -1   2  13 81361.4 2799.65   3
   1  -2  13 84887.7 3014.04  50
  -1  -2 -13 87804.8 2892.85  43
  -1   2  13 85516.5 2993.18  50
   1   2 -13 84235.1 2934.63  46
  -1   2  12 9844.67 599.367   9
  -1  -2 -12 9517.60 526.261  47
  -1   2  12 10062.6 613.661  50
   1   2 -12 9572.35 590.250  43
  -1   2  12 8834.94 488.074   3
   1   2 -12 9480.13 473.317   8
  -1  -2 -12 9008.95 527.219  43
   1  -2  12 8824.70 602.346   3
  -1   2  12 8498.05 447.250  48
   1  -2  12 9884.34 633.320  48
   1   2 -12 9570.60 580.490  46
  -1   2  11 997.978 119.439  48
  -1  -2 -11 1098.46 159.596  43
  -1  -2 -11 1239.23 115.558  45
   1  -2  11 1277.02 209.136   3
   1   2 -11 1267.68 197.064  43
   1   2 -11 966.033 172.246  46
   1   2 -11 936.362 130.323   8
  -1   2  11 1195.46 185.838  50
  -1   2  11 1168.38 187.636   9
  -1  -2 -11 1261.20 170.052  47
   1  -2  11 1223.40 208.696  48
   1  -2  11 1181.23 122.557  47
  -1   2  11 1038.65 128.584   5
  -1   2  11 1094.97 143.228   3
   1  -2  10 15007.9 773.015   3
   1   2 -10 15365.6 651.261   8
  -1   2  10 16610.2 773.798  50
  -1   2  10 14958.1 638.794   3
  -1  -2 -10 15384.1 595.539  45
   1   2 -10 15863.1 764.454  46
   1   2 -10 15209.7 750.804  43
  -1   2  10 16410.3 772.535   9
  -1   2  10 14927.7 617.311   5
   1  -2  10 14464.0 606.139  47
  -1  -2 -10 15193.6 687.973  43
  -1  -2 -10 16161.8 715.275  47
   1  -2  10 16005.8 803.071  48
  -1   2  10 14369.0 589.620  48
   1   2  -9 2481.93 199.301   8
   1   2  -9 2359.56 245.586  46
  -1  -2  -9 2139.08 202.795  43
  -1   2   9 2563.45 250.384  50
  -1  -2  -9 1918.20 205.225  47
  -1   2   9 2367.45 185.518   3
  -1   2   9 2242.63 154.760  48
   1   2  -9 2302.49 240.233  43
   1  -2   9 1977.67 235.789  48
   1  -2   9 1922.32 230.800   3
  -1   2   9 2327.21 173.513   5
  -1   2   9 2418.21 250.947   9
   1  -2   9 1974.37 169.658  47
   1  -2   8 20367.7 859.415  48
   1   2  -8 19249.5 735.657   8
   1  -2   8 19361.4 839.252   3
   1  -2   8 18528.2 715.270  47
  -1  -2  -8 18368.3 741.150  43
   1   2  -8 19534.2 841.122  46
  -1   2   8 19133.0 820.522  50
  -1  -2  -8 19045.7 790.732  47
  -1   2   8 17886.5 676.053   5
  -1   2   8 16744.5 629.574  48
  -1   2   8 18690.7 693.301   3
   1   2  -8 19289.1 823.063  43
  -1   2   8 20908.9 850.184   9
   1   2  -7 15503.5 713.260  46
  -1  -2  -7 16391.1 692.132  47
  -1  -2  -7 15768.8 627.770  43
   1  -2   7 16051.7 706.507   3
   1  -2   7 15220.8 616.431  47
  -1   2   7 14425.3 561.540   5
   1   2  -7 15102.5 689.358  43
  -1   2   7 14407.1 563.999   3
  -1   2   7 15763.1 716.122  46
  -1   2   7 16152.3 704.831  50
  -1   2   7 16021.8 709.491   9
   1  -2   7 16784.4 731.118  48
  -1   2   6 3937.45 288.502  46
   1  -2   6 3353.03 226.077  47
  -1   2   6 3331.31 180.631   3
   1  -2   6 3399.14 260.156   3
   1   2  -6 3657.05 270.230  43
   1  -2   6 3420.55 272.837  48
  -1  -2  -6 3669.66 266.748  47
  -1   2   6 3424.53 187.533   5
   1   2  -6 4114.51 299.020  46
  -1   2   6 3991.13 282.285  50
  -1   2   6 3909.48 281.212   9
   1  -2   5 44356.6 1491.36  48
   1   2  -5 42840.3 1506.86  46
   1  -2   5 42349.8 1462.77   3
  -1   2   5 42686.8 1493.86  50
  -1   2   5 42747.2 1497.38  46
   1   2  -5 41680.9 1466.84  43
   1  -2   5 42390.8 1426.16  47
  -1   2   5 46005.3 1501.33   9
  -1  -2  -5 42189.2 1481.72  47
  -1   2   4 150.234 59.6258  50
  -1   2   4 201.047 66.5994  46
  -1  -2  -4 193.254 70.7528   1
   1   2  -4 53.0080 48.8427  46
   1  -2   4 168.706 53.9784  47
   1  -2   4 310.579 71.5542   1
   1   2  -4 142.714 59.1466  43
  -1   2   4 159.089 67.0329   9
  -1  -2  -4 204.317 66.2051  47
   1  -2   4 183.961 62.9294  48
   1  -2   4 175.627 59.7375   3
   1  -2   3 25437.9 873.128  47
   1  -2   3 24728.0 885.452   1
   1  -2   3 24360.2 846.683   3
  -1   2   3 26695.4 922.562  50
   1  -2   3 25428.2 872.546  48
  -1   2   3 26407.6 912.849  46
  -1   2   3 24338.8 828.734  49
  -1  -2  -3 26061.8 893.760   1
  -1  -2  -3 25202.7 812.128  49
  -1   2   3 25779.8 894.691   9
   1   2  -3 25387.9 923.765  46
  -1  -2  -3 26162.1 913.522  47
   1   2  -3 25150.1 862.492  43
  -1   2   2 33073.9 1115.03  50
   1  -2   2 29627.7 1031.86  48
  -1  -2  -2 30467.0 983.134  49
  -1   2   2 33544.7 1097.67  46
  -1  -2  -2 31026.3 1072.35   1
   1   2  -2 31603.9 1113.45  46
   1  -2   2 29585.2 1069.78   1
  -1  -2  -2 29753.5 1047.00   4
   1   2  -2 31393.9 1040.33  43
  -1   2   2 30684.5 1011.87  49
   1  -2   2 30441.9 1066.46  47
  -1  -2  -2 30577.3 1091.40  47
  -1   2   2 31194.3 1069.90   9
   1  -2   1 221591. 6529.26  47
  -1  -2  -1 219937. 6542.92  47
  -1   2   1 220880. 6450.12  49
  -1   2   1 219181. 6501.50   9
  -1  -2  -1 213159. 6513.13   1
  -1  -2  -1 223775. 6492.48  44
   1  -2   1 216046. 6454.10  48
  -1  -2  -1 214800. 6407.11  49
   1   2  -1 226464. 6567.32  46
  -1   2   1 231199. 6570.65  50
  -1  -2  -1 213090. 6482.95   4
   1  -2   1 222498. 6532.27   1
  -1   2   1 221731. 6527.75  46
   1   2  -1 218746. 6468.46  43
   1   2   0 438591. 12153.7  46
   1  -2   0 423009. 12116.3  47
  -1   2   0 404057. 12026.9  49
  -1  -2   0 414866. 12047.0  44
  -1  -2   0 401253. 11982.4  49
   1  -2   0 402213. 12001.9  48
   1  -2   0 435718. 12123.9   1
  -1   2   0 414308. 12063.1   9
  -1  -2   0 419664. 12086.8   1
  -1   2   0 428546. 12101.3  46
  -1  -2   0 396714. 12106.4  47
  -1  -2   0 415940. 12055.1   4
  -1  -2   1 211145. 6168.21  49
  -1   2  -1 229574. 6268.19  46
   1  -2  -1 225489. 6303.14  47
  -1  -2   1 213108. 6197.92  44
   1   2   1 229575. 6330.55  46
  -1   2  -1 213481. 6212.47  49
  -1  -2   1 211306. 6216.36   4
  -1  -2   1 215777. 6280.16  47
   1  -2  -1 219183. 6300.01   1
   1  -2  -1 194662. 6143.22  48
  -1  -2   1 214818. 6251.22   1
  -1   2  -1 207049. 6215.97   9
   1   2   2 30598.4 1074.48  46
  -1  -2   2 30920.0 1034.94  47
  -1  -2   2 29448.6 938.590  44
  -1   2  -2 28730.4 987.763  49
   1  -2  -2 31061.8 1061.15   1
  -1   2  -2 29120.9 1005.74  46
  -1  -2   2 30631.1 959.325  49
  -1   2  -2 30535.7 1077.10  43
   1  -2  -2 32694.5 1065.48  47
  -1   2  -2 28010.7 961.656   9
  -1  -2   2 31764.0 1058.45   6
  -1  -2   2 30306.5 1004.70   1
  -1  -2   3 24570.2 917.721   6
  -1  -2   3 23990.3 870.583  47
   1   2   3 26090.3 856.838  50
  -1  -2   3 25669.9 927.229  45
  -1  -2   3 24203.7 852.487   1
  -1   2  -3 25985.5 867.006  46
  -1   2  -3 26190.8 951.744  43
  -1   2  -3 24307.4 807.587   9
  -1   2  -3 24311.5 867.121  49
   1   2   3 26195.5 938.454  46
   1  -2  -3 25620.2 917.629  47
   1  -2  -3 26483.6 918.185   1
  -1  -2   4 172.035 42.7686   1
   1  -2  -4 81.3629 54.0022  47
   1  -2  -4 146.215 55.1838   1
  -1   2  -4 143.461 59.7114  43
  -1   2  -4 333.860 81.3930   8
  -1  -2   4 105.901 50.4063  45
   1   2   4 208.097 58.2800  48
  -1   2  -4 178.826 48.8277  46
   1   2   4 183.356 46.4475  50
  -1  -2   4 169.990 48.2093  47
   1   2   4 170.304 65.1285  46
  -1   2  -4 166.536 28.9609   9
  -1  -2   4 190.311 67.9421   6
   1   2   5 40343.4 1360.91  50
   1  -2  -5 43078.3 1421.92  47
  -1   2  -5 39932.9 1344.36  46
   1  -2  -5 43955.4 1434.85   4
   1   2   5 42199.8 1388.84  48
  -1   2  -5 45143.2 1469.80   8
   1  -2  -5 42864.0 1415.16   1
  -1  -2   5 43946.7 1463.44   6
  -1  -2   5 37912.4 1327.41  47
   1   2   5 44480.5 1453.01  46
  -1   2  -5 44088.1 1482.52  43
  -1  -2   5 39574.3 1329.85   1
  -1  -2   5 43137.9 1428.28  45
   1   2   5 42220.7 1414.83   7
   1   2   6 3741.42 253.508   7
  -1  -2   6 3349.17 193.571   1
   1  -2  -6 3477.51 244.942  47
  -1  -2   6 3828.37 283.758   6
  -1  -2   6 3600.11 247.244  45
  -1   2  -6 3205.03 203.451  46
   1   2   6 3751.68 267.564  46
   1  -2  -6 3780.08 252.249   1
  -1   2  -6 3417.54 268.169   8
   1   2   6 3472.50 245.628   5
  -1  -2   6 3160.40 181.276  47
   1   2   6 3443.14 231.872  48
   1  -2  -6 3829.55 262.488   4
   1   2   6 3359.04 221.417  50
  -1   2  -6 3497.46 275.326  43
  -1   2  -7 15690.8 590.017  46
   1   2   7 14929.5 623.347  48
  -1  -2   7 16437.7 708.156  48
  -1   2  -7 16836.3 722.306  43
   1  -2  -7 15909.5 666.013   4
  -1   2  -7 15940.0 694.859   8
   1  -2  -7 15059.6 636.566  47
   1   2   7 16003.1 654.865   5
  -1  -2   7 12032.1 527.510   9
  -1  -2   7 14043.2 551.994   1
   1   2   7 16416.4 662.532   7
   1  -2  -7 15700.6 641.753   1
  -1  -2   7 15773.0 702.216   6
   1   2   7 15393.0 620.765  50
  -1  -2   7 13780.4 513.751  47
  -1  -2   7 15015.3 635.561  45
   1   2   7 15931.9 674.581  46
   1   2   8 18952.4 803.866  46
   1   2   8 18666.0 789.136   7
  -1  -2   8 20644.7 868.155   6
   1  -2  -8 19338.9 768.045  47
  -1   2  -8 21005.8 873.042  43
  -1   2  -8 18127.9 715.020  46
   1   2   8 18045.8 763.032  48
   1  -2  -8 20140.0 809.892   4
   1  -2  -8 19960.9 783.441   1
  -1  -2   8 18085.7 758.582  45
  -1   2  -8 18963.7 826.908   8
  -1  -2   8 20358.3 859.507  48
  -1  -2   8 18308.1 685.510   1
  -1  -2   8 19456.7 677.763   9
  -1  -2   8 19930.5 851.077  50
   1   2   8 17753.8 758.004  50
   1   2   8 19399.6 793.988   5
  -1  -2   9 2656.53 265.639   6
  -1  -2   9 2396.23 249.287  50
  -1   2  -9 2128.70 229.047   8
   1   2   9 1927.84 207.271  46
   1   2   9 1871.80 191.893  48
   1   2   9 1934.98 202.999   5
  -1   2  -9 1824.38 165.749  46
  -1  -2   9 2734.80 266.814  48
  -1   2  -9 1619.44 152.782  44
  -1  -2   9 2227.82 199.016  45
  -1  -2   9 2335.43 153.322   9
   1  -2  -9 2471.16 208.732  47
  -1   2  -9 1815.02 226.269  43
   1   2   9 1962.92 196.818  50
  -1  -2   9 2368.24 165.192   1
   1  -2  -9 2313.85 210.468   1
  -1   2 -10 15001.5 630.965  46
   1   2  10 15370.5 720.064  46
  -1  -2  10 16925.4 794.995  50
  -1   2 -10 14576.5 619.316  44
  -1  -2  10 14434.6 650.763  45
  -1  -2  10 17060.0 797.618  48
  -1   2 -10 16652.1 787.118  43
   1  -2 -10 16788.2 760.742  43
   1   2  10 15373.1 709.296  50
  -1  -2  10 13960.4 561.128   9
  -1  -2  10 14127.5 587.355   1
  -1  -2  10 16041.2 787.876   6
   1   2  10 15682.8 715.243   5
   1  -2 -10 15953.5 669.157  47
   1   2  10 15150.3 696.067  48
  -1   2 -10 15908.4 743.110   8
   1   2  11 930.685 152.595   5
  -1   2 -11 1446.69 213.512  43
   1   2  11 1336.74 174.616  48
   1  -2 -11 1049.63 138.928  47
  -1  -2  11 984.457 135.159  45
  -1  -2  11 1079.08 191.713  50
  -1  -2  11 1231.39 199.376   6
   1  -2 -11 1119.04 177.833  43
   1   2  11 1273.97 180.800  46
  -1   2 -11 1208.03 143.252  46
  -1   2 -11 1234.95 182.370   8
  -1   2 -11 1154.02 135.852  44
  -1  -2  11 997.029 114.264   1
   1   2  11 1455.66 191.461  50
  -1  -2  11 1117.60 189.307  48
  -1  -2  12 8970.81 466.582  45
   1  -2 -12 9564.79 483.163  47
  -1   2 -12 8046.43 448.019  46
   1   2  12 8984.59 525.861  48
  -1  -2  12 9535.19 610.693  48
   1  -2 -12 9855.60 583.700  43
  -1   2 -12 8861.84 543.218   8
  -1  -2  12 9346.48 602.031   6
   1   2  12 9134.31 545.016   5
  -1  -2  12 10173.9 622.904  50
  -1   2 -12 8482.06 448.100  44
  -1   2 -12 9328.13 590.970  43
   1   2  12 8459.14 537.823  50
   1   2  13 78155.1 2803.58  48
  -1  -2  13 91625.2 2999.65  50
  -1   2 -13 91151.0 2877.50   8
  -1  -2  13 87179.4 2971.02  48
  -1   2 -13 86316.5 2936.68  43
   1   2  13 79149.0 2859.95  50
   1   2  13 82275.7 2850.72   5
  -1   2 -13 77910.5 2686.81  46
   1  -2 -13 83013.3 2698.96  47
   1  -2 -13 89335.8 2914.47  43
  -1  -2  13 83938.8 2963.16   6
   1   2  14 2497.33 281.329  48
   1   2  14 3550.16 340.869   5
   1  -2 -14 3044.03 334.084  43
  -1  -2  14 3218.87 365.998  50
  -1  -2  14 3086.55 363.580   6
   1   2  14 3257.40 341.271  50
  -1   2 -14 3148.25 316.684   8
  -1  -2  14 3093.92 354.997  48
  -1   2 -14 3042.57 344.222  43
  -1  -2  15 2983.99 368.973  48
   1   2  15 3037.06 346.313  50
  -1  -2  15 3261.67 377.421   6
  -1   2 -15 3253.17 361.778  43
   1   2  15 2457.10 295.329  48
   1   2  15 2595.18 304.650   5
  -1  -2  15 2850.70 358.200  50
   1  -2 -15 3310.70 355.996  43
  -1   2 -15 2821.13 310.462   8
  -1   2 -16 5523.14 498.182  43
   1   2  16 5184.62 475.361   3
  -1  -2  16 4909.23 490.972   6
  -1  -2  16 5391.36 519.219  50
  -1   2 -16 5866.92 456.655   8
  -1  -2  16 5209.56 504.098  48
   1   2  16 4371.35 409.253  48
   1  -2 -16 5919.88 504.487  43
   1   2  16 4745.02 439.016   5
   1   2  16 4891.06 478.035  50
  -1   2 -17 1690.36 249.419   8
   1   2  17 1521.33 267.649  50
   1   2  17 1675.14 276.015   3
  -1  -2  17 1773.09 300.121   6
  -1  -2  17 1702.15 298.522  48
   1   2  17 1539.78 242.489  48
   1  -2 -17 1719.83 282.443  43
  -1   2 -17 1778.52 283.325  43
   1   2  17 1845.88 284.181   9
  -1  -2  17 1863.80 313.721  50
  -1   2 -18 4282.79 182.630  52
   1   2  18 3912.75 430.507   9
   1   2  18 3953.40 441.077   3
   1   2  18 4318.26 200.791  38
  -1  -2  18 4360.86 490.313   6
  -1   2 -18 4604.35 421.542   8
  -1  -2  18 4265.50 492.691  48
  -1   2 -18 4431.44 476.607  43
   1   2  18 3667.27 443.812  50
   1  -2 -18 5292.51 510.065  43
  -1  -2  18 4187.87 193.596  29
  -1  -2  18 4548.13 513.108  50
  -1  -2  18 4433.80 200.251  20
  -1  -2  18 4335.39 197.015  32
  -1   2 -19 3232.88 152.106  52
   1   2  19 2994.31 153.113  16
  -1  -2  19 3508.79 466.651  50
   1   2  19 3345.27 435.314  50
  -1  -2  19 3540.37 170.240  32
   1   2  19 3450.10 421.836   3
   1  -2 -19 3511.96 430.018  43
  -1  -2  19 3307.47 168.090  20
   1   2  19 3415.22 404.751   9
  -1  -2  19 3508.76 444.533   6
   1   2  19 3345.42 171.054  38
   1   2  19 3108.50 157.530  34
   1   2  19 2993.92 158.879  12
  -1   2 -19 3187.16 411.416  43
   1   2  20 2275.24 136.909  12
  -1  -2  20 2572.87 407.336  50
  -1  -2  20 2497.86 134.950  38
   1   2  20 2352.68 130.688  16
  -1   2 -20 2297.24 361.057  43
  -1  -2  20 2461.02 142.417  32
   1   2  20 2586.33 358.657   9
   1   2  20 2299.61 380.862  50
  -1  -2  20 2622.78 147.042  20
  -1  -2  20 2501.48 386.487   6
   1   2  20 2027.40 333.728   3
  -1   2 -20 2493.16 130.402  52
   1   2  20 2494.62 146.925  38
   1  -2 -20 2592.15 375.641  43
  -1  -2  21 5786.63 246.157  20
  -1   2 -21 5461.30 226.325  52
   1   2  21 4910.57 233.149  12
  -1  -2  21 5459.71 616.449  50
   1   2  21 4709.67 535.571   3
  -1  -2  21 5664.15 246.421  32
   1  -2 -21 5903.78 591.939  43
  -1   2 -21 5661.79 587.940  43
  -1  -2  21 4905.40 562.875   6
   1   2  21 4193.37 525.478  50
   1   2  21 5723.91 250.721  38
  -1  -2  21 5332.77 231.807  38
  -1  -2  22 55.7794 89.3856   6
  -1  -2  22 156.659 38.7371  32
  -1  -2  22 231.070 47.7346  20
   1   2  22 2.94927 88.8267  50
  -1   2 -22 226.743 43.1220  52
   1   2  22 175.530 42.8289  12
  -1   2 -22 176.055 85.6662  43
   1   2  22 224.252 50.2628  38
   1  -2 -22 154.876 113.015  43
  -1  -2  22 196.016 39.7660  38
  -1  -2  22 143.523 115.077  50
  -1  -2  23 8139.17 324.530  20
   1   2  23 7643.19 316.116  12
   1   2  23 8262.64 332.445  38
  -1  -2  23 7782.59 323.266  32
  -1   2 -23 8066.81 308.059  52
  -1  -2  23 7709.70 311.017  38
   1   2  24 22.0739 37.8367  38
  -1  -2  24 107.629 39.9485  32
   1   2  24 62.5835 32.2432  12
   1   2  24 59.2037 38.1146  26
  -1   2 -24 52.1080 30.0010  52
  -1  -2  24 54.0136 24.9244  38
  -1  -2  24 97.8651 38.7627  20
  -1  -2  25 263.747 44.1163  38
  -1  -2  25 241.862 51.7038  20
   1   2  25 351.030 60.0030  38
  -1   2 -25 302.737 48.0589  52
  -1  -2  25 252.727 43.7139  26
   1   2  25 274.348 47.9461  12
   1   2  25 355.184 60.4720  26
  -1  -2  26 1452.75 108.264  20
  -1  -2  26 1451.84 98.7705  26
   1   2  26 1657.56 118.259  38
   1   2  26 1552.50 116.248  26
  -1  -2  26 1402.61 98.7624  38
  -1   2 -26 1592.15 103.233  52
   1   2  26 1379.40 101.440  12
   1   2  27 172.138 45.9007  26
   1   2  27 198.912 47.3340  38
  -1  -2  27 119.679 39.6130  12
  -1   2 -27 160.524 37.7405  52
   1   2  27 242.786 44.0896  12
  -1  -2  27 197.520 38.4341  38
  -1  -2  27 172.823 41.2340  20
   1   2  27 137.950 36.4863  22
   1   2  28 259.655 41.7630  22
   1   2  28 361.142 58.4729  26
   1   2  28 299.794 44.8232  12
   1   2  28 365.301 59.6487  38
  -1  -2  28 381.712 56.3062  12
  -1  -2  28 300.409 50.0375  20
  -1   2 -28 392.816 52.1959  52
   1   2  29 499.807 61.5059  38
   1   2  29 532.332 63.1336  26
  -1   2 -29 462.740 51.3680  52
  -1  -2  29 485.897 56.3343  20
   1   2  29 444.702 48.4286  12
  -1  -2  29 578.308 62.4662  12
   1   2  30 939.556 76.4442  26
  -1   2 -30 1008.40 70.5493  52
  -1  -2  30 1138.07 79.5712  12
   1   2  30 862.920 63.0180  12
   1   2  30 940.701 73.9236  40
  -1  -2  30 1022.56 75.0707  20
  -1   2 -31 338.432 39.7322  52
  -1  -2  31 342.364 41.9539  12
   1   2  31 356.558 40.3600  40
   1   2  31 375.246 46.2845  26
   1   2  32 221.421 33.5987  26
   1   2  32 196.973 28.9660  40
   1  -2 -32 223.766 30.2419  54
  -1  -2  32 193.105 30.6275  12
  -1   2 -32 241.782 28.9258  52
  -1  -2  33 1659.48 79.7960  12
   1  -2 -33 1724.26 79.5421  54
  -1   2 -33 1636.02 73.6854  52
  -1   3  32 14.4641 16.4940  40
  -1  -3 -32 5.28563 12.8334  54
  -1  -3 -31 346.870 36.4254  54
   1   3 -31 316.167 32.0920  52
  -1   3  31 307.630 38.9479  40
   1  -3  31 344.430 34.9704  12
   1   3 -30 64.6076 22.1554  52
  -1   3  30 61.7562 26.8957  12
  -1   3  30 67.8785 27.6482  40
  -1  -3 -30 35.5534 21.0769  54
   1  -3  30 33.1697 20.4170  12
   1  -3  29 310.127 42.0789  12
  -1   3  29 352.680 47.6828  12
   1  -3  29 363.986 40.1703  20
  -1  -3 -29 347.540 43.8186  54
   1  -3  29 334.946 43.6606  38
   1   3 -29 408.465 44.3297  52
  -1   3  29 393.515 52.2498  40
   1  -3  28 336.828 47.6225  38
  -1  -3 -28 338.891 46.1710  54
   1  -3  28 398.393 46.4685  20
  -1   3  28 327.742 55.0707  40
  -1   3  28 362.157 53.2280  12
   1  -3  28 433.802 56.0621  32
   1   3 -28 364.818 45.2938  52
  -1   3  27 1552.66 113.545  40
   1  -3  27 1688.18 100.384  20
   1  -3  27 1678.48 107.508  38
   1   3 -27 1616.79 99.7569  52
   1  -3  27 1810.41 117.493  32
  -1   3  27 1484.25 109.310  12
  -1   3  27 1577.37 112.463  26
   1   3 -26 1708.68 104.993  52
  -1   3  26 1638.52 116.750  12
   1  -3  26 1900.90 121.671  32
  -1   3  26 1673.17 119.605  40
   1  -3  26 1735.97 113.173  38
  -1  -3 -26 1505.80 93.0151  52
  -1   3  26 1636.01 105.927  22
   1  -3  26 1736.29 105.665  20
  -1   3  26 1721.68 119.629  26
   1  -3  25 3454.66 180.326  32
  -1   3  25 3604.83 187.272  26
   1  -3  25 3608.18 177.738  38
   1  -3  25 3551.77 169.467  20
  -1   3  25 3069.57 164.728  22
  -1   3  25 3338.09 182.863  12
  -1  -3 -25 3510.15 158.365  52
   1   3 -25 3425.56 165.874  52
   1   3 -24 4756.71 207.194  52
  -1   3  24 4594.11 213.867  22
  -1  -3 -24 4700.85 200.140  52
   1  -3  24 4925.91 220.682  38
  -1   3  24 4711.78 228.804  26
   1  -3  24 4620.52 209.697  20
   1  -3  24 4888.83 227.281  32
  -1   3  24 4449.07 224.120  12
   1  -3  23 1245.62 93.5749  20
   1  -3  23 1314.45 106.034  32
  -1  -3 -23 1336.84 90.0306  52
   1   3 -23 1393.94 95.6296  52
  -1   3  23 1315.93 98.6102  22
   1  -3  23 1216.94 98.1202  38
  -1   3  23 1338.64 110.378  12
  -1   3  23 1489.04 113.374  26
   1  -3  22 11412.8 427.531  32
   1   3 -22 11312.1 404.875  52
  -1   3  22 10813.8 430.596  12
   1  -3  22 10726.1 411.192  29
   1  -3  22 11845.6 422.448  38
  -1   3  22 11702.4 435.325  26
  -1  -3 -22 11484.6 402.344  52
   1  -3  22 11393.8 412.252  20
  -1   3  22 11032.9 415.376  22
  -1   3  21 2667.12 158.421  26
  -1   3  21 2728.69 150.117  22
  -1   3  21 3064.59 435.240   9
  -1   3  21 2610.56 156.137  38
  -1   3  21 2521.17 428.510  50
   1   3 -21 2736.89 141.794  52
   1  -3  21 2091.72 381.100   6
   1  -3  21 2795.74 157.384  32
  -1   3  21 2553.30 157.221  12
   1  -3  21 2262.23 396.500  50
   1  -3  21 2671.08 146.390  29
  -1  -3 -21 2753.51 139.493  52
   1  -3  21 2779.98 151.919  38
   1  -3  21 1936.03 371.960  48
   1   3 -21 2605.49 411.463  43
   1  -3  21 2702.35 146.201  20
  -1  -3 -21 2763.49 410.253  44
   1  -3  20 668.262 66.7149  11
  -1  -3 -20 803.980 225.634  44
   1  -3  20 770.977 78.1148  32
   1  -3  20 771.538 72.5994  29
   1  -3  20 521.893 186.210   6
  -1   3  20 762.149 79.6437  26
  -1   3  20 773.556 72.7740  22
   1  -3  20 702.818 69.7264  38
  -1   3  20 684.177 242.141  50
  -1   3  20 680.161 200.954   9
   1  -3  20 783.928 72.0259  20
  -1   3  20 739.158 76.6349  38
  -1  -3 -20 689.365 64.8486  52
  -1   3  20 794.827 80.7771  12
   1   3 -20 826.614 72.2373  52
   1  -3  20 660.599 211.249  50
   1   3 -20 524.395 156.179  43
   1  -3  20 866.017 239.457  48
   1  -3  19 4749.28 555.732   6
  -1   3  19 4342.93 531.141  50
   1  -3  19 4656.18 207.045  20
  -1   3  19 4703.46 219.898  26
   1  -3  19 4671.57 560.678  48
   1   3 -19 4810.75 202.272  52
  -1  -3 -19 4855.98 530.954  44
  -1  -3 -19 4662.27 200.070  52
  -1   3  19 4711.02 212.132  22
  -1   3  19 4819.09 220.186  38
  -1   3  19 4227.69 495.387   9
   1  -3  19 4465.30 207.852  38
  -1  -3 -19 4537.17 465.986  43
   1  -3  19 4909.19 558.866  50
   1  -3  19 4819.14 218.447  32
   1   3 -19 4248.53 498.351  43
  -1   3  19 4721.76 222.928  12
   1  -3  19 4594.83 207.980  29
   1  -3  19 4382.46 201.325  11
   1   3 -18 658.078 181.903  46
   1   3 -18 815.083 215.973  43
   1  -3  18 877.962 78.1788  32
   1  -3  18 627.487 214.823  48
  -1   3  18 645.538 205.146   9
  -1   3  18 797.127 75.4158  38
  -1   3  18 872.769 226.610  50
   1  -3  18 936.749 76.4488  11
  -1  -3 -18 1110.08 248.406  44
  -1  -3 -18 1038.32 216.303  43
  -1   3  18 816.353 79.5408  12
  -1   3  18 907.240 80.6607  26
   1  -3  18 613.411 215.156  50
   1  -3  18 897.965 75.4371  29
  -1  -3 -18 924.664 71.2852  52
   1  -3  18 915.372 76.6848  38
  -1   3  18 835.028 74.1513  22
  -1   3  17 6421.75 262.532  22
   1  -3  17 5405.02 499.211   1
   1  -3  17 7499.96 661.815  50
   1  -3  17 6257.87 621.873  48
   1   3 -17 6380.77 588.573  43
  -1   3  17 6490.29 268.036  38
   1   3 -17 6063.31 534.376  46
  -1   3  17 6807.76 273.611  12
  -1   3  17 6447.97 586.783   9
   1  -3  17 6445.85 260.636  38
  -1   3  17 6656.19 270.889  26
   1  -3  17 6582.57 267.900  32
  -1   3  17 6938.62 628.765  50
   1  -3  17 6518.00 261.369  29
  -1  -3 -17 7007.72 549.484  43
  -1  -3 -16 6437.82 503.452  43
  -1   3  16 5598.47 546.776  50
   1   3 -16 5289.37 515.508  43
   1  -3  16 4552.41 442.260   1
   1  -3  16 5990.10 573.558  50
   1   3 -16 5351.59 487.513  46
  -1   3  16 6117.20 553.732   9
   1  -3  16 5491.30 555.980  48
  -1   3  15 1997.13 300.589   9
   1   3 -15 2045.64 305.120  43
  -1  -3 -15 2127.79 262.594  47
   1  -3  15 1611.99 255.397   1
  -1  -3 -15 1998.70 263.586  43
   1  -3  15 2116.67 324.654  48
  -1   3  15 1811.73 287.760  50
   1   3 -15 1911.21 277.613  46
   1  -3  15 2227.50 334.556  50
  -1   3  14 3379.05 390.906  50
   1  -3  14 4510.69 465.510  50
   1   3 -14 3925.38 413.907  43
   1  -3  14 4115.12 387.053   1
  -1  -3 -14 4121.88 374.470  47
  -1  -3 -14 3751.35 352.210  43
   1   3 -14 4256.82 410.382  46
   1  -3  14 3690.38 423.987  48
  -1   3  14 3864.50 408.784   9
  -1  -3 -13 6416.72 467.965  47
   1   3 -13 6183.44 511.432  43
   1  -3  13 6650.54 551.839  48
  -1  -3 -13 5708.20 433.909  43
   1   3 -13 6000.08 487.227  46
  -1   3  13 6107.17 506.557  50
  -1   3  13 6250.10 518.265   9
   1  -3  13 5505.31 451.415   1
  -1   3  12 12736.9 768.141  50
   1   3 -12 14706.5 717.720   8
   1   3 -12 15323.0 835.103  43
   1   3 -12 14904.6 806.701  46
  -1  -3 -12 14420.9 754.740  47
   1  -3  12 12993.6 738.275   1
  -1  -3 -12 13453.6 708.836  43
  -1   3  12 14582.2 817.627   9
   1  -3  12 13776.8 825.772  48
   1   3 -11 656.299 159.307  46
   1   3 -11 727.911 143.928   8
   1  -3  11 539.382 152.651  48
  -1  -3 -11 474.032 122.616  47
   1   3 -11 778.083 171.698  43
  -1  -3 -11 503.571 117.615  43
   1  -3  11 286.150 93.7885   1
  -1   3  11 857.728 180.771   9
  -1   3  11 643.852 154.018  50
  -1   3  10 248.148 105.132  50
  -1   3  10 310.434 76.2587   5
   1   3 -10 289.797 86.6158   8
   1  -3  10 306.078 74.2058  47
  -1  -3 -10 359.423 108.535  47
   1  -3  10 222.089 92.3320   1
   1  -3  10 349.345 120.724  48
   1   3 -10 252.821 105.292  43
   1   3 -10 146.702 76.6583  46
  -1  -3 -10 300.106 86.2118  43
  -1   3  10 413.959 133.797   9
  -1   3   9 6258.33 344.489   5
   1  -3   9 5941.05 424.530   1
  -1   3   9 7164.62 488.029   9
  -1   3   9 7018.85 473.543  50
   1  -3   9 6892.86 486.721  48
  -1  -3  -9 6532.59 447.649  47
   1   3  -9 7303.73 493.389  46
  -1  -3  -9 6775.73 403.364  43
  -1   3   9 6127.16 462.185  46
   1   3  -9 6414.99 470.143  43
   1  -3   9 6523.27 380.244  47
   1   3  -9 6913.19 419.776   8
   1  -3   8 6428.73 415.134   1
   1  -3   8 6088.05 431.202  48
   1  -3   8 6296.15 364.585  47
  -1   3   8 5484.93 421.722  46
   1   3  -8 5019.90 404.518  46
  -1  -3  -8 6551.49 430.438  47
  -1   3   8 5032.51 297.935   5
  -1   3   8 5656.06 417.888   9
   1   3  -8 5770.13 421.794  43
  -1   3   8 5384.59 398.785  50
   1  -3   7 46335.0 1653.70   1
   1  -3   7 46133.7 1596.96  47
   1   3  -7 47608.8 1723.86  46
  -1   3   7 44035.8 1513.35   5
  -1   3   7 46653.6 1713.07  46
  -1   3   7 46389.1 1691.14  50
  -1  -3  -7 46659.2 1681.71  47
   1   3  -7 47330.4 1701.61  43
   1  -3   7 45208.9 1680.40  48
  -1   3   7 48672.5 1714.96   9
  -1   3   6 74053.4 2470.71  50
  -1   3   6 74587.8 2486.73  46
   1   3  -6 74124.2 2492.55  46
   1   3  -6 73077.8 2454.38  43
   1  -3   6 70448.3 2419.42   1
   1  -3   6 70248.2 2379.24  47
  -1   3   6 74985.7 2470.46   9
  -1  -3  -6 74725.3 2460.01   1
   1  -3   6 72670.9 2438.89  48
  -1  -3  -6 74915.0 2467.05  47
   1  -3   5 3698.03 278.737  48
   1   3  -5 3331.69 273.772  43
   1   3  -5 3500.09 299.083  46
   1  -3   5 3128.82 264.142   1
  -1   3   5 3621.24 295.707  50
  -1   3   5 3651.82 291.923   9
   1  -3   5 3450.16 263.309  47
  -1  -3  -5 3439.02 283.867   1
  -1   3   5 3780.17 303.915  46
  -1  -3  -5 3458.82 289.878  47
   1   3  -4 5761.32 387.480  46
  -1   3   4 5874.28 383.864  50
  -1  -3  -4 5661.72 266.887  49
   1  -3   4 5494.97 338.208  48
  -1   3   4 5990.05 386.399  46
   1  -3   4 5647.47 351.200  47
  -1   3   4 6212.72 375.684   9
   1  -3   4 5890.43 364.558   1
  -1  -3  -4 6601.52 375.582   4
   1   3  -4 5613.91 351.794  43
  -1   3   4 5298.47 236.122   7
  -1  -3  -4 6106.68 386.392  47
  -1  -3  -4 6057.55 378.481   1
  -1   3   3 11036.5 578.612  46
  -1  -3  -3 11947.4 579.206   1
   1  -3   3 12940.0 581.141  47
   1   3  -3 12769.9 564.277  43
  -1  -3  -3 11210.2 425.477  49
  -1   3   3 13681.7 623.318  50
  -1   3   3 13091.7 585.298   9
  -1  -3  -3 11569.0 554.833   4
   1  -3   3 12039.5 575.379   1
   1  -3   3 12666.1 540.722  48
  -1  -3  -3 13057.1 609.525  47
   1   3  -3 12909.8 618.371  46
  -1  -3  -2 5891.48 358.752  47
   1  -3   2 4805.41 272.621  48
  -1   3   2 5878.98 250.568  49
  -1   3   2 6425.14 366.961  46
  -1   3   2 6663.54 385.120  50
  -1   3   2 6379.20 341.876   9
   1   3  -2 5702.15 316.241  43
   1  -3   2 5323.74 329.709  47
   1   3  -2 6250.90 379.430  46
   1  -3   2 5249.38 335.532   1
  -1  -3  -2 5631.53 336.352   1
  -1  -3  -2 5110.59 310.096   4
  -1  -3  -1 19858.2 818.508   1
   1  -3   1 21892.2 850.593   1
   1  -3   1 19879.1 732.367  48
  -1  -3  -1 20238.2 794.853   4
  -1  -3  -1 21025.7 848.780  47
   1   3  -1 21459.9 873.103  46
  -1   3   1 19689.0 689.977  49
  -1   3   1 21842.8 845.972  46
  -1   3   1 20471.2 792.675   9
   1  -3   1 21074.1 836.599  47
  -1   3   0 7118.37 393.387  46
  -1  -3   0 6842.51 395.440  47
   1   3   0 6780.64 413.860  46
  -1  -3   0 6627.07 328.331  44
  -1   3   0 7162.85 355.066   9
   1  -3   0 6691.45 397.690   1
  -1   3   0 6704.18 283.363  49
   1  -3   0 7499.02 408.042  47
  -1  -3   0 6890.25 382.049   1
  -1  -3   0 6649.85 355.881   4
  -1   3  -1 20734.8 816.658  46
  -1   3  -1 19852.0 747.693   9
  -1  -3   1 18894.4 761.963   4
   1  -3  -1 22087.1 848.729   1
  -1   3  -1 19527.2 687.970  49
  -1  -3   1 20842.5 827.891  47
  -1  -3   1 20253.1 715.012  44
   1   3   1 21627.5 871.747  46
  -1  -3   1 20387.1 800.157   1
   1  -3  -1 22833.8 855.846  47
  -1  -3   2 6020.99 333.864   1
   1  -3  -2 6724.17 380.796   1
  -1  -3   2 5710.63 243.482  44
   1   3   2 4854.68 347.623  46
  -1  -3   2 6178.19 354.896  47
  -1   3  -2 5624.19 332.860  46
   1  -3  -2 5991.31 361.754  47
  -1  -3   2 5827.34 336.913   6
  -1   3  -2 5003.87 267.831   9
  -1   3  -2 4948.79 250.428  49
  -1  -3   3 12519.8 538.593   6
   1   3   3 12942.8 582.393  46
  -1   3  -3 11685.5 503.977  46
   1  -3  -3 12639.9 559.263   1
  -1   3  -3 11799.4 432.096  49
  -1   3  -3 13231.7 586.815  43
  -1  -3   3 12435.4 504.493   1
  -1   3  -3 11477.4 413.786   9
   1  -3  -3 13215.2 564.646  47
  -1  -3   3 12858.6 531.324  47
   1   3   4 5824.18 327.133  50
   1  -3  -4 6286.17 378.371  47
  -1  -3   4 5643.89 361.160   6
  -1  -3   4 5336.96 316.548   1
  -1   3  -4 5469.29 242.958   9
   1  -3  -4 5999.87 373.962   4
  -1   3  -4 5864.22 335.589  46
  -1   3  -4 5787.00 388.301  43
   1   3   4 6041.81 390.063  46
  -1   3  -4 5573.93 293.201  49
   1   3   4 5629.37 314.019  48
   1  -3  -4 5574.28 360.559   1
  -1  -3   4 5651.85 333.597  47
   1   3   5 3512.03 293.109  46
  -1   3  -5 3508.65 300.323  43
  -1  -3   5 3796.33 292.414  45
  -1  -3   5 3598.72 290.633   6
  -1  -3   5 3326.55 236.089   1
   1   3   5 3383.79 235.652  48
  -1  -3   5 3449.44 244.541  47
  -1   3  -5 3447.15 233.238  49
  -1   3  -5 3481.32 249.576  46
   1   3   5 3464.68 246.208  50
   1  -3  -5 3470.71 282.450   4
   1  -3  -5 3789.56 288.651   1
   1  -3  -5 3624.25 283.232  47
  -1   3  -6 75164.6 2434.55  43
   1  -3  -6 73720.6 2373.14   4
   1   3   6 76672.9 2413.79  46
   1   3   6 70608.1 2283.61  50
   1  -3  -6 75721.3 2367.19  47
  -1  -3   6 69108.4 2251.91   1
  -1  -3   6 67677.2 2242.78  47
  -1   3  -6 72287.2 2280.17  46
  -1   3  -6 73760.5 2401.33   8
   1   3   6 70646.4 2254.24  48
  -1  -3   6 72178.7 2357.75  45
   1  -3  -6 73956.2 2364.17   1
  -1  -3   6 72106.8 2389.93   6
  -1   3  -6 68629.8 2263.25  49
  -1   3  -7 44014.0 1559.64  46
   1   3   7 46294.8 1587.73  50
   1   3   7 43116.8 1542.12  48
  -1  -3   7 46121.6 1638.44  45
  -1  -3   7 43194.2 1511.61  47
   1   3   7 46167.5 1682.72  46
   1  -3  -7 49119.9 1681.65   4
   1   3   7 45740.9 1605.01   7
  -1  -3   7 48022.4 1705.01   6
  -1  -3   7 44254.9 1538.65   1
  -1   3  -7 48627.7 1734.12  43
  -1   3  -7 48555.1 1698.78   8
   1  -3  -7 48822.5 1662.80   1
   1  -3  -7 48054.0 1653.74  47
  -1  -3   8 5187.28 316.618   1
   1   3   8 6225.48 381.956   7
   1   3   8 6105.97 346.726  48
  -1  -3   8 5132.92 402.278   6
   1  -3  -8 5589.96 397.812   4
   1  -3  -8 5243.98 374.846   1
  -1  -3   8 4631.01 276.582  47
  -1   3  -8 6226.44 353.791  46
   1   3   8 5918.46 365.573  50
  -1  -3   8 5203.81 364.861  45
   1   3   8 5773.56 377.418   5
   1   3   8 6189.35 420.070  46
  -1   3  -8 6201.91 429.493   8
   1  -3  -8 5205.33 374.797  47
  -1   3  -8 6362.62 455.053  43
   1   3   9 6682.35 457.844  46
   1  -3  -9 7396.70 465.019   4
   1   3   9 5816.96 389.166  50
  -1  -3   9 6099.68 353.267   1
   1  -3  -9 7027.42 439.461  47
  -1  -3   9 6807.91 481.776   6
  -1   3  -9 6074.24 467.026  43
  -1   3  -9 6771.16 387.491  46
  -1   3  -9 6855.84 475.377   8
  -1  -3   9 6931.03 424.096  45
   1   3   9 6581.46 415.617   7
   1   3   9 6464.12 421.330   5
   1   3   9 5731.03 365.502  48
   1  -3  -9 7016.63 441.620   1
   1   3  10 321.679 85.1243  48
  -1  -3  10 270.321 70.2934   1
  -1  -3  10 249.595 81.7922  45
   1   3  10 320.818 103.705  46
   1  -3 -10 226.962 80.8131   1
  -1   3 -10 453.674 144.243  43
  -1   3 -10 307.602 78.6278  46
  -1   3 -10 427.103 119.939   8
   1   3  10 309.717 85.1316  50
  -1  -3  10 306.241 114.247   6
   1   3  10 414.061 104.361   5
  -1  -3  10 280.637 111.374  50
   1  -3 -10 98.8655 59.8403  47
   1   3  11 570.333 111.900  48
   1   3  11 469.224 130.454  46
  -1  -3  11 662.252 127.579  45
  -1   3 -11 692.311 160.667   8
  -1   3 -11 536.868 102.897  46
  -1   3 -11 703.239 171.197  43
   1  -3 -11 933.795 155.020  47
   1   3  11 278.491 93.4541   5
  -1  -3  11 989.152 189.936   6
  -1  -3  11 659.282 107.380   1
  -1  -3  11 864.221 189.284  50
   1   3  11 516.631 116.396  50
  -1  -3  12 15376.9 844.151  50
   1   3  12 13735.4 768.745  46
   1  -3 -12 13940.7 715.262  47
   1   3  12 13614.8 729.438  50
  -1  -3  12 13955.5 686.366  45
  -1   3 -12 15320.5 810.137   8
  -1  -3  12 14890.1 853.094   6
  -1   3 -12 13671.4 813.598  43
   1   3  12 14050.5 736.049   5
   1   3  12 12945.7 676.140  48
   1  -3 -12 14998.1 795.595  43
  -1  -3  13 6301.00 528.672  50
   1   3  13 6349.58 492.872  46
   1   3  13 5662.66 412.157  48
  -1  -3  13 5950.53 526.799   6
   1   3  13 5764.90 454.560  50
   1  -3 -13 6446.12 498.825  43
  -1   3 -13 6745.36 545.699  43
  -1   3 -13 6942.34 515.976   8
   1   3  13 6125.48 457.620   5
   1  -3 -13 6248.12 439.826  47
   1   3  14 3901.42 372.630   5
  -1   3 -14 4158.17 431.466  43
   1   3  14 3615.24 373.608  50
  -1  -3  14 4135.68 444.682   6
  -1   3 -14 4830.39 436.597   8
   1  -3 -14 4447.74 420.200  43
   1  -3 -14 3890.91 341.516  47
  -1  -3  14 4154.92 441.054  50
   1  -3 -15 1921.07 285.778  43
   1   3  15 1857.70 272.976  50
  -1   3 -15 2148.49 316.991  43
  -1  -3  15 1825.95 298.165  50
  -1  -3  15 1752.69 308.005   6
   1   3  15 2120.65 280.400   5
  -1   3 -15 2363.35 304.368   8
  -1   3 -16 5904.55 552.569  43
   1   3  16 5174.82 483.349   3
  -1  -3  16 5376.52 552.711   6
   1   3  16 5256.89 495.220  50
   1   3  16 5220.26 469.293   5
  -1   3 -16 6032.53 508.327   8
   1  -3 -16 6067.98 534.790  43
  -1  -3  16 6266.96 581.764  50
  -1   3 -17 7516.55 636.207  43
  -1   3 -17 7824.38 586.966   8
  -1  -3  17 6948.73 643.589   6
   1  -3 -17 6621.35 574.843  43
  -1  -3  17 6273.27 260.970  32
   1   3  17 6783.59 596.780   9
  -1   3 -17 6557.79 251.117  52
   1   3  17 6693.25 549.491   5
   1   3  17 6364.96 548.992   3
   1   3  17 6117.03 257.328  16
   1   3  17 6845.83 271.504  38
  -1  -3  17 6407.08 264.264  29
   1   3  17 6614.75 576.341  50
  -1  -3  17 7372.73 652.633  50
  -1  -3  18 770.751 73.3209  29
   1   3  18 861.184 74.7409  16
   1   3  18 969.606 79.2453  12
   1   3  18 593.307 166.630   5
  -1   3 -18 941.266 227.182  43
   1   3  18 839.832 196.420   3
  -1  -3  18 879.792 78.4088  32
  -1  -3  18 650.759 192.614   6
   1   3  18 760.646 221.590   9
  -1  -3  18 986.011 249.944  50
   1  -3 -18 858.836 215.166  43
   1   3  18 612.974 180.429  50
   1   3  18 1037.75 87.0918  38
  -1   3 -18 916.371 71.7179  52
   1   3  18 899.140 80.5381  26
   1  -3 -19 4591.88 500.743  43
  -1   3 -19 4718.16 199.253  52
  -1  -3  19 4349.27 538.952   6
   1   3  19 4407.70 203.574  16
   1   3  19 4257.04 495.200  50
   1   3  19 4705.04 218.553  26
  -1  -3  19 4639.66 212.518  32
   1   3  19 4416.00 500.213   9
  -1   3 -19 4915.72 538.989  43
   1   3  19 4653.34 217.134  38
  -1  -3  19 4535.07 212.052  29
  -1  -3  19 4477.11 540.718  50
   1   3  19 4377.25 206.060  12
  -1   3 -20 624.895 202.546  43
  -1  -3  20 640.855 228.320   6
  -1   3 -20 801.920 69.8307  52
  -1  -3  20 817.910 78.4185  32
  -1  -3  20 741.377 74.9855  29
   1  -3 -20 622.507 194.451  43
   1   3  20 727.789 76.9115  26
  -1  -3  20 822.016 80.0722  20
  -1  -3  20 512.399 199.379  50
   1   3  20 726.176 72.1275  12
   1   3  20 766.416 71.4582  16
   1   3  20 841.532 240.407   9
   1   3  20 725.492 77.1253  38
  -1  -3  21 2739.79 154.920  32
  -1   3 -21 2849.86 426.095  43
   1   3  21 2752.18 147.233  16
   1   3  21 2859.26 162.981  38
   1   3  21 2415.85 145.242  12
   1   3  21 2416.83 387.982   9
   1  -3 -21 3258.53 430.365  43
  -1   3 -21 2714.33 141.914  52
  -1  -3  21 2464.10 412.987   6
   1   3  21 2755.63 160.869  26
  -1  -3  21 2153.87 394.133  50
  -1  -3  21 2751.96 155.491  20
  -1  -3  22 11565.5 422.065  20
   1   3  22 11451.7 429.965  38
  -1   3 -22 11490.2 404.947  52
  -1  -3  22 11163.1 420.800  32
   1   3  22 11287.7 429.540  26
   1   3  22 10956.3 403.983  16
   1   3  22 10251.9 408.176  12
  -1  -3  23 1544.74 110.666  20
   1   3  23 1268.03 93.0706  16
   1   3  23 1228.59 104.885  26
  -1   3 -23 1450.64 99.2556  52
   1   3  23 1235.30 97.7472  12
   1   3  23 1442.50 111.946  38
  -1  -3  23 1401.20 107.172  32
  -1  -3  24 4706.76 222.184  20
   1   3  24 4647.34 229.085  38
  -1  -3  24 4712.41 223.944  32
   1   3  24 4616.31 228.089  26
   1   3  24 4718.10 216.531  12
  -1   3 -24 4894.37 212.084  52
  -1  -3  25 3158.21 174.903  32
   1   3  25 3548.13 188.573  38
  -1  -3  25 3331.28 176.796  20
   1   3  25 3711.59 189.511  26
   1   3  25 3445.33 178.589  22
  -1   3 -25 3723.72 172.929  52
   1   3  25 3271.11 170.340  12
  -1  -3  26 1791.77 117.851  20
   1   3  26 1906.35 119.086  22
   1   3  26 1848.96 124.920  26
   1   3  26 1710.60 110.104  12
   1   3  26 1797.52 125.285  38
  -1   3 -26 1753.98 110.008  52
  -1   3 -27 1752.98 105.616  52
   1   3  27 1664.37 110.992  40
  -1  -3  27 1603.65 108.129  20
   1   3  27 1688.00 114.448  26
   1   3  27 1599.61 101.190  12
   1   3  27 1614.57 105.347  22
   1   3  28 312.876 42.5956  12
  -1   3 -28 398.987 49.7303  52
   1   3  28 428.622 58.7792  40
  -1  -3  28 428.881 55.8520  12
   1   3  28 429.188 51.7129  22
  -1  -3  28 345.732 50.8718  20
   1   3  28 458.356 57.9521  26
  -1   3 -29 444.966 49.4214  52
   1   3  29 331.233 41.7623  22
   1   3  29 423.130 53.0806  26
   1   3  29 333.951 46.2458  40
   1  -3 -29 443.532 49.8151  54
  -1  -3  29 392.135 49.5182  12
  -1  -3  29 377.240 47.3836  20
  -1  -3  30 64.6393 28.0820  20
  -1   3 -30 43.6189 21.7150  52
  -1  -3  30 12.2962 22.5650  12
   1   3  30 63.6243 23.3363  40
   1   3  30 59.3530 25.9771  26
   1  -3 -30 75.6610 26.4330  54
   1   3  31 335.660 36.3003  40
  -1  -3  31 319.813 36.8987  20
  -1   3 -31 387.407 38.2979  52
   1  -3 -31 320.008 36.2608  54
  -1  -3  31 364.279 40.3950  12
   1  -3 -32 39.4575 17.5193  54
  -1   3 -32 24.2082 15.9988  52
  -1  -3  32 5.61473 15.1691  12
   1   4 -31 149.996 21.0663  52
  -1   4  31 133.324 24.5675  40
   1  -4  31 120.794 21.0516  12
  -1  -4 -31 159.410 22.8445  54
   1  -4  30 138.577 25.6805  12
  -1   4  30 145.156 28.9676  40
   1   4 -30 165.934 25.9294  52
  -1  -4 -30 157.862 27.1839  54
  -1   4  29 36.7391 24.1860  40
   1  -4  29 33.8859 21.0396  12
   1   4 -29 72.1183 24.9884  52
  -1  -4 -29 71.0558 25.4496  54
   1   4 -28 26.8736 22.0356  52
  -1   4  28-8.85027 20.0234  51
  -1   4  28-1.01778 25.9683  40
   1  -4  28 52.2392 31.1710  32
  -1  -4 -28-14.5393 23.5768  54
   1  -4  27 297.826 39.3445  20
   1   4 -27 296.599 41.9053  52
   1  -4  27 315.330 44.2522  38
   1  -4  27 326.494 47.6562  32
  -1   4  27 208.055 45.7683  40
  -1  -4 -27 286.398 42.1040  54
  -1   4  27 252.681 41.7130  51
  -1   4  26 6875.47 273.838  22
  -1   4  26 6714.64 287.525  40
   1   4 -26 6987.55 268.398  52
   1  -4  26 7246.16 275.384  38
  -1  -4 -26 6994.14 274.660  54
   1  -4  26 6610.53 263.269  20
  -1   4  26 7133.91 289.298  12
   1  -4  26 7288.36 286.355  32
  -1   4  25 2740.17 147.533  22
   1  -4  25 2855.74 143.033  20
  -1   4  25 2563.74 155.520  40
  -1  -4 -25 2743.68 146.600  54
   1   4 -25 2756.94 141.187  52
   1  -4  25 2739.81 153.396  32
   1  -4  25 2705.40 145.197  38
  -1   4  25 2930.46 160.572  12
   1  -4  24 405.837 59.8715  32
   1   4 -24 405.271 54.3575  52
  -1   4  24 338.608 52.6662  22
   1  -4  24 323.476 48.4975  20
  -1   4  24 292.616 52.0805  40
   1  -4  24 293.776 49.4652  38
  -1  -4 -24 326.378 51.7086  54
  -1   4  24 354.306 60.2727  12
  -1   4  23 434.806 59.5119  22
   1  -4  23 434.035 56.8159  29
   1   4 -23 346.654 49.9778  52
  -1  -4 -23 492.307 60.6839  54
  -1   4  23 384.068 62.3454  12
   1  -4  23 501.535 62.8853  38
   1  -4  23 564.081 69.3338  32
   1  -4  23 497.897 57.8544  20
  -1   4  23 478.531 65.9976  26
  -1   4  23 493.966 70.8170  40
  -1   4  22 10758.1 414.867  26
  -1   4  22 10150.6 410.335  12
  -1   4  22 10490.9 402.168  22
  -1   4  22 10165.3 412.740  40
   1   4 -22 10675.3 388.525  52
   1  -4  22 10232.7 395.371  29
   1  -4  22 10888.7 409.418  32
   1  -4  22 10778.8 398.666  38
   1  -4  22 10774.1 393.183  20
  -1  -4 -22 11646.3 405.535  54
  -1   4  21 12896.4 472.244  22
   1  -4  21 13444.0 466.188  38
  -1   4  21 12299.1 477.809  12
   1   4 -21 12715.8 453.477  52
   1  -4  21 13976.7 481.194  32
  -1   4  21 12997.5 480.509  26
  -1   4  21 12389.1 479.833  40
   1  -4  21 12339.4 463.538  29
   1  -4  21 13283.4 462.309  20
  -1  -4 -20 9331.40 805.810  44
  -1   4  20 9529.49 381.044  26
   1  -4  20 8444.86 822.948   6
   1  -4  20 10558.1 383.282  32
  -1   4  20 9889.85 377.073  22
   1  -4  20 9391.89 865.830  48
   1  -4  20 10014.3 369.245  38
  -1   4  20 9273.94 380.560  12
   1  -4  20 9068.59 354.086  11
   1  -4  20 10187.4 369.080  20
   1   4 -20 8675.76 779.342  43
   1   4 -20 10303.9 363.557  52
  -1   4  20 9546.47 383.509  40
  -1   4  20 8572.73 807.898  50
   1  -4  20 9516.47 369.052  29
   1  -4  19 6186.55 670.473  48
  -1   4  19 5422.31 253.867  40
   1  -4  19 5729.75 244.184  38
  -1   4  19 5508.41 248.052  22
  -1  -4 -19 5929.65 612.278  44
  -1   4  19 5869.39 257.418  26
   1   4 -19 4583.98 547.670  43
   1  -4  19 5450.46 636.679   6
  -1   4  19 5813.54 257.924  12
  -1   4  19 5243.44 600.459  50
   1  -4  19 5784.11 252.967  32
  -1   4  19 5228.33 581.642   9
   1  -4  19 5678.11 235.770  11
   1  -4  19 5856.27 642.768  50
   1  -4  19 5612.13 245.868  29
   1   4 -18 4586.96 528.922  43
  -1  -4 -18 4524.22 521.948  44
  -1   4  18 4597.09 210.877  22
   1  -4  18 4294.66 203.016  29
   1  -4  18 4172.88 198.192  38
  -1   4  18 4546.23 215.661  12
  -1   4  18 4518.70 212.622  26
  -1   4  18 4368.87 194.023  16
  -1   4  18 4501.55 527.800   9
   1  -4  18 4112.82 190.506  11
  -1   4  18 4590.97 215.625  40
   1  -4  18 4384.94 537.178  50
  -1   4  18 3719.53 496.024  50
   1  -4  18 4630.58 212.039  32
   1  -4  18 4455.63 562.450   6
   1  -4  18 4064.74 532.047  48
   1  -4  17 4235.00 196.832  42
   1   4 -17 4315.17 505.212  43
  -1   4  17 4206.84 199.347  26
   1   4 -17 3433.81 410.077  46
   1  -4  17 4300.89 195.932  29
  -1   4  17 4136.66 197.123  22
   1  -4  17 4330.06 200.325  32
   1  -4  17 3700.90 501.771   6
  -1  -4 -17 4929.41 528.726  44
  -1   4  17 4100.75 199.383  12
  -1   4  17 4280.98 202.148  40
   1  -4  17 4204.42 528.616  48
   1  -4  17 4176.30 191.278  38
  -1   4  17 4381.34 505.925   9
   1  -4  17 3902.98 180.932  11
  -1   4  17 3658.86 178.723  16
   1  -4  17 4503.51 530.292  50
  -1   4  17 3765.98 473.228  50
   1  -4  16 10730.0 391.080  42
  -1   4  16 10611.8 394.418  40
  -1   4  16 11105.4 395.180  22
   1   4 -16 10303.2 735.021  46
   1  -4  16 10055.9 380.999  38
   1  -4  16 10550.1 843.575  48
  -1   4  16 10094.4 377.518  16
   1   4 -16 10624.1 803.853  43
   1  -4  16 11544.0 864.331  50
  -1   4  16 11188.6 398.167  12
  -1  -4 -16 10616.0 720.224  47
   1  -4  16 12001.1 892.998   6
  -1   4  16 11456.5 835.039   9
  -1   4  16 10697.0 811.502  50
  -1   4  16 10784.6 394.372  26
  -1  -4 -15 356.102 139.026  47
   1   4 -15 330.067 137.508  43
   1  -4  15 94.1104 75.8294  48
  -1   4  15 359.000 50.5030  12
   1  -4  15 260.391 138.776  50
  -1  -4 -15 209.884 109.630  43
  -1   4  15 349.744 153.852  50
  -1   4  15 357.813 49.6220  40
  -1   4  15 354.239 48.9363  26
   1  -4  15 247.401 42.1641  37
  -1   4  15 332.951 134.899   9
  -1   4  15 362.599 48.3693  22
   1   4 -15 326.838 116.209  46
   1  -4  15 126.994 84.8763   1
   1  -4  15 284.019 44.5045  42
  -1   4  14-47.2845 119.263   9
   1   4 -14 183.427 114.563  43
   1   4 -14 175.779 127.219  46
  -1   4  14-19.2122 77.1689  50
  -1  -4 -14 48.8975 72.1804  43
   1  -4  14 88.0543 92.6315   1
  -1  -4 -14 27.7555 63.6338  47
   1  -4  14-52.9957 89.1407  48
   1  -4  13 5576.54 484.985   1
  -1  -4 -13 5804.47 457.446  43
  -1   4  13 7048.32 587.444   9
  -1  -4 -13 6807.28 539.441  47
   1   4 -13 6599.45 544.152  46
   1   4 -13 6817.38 581.948  43
   1  -4  13 5147.06 523.096  48
  -1   4  13 7292.98 582.952  50
   1   4 -12 459.450 142.064  46
   1   4 -12 713.715 160.467   8
   1   4 -12 694.564 182.596  43
  -1   4  12 805.633 195.180   9
   1  -4  12 586.502 147.189   1
  -1  -4 -12 637.163 142.275  43
  -1  -4 -12 683.743 169.899  47
  -1   4  12 746.500 178.291  50
   1  -4  12 503.592 153.385  48
   1   4 -11 2752.90 332.606  46
  -1   4  11 2784.33 343.124   9
  -1  -4 -11 3200.44 349.579  47
   1   4 -11 3160.67 370.252  43
   1  -4  11 2668.66 305.228   1
  -1  -4 -11 2571.30 270.816  43
   1  -4  11 2862.96 349.711  48
   1   4 -11 3015.98 317.345   8
  -1   4  11 2910.07 339.240  50
  -1   4  10 12863.8 787.141  46
  -1  -4 -10 12663.8 669.696  43
   1  -4  10 12332.3 762.898  48
  -1   4  10 13719.6 794.062   9
   1   4 -10 12301.9 757.852  46
   1  -4  10 12194.7 716.056   1
   1  -4  10 12355.2 637.654  47
   1   4 -10 12270.6 770.130  43
  -1   4  10 12982.5 760.925  50
  -1  -4 -10 14314.7 784.630  47
   1   4 -10 13144.4 713.342   8
   1  -4   9 10038.0 615.024   1
   1   4  -9 10887.4 613.485   8
  -1  -4  -9 10426.7 648.726  47
  -1   4   9 9473.98 620.981  50
   1   4  -9 9472.63 630.789  46
   1  -4   9 9859.36 638.436  48
  -1   4   9 9763.93 653.780  46
   1   4  -9 9951.33 652.574  43
   1  -4   9 8956.39 532.055  47
  -1   4   9 10584.9 661.241   9
   1   4  -8 21541.3 1042.59  46
   1   4  -8 20913.9 1032.77  43
   1  -4   8 20808.4 932.832  47
  -1   4   8 22846.6 1071.19  46
  -1   4   8 23269.0 1050.19  50
  -1   4   8 21855.9 868.640   5
   1  -4   8 21397.7 990.604   1
   1  -4   8 20613.8 1001.53  48
  -1   4   8 22364.0 1046.62   9
  -1  -4  -8 22131.8 1037.98  47
  -1   4   7 15835.8 810.756  50
   1   4  -7 14413.5 788.862  43
  -1   4   7 16080.7 836.077  46
  -1  -4  -7 15033.0 803.889  47
  -1   4   7 16396.0 820.073   9
   1  -4   7 15041.3 771.386   1
   1   4  -7 15720.1 828.790  46
  -1  -4  -7 15646.5 806.125   1
   1  -4   7 14548.0 762.652  48
   1  -4   7 14926.7 736.653  47
  -1   4   6 1457.44 213.190   9
   1  -4   6 1425.35 193.157  48
   1  -4   6 1459.80 199.088   1
   1  -4   6 1344.48 186.428  47
  -1   4   6 1326.06 208.041  46
  -1   4   6 1516.65 217.955  50
  -1  -4  -6 1519.57 217.020  47
   1   4  -6 1269.50 190.380  43
   1   4  -6 1148.42 197.594  46
  -1  -4  -6 1464.33 213.582   1
   1   4  -5 12850.8 710.964  46
  -1  -4  -5 12725.0 686.212   1
  -1   4   5 12637.9 697.890  46
   1  -4   5 12441.4 664.801   1
   1   4  -5 12270.2 657.413  43
   1  -4   5 12626.1 656.319  47
  -1   4   5 13310.7 686.508   9
  -1   4   5 12278.7 685.450  50
  -1  -4  -5 13186.6 673.023   4
  -1  -4  -5 12905.5 701.155  47
   1  -4   5 12031.6 621.245  48
   1  -4   4 39108.3 1459.67  48
   1   4  -4 39389.1 1583.65  46
  -1   4   4 40424.5 1578.90  46
  -1  -4  -4 42100.8 1569.76   1
  -1  -4  -4 42400.0 1595.21  47
  -1  -4  -4 42446.3 1540.36   4
   1  -4   4 42015.8 1554.87   1
  -1   4   4 42955.7 1552.87   9
   1   4  -4 39034.6 1512.06  43
   1  -4   4 42026.3 1546.70  47
  -1  -4  -3 17733.8 810.548   4
   1   4  -3 16984.7 859.975  46
  -1  -4  -3 17899.8 839.389   1
   1  -4   3 18354.2 843.732   1
  -1  -4  -3 19433.8 880.083  47
  -1   4   3 18111.6 812.055   9
  -1   4   3 18464.3 864.200  46
   1  -4   3 17756.0 830.868  47
  -1  -4  -2 12610.7 615.236   4
  -1   4   2 12235.8 599.533   9
   1   4  -2 10151.5 627.175  46
  -1   4   2 11344.7 631.866  46
  -1  -4  -2 12144.9 651.446  47
  -1  -4  -2 12874.4 645.143   1
   1  -4   2 12483.7 644.434   1
   1  -4   2 11997.0 633.400  47
   1  -4   1 11316.9 611.791  47
  -1  -4  -1 10666.4 519.726  44
   1  -4   1 11648.9 617.352   1
  -1  -4  -1 10600.3 583.734   1
  -1  -4  -1 10424.7 557.091   4
  -1   4   1 12013.9 623.088  46
   1   4  -1 10928.1 631.102  46
  -1   4   1 12002.6 566.546   9
  -1  -4  -1 11694.2 630.394  47
   1   4   0 13197.8 693.800  46
   1  -4   0 12798.0 656.691   1
   1  -4   0 12357.1 650.103  47
  -1  -4   0 11679.0 529.541  44
  -1  -4   0 12744.0 658.093  47
  -1   4   0 12310.8 639.236  46
  -1  -4   0 12492.2 630.336   1
  -1   4   0 12448.6 575.151   9
  -1  -4   0 12169.3 594.749   4
  -1  -4   1 10320.0 536.101   4
   1   4   1 11536.7 645.382  46
   1  -4  -1 12627.2 636.623  47
   1  -4  -1 11372.8 613.057   1
   1  -4  -1 10968.4 451.013   6
  -1   4  -1 12146.1 609.797  46
  -1  -4   1 10700.9 572.055   1
  -1  -4   1 10997.5 464.464  44
  -1   4  -1 10183.9 502.428   9
  -1  -4   1 11499.8 611.270  47
  -1   4  -2 11096.6 594.793  46
   1  -4  -2 11634.2 630.947  47
   1   4   2 11950.0 665.318  46
  -1  -4   2 12086.4 601.960   1
  -1  -4   2 11459.3 616.259  47
  -1   4  -2 11958.7 516.252   9
  -1  -4   2 11180.1 553.714   4
   1  -4  -2 12271.8 643.164   1
  -1  -4   3 16765.5 772.032   6
   1  -4  -3 18630.2 844.263  47
  -1   4  -3 18351.5 805.192  46
   1   4   3 17644.3 862.302  46
  -1  -4   3 17274.3 802.837  47
  -1  -4   3 16770.4 770.898   1
  -1   4  -3 17278.3 665.831   9
   1  -4  -3 18240.2 840.467   1
   1  -4  -4 41495.3 1542.12   4
   1  -4  -4 43161.0 1554.09   1
   1   4   4 39250.0 1390.06  48
  -1  -4   4 38940.1 1450.12   1
   1   4   4 42622.1 1587.03  46
  -1   4  -4 37915.5 1461.91  46
  -1  -4   4 38266.3 1479.39   6
  -1  -4   4 39664.5 1482.77  47
   1  -4  -4 41190.9 1538.84  47
   1  -4  -5 13086.9 688.326   4
  -1  -4   5 12634.5 619.161   1
   1  -4  -5 12763.9 680.318  47
   1  -4  -5 13990.9 705.075   1
   1   4   5 11725.4 554.885  48
  -1   4  -5 11461.9 613.358  46
  -1  -4   5 12845.3 666.131   6
  -1  -4   5 12584.3 632.537  47
   1   4   5 12836.4 711.395  46
  -1   4  -5 12985.4 713.079  43
   1   4   6 1439.11 180.338   7
  -1  -4   6 1435.26 181.083  47
  -1   4  -6 1278.59 171.491  46
   1   4   6 1604.08 232.585  46
  -1  -4   6 1630.84 216.537   6
  -1  -4   6 1514.55 212.741  45
   1  -4  -6 1335.45 199.534  47
  -1  -4   6 1240.80 164.393   1
   1  -4  -6 1517.08 211.697   4
  -1   4  -6 1528.03 230.511  43
   1  -4  -6 1214.41 190.497   1
  -1   4  -6 1513.65 220.817   8
   1   4   6 1253.63 145.662  48
   1   4   7 14663.5 711.493  50
  -1  -4   7 14590.4 688.118  47
   1  -4  -7 15642.5 795.104   1
   1   4   7 16104.3 827.337  46
   1   4   7 14316.7 640.621  48
  -1  -4   7 14602.4 767.026  45
  -1  -4   7 15377.9 800.528   6
   1  -4  -7 16628.5 808.158  47
   1   4   7 14662.0 711.343   7
  -1   4  -7 14500.8 711.211  46
  -1  -4   7 14532.0 693.709   1
   1  -4  -7 16225.1 808.724   4
  -1   4  -7 16094.7 829.147   8
  -1   4  -7 15249.2 827.196  43
   1   4   8 20438.2 948.868   5
   1  -4  -8 23268.4 1020.95  47
   1  -4  -8 22552.2 1029.44   4
  -1  -4   8 20333.9 892.922   1
  -1   4  -8 21854.3 1066.38  43
  -1   4  -8 21877.2 1042.76   8
   1   4   8 21758.0 1037.37  46
  -1  -4   8 21457.3 987.960  45
   1   4   8 21001.2 926.250   7
  -1  -4   8 21345.5 1031.21   6
  -1   4  -8 20069.6 867.628  49
  -1   4  -8 21257.3 921.918  46
   1  -4  -8 22766.8 1020.18   1
  -1  -4   8 22039.1 883.392  47
   1   4   8 21065.0 927.525  50
  -1   4  -9 8965.17 530.332  46
   1  -4  -9 11222.3 658.845   4
  -1  -4   9 9302.24 523.424   1
  -1   4  -9 9768.62 663.569  43
  -1  -4   9 10561.8 669.985   6
   1  -4  -9 10809.3 635.567   1
  -1   4  -9 9478.72 530.219  49
   1  -4  -9 9802.44 611.601  47
  -1   4  -9 11141.5 678.290   8
   1   4   9 10115.9 567.747   7
   1   4   9 9283.24 550.539  50
  -1  -4   9 9188.75 584.090  45
   1   4   9 10186.2 589.915   5
   1   4   9 10138.9 644.566  46
  -1   4 -10 14646.2 842.021  43
  -1   4 -10 12768.1 771.047   8
  -1  -4  10 11597.1 679.920  45
  -1   4 -10 12381.1 645.473  46
  -1   4 -10 12783.0 656.803  49
   1  -4 -10 13192.9 734.629  47
  -1  -4  10 13527.6 802.230   6
   1   4  10 12499.0 676.139  50
   1  -4 -10 13019.4 736.092   1
   1   4  10 12979.8 699.934   5
   1   4  10 13598.2 774.907  46
  -1  -4  10 11236.4 608.571   1
  -1   4 -11 3069.48 351.358   8
  -1  -4  11 2251.46 269.089  45
   1  -4 -11 2869.90 319.351   1
   1   4  11 3431.15 365.214  46
  -1   4 -11 3043.11 370.694  43
  -1   4 -11 2846.27 283.170  49
  -1  -4  11 2814.57 351.266   6
   1   4  11 2745.60 295.492   5
   1   4  11 2324.30 268.455  50
  -1  -4  11 3098.83 364.862  50
   1  -4 -11 2954.24 322.390  47
   1   4  12 551.404 140.895   5
   1   4  12 433.131 129.962  50
  -1  -4  12 699.318 178.782   6
  -1  -4  12 554.461 135.538  45
  -1   4 -12 710.744 172.106   8
   1  -4 -12 730.768 168.326  47
  -1  -4  12 579.048 167.880  50
  -1   4 -12 748.716 182.033  43
   1   4  12 558.756 160.204  46
   1   4  13 6216.45 492.091   5
  -1  -4  13 6546.97 575.012  50
  -1  -4  13 6462.83 584.006   6
  -1   4 -13 6820.51 561.999   8
  -1   4 -13 6979.25 602.084  43
   1  -4 -13 6970.08 553.769  43
   1  -4 -13 6679.89 514.127  47
   1   4  13 5886.81 479.786  50
   1   4  13 6304.92 542.253  46
  -1  -4  14 76.2932 106.148   6
   1  -4 -14-64.3655 79.4768  47
  -1   4 -14-49.2113 92.9661  43
  -1   4 -14 10.7340 67.5471   8
   1   4  14 48.4761 89.9692  46
   1  -4 -14 123.622 90.1149  43
   1   4  14 85.0881 61.8242   5
   1   4  14-2.25586 92.6881  50
  -1  -4  14-32.4971 107.369  50
   1  -4 -15 527.222 152.238  47
  -1  -4  15 376.891 49.5704  29
   1   4  15 177.606 69.0998   5
   1   4  15 385.439 136.475  50
  -1  -4  15 420.427 151.856  50
  -1   4 -15 227.791 129.210   8
  -1  -4  15 357.970 160.683   6
   1   4  15 246.999 40.7380  16
  -1   4 -15 257.023 120.119  43
   1   4  15 210.901 35.9127  18
   1   4  15 245.843 40.7359  38
   1  -4 -15 382.667 131.779  43
  -1   4 -15 279.875 41.4015  52
   1   4  16 11225.6 392.880  12
   1   4  16 11024.5 396.455  16
   1   4  16 10766.5 396.984  26
  -1  -4  16 10041.3 389.404  32
   1  -4 -16 10840.1 778.630  43
  -1  -4  16 10947.7 833.272  50
  -1   4 -16 11212.1 382.059  10
  -1  -4  16 10813.5 850.549   6
   1   4  16 11281.4 401.583  38
  -1   4 -16 12240.0 804.389   8
   1   4  16 10711.7 390.766  18
  -1   4 -16 10708.2 382.568  52
  -1  -4  16 10456.2 397.860  29
   1   4  16 11215.9 396.949  40
   1   4  16 10713.5 385.589  13
  -1   4 -16 11369.6 837.326  43
  -1   4 -17 4289.23 181.831  10
   1   4  17 4772.19 528.553   9
  -1   4 -17 4266.54 184.878  52
  -1  -4  17 4451.71 536.530   6
  -1  -4  17 4158.66 194.094  32
   1   4  17 4138.81 198.794  38
  -1  -4  17 4022.80 196.559  29
  -1   4 -17 4394.74 510.179  43
   1   4  17 3985.09 192.939  40
  -1   4 -17 4534.24 472.811   8
   1   4  17 4031.55 192.813  16
   1   4  17 4179.58 191.568  12
   1   4  17 4207.56 191.312  18
  -1  -4  17 3328.38 464.437  50
   1   4  17 4119.76 197.634  26
   1  -4 -17 3840.05 454.665  43
   1   4  18 4288.65 206.872  26
   1  -4 -18 4692.70 512.670  43
  -1   4 -18 4481.71 188.781  10
  -1   4 -18 4463.96 193.855  52
   1   4  18 4450.22 205.043  16
   1   4  18 4332.03 197.535  18
   1   4  18 4248.03 203.796  40
   1   4  18 4467.44 211.860  38
  -1  -4  18 4407.66 208.238  29
  -1  -4  18 4254.74 545.103   6
  -1   4 -18 3648.00 481.207  43
   1   4  18 4489.57 524.358   9
  -1  -4  18 4463.54 541.364  50
  -1  -4  18 4390.29 204.446  32
   1   4  18 4130.40 197.944  12
   1   4  19 5648.18 255.986  38
   1   4  19 5529.79 239.798  18
  -1  -4  19 6028.13 253.190  32
  -1  -4  19 5787.19 254.299  29
  -1   4 -19 5642.50 603.234  43
  -1   4 -19 6160.22 234.083  10
   1   4  19 6519.31 638.755   9
  -1   4 -19 5619.32 236.398  52
   1   4  19 5444.13 249.329  40
  -1  -4  19 5461.50 630.685   6
   1   4  19 5977.88 251.036  16
  -1  -4  19 5442.39 615.406  50
   1   4  19 5661.42 255.480  26
   1  -4 -19 6004.01 594.361  43
   1   4  19 5597.49 245.170  12
  -1  -4  20 8665.14 822.850   6
   1   4  20 9570.07 381.421  26
  -1   4 -20 10402.1 364.665  52
  -1   4 -20 9565.03 816.020  43
   1   4  20 9515.92 369.237  12
   1   4  20 9440.78 376.107  40
   1   4  20 10303.0 387.621  38
  -1   4 -20 10053.9 351.523  10
   1   4  20 8579.41 767.851   9
  -1  -4  20 9429.16 377.556  29
   1   4  20 9871.03 371.604  16
   1   4  20 9849.68 363.215  18
  -1  -4  20 9675.21 374.448  32
   1  -4 -20 8884.08 758.775  43
  -1   4 -21 13736.7 459.559  52
   1   4  21 12326.8 461.856  12
   1   4  21 12444.5 472.314  40
   1   4  21 13734.7 484.127  22
  -1  -4  21 12942.5 475.345  29
   1   4  21 13235.6 465.490  16
  -1  -4  21 12981.5 474.257  20
   1   4  21 13091.6 482.365  38
  -1  -4  21 12381.2 467.835  32
   1   4  21 12795.0 479.111  26
   1   4  22 10267.6 402.861  26
  -1  -4  22 10782.1 398.926  20
   1   4  22 9979.05 396.788  40
   1   4  22 10668.1 403.789  22
   1   4  22 10509.6 386.450  16
  -1  -4  22 10411.4 396.485  32
   1   4  22 9580.93 383.440  12
  -1   4 -22 10905.6 383.789  52
   1   4  23 477.361 65.2959  26
   1   4  23 442.156 57.1309  12
   1   4  23 473.815 66.1918  22
  -1   4 -23 533.956 60.5150  52
  -1  -4  23 355.639 61.5362  32
   1   4  23 467.688 64.0437  40
   1   4  23 494.765 58.7038  16
  -1  -4  23 392.543 60.1314  20
  -1  -4  24 282.009 49.4121  32
   1   4  24 335.839 55.8786  22
   1   4  24 351.301 49.7532  12
   1   4  24 354.912 46.9616  16
  -1   4 -24 352.361 50.2103  52
  -1  -4  24 365.453 56.5309  20
   1  -4 -24 316.383 49.5335  54
   1   4  24 359.365 55.5742  40
   1   4  24 319.509 54.7901  26
   1   4  25 2654.55 152.641  26
  -1  -4  25 2879.71 153.812  32
   1   4  25 2309.99 143.322  40
   1  -4 -25 2755.05 146.358  54
  -1  -4  25 2931.55 153.147  20
  -1   4 -25 2587.03 138.464  52
   1   4  25 2591.17 148.041  22
  -1   4 -26 7273.46 272.961  52
   1   4  26 7030.23 287.010  26
  -1  -4  26 6911.38 279.374  20
   1  -4 -26 7125.70 275.756  54
   1   4  26 6508.96 276.658  40
   1   4  26 6951.38 281.348  22
   1  -4 -27 295.358 43.0288  54
   1   4  27 285.888 47.5749  26
  -1  -4  27 236.881 42.5134  20
   1   4  27 331.431 47.7875  22
   1   4  27 296.218 43.7929  40
  -1   4 -27 370.539 48.1239  52
  -1  -4  28 0.93644 23.8874  20
   1  -4 -28 8.69377 22.8837  54
   1   4  28 30.7028 24.7366  22
   1   4  28 17.4091 22.2601  40
  -1   4 -28 30.5182 25.9378  52
   1  -4 -29 54.3727 23.6116  54
  -1  -4  29 62.7609 28.2114  12
  -1  -4  29 52.6323 25.6043  20
   1   4  29 47.7508 22.0723  40
   1   4  29 80.0742 25.0207  22
  -1   4 -29 66.7138 26.0112  52
  -1   4 -30 154.621 27.7699  52
  -1  -4  30 175.101 30.6587  12
   1   4  30 129.045 23.1262  40
  -1  -4  30 128.833 25.3283  20
   1  -4 -30 154.821 26.6254  54
   1  -4 -31 201.032 25.4020  54
  -1  -4  31 158.568 23.7031  20
  -1   4 -31 177.826 24.0696  52
  -1  -4  31 165.483 26.4500  12
   1   5 -30 57.0611 15.4786  52
  -1   5  30 63.3139 16.8294  40
  -1  -5 -30 65.5474 15.5030  54
  -1   5  30 52.9673 18.8185  19
   1  -5  29 137.531 25.3011  12
  -1   5  29 153.534 30.3064  19
  -1   5  29 124.769 27.0942  40
  -1  -5 -29 103.174 22.4733  54
  -1   5  29 124.799 23.8049  51
   1   5 -29 110.839 22.3519  52
  -1   5  28 194.439 36.0544  40
  -1   5  28 201.569 32.8603  51
  -1  -5 -28 248.922 32.5297  54
   1   5 -28 257.738 34.9135  52
   1  -5  28 222.598 35.4156  32
  -1   5  27 1663.68 100.351  51
   1  -5  27 1799.22 103.250  32
   1   5 -27 1777.49 95.1775  52
  -1   5  27 1709.60 104.335  40
  -1  -5 -27 1759.29 98.3815  54
   1   5 -26 1710.25 97.5557  52
  -1   5  26 1785.43 108.087  51
  -1   5  26 1521.29 105.461  40
   1  -5  26 1829.37 108.612  32
  -1  -5 -26 1661.97 99.9953  54
   1  -5  26 1631.32 92.0667  20
   1   5 -25 687.173 62.1336  52
   1  -5  25 656.760 67.0814  32
  -1   5  25 628.738 69.6601  40
   1  -5  25 643.527 57.7003  20
  -1  -5 -25 639.060 63.4407  54
  -1   5  24 479.830 60.2003  22
   1  -5  24 510.579 62.9781  32
   1  -5  24 473.554 55.1395  20
  -1  -5 -24 479.014 57.8749  54
   1  -5  24 539.082 59.8010  29
   1  -5  24 606.389 60.1545  38
  -1   5  24 548.230 67.5273  40
   1   5 -24 546.357 57.6356  52
   1  -5  23 4112.38 193.075  29
  -1   5  23 3919.35 203.634  40
   1  -5  23 3958.00 183.762  20
   1   5 -23 4005.98 184.328  52
   1  -5  23 4389.00 202.431  32
  -1   5  23 4085.34 196.645  22
  -1  -5 -23 4231.72 195.842  54
   1  -5  23 4017.08 185.705  38
   1   5 -22 7575.15 291.777  52
   1  -5  22 7611.03 295.168  20
  -1   5  22 7007.11 310.216  40
   1  -5  22 7068.09 290.638  38
  -1  -5 -22 7596.40 302.855  54
   1  -5  22 7825.61 309.516  32
  -1   5  22 7703.50 309.893  22
   1  -5  22 7538.37 303.240  29
  -1   5  21 1696.19 127.701  40
  -1   5  21 1704.31 109.204  16
   1  -5  21 2213.50 134.111  32
  -1   5  21 1824.58 125.259  22
  -1  -5 -21 2213.84 131.153  54
   1   5 -21 1821.34 115.576  52
   1  -5  21 2176.50 126.260  20
   1  -5  21 2092.59 122.269  38
   1  -5  21 2017.72 126.862  29
   1  -5  20 10325.0 402.673  29
  -1   5  20 10503.1 389.895  16
  -1   5  20 11172.6 413.887  22
  -1   5  20 10427.7 415.440  40
  -1  -5 -20 11076.0 407.228  54
   1  -5  20 10920.3 410.492  32
   1  -5  20 10534.8 394.291  38
   1   5 -20 11493.0 397.433  52
   1  -5  19 1768.12 114.097  38
  -1   5  19 2057.97 131.816  22
  -1  -5 -19 1830.98 122.274  54
  -1   5  19 1907.31 131.149  40
  -1   5  19 1817.42 114.658  16
   1  -5  19 1909.62 123.790  29
   1  -5  19 1941.95 126.691  32
  -1   5  18 2813.29 162.041  40
  -1   5  18 2786.64 159.571  22
   1  -5  18 2838.55 157.847  29
  -1  -5 -18 2997.48 436.343  44
  -1  -5 -18 2876.64 157.921  54
   1   5 -18 2774.39 421.506  43
  -1   5  18 2476.71 401.258  50
   1  -5  18 2732.02 157.408  32
   1  -5  18 2789.37 148.371  38
   1  -5  18 2212.94 405.978   6
  -1   5  18 2835.97 147.774  16
  -1  -5 -17 2746.99 156.956  54
   1   5 -17 3168.53 452.044  43
  -1   5  17 2727.00 426.201   9
  -1  -5 -17 2681.19 407.287  44
  -1   5  17 2946.68 165.178  40
  -1   5  17 3103.55 165.724  22
   1  -5  17 2276.88 406.884   6
   1  -5  17 3232.17 476.314  50
  -1   5  17 2656.46 407.944  50
  -1   5  17 2979.70 148.267  13
   1  -5  17 2735.75 149.544  38
  -1   5  17 3047.16 154.849  16
   1  -5  17 2901.45 159.729  32
   1  -5  17 2866.44 158.961  29
  -1  -5 -16 23699.7 1346.66  44
   1  -5  16 22247.8 763.945  38
  -1   5  16 21933.5 1302.81  50
  -1   5  16 25646.4 1405.58   9
   1   5 -16 22723.8 1340.72  43
  -1   5  16 23936.0 770.135  16
  -1   5  16 25129.9 787.693  22
   1  -5  16 23488.7 1406.49   6
  -1  -5 -16 23446.3 1264.21  47
  -1   5  16 25205.4 788.790  40
  -1   5  16 23556.2 762.591  13
  -1  -5 -16 22406.9 775.516  54
   1  -5  16 23481.0 775.655  42
   1  -5  16 24027.3 1412.56  50
  -1  -5 -15 14172.5 510.146  54
   1  -5  15 13777.2 506.069  37
  -1   5  15 15769.6 520.640  40
  -1   5  15 15611.9 519.454  22
  -1   5  15 14910.8 501.134  13
  -1   5  15 15285.2 1019.45   9
  -1  -5 -15 13656.9 488.020  39
  -1  -5 -15 14522.6 933.024  47
   1   5 -15 14161.9 991.169  43
   1  -5  15 16465.2 1087.19  50
  -1   5  15 15166.4 506.017  16
   1   5 -15 14707.1 489.112  10
   1  -5  15 14654.2 1048.63   6
  -1  -5 -15 15520.2 1000.13  44
   1   5 -15 13044.4 886.151  46
   1  -5  15 14515.3 508.557  42
  -1   5  15 14917.1 990.766  50
   1  -5  15 13858.3 498.496  38
   1  -5  14 626.408 179.194   1
  -1  -5 -14 844.737 68.1771  39
  -1   5  14 857.146 221.922  50
  -1   5  14 738.262 219.711   9
  -1  -5 -14 826.115 203.754  47
   1   5 -14 676.137 184.529  46
   1   5 -14 769.695 65.1190  10
   1   5 -14 822.910 216.118  43
   1  -5  14 950.482 74.9668  38
  -1  -5 -14 946.773 81.4538  54
  -1   5  14 858.858 75.8963  22
   1  -5  14 894.530 77.1168  37
  -1   5  14 817.808 72.3459  16
  -1   5  14 768.683 72.0220  13
   1  -5  14 885.931 76.5215  24
   1  -5  14 1001.88 267.022   6
   1  -5  14 935.068 78.0114  42
  -1   5  14 867.638 76.7845  40
  -1  -5 -13 457.208 54.4010  54
  -1   5  13 649.629 195.056   9
  -1   5  13 468.236 55.2379  40
   1  -5  13 466.773 54.2711  42
   1   5 -13 381.763 158.605  43
  -1   5  13 369.103 147.204  50
  -1  -5 -13 481.908 50.5152  39
   1   5 -13 482.691 50.2391  10
   1  -5  13 600.603 172.707   1
   1   5 -13 533.607 169.768  46
   1  -5  13 440.520 51.3255  24
   1  -5  13 305.396 127.165  48
   1  -5  13 435.342 180.101   6
   1  -5  13 476.800 54.7191  37
  -1   5  13 502.872 57.6593  22
  -1   5  13 471.004 52.2667  13
  -1   5  13 429.807 51.3109  16
  -1  -5 -13 684.586 196.076  47
  -1   5  12 742.774 68.6907  22
  -1   5  12 834.610 71.6209  40
   1  -5  12 856.302 206.720   1
   1   5 -12 473.604 151.268   8
   1  -5  12 815.988 215.956   6
   1  -5  12 642.439 188.789  48
  -1   5  12 812.463 201.199  50
   1  -5  12 760.922 68.4132  37
  -1   5  12 1114.64 247.872   9
  -1   5  12 709.700 65.2292  16
   1  -5  12 860.224 70.9042  24
  -1  -5 -12 928.326 220.293  47
  -1  -5 -12 869.741 73.0881  54
   1   5 -12 508.622 162.550  46
  -1   5  12 701.178 64.0230  13
   1   5 -12 561.638 170.080  43
  -1   5  11 893.130 215.331   9
  -1   5  11 559.039 181.701  46
   1   5 -11 436.452 160.005  43
   1   5 -11 370.699 144.010  46
   1  -5  11 660.938 168.872   1
   1  -5  11 636.776 182.631   6
   1   5 -11 550.112 164.271   8
  -1   5  11 292.353 121.576  50
   1  -5  11 545.973 161.840  48
  -1  -5 -11 699.410 190.529  47
   1  -5  10 3185.17 368.421   1
   1   5 -10 3319.54 361.688   8
   1   5 -10 2731.17 366.987  43
  -1  -5 -10 3153.16 373.902  47
  -1   5  10 3493.39 403.532   9
   1   5 -10 2926.60 365.135  46
   1  -5  10 2934.82 376.487   6
  -1   5  10 2750.42 348.351  50
  -1   5  10 3093.18 393.474  46
   1  -5   9 7042.03 506.424  47
  -1   5   9 7106.32 573.420  50
  -1  -5  -9 7871.38 605.897  47
   1  -5   9 7131.89 554.013   1
   1   5  -9 8146.18 579.774   8
   1   5  -9 6320.84 559.388  43
   1  -5   9 8035.21 616.547   6
   1   5  -9 6847.34 578.797  46
  -1   5   9 7566.14 595.585   9
  -1   5   9 7004.50 595.285  46
   1   5  -8 1772.86 280.322  46
  -1   5   8 1732.45 286.472  46
  -1  -5  -8 2305.06 308.648  47
   1   5  -8 1652.57 266.609  43
  -1   5   8 1841.98 278.118   9
   1  -5   8 1675.65 256.542   1
  -1   5   8 1639.22 263.205  50
   1  -5   8 2166.28 295.695   6
   1  -5   8 1545.61 231.921  47
  -1  -5  -7 569.026 157.970  47
   1   5  -7 749.574 171.559  43
   1  -5   7 630.239 151.595   6
   1   5  -7 567.133 153.142  46
   1  -5   7 528.084 144.481  47
  -1   5   7 411.758 145.469  46
  -1  -5  -7 559.026 159.378   1
   1  -5   7 624.763 148.120   1
  -1   5   7 646.044 158.760   9
  -1   5   6 1772.41 269.046  46
   1  -5   6 1360.77 224.040   1
  -1   5   6 1528.32 232.568   9
   1   5  -6 1436.44 241.486  46
  -1  -5  -6 1314.60 233.656  47
   1  -5   6 1284.95 212.740   6
   1  -5   6 1355.25 209.837  47
  -1  -5  -6 1578.62 245.612   1
   1   5  -5 833.035 187.115  46
  -1   5   5 923.546 198.109  46
  -1  -5  -5 632.315 156.184   1
   1  -5   5 444.520 129.545   1
  -1  -5  -5 745.211 184.266  47
  -1   5   5 1105.06 189.375   9
   1  -5   5 617.214 150.824  47
   1  -5   5 699.571 152.553   6
   1  -5   4 5808.45 421.048   6
  -1   5   4 5942.43 489.815  46
  -1  -5  -4 6674.02 478.279   4
  -1   5   4 6438.37 468.621   9
   1   5  -4 5812.87 492.803  46
   1  -5   4 5712.86 462.270  47
   1  -5   4 5929.60 468.993   1
  -1  -5  -4 5797.96 486.098  47
  -1  -5  -4 5798.19 472.742   1
  -1   5   3 3460.78 357.817  46
   1  -5   3 3504.50 300.503   6
  -1  -5  -3 4289.14 402.742  47
  -1   5   3 3427.74 324.134   9
   1  -5   3 4183.57 381.437  47
  -1  -5  -3 3488.88 330.077   4
  -1  -5  -3 3762.47 366.321   1
   1   5  -3 3859.87 386.154  46
   1  -5   3 3268.23 340.262   1
  -1  -5  -3 3729.09 319.590  44
  -1  -5  -2 5928.92 479.517  47
   1  -5   2 6109.23 476.779  47
  -1   5   2 5508.25 461.967  46
   1  -5   2 5670.23 376.651   6
   1   5  -2 6849.10 526.533  46
  -1  -5  -2 6331.81 478.366   1
  -1  -5  -2 5697.33 389.243  44
   1  -5   2 6403.57 480.805   1
  -1   5   2 6779.98 449.224   9
  -1  -5  -2 5833.78 435.639   4
  -1   5   1 25719.1 1161.70  46
  -1  -5  -1 25427.5 1143.81   1
  -1  -5  -1 24239.4 1083.82   4
   1  -5   1 26681.7 1169.99   1
  -1  -5  -1 26601.2 1191.98  47
   1   5  -1 24004.3 1177.21  46
  -1   5   1 25171.5 1058.67   9
   1  -5   1 26151.7 1172.93  47
  -1   5   0 2362.21 281.015  46
   1  -5   0 2385.47 287.334   1
   1   5   0 2579.60 314.856  46
  -1  -5   0 2811.96 300.086   1
  -1   5   0 2807.68 256.491   9
  -1  -5   0 2166.00 277.660  47
   1  -5   0 2485.12 291.181  47
  -1  -5   0 2323.61 253.496   4
   1  -5  -1 25921.3 1171.03  47
  -1   5  -1 25036.6 1137.45  46
  -1  -5   1 25385.3 1126.32   1
  -1  -5   1 25576.9 1167.05  47
  -1   5  -1 25240.4 1008.35   9
   1  -5  -1 26751.2 1174.92   1
   1   5   1 26037.3 1208.86  46
  -1  -5   1 24346.5 1062.03   4
  -1  -5   2 6508.54 434.095   4
  -1  -5   2 6106.87 454.666   1
  -1  -5   2 6386.43 481.582  47
   1  -5  -2 6527.56 500.348  47
   1   5   2 5924.68 496.061  46
   1  -5  -2 6662.11 496.169   1
  -1   5  -2 5723.02 448.220  46
  -1  -5   3 4073.12 369.319  47
   1  -5  -3 3630.87 356.176   4
  -1  -5   3 3118.11 317.001   1
   1  -5  -3 3665.34 362.365   1
  -1   5  -3 3489.12 334.553  46
   1   5   3 3919.40 392.391  46
  -1  -5   3 3417.63 300.492   4
   1  -5  -3 3436.39 358.206  47
   1  -5  -4 6538.13 501.485   1
  -1  -5   4 5631.86 401.969   4
  -1  -5   4 5662.88 431.382   1
  -1  -5   4 5553.79 447.861  47
   1   5   4 6778.46 529.319  46
  -1   5  -4 6024.23 453.338  46
   1  -5  -4 6264.91 494.455  47
   1  -5  -4 6698.00 501.751   4
   1   5   5 669.332 156.612  46
  -1   5  -5 561.637 140.397  46
  -1  -5   5 1051.30 184.482  47
  -1  -5   5 1046.43 206.974  45
   1  -5  -5 1002.18 199.065   1
  -1  -5   5 726.049 151.581   1
   1  -5  -5 1002.34 195.309  47
   1   5   5 503.824 120.867   7
   1  -5  -5 1103.27 204.398   4
  -1   5  -6 992.571 181.734  46
   1   5   6 1172.95 181.327   7
   1   5   6 1293.08 236.953  46
   1  -5  -6 1767.84 257.383   1
   1  -5  -6 1220.55 219.402   4
  -1   5  -6 1567.05 252.851   8
  -1  -5   6 1412.46 205.026   1
  -1  -5   6 1030.56 175.864  47
   1  -5  -6 1714.47 251.315  47
  -1  -5   6 1678.68 254.466  45
  -1  -5   6 1265.68 208.098   6
  -1   5  -7 457.704 125.097  46
  -1   5  -7 436.968 138.396   8
   1  -5  -7 611.176 158.631   4
  -1  -5   7 650.755 141.015  47
   1  -5  -7 495.830 151.453   1
   1   5   7 542.596 165.088  46
   1  -5  -7 424.520 145.192  47
   1   5   7 500.959 126.182   7
  -1  -5   7 773.415 170.782   6
  -1  -5   7 488.099 145.998  45
  -1  -5   7 509.658 125.925   1
   1  -5  -8 1481.78 249.098   4
  -1   5  -8 1689.72 229.498  46
   1  -5  -8 1525.88 250.158   1
  -1  -5   8 1586.63 250.172  45
  -1   5  -8 1768.60 275.908   8
  -1  -5   8 1130.41 187.813   1
   1   5   8 1784.94 277.383  46
  -1  -5   8 1705.21 262.060   6
   1  -5  -8 1672.37 260.265  47
   1   5   8 1481.25 208.991   7
   1   5   9 7013.95 489.620   7
   1   5   9 7580.98 603.804  46
  -1   5  -9 7706.39 631.295  43
  -1   5  -9 7737.21 614.407   8
   1  -5  -9 7408.96 573.020  47
  -1  -5   9 6930.46 550.293  45
  -1  -5   9 7404.54 585.068   6
   1  -5  -9 7636.79 592.703   4
   1   5   9 7080.56 530.665   5
   1  -5  -9 7686.30 586.198   1
   1   5  10 3111.25 380.433  46
   1   5  10 2686.36 313.308   5
  -1   5 -10 2814.47 363.005   8
   1  -5 -10 2958.44 351.237  47
  -1   5 -10 2917.25 390.437  43
  -1  -5  10 2530.58 348.627   6
  -1  -5  10 2894.72 334.804  45
   1  -5 -10 3085.30 363.714   1
   1  -5 -11 592.619 166.480  47
   1   5  11 422.257 145.599  46
   1  -5 -11 752.098 189.191   1
  -1   5 -11 450.690 168.835  43
  -1  -5  11 365.840 126.756  45
  -1  -5  11 480.510 153.305   6
  -1   5 -11 540.575 170.598   8
   1   5  11 436.043 129.022   5
   1   5  12 571.150 155.718   5
   1   5  12 844.381 72.6815  13
   1  -5 -12 734.649 186.506  47
  -1   5 -12 759.600 202.775  43
   1   5  12 804.943 196.345  46
   1   5  12 849.054 72.1062  16
  -1  -5  12 933.675 221.885  50
  -1  -5  12 783.255 179.775  45
  -1   5 -12 917.867 220.871   8
   1   5  12 844.887 71.4530  22
  -1  -5  12 723.003 209.268   6
   1   5  12 791.738 68.3282  31
  -1   5 -12 884.162 68.3339  10
   1  -5 -12 796.770 70.6750  54
   1   5  12 873.351 72.9847  18
  -1   5 -13 481.967 52.4813  10
   1  -5 -13 576.692 165.294  47
   1   5  13 505.407 57.7504  22
   1   5  13 473.516 57.1780  13
   1   5  13 447.340 54.7060  18
   1   5  13 545.572 59.3786  16
  -1   5 -13 680.919 199.010  43
   1   5  13 477.717 181.083  46
   1  -5 -13 493.763 57.3308  54
  -1   5 -13 493.713 164.636   8
  -1  -5  13 479.380 56.8024  29
   1   5  13 450.431 141.577   5
  -1  -5  13 724.833 203.701   6
  -1  -5  13 382.834 175.352  50
   1  -5 -13 529.845 163.975  43
   1   5  13 496.051 55.2626  31
   1   5  14 851.537 72.0095  26
   1   5  14 723.402 212.355  46
   1   5  14 804.836 75.5233  22
   1   5  14 749.990 71.8851  16
  -1   5 -14 887.889 70.4572  10
   1   5  14 995.679 77.2003  40
   1  -5 -14 801.466 198.575  43
  -1  -5  14 749.243 219.776  50
   1   5  14 808.324 75.4934  18
  -1   5 -14 739.077 210.117  43
   1  -5 -14 813.264 74.4033  54
  -1  -5  14 783.878 222.610   6
   1   5  14 804.312 74.0737  13
  -1  -5  14 813.688 75.1199  29
   1  -5 -14 561.097 166.355  47
   1   5  14 891.496 74.2019  31
  -1   5 -14 953.168 234.839   8
  -1  -5  14 868.354 73.4196  32
   1   5  15 14531.7 502.950  13
   1  -5 -15 15236.0 510.747  54
   1  -5 -15 14353.9 896.714  47
   1  -5 -15 14731.2 945.875  43
  -1  -5  15 14949.6 1018.16  50
  -1   5 -15 14607.6 1018.60  43
   1   5  15 14131.4 501.030  26
   1   5  15 14674.4 508.141  18
  -1   5 -15 14913.0 963.497   8
  -1   5 -15 14823.1 495.035  10
  -1  -5  15 15169.5 517.367  29
   1   5  15 14494.2 513.129  22
   1   5  15 13948.8 498.950  40
  -1  -5  15 15327.5 1056.05   6
   1   5  15 13610.5 496.396  31
  -1  -5  15 14389.5 502.320  32
   1   5  15 15988.9 1046.58   9
   1   5  15 14845.0 510.283  16
  -1  -5  16 23845.8 782.747  53
  -1  -5  16 25023.5 791.512  29
  -1  -5  16 26316.9 1466.32   6
   1   5  16 23934.8 1375.40   9
  -1   5 -16 23511.8 763.537  52
  -1   5 -16 24922.2 1319.39   8
  -1   5 -16 23003.3 1358.79  43
   1   5  16 23465.6 773.087  13
  -1   5 -16 24737.8 766.605  10
   1   5  16 23322.7 774.277  40
   1   5  16 24208.9 781.078  18
   1   5  16 24338.1 783.813  16
   1   5  16 23001.6 775.004  26
  -1  -5  16 23515.7 775.937  32
   1  -5 -16 24278.2 1302.80  43
   1   5  16 21924.9 765.353  31
   1   5  16 23733.7 788.270  22
  -1  -5  16 23438.7 1370.35  50
   1  -5 -16 24680.9 782.634  54
   1   5  17 3214.21 458.259   9
   1   5  17 3114.30 164.256  16
   1   5  17 3014.24 160.996  26
   1   5  17 3090.13 169.357  22
   1  -5 -17 2922.62 159.106  54
  -1  -5  17 3158.12 168.150  29
  -1   5 -17 2991.59 438.864  43
   1   5  17 2940.67 157.557  40
   1   5  17 2702.10 147.597  31
  -1  -5  17 3054.57 464.837   6
   1   5  17 2837.30 152.427  13
  -1  -5  17 3164.48 458.018  50
   1  -5 -17 2846.55 404.401  43
  -1  -5  17 3278.12 163.497  53
  -1  -5  17 2992.69 158.065  32
  -1   5 -17 3082.23 149.703  10
  -1   5 -17 2942.03 149.243  52
  -1  -5  18 2846.55 160.477  29
   1   5  18 2666.36 143.744  13
  -1   5 -18 2753.69 141.150  10
  -1  -5  18 2786.78 152.360  32
  -1   5 -18 2811.59 144.217  52
   1  -5 -18 2157.60 351.470  43
   1   5  18 2654.65 153.556  26
   1  -5 -18 2656.06 152.068  54
  -1   5 -18 2801.49 433.556  43
  -1  -5  18 2284.10 411.406   6
   1   5  18 2887.36 154.813  40
   1   5  18 2959.82 163.894  22
   1   5  18 2867.60 156.238  16
  -1  -5  19 2013.34 124.620  32
  -1   5 -19 1925.66 110.755  10
   1  -5 -19 1869.11 122.009  54
  -1   5 -19 1853.90 112.489  52
   1   5  19 1706.07 116.942  40
   1   5  19 1747.37 120.795  26
   1   5  19 1892.51 122.930  16
   1   5  19 2012.17 132.126  22
  -1  -5  19 1949.66 129.101  29
   1   5  19 1726.14 109.626  13
   1   5  20 10615.8 399.695  16
   1   5  20 9831.85 395.525  40
  -1  -5  20 10820.1 401.551  32
   1   5  20 10922.3 413.401  22
  -1   5 -20 10962.7 388.750  52
  -1   5 -20 10467.6 377.030  10
   1  -5 -20 11235.2 403.969  54
   1   5  20 10339.4 403.751  26
  -1  -5  20 11214.1 411.614  29
  -1   5 -21 2153.30 114.148  10
   1  -5 -21 1857.48 122.846  54
  -1   5 -21 2032.96 119.575  52
  -1  -5  21 1805.54 121.635  32
   1   5  21 2226.88 130.476  16
  -1  -5  21 1870.27 128.832  29
   1   5  21 2135.18 133.865  26
   1   5  21 2056.57 129.492  40
   1   5  21 2074.71 134.393  22
  -1  -5  22 7897.93 309.827  29
   1   5  22 7308.33 294.386  16
   1   5  22 7906.42 313.249  22
  -1  -5  22 7535.17 303.919  20
   1   5  22 6532.63 292.022  40
   1  -5 -22 7521.48 298.614  54
  -1  -5  22 7154.23 296.034  32
   1   5  22 7276.30 305.561  26
  -1   5 -22 7605.48 288.575  52
   1   5  23 4012.86 196.893  22
  -1   5 -23 4210.96 183.997  52
  -1  -5  23 3783.79 187.095  32
  -1  -5  23 4042.50 194.714  20
   1  -5 -23 4170.34 192.412  54
   1   5  23 3910.74 183.728  16
   1   5  23 3663.14 186.418  40
   1   5  24 574.628 59.7771  16
  -1  -5  24 495.506 59.3064  20
   1   5  24 436.320 55.9772  40
   1  -5 -24 460.396 56.1483  54
  -1   5 -24 607.474 59.2801  52
   1   5  24 518.952 64.3925  22
  -1  -5  24 524.197 60.0152  32
   1   5  25 653.781 69.1292  22
  -1  -5  25 654.040 63.7124  32
  -1  -5  25 602.232 64.3898  20
   1  -5 -25 720.752 65.6102  54
   1   5  25 526.146 57.1587  40
  -1   5 -25 690.997 62.9766  52
   1   5  26 1863.19 109.261  22
   1  -5 -26 1650.95 99.4367  54
  -1  -5  26 1613.43 102.098  20
   1   5  26 1492.66 95.1147  40
  -1   5 -26 1704.80 97.4370  52
   1   5  27 1807.56 102.227  22
  -1  -5  27 1679.08 98.1001  20
   1  -5 -27 1751.27 97.5156  54
   1   5  27 1505.42 89.4378  40
  -1   5 -27 1805.03 95.7941  52
   1   5  28 269.336 37.5046  22
  -1  -5  28 226.576 32.9185  20
  -1   5 -28 189.171 31.3163  52
   1  -5 -28 217.406 32.4735  54
  -1   5 -29 121.587 24.1867  52
  -1  -5  29 101.568 26.3162  12
  -1  -5  29 71.0459 20.0423  20
   1  -5 -29 134.047 23.7486  54
   1  -5 -30 91.7566 18.3148  54
  -1  -5  30 62.9112 18.5269  12
   1   5  30 54.3542 16.9121  19
  -1   5 -30 60.0938 15.8829  52
  -1   6  28 95.4264 25.8177  51
  -1  -6 -28 43.0752 15.7539  54
  -1   6  28 57.3123 20.9133  19
   1   6 -28 58.8240 16.8464  52
  -1   6  27 520.505 49.9349  19
  -1  -6 -27 568.868 45.1990  54
   1   6 -27 570.640 44.2183  52
  -1   6  27 506.598 48.1111  51
   1  -6  27 508.581 45.4302  32
   1  -6  26 252.768 37.7779  32
  -1   6  26 138.322 31.6722  40
   1   6 -26 254.168 33.9585  52
  -1  -6 -26 252.631 36.2166  54
  -1   6  26 220.539 37.7498  19
  -1   6  26 203.541 36.2239  51
  -1   6  25 878.065 72.2974  51
  -1   6  25 925.619 75.6042  19
   1   6 -25 948.488 66.0713  52
  -1  -6 -25 878.987 67.3703  54
   1  -6  25 846.263 59.9069  20
  -1   6  25 802.238 70.3595  40
   1  -6  25 982.035 72.4932  32
   1  -6  24 2304.52 127.793  32
   1  -6  24 2439.93 118.025  20
  -1   6  24 2215.90 130.801  40
   1   6 -24 2399.94 120.921  52
  -1  -6 -24 2475.86 127.490  54
  -1   6  24 2364.87 133.500  19
  -1   6  24 2540.87 135.365  51
   1  -6  23 605.396 58.1758  20
   1   6 -23 648.103 58.7499  52
   1  -6  23 622.238 64.2747  32
  -1   6  23 638.475 68.4897  40
   1  -6  23 637.354 63.8003  29
  -1  -6 -23 698.509 67.1855  54
  -1  -6 -22 722.553 69.7945  54
   1   6 -22 760.609 68.1034  52
   1  -6  22 676.659 63.8544  20
  -1   6  22 666.308 73.6636  40
   1  -6  22 773.956 73.0911  32
   1  -6  22 722.343 70.5451  29
   1  -6  21 2069.17 127.321  32
   1  -6  21 2015.79 119.591  20
   1  -6  21 2085.32 128.477  29
  -1   6  21 2203.72 138.102  40
  -1  -6 -21 2162.37 129.410  54
   1   6 -21 2436.93 126.690  52
  -1   6  21 2113.23 118.426  16
   1  -6  20 379.593 56.0809  29
  -1   6  20 268.195 42.8768  16
   1   6 -20 317.691 48.3126  52
  -1   6  20 357.019 57.4987  22
  -1   6  20 288.363 53.7169  40
   1  -6  20 369.498 47.6134  38
   1  -6  20 401.163 57.0673  32
  -1  -6 -20 353.742 54.6421  54
  -1   6  19 811.858 83.3532  40
   1  -6  19 768.810 76.9640  32
  -1   6  19 750.624 70.7669  16
   1  -6  19 793.947 81.4883  29
  -1  -6 -19 779.723 77.6643  54
   1  -6  19 705.762 66.6936  38
  -1   6  19 811.825 81.3933  22
   1   6 -19 945.584 77.2449  52
  -1   6  19 776.169 71.3715  13
   1  -6  18 3353.87 186.128  29
  -1   6  18 3691.99 196.350  40
   1   6 -18 4087.61 173.727  10
  -1   6  18 4001.48 182.148  13
  -1  -6 -18 3587.28 189.722  54
   1  -6  18 3687.03 179.157  38
  -1   6  18 4283.78 191.614  16
   1  -6  18 3884.48 194.256  32
  -1   6  18 4117.03 200.684  22
   1   6 -17 1625.79 97.4911  10
   1  -6  17 1456.47 100.463  38
   1  -6  17 1431.41 107.173  29
  -1  -6 -17 1412.31 107.754  54
  -1   6  17 1564.08 112.553  22
  -1   6  17 1606.51 115.585  40
  -1   6  17 1448.07 102.827  16
  -1   6  17 1517.27 101.432  13
   1  -6  17 1465.24 109.024  32
  -1   6  16 9204.99 351.336  16
  -1  -6 -16 8821.54 356.235  54
   1  -6  16 8806.90 355.282  32
   1   6 -16 9450.28 337.196  10
  -1   6  16 9475.39 364.283  40
  -1   6  16 9607.94 363.930  22
   1  -6  16 8542.43 339.412  38
  -1   6  16 9481.23 349.276  13
  -1   6  15 4667.30 205.318  13
  -1  -6 -15 4199.99 507.621  44
  -1   6  15 4844.26 218.006  22
   1  -6  15 4034.19 194.721  38
  -1  -6 -15 3802.07 481.138  47
   1  -6  15 4035.17 199.625  42
   1  -6  15 3832.98 519.458   6
  -1   6  15 4514.85 214.608  40
   1   6 -15 4250.51 532.750  43
   1   6 -15 4767.09 196.928  10
  -1   6  15 4662.51 208.305  16
  -1  -6 -15 4155.79 207.928  54
  -1  -6 -14 498.711 55.0648  39
   1  -6  14 527.384 63.4688  37
   1  -6  14 581.578 65.3298  24
  -1   6  14 653.209 198.076   9
  -1  -6 -14 535.856 190.174  44
   1  -6  14 433.971 177.024   6
   1   6 -14 787.613 240.875  43
   1  -6  14 499.674 61.2485  42
  -1   6  14 764.676 76.2693  40
  -1  -6 -14 588.896 195.660  47
   1   6 -14 756.840 65.0717  10
  -1   6  14 605.172 65.8589  13
   1  -6  14 504.758 59.1313  38
  -1   6  14 741.442 72.7689  16
  -1  -6 -14 582.185 68.7637  54
  -1   6  14 682.619 71.0473  22
   1  -6  13 759.752 224.663   6
   1  -6  13 885.538 77.2240  42
  -1   6  13 904.769 78.7895  13
  -1   6  13 938.563 83.5804  22
  -1   6  13 939.473 241.514   9
  -1  -6 -13 946.631 235.286  47
  -1  -6 -13 922.449 84.8725  54
  -1  -6 -13 754.566 220.841  44
   1  -6  13 913.267 75.6405  38
   1   6 -13 858.011 230.496  43
  -1   6  13 926.299 82.1388  40
   1   6 -13 982.008 75.6196  10
  -1  -6 -13 974.873 74.6643  39
  -1   6  13 987.888 82.4534  16
   1  -6  13 820.306 77.5666  37
   1  -6  13 954.790 81.6646  24
   1  -6  12 1279.27 93.1464  42
  -1   6  12 1336.21 95.7257  16
   1   6 -12 1359.56 290.302  43
  -1   6  12 1459.08 98.7456  13
   1   6 -12 1315.44 88.5648  10
  -1   6  12 1121.24 257.094   9
   1   6 -12 1031.32 250.455  46
  -1  -6 -12 1375.79 100.562  54
  -1  -6 -12 1170.34 254.576  47
  -1  -6 -12 1289.54 87.3628  39
  -1   6  12 1394.45 100.342  40
  -1  -6 -12 1899.63 325.154  44
   1  -6  12 1072.80 248.857   6
   1  -6  12 1005.15 231.517   1
   1  -6  12 1377.34 98.0769  24
  -1   6  12 1410.90 100.345  22
   1  -6  12 1274.74 95.4341  37
  -1   6  11 854.897 75.8574  13
   1  -6  11 965.158 78.7017  24
  -1  -6 -11 1138.65 250.405  44
  -1  -6 -11 995.188 246.763  47
   1   6 -11 891.921 227.540   8
  -1   6  11 857.213 75.8532  22
  -1  -6 -11 915.564 72.1989  39
   1  -6  11 802.879 224.046   6
  -1   6  11 890.874 78.5705  19
   1  -6  11 659.372 187.839   1
  -1   6  11 889.879 245.822  46
  -1   6  11 972.525 80.8730  40
  -1  -6 -11 960.152 207.634  45
   1   6 -11 773.195 207.110  46
  -1  -6 -11 1016.52 83.1596  54
   1  -6  11 990.277 81.4649  37
  -1   6  11 764.978 219.434   9
  -1   6  11 886.475 76.3203  16
  -1   6  10 2944.66 151.774  16
   1   6 -10 3605.67 423.742   8
   1  -6  10 2963.78 151.524  24
  -1  -6 -10 3037.65 415.696  47
  -1   6  10 2931.95 152.948  22
  -1  -6 -10 2931.79 155.016  54
  -1   6  10 2980.32 417.409  46
  -1   6  10 2992.96 152.966  13
  -1   6  10 3034.67 154.762  19
  -1  -6 -10 2901.70 364.499  45
   1  -6  10 2419.73 350.778   1
  -1  -6 -10 3014.89 391.164  44
   1  -6  10 3169.75 406.051   6
  -1  -6 -10 2840.56 143.459  39
   1  -6  10 3112.96 155.204  37
  -1   6  10 3040.33 155.529  40
   1   6 -10 2930.29 398.520  46
  -1   6  10 2801.61 394.719   9
   1  -6  10 2909.64 156.487  28
  -1   6   9 873.458 212.309   9
   1   6  -9 900.164 214.516   8
   1  -6   9 1094.27 83.4684  24
   1  -6   9 1064.95 232.237   1
  -1   6   9 1217.52 89.0863  19
  -1   6   9 1151.31 85.5277  16
  -1   6   9 1257.69 88.8431  22
  -1   6   9 1227.20 88.8393  13
  -1   6   9 859.058 225.953  46
  -1   6   9 1202.64 90.1646  40
  -1  -6  -9 1250.40 248.179  44
  -1  -6  -9 1120.13 86.5904  54
   1  -6   9 1044.52 228.346   6
   1   6  -9 989.304 239.548  46
   1  -6   9 1103.34 84.3116  37
  -1  -6  -9 1188.31 81.8320  39
  -1  -6  -9 1050.14 247.681  47
   1  -6   9 1156.88 83.7316  54
   1   6  -9 1161.42 82.5620  35
   1  -6   9 1152.96 89.8612  28
  -1   6   8 4367.18 488.288  46
  -1   6   8 4379.54 195.930  16
  -1  -6  -8 4248.20 442.874  44
   1  -6   8 4540.14 203.766  28
   1  -6   8 4359.57 196.511  37
   1  -6   8 4658.74 195.585  54
   1  -6   8 4650.99 464.189   6
  -1  -6  -8 4408.70 488.216  47
  -1  -6  -8 4586.75 201.754  54
  -1  -6  -8 4510.85 191.390  39
   1   6  -8 4314.62 487.398  46
   1  -6   8 4426.83 194.676  24
   1  -6   8 4432.72 462.833   1
  -1   6   8 4416.68 197.628  13
   1   6  -8 4427.17 193.363  35
  -1   6   8 4506.64 472.073   9
  -1   6   8 4201.29 195.420  19
   1   6  -7 635.957 194.812  46
  -1  -6  -7 594.400 61.0865  54
   1  -6   7 642.551 64.1005  28
  -1  -6  -7 594.863 163.379  44
  -1   6   7 694.238 65.6268  13
   1  -6   7 753.684 190.671   1
   1  -6   7 627.492 60.0827  24
  -1   6   7 719.721 64.4226  19
  -1   6   7 810.035 68.5914  16
   1  -6   7 633.248 61.9289  37
   1  -6   7 556.895 157.249  47
   1   6  -7 716.814 63.4477  35
  -1   6   7 937.604 211.558  46
  -1  -6  -7 613.608 183.716  47
  -1   6   7 688.378 191.574   9
   1  -6   7 684.542 62.4719  54
  -1  -6  -6 2167.36 331.820  47
   1   6  -6 2040.19 332.394  46
   1  -6   6 2031.81 301.775  47
  -1  -6  -6 2169.82 319.802   1
   1  -6   6 2372.71 330.737   1
   1  -6   6 2317.16 129.878  28
  -1   6   6 2430.52 129.243  13
  -1   6   6 2475.81 129.143  16
  -1   6   6 2874.85 375.466  46
  -1   6   6 2738.41 346.181   9
  -1  -6  -5 14272.9 889.758   1
  -1  -6  -5 14075.8 910.018  47
  -1   6   5 14985.3 931.234  46
   1  -6   5 13787.2 863.650   1
   1  -6   5 13474.0 858.052  47
  -1   6   5 15321.2 871.013   9
   1   6  -5 15112.4 946.758  46
  -1   6   4 14056.8 793.961   9
   1   6  -4 11936.8 834.296  46
  -1  -6  -4 12694.9 813.546   1
   1  -6   4 11295.8 782.369  47
  -1   6   4 13180.1 847.024  46
   1  -6   4 12133.3 792.654   1
  -1  -6  -4 12309.3 831.150  47
   1  -6   3 2288.35 323.418  47
  -1  -6  -3 2209.63 316.596   1
  -1   6   3 2506.21 341.320  46
  -1  -6  -3 2312.77 300.501   4
   1  -6   3 2781.36 351.261   1
  -1   6   3 2739.58 314.016   9
   1   6  -3 2986.41 385.929  46
  -1  -6  -3 2519.49 350.044  47
   1   6  -2 6493.00 578.501  46
  -1  -6  -2 6732.08 555.013   1
  -1   6   2 6113.93 543.046  46
   1  -6   2 6772.45 554.395   1
  -1  -6  -2 6673.48 518.373   4
   1  -6   2 6727.32 572.225  47
  -1   6   2 6769.46 493.739   9
  -1  -6  -2 6480.76 569.201  47
   1  -6   1 1015.39 198.042   1
  -1  -6  -1 775.923 177.336   4
  -1  -6  -1 642.274 168.906   1
   1   6  -1 771.592 202.575  46
  -1  -6  -1 795.419 203.095  47
   1  -6   1 887.312 210.588  47
  -1   6   1 859.552 193.146  46
   1  -6   0 36310.6 1581.29   4
   1  -6   0 36266.2 1622.54  47
  -1   6   0 37230.4 1614.97  46
  -1  -6   0 35475.3 1503.76   4
  -1  -6   0 36826.8 1635.88  47
   1   6   0 35293.1 1646.49  46
   1  -6   0 37027.9 1615.92   1
  -1  -6   0 36790.3 1582.40   1
  -1  -6   1 799.084 172.774   4
  -1  -6   1 838.433 188.116   1
  -1  -6   1 918.258 206.151  47
   1   6   1 849.185 211.094  46
  -1   6  -1 976.455 209.701  46
   1  -6  -1 984.124 215.019  47
   1  -6  -1 1244.88 240.560   1
   1  -6  -1 1093.79 211.943   4
   1  -6  -2 6222.91 533.092   4
  -1  -6   2 5637.35 460.984   4
  -1   6  -2 6539.01 536.848  46
   1  -6  -2 7425.90 591.353  47
  -1  -6   2 6017.87 536.292  47
   1   6   2 7272.11 607.487  46
   1  -6  -2 6863.40 562.427   1
  -1  -6   2 5768.78 498.914   1
   1  -6  -3 2472.76 342.912   1
  -1   6  -3 2365.35 316.226  46
   1   6   3 2449.30 352.494  46
   1  -6  -3 2858.21 363.999  47
  -1  -6   3 2255.47 326.673  45
  -1  -6   3 2536.81 317.291   1
   1  -6  -3 3250.76 375.072   4
  -1  -6   3 2865.61 356.344  47
  -1  -6   3 2499.51 288.092   4
  -1   6  -4 12226.5 780.412  46
  -1  -6   4 12571.0 775.680   1
   1   6   4 12337.4 856.775  46
   1  -6  -4 14102.4 875.607  47
  -1  -6   4 14086.2 893.676  45
  -1  -6   4 13073.5 820.593  47
   1  -6  -4 14558.7 878.896   1
   1  -6  -4 14108.8 857.222   4
  -1  -6   5 15293.2 940.797  45
   1  -6  -5 15452.3 912.496   4
   1  -6  -5 15681.9 934.865   1
   1   6   5 14739.6 943.240  46
   1  -6  -5 15199.1 927.063  47
  -1   6  -5 13308.5 822.921  46
  -1  -6   5 14321.6 854.908  47
  -1  -6   5 13573.2 816.346   1
   1  -6  -6 2464.07 343.530   1
  -1  -6   6 2302.77 306.303  47
  -1   6  -6 2007.10 289.160  46
   1   6   6 2358.25 127.214  31
  -1   6  -6 2416.24 355.243   8
   1  -6  -6 2247.35 324.400  47
   1   6   6 2363.69 124.848  16
   1   6   6 2367.72 124.499  15
   1   6   6 2397.32 128.538  13
  -1  -6   6 2192.31 291.558   1
   1  -6  -6 2578.73 350.798   4
   1   6   6 2159.87 340.242  46
  -1  -6   6 2942.08 382.256  45
   1   6   7 629.265 60.4592  31
  -1  -6   7 737.913 64.7914  54
   1   6   7 549.812 188.590  46
  -1  -6   7 677.731 190.029  45
  -1  -6   7 682.841 170.589   1
   1  -6  -7 704.482 63.2127  54
   1  -6  -7 721.487 191.038   1
   1   6   7 566.803 58.4079  35
   1  -6  -7 800.092 209.968  47
   1   6   7 622.342 60.8567  16
   1   6   7 689.011 65.7208  13
  -1   6  -7 898.792 228.791   8
   1  -6  -7 796.707 202.173   4
   1   6   7 577.364 57.9212  15
   1   6   8 4186.57 189.663  35
   1   6   8 4195.36 187.023  22
   1   6   8 4740.74 513.123  46
  -1  -6   8 4328.39 192.737  54
   1   6   8 4522.70 196.249  31
  -1   6  -8 4373.74 190.880  10
   1   6   8 4282.44 190.515  15
  -1  -6   8 4459.92 478.293  45
   1  -6  -8 4669.31 488.979   4
   1   6   8 4420.18 433.583   5
   1  -6  -8 4103.84 462.447  47
   1  -6  -8 4752.62 493.306   1
   1   6   8 4358.98 193.393  16
   1  -6  -8 4261.65 192.860  54
  -1   6  -8 4581.31 503.714   8
   1   6   8 4637.82 200.192  13
   1   6   9 1054.95 79.7233  22
   1  -6  -9 1164.28 247.201  47
   1   6   9 1099.95 83.2734  31
   1   6   9 1161.92 83.5647  15
   1   6   9 1258.46 265.762  46
   1   6   9 1286.68 89.0571  16
   1   6   9 1271.49 91.1168  13
   1   6   9 974.529 77.5850  35
  -1  -6   9 1170.77 85.4336  54
   1   6   9 1068.77 215.202   5
   1  -6  -9 1400.71 270.286   1
   1  -6  -9 1147.80 84.9370  54
  -1  -6   9 1150.34 240.440  45
  -1   6  -9 1194.70 84.5964  10
  -1   6  -9 1542.35 293.109   8
  -1   6 -10 3018.48 148.140  10
   1   6  10 2740.75 145.540  22
   1   6  10 2546.30 329.886   5
   1   6  10 2583.88 388.716  46
  -1  -6  10 2737.49 142.116  24
   1   6  10 2581.50 141.918  15
   1  -6 -10 3053.60 406.234   1
   1   6  10 3165.64 156.727  13
  -1  -6  10 3136.03 154.019  54
   1   6  10 3092.05 153.085  16
   1  -6 -10 3401.91 424.713  47
   1  -6 -10 3034.26 152.788  54
  -1   6 -10 3001.16 411.742   8
  -1  -6  10 2934.32 381.759  45
   1   6  10 3001.99 151.469  31
   1   6  11 835.381 72.6069  15
  -1  -6  11 875.877 230.264  50
  -1   6 -11 1064.67 80.2611  10
  -1  -6  11 908.088 215.119  45
   1  -6 -11 1068.26 241.730  47
  -1  -6  11 777.002 69.5209  24
   1   6  11 1048.04 83.6211  16
   1   6  11 902.141 231.567  46
   1  -6 -11 759.677 211.251   1
   1   6  11 1006.21 84.0796  13
   1  -6 -11 955.735 78.8905  54
   1   6  11 947.546 79.1235  31
   1   6  11 955.227 78.6620  22
  -1   6 -11 926.724 234.206   8
   1   6  12 1365.07 96.3475  31
  -1   6 -12 1331.79 92.9409  10
   1   6  12 1233.38 88.6926  15
  -1   6 -12 1141.88 270.809   8
   1   6  12 1318.89 95.8343  22
   1   6  12 978.298 251.418   9
   1   6  12 1194.83 261.400  46
   1   6  12 1331.45 97.7304  16
   1   6  12 1432.35 101.238  13
   1  -6 -12 1459.38 100.769  54
   1  -6 -12 1372.48 272.651  47
  -1  -6  12 1277.60 279.184  50
   1  -6 -13 937.461 82.4132  54
   1  -6 -13 723.087 202.366  47
  -1  -6  13 1047.32 88.8045  29
   1   6  13 794.004 232.985  46
   1   6  13 885.569 78.9003  16
  -1  -6  13 890.418 244.153  50
  -1   6 -13 999.756 79.8851  10
   1   6  13 889.503 72.2746  15
   1  -6 -13 843.034 214.595  43
  -1   6 -13 682.419 209.515   8
  -1   6 -13 879.605 68.8499  36
   1   6  13 1004.03 85.0200  13
   1   6  13 832.946 76.8509  31
   1   6  13 754.630 214.788   9
   1   6  13 842.235 77.7132  22
   1   6  14 261.630 154.692   9
  -1  -6  14 635.763 217.868  50
   1   6  14 599.221 68.2355  13
   1   6  14 576.084 65.5783  22
   1   6  14 778.615 221.580  46
   1   6  14 554.660 61.9701  31
  -1   6 -14 276.988 165.562   8
  -1   6 -14 615.034 63.0678  10
   1  -6 -14 1047.92 249.794  47
   1  -6 -14 588.795 66.2979  54
   1   6  14 572.246 66.6349  16
   1  -6 -14 726.076 206.332  43
  -1  -6  14 605.566 70.2721  29
  -1   6 -15 4726.70 540.274   8
  -1  -6  15 4678.92 216.748  29
   1  -6 -15 4583.25 514.526  47
   1   6  15 4478.99 207.050  13
   1  -6 -15 4282.70 205.582  54
   1  -6 -15 4110.81 485.765  43
   1   6  15 4258.17 201.064  31
   1   6  15 4257.91 208.359  22
  -1   6 -15 4422.68 196.850  10
   1   6  15 4612.79 211.711  16
  -1   6 -15 4179.95 189.798  52
  -1  -6  15 4253.44 530.614  50
  -1  -6  16 9929.67 364.445  53
   1   6  16 8708.80 345.441  31
   1   6  16 8824.09 358.579  22
   1   6  16 9222.48 359.506  16
  -1  -6  16 9491.04 364.664  29
  -1   6 -16 9103.85 341.971  10
  -1  -6  16 9173.69 348.972  32
  -1   6 -16 9119.35 339.727  52
   1   6  16 9044.72 352.222  13
   1  -6 -16 10040.7 363.156  54
   1   6  17 1381.95 106.417  22
  -1   6 -17 1466.08 97.9010  10
   1   6  17 1467.03 103.649  13
   1   6  17 1384.34 97.8045  31
  -1  -6  17 1708.88 112.581  53
   1   6  17 1319.95 96.6611  40
  -1   6 -17 1596.32 100.428  52
   1   6  17 1368.81 106.045  16
   1  -6 -17 1500.74 108.486  54
  -1  -6  17 1563.88 105.039  32
  -1  -6  17 1583.42 113.538  29
   1   6  18 3413.00 189.172  22
   1   6  18 3843.72 183.900  40
   1   6  18 3926.37 183.609  13
  -1  -6  18 3752.36 183.304  32
  -1  -6  18 3815.08 187.643  53
  -1   6 -18 3511.06 170.881  10
   1   6  18 3713.53 189.346  16
  -1  -6  18 4136.29 198.788  29
   1  -6 -18 3925.67 190.713  54
  -1   6 -18 3853.12 175.501  52
   1   6  18 3574.62 174.105  31
  -1  -6  19 934.266 85.4617  29
   1   6  19 759.955 75.5924  16
   1   6  19 721.540 76.8720  22
  -1   6 -19 867.342 72.7058  52
  -1   6 -19 652.273 63.3564  10
   1   6  19 850.540 75.4522  40
   1  -6 -19 784.508 75.7366  54
  -1  -6  19 827.108 74.0427  32
   1   6  19 649.816 65.4847  13
  -1   6 -20 327.826 47.0065  52
   1   6  20 397.424 57.0994  16
  -1  -6  20 314.358 54.0781  29
  -1   6 -20 305.909 44.9027  10
   1   6  20 278.095 41.9420  13
   1   6  20 348.118 55.8949  22
   1   6  20 283.417 44.9404  40
  -1  -6  20 380.062 51.7486  32
   1  -6 -20 346.236 50.8106  54
  -1   6 -21 1974.43 108.751  10
  -1  -6  21 2230.66 125.441  32
  -1   6 -21 2047.30 116.038  52
   1  -6 -21 2325.75 130.838  54
   1   6  21 2087.35 132.381  22
   1   6  21 1787.08 115.063  40
   1   6  21 2027.47 124.096  16
  -1  -6  21 2338.34 137.259  29
   1   6  22 654.462 64.1923  40
  -1  -6  22 762.842 67.9302  32
   1   6  22 737.076 69.8930  16
  -1  -6  22 779.363 74.6098  20
   1  -6 -22 649.295 65.9127  54
   1   6  22 779.484 77.9014  22
  -1   6 -22 703.886 62.6535  52
  -1  -6  23 648.509 65.8337  20
   1   6  23 650.188 68.6650  22
   1  -6 -23 733.480 67.5561  54
   1   6  23 631.940 62.2970  16
  -1   6 -23 723.079 61.4884  52
  -1   6 -24 2404.99 119.726  52
   1   6  24 2313.33 130.197  22
  -1  -6  24 2526.11 130.745  20
   1   6  24 2280.72 119.611  16
   1  -6 -24 2483.58 127.296  54
   1   6  25 957.836 73.9096  22
  -1   6 -25 936.062 65.6783  52
   1  -6 -25 917.793 69.5935  54
  -1  -6  25 903.590 68.9472  20
  -1   6 -26 233.193 32.3374  52
   1  -6 -26 247.615 33.9936  54
  -1  -6  26 225.311 33.2963  20
   1   6  26 222.126 36.1864  22
   1   6  26 175.168 32.2688  19
  -1   6 -27 554.122 43.0473  52
  -1  -6  27 499.720 44.4584  20
   1   6  27 497.297 45.2266  19
   1  -6 -27 507.381 43.6536  54
  -1  -6  28 42.6665 14.4004  20
  -1   6 -28 57.4273 17.6341  52
   1   6  28 43.6872 19.0736  51
   1   6  28 31.4037 15.3157  19
   1  -6 -28 38.8460 15.3644  54
  -1   7  26 1858.67 92.0827  51
  -1   7  26 1874.36 91.7982  19
  -1  -7 -26 2061.78 88.9398  54
   1   7 -26 2002.93 86.5854  52
  -1   7  25 1273.81 77.9259  19
   1   7 -25 1423.41 72.2741  52
  -1   7  25 1392.23 80.3943  51
  -1  -7 -25 1300.63 73.6386  54
  -1  -7 -24 3876.28 159.328  54
  -1   7  24 3764.23 166.088  19
  -1   7  24 4007.27 168.256  51
   1  -7  24 3569.36 155.915  32
   1   7 -24 3969.18 154.755  52
   1   7 -23 2077.66 103.496  52
   1  -7  23 2122.94 111.352  29
   1  -7  23 2011.08 98.6774  20
  -1  -7 -23 2340.02 114.462  54
  -1   7  23 2000.13 113.725  51
  -1   7  23 1989.43 114.159  19
   1  -7  23 2151.52 110.904  32
   1  -7  22 3238.25 150.922  29
   1  -7  22 3030.18 145.920  32
   1  -7  22 3064.71 137.517  20
   1   7 -22 3128.12 140.760  52
  -1  -7 -22 3328.20 152.114  54
  -1   7  22 2983.62 153.451  19
  -1   7  22 3099.98 153.892  51
  -1   7  21 639.458 66.1929  51
   1  -7  21 446.219 52.6188  32
   1  -7  21 472.521 49.3674  20
   1   7 -21 615.346 58.0880  52
  -1   7  21 639.210 65.6260  19
   1  -7  21 531.202 58.8724  29
  -1  -7 -21 506.099 56.0540  54
   1  -7  20 593.696 64.5035  29
  -1   7  20 497.359 53.6791  16
   1  -7  20 524.738 57.5984  32
   1  -7  20 508.180 54.8299  20
  -1   7  20 503.132 60.9245  19
  -1   7  20 596.074 66.0889  51
   1   7 -20 556.275 55.9816  52
  -1  -7 -20 557.174 61.8545  54
   1   7 -19 2039.75 106.403  10
   1   7 -19 2122.89 117.597  52
  -1  -7 -19 2176.70 128.375  54
  -1   7  19 2129.54 130.485  19
  -1   7  19 2060.77 128.384  51
  -1   7  19 2066.75 119.823  16
   1  -7  19 2162.56 128.610  29
  -1   7  19 2068.16 116.679  13
   1  -7  19 2177.32 124.947  32
  -1   7  18 51.0623 25.1275  13
  -1  -7 -18 155.191 45.0125  54
  -1   7  18 65.8816 33.7673  19
   1   7 -18 130.756 31.7723  10
   1  -7  18 94.2558 36.1718  32
  -1   7  18 76.6979 32.7134  16
   1  -7  18 104.147 40.1557  29
   1   7 -18 91.9877 33.8818  52
  -1  -7 -17 1549.39 113.192  54
   1  -7  17 1674.83 117.107  29
  -1   7  17 1904.45 122.854  19
  -1   7  17 1909.34 116.697  16
   1   7 -17 1823.27 103.672  10
  -1   7  17 1735.95 110.244  13
   1  -7  17 1598.33 111.275  32
   1  -7  16 5010.44 230.002  32
   1   7 -16 5639.72 221.564  10
  -1   7  16 5255.61 237.081  19
  -1  -7 -16 4726.63 232.834  54
   1  -7  16 4892.39 233.275  29
  -1   7  16 5475.55 234.228  16
  -1   7  16 5586.74 232.535  13
  -1   7  15 1244.97 94.9614  13
   1  -7  15 1127.10 92.2945  32
   1   7 -15 1130.31 83.6903  10
  -1   7  15 1257.48 98.9445  19
  -1   7  15 1225.65 94.9461  16
  -1  -7 -15 964.510 91.1265  54
  -1   7  14 371.832 54.2454  13
  -1  -7 -14 319.046 55.4322  54
   1   7 -14 408.803 51.7568  10
  -1   7  14 391.067 56.7185  19
  -1   7  14 384.499 55.5153  16
  -1  -7 -13 457.111 61.5714  54
  -1   7  13 508.386 62.4455  13
   1   7 -13 465.388 54.2393  10
   1  -7  13 449.304 59.4985  37
  -1   7  13 563.535 67.8774  19
  -1   7  13 506.734 60.8294  16
   1  -7  13 444.572 56.9565  24
   1   7 -12 1762.39 108.962  10
  -1   7  12 1883.41 120.526  13
  -1   7  12 1841.61 119.983  19
  -1  -7 -12 1789.39 121.539  54
   1  -7  12 1697.19 113.737  24
  -1   7  12 1821.95 118.614  16
   1  -7  12 1691.37 113.713  37
  -1   7  11 497.771 60.7881  19
   1  -7  11 507.076 60.2419  24
  -1  -7 -11 507.521 64.1851  54
   1   7 -11 466.498 56.0657  10
   1  -7  11 425.628 56.2630  37
  -1   7  11 445.556 57.5574  16
  -1   7  11 546.000 64.6454  13
  -1   7  10 1907.69 336.061   9
  -1   7  10 2067.71 126.606  13
   1   7 -10 1650.42 315.546   8
   1   7 -10 2224.16 368.238  46
  -1   7  10 1822.83 351.939  46
  -1  -7 -10 1855.56 321.234  45
   1  -7  10 2050.63 123.420  24
  -1   7  10 2107.18 126.266  16
   1  -7  10 1350.54 280.056   1
  -1  -7 -10 2019.02 128.207  54
   1  -7  10 1723.24 115.930  37
  -1   7  10 2011.94 124.436  19
  -1  -7 -10 1741.89 328.320  47
   1  -7   9 126.954 33.8550  37
   1   7  -9 211.343 130.447   8
   1  -7   9-50.2969 136.401   1
  -1  -7  -9 80.4494 84.2730  47
  -1   7   9 149.510 38.1108  13
   1   7  -9 370.149 174.844  46
   1  -7   9 108.448 33.7714  28
   1  -7   9 129.424 35.7578  24
  -1   7   9 99.2099 120.056  46
  -1   7   9 50.8784 106.886   9
  -1   7   9 138.966 35.8568  19
  -1  -7  -9 216.203 110.167  45
  -1   7   9 145.040 36.7062  16
  -1  -7  -9 96.4706 32.7901  54
   1  -7   8 1043.35 254.320   1
   1   7  -8 1532.31 299.094   8
  -1  -7  -8 1465.33 288.339  45
   1  -7   8 1345.38 97.9884  24
   1  -7   8 1312.28 94.4552  54
  -1   7   8 1416.83 99.8275  19
   1   7  -8 1226.24 268.894  46
  -1  -7  -8 1388.29 102.372  54
  -1   7   8 1469.04 102.695  16
   1  -7   8 1222.28 93.6522  37
  -1   7   8 1561.76 105.925  13
  -1   7   8 1492.75 289.924   9
   1  -7   8 1208.70 99.7263  28
  -1   7   8 1241.15 274.430  46
  -1  -7  -8 1315.59 277.352  47
  -1   7   7 3215.21 160.975  13
  -1   7   7 3033.23 157.704  19
   1  -7   7 2769.26 150.324  24
  -1  -7  -7 2859.57 419.869  47
   1  -7   7 2988.79 153.337  54
   1   7  -7 2819.23 416.222  46
  -1  -7  -7 2873.05 401.258  45
   1   7  -7 2877.08 152.716  35
  -1   7   7 2678.30 386.486   9
  -1   7   7 2986.27 430.535  46
   1  -7   7 2725.15 390.007   1
  -1   7   7 3241.68 160.760  16
   1  -7   7 2758.44 150.801  37
  -1  -7  -7 2844.19 156.325  54
   1  -7   7 3072.72 163.236  28
  -1   7   6 1316.28 96.3674  19
  -1   7   6 1453.02 99.8262  13
  -1   7   6 1387.23 99.3138  16
   1  -7   6 1333.77 100.529  28
  -1  -7  -6 1269.42 257.997  45
   1  -7   6 1420.44 96.9188  54
   1   7  -6 1371.92 96.7364  35
   1   7  -6 1193.05 271.588  46
   1  -7   6 1312.02 93.7023  24
  -1  -7  -6 1460.90 104.030  54
  -1   7   6 909.324 239.440  46
   1  -7   6 1384.66 274.955   1
  -1  -7  -6 1415.96 303.745  47
   1  -7   6 1168.42 257.443  47
   1  -7   6 1460.27 99.1477  37
   1   7  -5 491.736 176.541  46
  -1   7   5 592.070 63.9995  16
   1  -7   5 346.107 148.250   1
   1  -7   5 573.102 60.8965  54
  -1  -7  -5 663.192 194.471  45
  -1   7   5 613.002 64.7341  13
   1  -7   5 452.717 166.041  47
  -1   7   5 605.045 62.2784  19
  -1   7   5 628.014 206.489  46
   1   7  -5 505.205 59.9418  35
  -1  -7  -5 592.568 65.2428  54
   1  -7   5 575.459 65.8153  28
  -1  -7  -5 498.693 157.746   1
  -1  -7  -5 344.753 146.302  47
   1   7  -4 310.846 153.787  46
  -1   7   4 782.904 71.6992  19
   1  -7   4 772.299 72.1623  28
  -1  -7  -4 775.392 203.077   1
  -1  -7  -4 690.196 212.563  45
   1  -7   4 645.062 65.4881  54
  -1   7   4 698.695 67.4162  13
  -1  -7  -4 602.881 209.449  47
  -1  -7  -4 696.317 70.7784  54
  -1   7   4 632.065 203.383  46
   1  -7   4 605.861 187.731  47
  -1   7   4 775.978 71.7337  16
   1  -7   4 784.756 208.820   1
   1   7  -4 703.152 69.2024  35
  -1  -7  -3 254.252 43.7403  54
   1  -7   3 134.576 90.5595  47
  -1   7   3 128.672 118.506  46
  -1   7   3 209.968 41.5910  13
   1   7  -3 173.019 128.431  46
  -1  -7  -3 398.321 181.298  45
   1  -7   3 186.637 87.9103   4
   1  -7   3 268.914 43.3046  54
  -1   7   3 190.914 39.6802  19
   1  -7   3 207.838 111.731   1
  -1  -7  -3 285.692 138.780   1
   1   7  -3 211.189 41.0580  35
  -1   7   3 215.098 44.5770  16
  -1  -7  -3 270.810 143.154  47
   1  -7   3 260.831 44.0703  28
   1  -7   2 21209.3 694.599  54
   1  -7   2 20152.4 1209.85  47
  -1   7   2 21975.5 699.985  13
  -1  -7  -2 20314.3 1224.78  47
   1  -7   2 19580.3 1130.44   4
  -1   7   2 19831.3 1185.06  46
  -1  -7  -2 21604.9 1260.55  45
  -1  -7  -2 21138.5 702.903  54
   1  -7   2 20480.3 1180.60   1
  -1   7   2 21304.2 700.547  19
   1   7  -2 20859.2 683.997  13
   1  -7   2 21001.2 702.413  28
  -1   7   2 21795.3 701.242  16
   1   7  -2 21949.4 703.834  35
  -1  -7  -2 18978.5 1136.74   1
   1   7  -2 19110.7 1207.61  46
   1  -7   1 393.056 138.512  47
   1   7  -1 691.994 62.5939  16
   1  -7   1 593.739 61.9522  54
  -1   7   1 585.156 193.180  46
  -1   7   1 737.054 66.6030  13
   1   7  -1 636.807 203.394  46
   1  -7   1 659.290 201.045   1
  -1  -7  -1 405.594 138.047   4
  -1  -7  -1 517.897 60.8726  54
  -1   7   1 681.501 66.6553  19
  -1  -7  -1 390.070 148.392   1
   1   7  -1 709.828 68.5434  35
  -1  -7  -1 518.735 196.822  47
  -1   7   1 750.898 69.8583  16
  -1  -7  -1 503.171 188.951  45
   1   7  -1 615.596 58.9255  13
   1  -7   1 484.136 58.2184  28
   1  -7   1 612.005 191.005   4
   1  -7   0 212.079 123.268   4
   1   7   0 459.497 178.280  46
   1  -7   0 377.334 50.6399  28
  -1   7   0 394.766 148.673  46
  -1   7   0 384.382 53.3462  16
  -1  -7   0 479.942 57.4792  54
   1  -7   0 485.786 174.740  47
  -1  -7   0 463.477 176.254  47
  -1  -7   0 589.672 193.987  45
   1  -7   0 297.543 141.702   1
   1   7   0 333.917 46.3619  13
  -1   7   0 370.637 49.6729  13
   1   7   0 404.169 51.1589  15
  -1  -7   0 686.578 194.730   1
   1  -7   0 451.079 54.3522  54
   1   7   0 346.639 44.0957  16
   1   7   0 427.020 54.4276  35
   1  -7  -1 800.463 209.820   4
   1  -7  -1 583.781 193.169  47
   1   7   1 495.713 54.8912  13
  -1  -7   1 541.207 189.746  45
   1  -7  -1 741.495 66.9320  54
   1   7   1 621.260 208.237  46
  -1  -7   1 623.108 175.958   1
   1   7   1 539.484 58.1119  15
   1  -7  -1 837.110 213.014   1
  -1   7  -1 528.221 56.6059  13
  -1  -7   1 816.382 218.922  47
   1   7   1 570.149 62.3497  35
   1   7   1 531.019 55.2389  16
  -1  -7   1 696.348 68.1736  54
  -1   7  -1 515.197 172.149  46
  -1   7  -2 21489.1 691.225  13
   1  -7  -2 21331.9 1190.54   4
   1   7   2 20348.2 1238.90  46
   1   7   2 21472.0 691.399  16
  -1   7  -2 19548.7 1147.82  46
  -1  -7   2 21039.1 1261.54  45
   1   7   2 21378.5 691.892  13
   1  -7  -2 21276.2 1233.23  47
  -1  -7   2 20633.6 1148.17   1
   1  -7  -2 20747.8 695.835  54
  -1  -7   2 21126.7 698.665  54
   1   7   2 21514.6 695.650  15
   1  -7  -2 20269.3 1192.86   1
   1   7   2 21292.8 701.149  35
  -1  -7   2 19398.3 1178.60  47
  -1  -7   3 202.037 41.9057  54
  -1  -7   3 189.403 103.324   1
   1   7   3 287.812 44.1204  13
  -1  -7   3 411.921 172.982  45
   1   7   3 288.793 45.0413  35
   1  -7  -3 167.425 36.1185  54
   1  -7  -3 193.292 109.555   1
   1  -7  -3 184.913 140.612   4
   1   7   3 342.404 49.4518  15
   1   7   3 341.935 47.6489  16
   1  -7  -3 253.486 140.824  47
  -1   7  -3 316.356 45.1587  13
   1   7   3 199.430 131.995  46
  -1   7  -3 182.414 110.294  46
  -1  -7   3 221.113 135.551  47
   1  -7  -4 484.281 143.827   4
  -1  -7   4 750.296 204.118   1
   1  -7  -4 816.260 235.658  47
   1   7   4 692.191 67.2283  13
  -1   7  -4 966.027 253.557   8
  -1  -7   4 569.776 171.190  45
   1  -7  -4 674.335 66.7182  54
   1   7   4 369.158 141.140  46
  -1   7  -4 735.034 63.8043  13
   1   7   4 741.111 68.0723  15
  -1  -7   4 633.239 65.9030  54
   1   7   4 687.034 65.3316  16
  -1  -7   4 341.371 122.132  47
   1   7   4 664.039 68.5344  35
   1  -7  -4 550.140 189.588   1
  -1  -7   5 398.408 162.420  45
   1   7   5 559.977 62.2489  13
   1  -7  -5 867.410 225.313  47
   1   7   5 603.110 65.7327  15
   1  -7  -5 524.472 193.753   4
   1   7   5 554.692 204.507  46
  -1   7  -5 394.968 175.097   8
  -1  -7   5 545.549 60.8411  54
   1  -7  -5 589.397 63.1513  54
   1   7   5 496.042 58.9842  35
   1   7   5 514.330 59.3538  16
   1   7   5 862.445 221.770   9
   1  -7  -5 538.387 168.613   1
   1   7   6 1453.05 99.4117  31
   1  -7  -6 1478.51 307.564  47
  -1   7  -6 1508.88 302.269   8
   1  -7  -6 945.587 237.754   4
   1   7   6 1424.56 99.0850  16
   1   7   6 1559.95 309.523  46
   1  -7  -6 1218.63 277.478   1
  -1   7  -6 1480.19 98.3494  10
  -1  -7   6 1383.08 98.8753  54
   1   7   6 1351.25 95.5385  15
   1   7   6 1606.50 293.173   9
   1   7   6 1418.52 100.366  35
   1  -7  -6 1329.16 97.9330  54
  -1  -7   6 1254.90 276.131  45
   1   7   6 1564.22 103.129  13
   1   7   7 2695.95 151.159  35
   1  -7  -7 3315.72 442.316   1
   1   7   7 2825.18 152.110  31
   1  -7  -7 3061.44 430.036  47
   1   7   7 2999.73 156.219  13
  -1   7  -7 2769.96 420.131   8
  -1  -7   7 2984.33 423.790  45
   1   7   7 2298.64 387.522  46
   1  -7  -7 3093.04 156.433  54
  -1   7  -7 2888.76 150.255  10
   1   7   7 2716.59 365.927   5
   1  -7  -7 3322.22 433.045   4
  -1  -7   7 2898.20 152.534  54
   1   7   7 2970.90 153.132  16
   1   7   7 2916.16 401.599   9
   1   7   7 2883.31 150.893  15
   1  -7  -8 1382.71 297.330  47
   1   7   8 1318.41 288.220  46
   1  -7  -8 1192.22 274.700   1
   1   7   8 1358.55 96.6564  16
  -1   7  -8 1384.17 312.660   8
  -1  -7   8 1449.62 296.079  45
   1   7   8 908.299 234.164   9
   1   7   8 1422.02 101.554  13
   1   7   8 1175.04 86.2279  22
   1   7   8 1234.24 95.2499  31
  -1   7  -8 1320.18 94.6986  10
   1  -7  -8 1500.52 102.176  54
  -1  -7   8 1616.08 104.778  54
   1   7   8 1169.61 92.3337  35
   1   7   8 1274.22 94.0049  15
   1   7   9 140.502 38.1076  15
   1  -7  -9 142.763 132.592   1
  -1   7  -9 100.397 35.3242  10
   1   7   9 75.4929 26.4903  35
   1  -7  -9 54.4447 52.2420  47
   1   7   9 167.139 41.2284  13
   1   7   9 61.0500 28.2492  22
   1  -7  -9 166.966 39.5606  54
   1   7   9 109.380 35.8170  16
  -1   7  -9-54.0598 142.204   8
  -1  -7   9 138.750 126.777  45
   1   7   9 107.511 34.5049  31
   1   7   9 173.923 112.097  46
  -1  -7   9 122.199 32.6258  54
   1   7   9-101.326 147.496   9
   1   7  10 1496.50 320.038  46
   1  -7 -10 1975.40 123.204  54
  -1   7 -10 1993.41 120.084  10
   1  -7 -10 1918.70 342.370  47
   1   7  10 1991.26 121.731  31
  -1   7 -10 1841.11 347.708   8
   1   7  10 2126.38 362.417   9
   1   7  10 1815.51 114.119  22
  -1  -7  10 1972.12 339.927  45
   1   7  10 1973.31 122.693  16
   1   7  10 2036.02 126.569  13
   1   7  10 1820.85 115.342  35
   1   7  10 2061.96 121.367  15
  -1   7 -11 436.835 55.4537  10
   1   7  11 455.536 56.6436  22
   1  -7 -11 478.653 60.6447  54
   1   7  11 515.163 60.7114  31
   1   7  11 448.991 62.0064  13
   1   7  11 468.886 58.9169  16
   1   7  11 445.559 55.2648  15
  -1  -7  12 1816.63 121.448  29
   1   7  12 1691.25 111.853  22
   1   7  12 1637.27 107.314  15
   1   7  12 1810.10 117.925  16
   1   7  12 1763.07 115.361  31
   1   7  12 1771.50 120.018  13
  -1   7 -12 1680.17 110.167  10
  -1   7 -12 1884.55 110.714  36
   1  -7 -12 1692.90 115.973  54
  -1   7 -13 433.488 51.7599  36
   1   7  13 486.684 61.1548  13
   1   7  13 458.922 55.3617  19
   1   7  13 452.359 56.0123  22
   1   7  13 579.209 59.8886  15
   1   7  13 502.769 59.7773  31
  -1   7 -13 444.424 55.5283  10
   1   7  13 516.915 65.1036  16
   1  -7 -13 428.145 60.6530  54
  -1  -7  13 495.430 64.4514  29
   1   7  14 371.421 55.5755  16
   1   7  14 321.364 50.3089  22
   1   7  14 390.755 58.8838  13
   1   7  14 387.205 53.6718  31
  -1   7 -14 380.522 53.2092  10
  -1   7 -14 456.941 51.4384  36
  -1   7 -14 370.852 46.2110  52
   1  -7 -14 464.926 61.5983  54
   1   7  14 309.484 46.4400  19
   1   7  14 338.556 45.5082  15
  -1  -7  14 357.956 57.6556  29
  -1  -7  15 1275.51 102.762  53
  -1   7 -15 1117.16 84.5496  10
   1   7  15 974.532 85.2474  13
   1   7  15 1069.32 86.0719  19
  -1  -7  15 1302.41 100.279  29
   1   7  15 1063.25 91.1119  16
   1  -7 -15 1196.04 93.8824  54
  -1   7 -15 1063.05 78.2558  52
   1   7  15 1035.66 89.0825  22
  -1  -7  16 5240.86 231.048  53
   1   7  16 4776.20 224.283  22
  -1  -7  16 5548.33 236.489  29
   1  -7 -16 5100.43 227.563  54
   1   7  16 4828.10 221.537  13
  -1   7 -16 5112.72 215.049  10
  -1   7 -16 4539.10 202.248  52
   1   7  16 4856.42 218.823  19
   1   7  16 4866.60 226.710  16
   1   7  17 1578.80 112.355  22
   1   7  17 1527.31 106.581  13
   1  -7 -17 1835.61 116.494  54
  -1   7 -17 1616.93 98.1225  52
   1   7  17 1429.76 104.188  19
   1   7  17 1573.81 113.175  16
  -1   7 -17 1515.83 99.5296  10
  -1  -7  17 2006.55 123.784  29
  -1  -7  17 1799.40 119.946  53
   1   7  18 47.7184 27.7393  13
   1   7  18 143.475 37.2610  19
   1   7  18 70.5068 36.4766  22
  -1  -7  18 73.0793 34.4333  29
  -1   7 -18 56.8339 26.7116  10
  -1  -7  18 70.8163 40.3231  53
   1  -7 -18 154.747 38.4403  54
   1   7  18 83.2852 36.2455  16
  -1   7 -18 92.0482 27.6792  52
  -1  -7  19 2053.17 126.862  29
   1   7  19 2015.70 122.235  19
   1   7  19 2135.45 129.388  22
   1   7  19 2034.05 124.439  16
  -1   7 -19 1997.76 109.641  10
  -1   7 -19 2101.99 111.389  52
   1  -7 -19 2078.79 122.907  54
   1   7  19 2015.25 115.918  13
  -1   7 -20 448.367 47.5300  52
  -1  -7  20 481.380 60.0024  29
   1   7  20 558.537 61.4660  16
  -1   7 -20 514.089 50.3019  10
   1   7  20 483.298 59.8363  22
   1   7  20 480.435 55.3642  19
   1   7  20 491.598 51.9975  13
   1  -7 -20 559.796 62.3132  54
  -1   7 -21 464.442 45.5497  10
   1   7  21 408.397 49.7463  19
  -1  -7  21 617.301 62.4392  20
   1   7  21 449.732 55.5467  22
   1   7  21 397.164 52.5368  16
  -1   7 -21 396.618 44.1531  52
   1  -7 -21 532.119 56.3258  54
  -1  -7  21 586.411 62.6630  29
  -1   7 -22 3067.87 134.894  52
   1  -7 -22 3304.31 148.150  54
   1   7  22 2809.46 142.005  19
  -1  -7  22 3148.30 147.435  20
   1   7  22 2865.86 141.895  16
  -1   7 -23 2147.00 99.8872  52
  -1  -7  23 1943.82 106.622  20
   1   7  23 1764.24 102.052  19
   1   7  23 1879.50 101.958  16
   1  -7 -23 2149.96 107.670  54
   1  -7 -24 3982.50 157.783  54
  -1   7 -24 3657.40 146.963  52
  -1  -7  24 4107.31 160.046  20
   1   7  25 1121.89 66.3770  19
  -1   7 -25 1253.78 66.0303  52
  -1  -7  25 1314.78 71.8178  20
   1  -7 -25 1455.90 74.7353  54
   1   7  25 1185.72 74.5908  51
   1   7  26 1974.95 93.2614  51
  -1  -7  26 1929.60 86.7571  20
  -1   7 -26 1883.88 82.2421  52
   1  -7 -26 1981.28 87.1861  54
  -1   8  23 2581.50 116.523  19
  -1   8  23 2576.27 117.305  51
  -1  -8 -23 2942.03 117.139  54
   1   8 -23 2993.25 112.414  52
  -1   8  22 467.902 44.4440  51
  -1  -8 -22 495.075 44.6442  54
  -1   8  22 526.947 46.6621  19
   1   8 -22 564.354 42.4500  52
  -1   8  21 61.3075 22.5911  51
   1   8 -21 106.702 24.7933  52
  -1  -8 -21 60.6684 23.7062  54
   1  -8  21 62.5760 25.6574  29
  -1   8  21 127.439 29.5267  19
   1  -8  20 1914.43 97.7302  20
  -1   8  20 2036.06 111.755  51
  -1   8  20 2162.92 114.338  19
   1   8 -20 2208.93 103.694  52
   1  -8  20 2169.09 113.097  29
  -1  -8 -20 2162.47 112.494  54
  -1   8  19 3072.10 151.051  51
  -1  -8 -19 3341.98 154.533  54
  -1   8  19 3174.65 147.959  16
   1  -8  19 3100.97 140.557  20
   1   8 -19 3325.34 133.840  10
   1   8 -19 3270.16 142.024  52
  -1   8  19 3369.06 156.804  19
   1  -8  19 3359.80 154.907  29
  -1   8  18 1013.64 79.1711  51
   1  -8  18 1231.95 87.7904  29
   1   8 -18 1143.00 70.3963  10
  -1   8  18 1110.17 83.8513  19
   1   8 -18 1098.23 75.0476  52
  -1   8  18 1099.18 77.4911  13
  -1   8  18 1102.24 80.7150  16
  -1  -8 -18 1321.47 90.7891  54
   1  -8  17 391.923 52.2780  29
  -1   8  17 288.940 44.1500  51
   1   8 -17 356.808 45.7283  52
  -1   8  17 377.606 51.4285  19
   1   8 -17 334.031 41.6616  10
  -1   8  17 343.292 47.7902  13
  -1   8  17 308.264 44.2016  16
  -1  -8 -17 361.805 52.8907  54
  -1   8  16 1164.66 87.1114  51
   1  -8  16 1271.65 93.9816  29
  -1  -8 -16 1190.40 92.7303  54
   1   8 -16 1304.20 83.0181  10
   1  -8  16 1251.57 86.8517  32
  -1   8  16 1305.67 92.0675  13
  -1   8  16 1292.56 91.8746  16
  -1   8  16 1175.54 90.6811  19
   1  -8  15 87.5935 30.1256  32
  -1   8  15 51.5678 26.5531  51
   1  -8  15 114.928 41.4930  29
  -1   8  15 91.0825 30.5097  19
  -1  -8 -15 115.714 40.3155  54
   1   8 -15 175.760 35.3578  10
  -1   8  15 127.012 37.7877  16
  -1   8  15 106.247 36.0313  13
  -1   8  14 620.584 68.4343  13
   1   8 -14 561.729 58.4724  10
  -1   8  14 460.147 58.8286  19
   1  -8  14 652.938 63.4442  32
  -1   8  14 502.789 56.2049  51
  -1   8  14 523.403 60.7425  16
   1  -8  14 587.222 67.0471  29
  -1  -8 -14 614.386 68.5051  54
  -1  -8 -13 453.522 63.8763  54
  -1   8  13 530.307 63.6116  13
  -1   8  13 490.686 60.0027  19
  -1   8  13 421.729 52.2269  51
   1   8 -13 506.665 55.4992  10
  -1   8  13 591.602 66.0076  16
   1  -8  12 759.483 72.4868  24
  -1  -8 -12 768.630 76.1210  54
   1   8 -12 715.713 67.8606  10
  -1   8  12 740.940 71.0396  19
  -1   8  12 638.977 63.3870  51
  -1   8  12 867.734 78.7628  16
  -1   8  12 724.186 73.6718  13
  -1   8  11 163.436 33.7497  51
   1  -8  11 238.071 43.9663  24
  -1   8  11 183.360 40.1627  19
  -1   8  11 177.117 42.0692  13
   1   8 -11 195.459 41.6907  10
   1  -8  11 150.659 34.3280  37
  -1   8  11 175.327 39.9992  16
  -1  -8 -11 226.598 49.7036  54
   1  -8  10 542.662 62.4271  24
  -1   8  10 662.199 67.5902  19
   1   8 -10 764.831 70.4881  10
  -1   8  10 812.121 77.9319  16
  -1  -8 -10 579.986 70.2578  54
   1  -8  10 488.244 59.0044  37
  -1   8  10 805.293 78.2606  13
  -1   8   9 10153.0 375.758  13
  -1   8   9 10259.5 373.981  16
   1  -8   9 9372.26 363.366  24
  -1   8   9 9489.30 364.521  19
  -1  -8  -9 10092.4 379.916  54
   1   8  -9 9908.79 362.585  10
   1  -8   9 9090.17 359.032  37
   1  -8   8 207.103 43.5739  24
  -1   8   8 202.790 40.6914  19
  -1  -8  -8 147.996 42.6680  54
   1  -8   8 134.551 34.4717  37
  -1   8   8 223.861 45.8895  16
  -1   8   8 251.364 47.1461  13
   1  -8   7 5321.53 242.454  28
   1  -8   7 5356.88 232.900  24
   1  -8   7 5471.27 233.024  54
  -1   8   7 5241.80 233.735  19
  -1   8   7 5622.72 240.295  16
  -1   8   7 5242.55 237.049  13
   1  -8   7 5315.16 230.444  37
  -1  -8  -7 5630.65 245.829  54
   1  -8   6 5389.07 235.217  28
   1  -8   6 4785.72 219.694  24
   1  -8   6 5248.28 223.989  54
  -1  -8  -6 5004.28 229.016  54
  -1   8   6 4644.33 217.668  19
  -1   8   6 5014.67 226.730  13
   1  -8   6 4890.33 217.922  37
  -1   8   6 5235.75 229.165  16
   1  -8   5 340.683 53.5231  28
   1  -8   5 330.025 50.3296  24
  -1   8   5 267.432 44.6993  19
   1  -8   5 262.304 42.7186  37
  -1   8   5 324.926 50.9629  16
   1  -8   5 252.948 45.0025  54
  -1   8   5 307.964 49.8158  13
  -1  -8  -5 221.519 47.9705  54
   1  -8   4 3086.84 164.747  24
  -1   8   4 3644.12 175.306  13
   1  -8   4 3391.29 168.106  54
   1  -8   4 3167.99 162.278  37
  -1   8   4 3692.76 177.240  16
   1  -8   4 3186.96 172.527  28
  -1   8   4 3433.64 170.712  19
  -1  -8  -4 3463.28 175.970  54
   1  -8   3 830.700 79.8412  28
  -1   8   3 933.084 80.7421  16
   1  -8   3 820.778 74.2875  54
  -1   8   3 865.009 78.1230  13
  -1  -8  -3 787.386 76.9973  54
  -1   8   2 1104.41 88.4019  13
   1  -8   2 1087.42 86.8282  54
   1   8  -2 1148.44 81.6011  13
   1   8  -2 1117.83 91.1151  35
  -1  -8  -2 1107.34 90.8056  54
   1  -8   2 1193.76 93.4746  28
  -1   8   1 9946.83 375.656  13
   1  -8   1 10188.6 385.031  28
  -1  -8  -1 10736.2 388.194  54
   1   8  -1 10120.5 384.965  35
   1   8  -1 10204.1 370.729  16
   1   8  -1 9767.91 365.325  13
   1  -8   1 10481.0 379.157  54
   1   8   0 18834.7 614.623  16
   1  -8   0 17427.7 614.294  54
   1   8   0 18956.7 612.769  13
   1   8   0 18380.4 627.261  35
  -1   8   0 18894.3 619.284  13
  -1  -8   0 18241.8 624.158  54
   1  -8   0 17855.4 623.291  28
   1   8   1 9870.80 366.733  13
   1   8   1 10003.1 368.538  16
  -1   8  -1 9965.28 370.687  13
  -1  -8   1 10366.8 380.539  54
   1  -8  -1 10447.1 376.837  54
   1   8   1 9877.04 380.724  35
   1  -8  -1 9903.36 377.929  28
   1  -8  -2 1041.38 87.0814  28
   1   8   2 1080.52 90.8496  35
   1   8   2 1104.60 84.2429  13
  -1   8  -2 1174.51 86.4669  13
   1   8   2 1251.26 90.3305  16
  -1  -8   2 1025.72 86.1861  54
   1  -8  -2 1051.21 86.0929  54
   1  -8  -3 891.612 78.2875  28
   1   8   3 750.401 70.5236  16
  -1   8  -3 744.496 70.1145  10
  -1   8  -3 843.474 72.4265  13
   1   8   3 812.666 79.4977  35
   1  -8  -3 937.106 80.4054  54
   1   8   3 706.443 68.9040  13
  -1  -8   3 886.579 79.3921  54
   1  -8  -4 3274.27 167.064  28
  -1  -8   4 3750.66 176.831  54
  -1   8  -4 3169.09 163.541  10
   1   8   4 3158.52 169.329  35
   1  -8  -4 3629.53 174.077  54
  -1   8  -4 3304.77 160.268  13
   1   8   4 3373.55 166.250  16
   1   8   4 3069.47 162.785  13
  -1  -8   5 264.058 46.5624  54
   1   8   5 302.810 50.0897  13
  -1   8  -5 246.487 44.8260  10
   1   8   5 249.546 46.8675  35
   1   8   5 297.721 46.7903  16
   1  -8  -5 226.406 41.0329  54
   1  -8  -5 197.570 38.7359  28
  -1  -8   6 5081.27 226.518  54
   1   8   6 5420.58 229.562  13
  -1   8  -6 4835.62 218.266  10
   1   8   6 4935.46 220.435  16
   1   8   6 4908.63 225.841  35
   1  -8  -6 5079.91 225.622  54
  -1  -8   7 5464.15 237.456  54
   1   8   7 5068.19 233.675  35
   1  -8  -7 5412.65 237.047  54
   1   8   7 5342.30 232.866  16
  -1   8  -7 5650.32 235.652  10
   1   8   7 5457.71 237.657  13
  -1   8  -8 149.457 43.3723  10
  -1  -8   8 193.139 44.1124  54
   1   8   8 157.321 39.0801  16
   1  -8  -8 198.977 43.3156  54
   1   8   8 144.566 41.2599  13
   1   8   9 9629.87 375.377  13
   1   8   9 9764.65 372.840  16
  -1   8  -9 9980.18 370.646  10
   1  -8  -9 10554.2 382.316  54
  -1  -8  10 719.152 71.9799  29
  -1   8 -10 649.745 67.3177  10
  -1   8 -10 589.130 63.3970  36
   1   8  10 587.563 66.3904  16
   1   8  10 591.989 69.8007  13
   1  -8 -10 820.363 77.2066  54
  -1  -8  11 190.709 42.1831  29
   1   8  11 247.934 48.8961  13
  -1   8 -11 242.134 42.4785  36
   1  -8 -11 186.343 44.3980  54
  -1   8 -11 202.509 39.3224  10
   1   8  11 140.538 38.8955  16
  -1  -8  12 707.282 72.3459  29
   1  -8 -12 807.188 78.0426  54
  -1   8 -12 870.396 72.0077  36
  -1   8 -12 753.539 71.1438  10
   1   8  12 798.806 77.0650  16
   1   8  12 777.465 77.0673  13
   1  -8 -13 413.943 57.0464  54
   1   8  13 576.881 65.4549  13
   1   8  13 479.613 60.7448  16
  -1   8 -13 580.830 57.2473  36
  -1   8 -13 562.930 63.4160  10
  -1  -8  13 533.137 63.2866  29
  -1  -8  14 571.747 65.9250  29
  -1   8 -14 675.699 65.3236  10
   1   8  14 602.406 66.2156  13
   1  -8 -14 634.456 68.1754  54
  -1   8 -14 681.519 59.3604  36
   1   8  14 706.117 72.4058  16
   1  -8 -15 136.193 37.6267  54
  -1  -8  15 138.939 39.9408  29
   1   8  15 77.3994 33.7250  13
   1   8  15 139.765 41.8294  16
  -1   8 -15 91.0910 33.6467  10
  -1  -8  15 48.6175 44.2194  53
   1   8  16 1148.51 87.5112  13
  -1   8 -16 1203.23 83.4643  10
   1  -8 -16 1187.30 87.9049  54
  -1  -8  16 1217.71 90.3823  29
   1   8  16 1156.40 91.7471  16
  -1  -8  16 1189.78 96.4464  53
  -1  -8  17 304.146 47.5301  29
   1  -8 -17 274.273 44.3746  54
   1   8  17 387.032 49.7723  13
  -1   8 -17 323.426 41.8761  10
  -1  -8  17 410.429 56.6415  53
   1   8  17 344.320 50.7181  16
   1   8  18 1141.72 81.5234  13
   1  -8 -18 1146.45 81.9571  54
  -1  -8  18 1232.28 87.4467  29
  -1   8 -18 1125.38 74.4123  10
   1   8  18 1080.28 82.9441  16
  -1  -8  18 1176.36 83.4114  53
   1   8  19 3086.05 151.063  16
   1   8  19 3193.19 145.850  13
  -1   8 -19 3131.59 138.590  10
   1  -8 -19 3515.11 153.536  54
  -1  -8  19 3278.34 154.327  29
   1  -8 -20 2334.20 111.091  54
  -1   8 -20 2025.37 96.2220  10
   1   8  20 1843.14 104.833  51
   1   8  20 1746.74 103.964  16
  -1  -8  20 2117.85 110.402  20
  -1  -8  21 128.334 28.1953  20
   1   8  21 84.7035 26.5744  16
   1  -8 -21 87.3173 25.0738  54
   1   8  21 62.1637 22.6212  51
   1   8  22 558.741 45.1852  16
  -1  -8  22 506.906 44.6630  20
   1   8  22 461.657 43.5765  51
   1  -8 -22 559.764 45.1368  54
   1   8  23 2626.59 117.617  51
  -1  -8  23 2984.30 117.839  20
   1  -8 -23 2920.82 116.954  54
  -1  -9 -20 53.0536 16.7641  54
  -1  -9 -19 3687.20 136.303  54
   1  -9  19 3487.03 136.235  29
   1  -9  18 947.507 62.6792  29
  -1   9  18 750.890 54.7187  19
   1   9 -18 877.692 49.0262  10
  -1  -9 -18 1054.38 64.3670  54
  -1   9  18 716.483 50.9790  51
  -1   9  17 3470.36 149.016  13
   1   9 -17 3545.69 137.281  10
   1  -9  17 4024.10 157.846  29
  -1   9  17 3061.71 137.549  51
  -1   9  17 3256.65 145.022  19
  -1  -9 -17 4122.67 158.118  54
  -1   9  16 2094.10 109.633  13
   1   9 -16 2096.90 98.4105  10
  -1   9  16 1925.41 103.877  19
   1  -9  16 2281.00 113.048  29
  -1   9  16 1901.17 96.7399  51
  -1  -9 -16 2215.36 112.400  54
  -1   9  15 240.591 38.8849  13
  -1   9  15 224.228 36.1440  19
   1   9 -15 218.558 31.3845  10
   1  -9  15 362.245 45.8981  29
   1   9 -15 236.880 31.5793  52
  -1  -9 -15 331.903 45.9167  54
  -1   9  14 3391.68 159.653  13
   1  -9  14 3787.36 164.798  29
   1   9 -14 3190.28 140.384  52
   1   9 -14 3562.24 150.081  10
  -1   9  14 3271.54 151.980  19
  -1  -9 -14 3309.60 159.955  54
   1   9 -13 595.623 55.5908  10
  -1   9  13 640.378 58.5738  19
  -1   9  13 625.751 64.1854  13
  -1   9  13 746.788 67.9723  16
  -1  -9 -13 763.160 70.2117  54
  -1   9  12 2441.51 132.690  13
   1   9 -12 2426.10 122.042  10
  -1   9  12 2189.15 120.092  19
  -1  -9 -12 2340.47 133.046  54
  -1   9  12 2362.30 129.364  16
   1   9 -12 2229.29 112.444  36
   1  -9  12 2404.59 130.069  29
  -1  -9 -11 1705.85 107.583  54
  -1   9  11 1373.87 90.9184  19
   1   9 -11 1371.46 90.7147  10
  -1   9  11 1396.11 97.6650  16
  -1   9  11 1421.34 98.4181  13
  -1   9  10 157.634 41.2926  13
  -1   9  10 196.022 40.0679  16
   1   9 -10 162.477 37.6326  10
  -1   9  10 155.323 35.4014  19
  -1  -9 -10 192.839 42.6960  54
   1  -9  10 147.743 34.7106  24
  -1  -9  -9 1504.77 103.295  54
   1   9  -9 1421.74 94.3482  10
   1  -9   9 1383.84 93.7188  24
  -1   9   9 1455.42 101.265  13
  -1   9   8 1659.20 106.847  13
  -1  -9  -8 1663.03 110.150  54
   1  -9   8 1447.77 96.8961  24
   1   9  -8 1453.57 97.2532  10
  -1   9   7 3546.57 174.711  13
   1   9  -7 3578.02 168.836  10
   1  -9   7 3358.49 165.707  24
  -1  -9  -7 3779.40 179.894  54
   1  -9   6 178.000 38.7021  24
   1   9  -6 197.535 42.2383  10
  -1   9   6 179.674 41.9239  13
  -1  -9  -6 221.290 46.2955  54
  -1   9   5 852.020 77.7966  13
   1  -9   5 840.803 72.9579  24
  -1  -9  -5 804.155 77.4937  54
   1  -9   5 823.507 71.9452  54
  -1   9   4 205.494 42.0013  13
  -1   9   4 172.058 36.4346  10
   1  -9   4 141.179 32.5450  54
   1  -9   4 190.570 39.3205  24
  -1  -9  -4 198.000 44.3388  54
   1  -9   3 106.217 32.4178  24
  -1  -9  -3 113.353 40.6262  54
  -1   9   3 77.3395 28.5738  10
   1  -9   3 141.638 36.8807  28
   1  -9   3 88.6186 32.7799  54
  -1   9   3 63.9898 32.6401  13
  -1   9   2 318.612 49.5617  13
  -1   9   2 217.146 38.1604  10
   1  -9   2 259.234 41.4035  24
   1  -9   2 338.030 49.8419  28
  -1  -9  -2 335.545 53.6561  54
   1  -9   2 255.224 45.1725  54
   1  -9   1 1670.62 105.871  54
   1  -9   1 1473.05 102.162  28
   1  -9   1 1571.97 103.086  24
   1   9  -1 1577.92 95.9072  13
  -1   9   1 1523.98 98.4261  10
  -1  -9  -1 1799.37 113.117  54
  -1   9   1 1566.98 103.775  13
   1   9   0-1.00928 22.7037  13
   1  -9   0 22.5280 25.6045  28
   1  -9   0 47.6601 28.4626  54
  -1   9   0 18.5926 26.1077  10
   1  -9   0 6.43826 24.9173  24
  -1  -9   0 21.9334 31.6169  54
  -1   9   0-15.0816 28.6314  13
   1  -9  -1 1622.52 104.715  54
  -1   9  -1 1664.89 103.863  13
  -1   9  -1 1595.10 101.147  10
  -1  -9   1 1591.94 107.746  54
   1  -9  -1 1626.35 106.975  28
   1   9   1 1624.55 100.887  13
  -1   9  -2 307.237 46.0131  10
  -1   9  -2 323.504 47.1588  13
  -1  -9   2 220.694 44.2549  54
   1  -9  -2 221.593 41.8949  54
   1   9   2 277.729 41.6417  13
   1  -9  -2 300.097 44.8009  28
   1  -9  -3 115.208 31.1325  28
  -1   9  -3 106.197 32.2508  13
   1   9   3 114.887 29.6463  13
   1  -9  -3 81.2104 29.9154  54
   1   9   3 101.638 30.8981  16
  -1  -9   3 86.1157 36.7134  54
  -1   9  -3 121.869 33.8885  10
   1  -9  -4 208.426 41.8234  54
   1   9   4 221.967 42.3241  13
  -1   9  -4 208.716 40.0097  10
   1   9   4 172.814 35.4261  16
  -1  -9   4 226.003 44.7824  54
   1   9   5 838.134 73.1759  13
   1   9   5 838.753 71.8033  16
  -1   9  -5 870.089 73.3463  10
  -1  -9   5 935.016 81.4389  54
   1  -9  -5 843.368 75.7066  54
  -1   9  -6 142.172 37.4656  10
   1   9   6 198.794 40.7775  13
  -1  -9   6 215.299 45.8482  54
   1   9   6 158.047 38.1171  16
   1  -9  -6 299.273 47.8339  54
   1   9   7 3672.08 175.485  13
  -1   9  -7 3775.19 177.420  36
   1  -9  -7 3582.82 174.364  54
  -1   9  -7 3738.52 173.781  10
   1   9   7 3643.32 172.729  16
   1  -9  -8 1623.18 104.685  54
   1   9   8 1449.78 101.107  13
   1   9   8 1464.16 98.8448  16
  -1   9  -8 1572.54 101.436  10
  -1   9  -8 1560.89 101.411  36
   1  -9  -9 1569.53 101.675  54
  -1  -9   9 1559.26 98.9819  29
  -1   9  -9 1654.51 100.730  36
   1   9   9 1416.75 100.462  13
  -1   9  -9 1492.39 97.6698  10
   1   9   9 1387.59 96.6032  16
   1  -9 -10 129.017 35.6241  54
  -1   9 -10 184.285 36.3610  36
  -1   9 -10 189.201 37.4326  10
  -1  -9  10 85.4734 29.1586  29
   1   9  10 197.740 38.9772  16
   1   9  10 162.980 40.6852  13
  -1   9 -11 1442.02 90.7203  36
  -1   9 -11 1441.41 93.8973  10
   1  -9 -11 1463.01 97.4542  54
  -1  -9  11 1336.93 91.2399  29
   1   9  11 1460.11 96.5738  16
   1   9  11 1494.47 99.8372  13
   1   9  12 2275.17 128.429  13
   1   9  12 2367.13 127.185  16
  -1   9 -12 2401.80 123.226  10
  -1  -9  12 2211.83 122.581  29
   1  -9 -12 2309.71 125.624  54
  -1   9 -12 2331.71 118.250  36
  -1  -9  13 746.047 64.8706  29
  -1   9 -13 766.967 64.5244  10
   1  -9 -13 783.304 67.9962  54
   1   9  13 795.825 69.5212  16
  -1   9 -13 834.731 61.3795  36
  -1  -9  13 843.768 77.5011  53
   1   9  13 736.549 68.2355  13
   1   9  14 3753.21 167.213  16
  -1   9 -14 3533.69 147.000  36
   1  -9 -14 3325.95 157.551  54
  -1  -9  14 3681.71 164.840  53
  -1   9 -14 3660.78 156.867  10
  -1  -9  14 3230.48 155.475  29
   1   9  14 3658.75 166.426  13
  -1  -9  15 239.351 36.7656  29
  -1  -9  15 245.406 44.2471  53
   1  -9 -15 291.421 39.9197  54
   1   9  15 262.952 40.8680  16
  -1   9 -15 292.350 37.9343  10
   1   9  15 294.132 44.7560  13
   1   9  16 2166.02 113.719  16
   1   9  16 2134.78 110.365  13
  -1   9 -16 2226.36 104.613  10
  -1  -9  16 1984.09 107.450  53
  -1  -9  16 2070.67 107.689  29
   1  -9 -16 2029.15 106.763  54
  -1   9 -17 3828.22 148.740  10
   1  -9 -17 3802.33 154.704  54
  -1  -9  17 3305.69 147.252  53
   1   9  17 3904.17 158.243  13
  -1  -9  17 3435.64 152.045  29
   1   9  17 3799.24 160.443  16
   1   9  18 1000.65 63.6519  13
  -1   9 -18 1042.56 58.8625  10
   1  -9 -18 942.440 61.4723  54
   1   9  18 959.070 66.3537  16
   1  -9 -19 3456.04 135.495  54
   1   9  19 3325.51 139.971  16
  -1  -9  19 3417.76 137.068  20
  -1  -9  20 15.2935 14.5828  20
   1  -9 -20 17.3580 13.1300  54
  -1 -10 -15 712.208 46.9384  54
  -1  10  15 652.236 47.4136  13
   1 -10  15 707.858 46.1943  29
   1  10 -14 201.155 24.8302  10
   1 -10  14 283.330 31.2889  29
  -1 -10 -14 333.327 34.2367  54
  -1  10  14 231.551 31.2260  13
  -1  10  13 1684.74 92.4327  13
   1  10 -13 1794.71 85.2211  10
  -1 -10 -13 1920.93 92.9684  54
   1 -10  13 1952.73 92.8154  29
   1  10 -12 1346.51 72.2525  10
   1 -10  12 1362.64 70.6684  53
  -1  10  12 1278.92 80.0619  13
  -1 -10 -12 1306.40 77.1336  54
   1 -10  12 1336.67 76.5740  29
   1 -10  11 248.443 34.3088  29
  -1 -10 -11 295.148 36.5825  54
   1  10 -11 234.373 29.1217  36
   1  10 -11 225.149 31.7541  10
  -1  10  11 252.753 38.8399  13
  -1 -10 -10 1257.19 80.8743  54
   1  10 -10 1352.24 77.3898  10
   1 -10  10 1273.33 78.6363  29
  -1  10  10 1319.78 83.6584  13
   1  10 -10 1359.00 73.9666  36
  -1  10   9 140.435 31.1500  13
   1  10  -9 152.102 29.4380  10
  -1 -10  -9 152.642 33.1274  54
   1  10  -9 126.213 25.7803  36
   1 -10   9 148.164 31.2867  29
   1 -10   8 272.062 37.2333  29
  -1  10   8 298.541 42.6969  13
   1  10  -8 272.428 38.1367  10
   1  10  -8 358.987 41.0393  36
  -1 -10  -8 441.909 48.9253  54
   1  10  -7 1216.74 77.7857  10
  -1 -10  -7 1297.51 85.0008  54
  -1  10   7 1098.25 78.7894  13
   1  10  -6 753.819 60.4798  10
  -1  10   6 699.118 61.5803  13
  -1 -10  -6 643.959 60.6250  54
  -1  10   5 50.0255 26.8352  13
  -1  10   5 45.8322 22.5290  36
   1  10  -5 74.3978 28.6200  10
  -1 -10  -5 57.9499 30.1849  54
   1  10  -4 875.956 66.1538  10
  -1 -10  -4 846.815 69.1053  54
  -1  10   4 775.823 63.5880  36
  -1  10   4 770.583 64.3498  13
   1  10  -3 2627.05 129.582  10
  -1  10   3 2626.55 130.634  13
  -1 -10  -3 2968.66 141.463  54
  -1  10   3 2608.82 132.034  36
   1 -10   2 116.390 30.6217  54
  -1  10   2 128.343 30.5457  13
  -1  10   2 69.3469 29.2609  36
   1  10  -2 98.5139 27.9865  10
  -1 -10  -2 79.3787 32.0035  54
  -1  10   1 3468.19 160.626  36
   1 -10   1 3535.29 157.299  54
   1  10  -1 3306.06 152.330  10
  -1  10   1 3439.04 153.515  13
  -1 -10  -1 3662.78 164.363  54
  -1  10   0 3454.42 157.229  36
  -1  10   0 3044.82 143.938  13
   1 -10   0 3625.28 154.406  54
  -1  10   0 3151.29 142.887  10
   1  10   0 2935.71 144.232  10
  -1 -10   0 3774.48 162.717  54
  -1 -10   1 3712.77 165.824  54
  -1  10  -1 3488.68 152.227  13
  -1  10  -1 3485.76 152.503  10
   1  10   1 3466.80 154.977  10
  -1  10  -1 3850.75 167.143  36
   1  10   1 3421.87 149.142  13
   1 -10  -1 3518.63 157.922  54
   1  10   2 146.946 27.4739  13
  -1 -10   2 76.2662 30.1062  54
  -1  10  -2 164.910 31.5327  10
  -1  10  -2 168.597 37.4860  36
   1 -10  -2 60.8299 24.6608  54
   1  10   3 2737.90 130.202  13
  -1  10  -3 2880.73 132.752  10
  -1 -10   3 3032.40 143.338  54
  -1  10  -3 2972.28 142.587  36
   1 -10  -3 2686.18 133.710  54
  -1  10  -4 888.842 63.7979  25
   1 -10  -4 788.390 65.2444  54
  -1  10  -4 984.945 67.6143  10
  -1  10  -4 937.546 71.6544  36
   1  10   4 844.132 64.7256  13
   1  10   5 48.7933 23.7183  13
  -1  10  -5 54.2558 25.8059  36
  -1  10  -5 59.5873 25.0181  10
   1 -10  -5 52.2585 22.5742  54
   1 -10  -6 751.537 60.8765  54
  -1  10  -6 791.129 63.3738  36
  -1  10  -6 660.807 56.1771  10
   1  10   6 700.223 59.7169  13
   1  10   7 1230.37 80.5993  13
   1 -10  -7 1261.97 79.4872  54
  -1  10  -7 1302.04 81.1252  36
  -1  10  -7 1182.82 75.9088  10
  -1  10  -8 361.394 40.8436  36
   1  10   8 348.350 42.7394  13
  -1  10  -8 401.040 43.2764  10
   1 -10  -8 301.312 39.6724  54
   1  10   9 161.125 34.1965  13
  -1  10  -9 165.854 29.1887  10
  -1  10  -9 178.560 30.5136  36
   1 -10  -9 121.093 28.9815  54
   1 -10 -10 1319.53 77.0325  54
  -1  10 -10 1237.48 73.8246  36
  -1 -10  10 1594.16 90.8302  53
   1  10  10 1239.56 79.6656  13
  -1  10 -10 1254.80 75.4147  10
  -1 -10  11 199.246 42.4085  53
  -1  10 -11 281.546 34.6905  10
  -1  10 -11 257.415 30.4479  36
   1 -10 -11 264.737 33.7981  54
   1  10  11 255.375 38.2370  13
  -1  10 -12 1419.12 70.7227  36
   1  10  12 1363.91 80.6327  13
  -1  10 -12 1462.51 76.0377  10
   1 -10 -12 1152.61 70.5361  54
  -1 -10  12 1290.64 80.7835  53
   1  10  13 1857.88 94.5068  13
   1 -10 -13 1745.89 85.4376  54
  -1 -10  13 1566.87 88.5455  53
  -1  10 -13 1941.32 87.7167  10
   1  10  14 333.666 35.9151  13
  -1 -10  14 195.957 30.2183  53
  -1  10 -14 296.472 29.7305  10
   1 -10 -14 208.229 26.5554  54
   1 -10 -15 659.509 41.4498  54
  -1  10 -15 678.593 42.3170  10
   1  10  15 623.844 46.6458  13
   1  11  -8 634.830 39.6397  10
  -1 -11  -7 34.9177 15.6788  54
   1  11  -7 29.4929 14.4946  10
  -1 -11  -6 932.303 55.4506  54
   1  11  -6 959.608 52.1448  36
  -1  11   6 860.449 51.9417  13
   1  11  -6 973.935 53.1646  10
   1  11  -5 4763.53 165.536  10
  -1  11   5 4161.08 161.769  13
   1  11  -5 4626.92 165.625  36
  -1 -11  -5 4732.68 170.768  54
  -1 -11  -4 25.4823 18.4523  54
   1  11  -4 62.4515 18.1371  36
   1  11  -4 70.9832 19.9142  10
  -1  11   4 95.5114 16.7798  13
   1  11  -3 1538.19 77.8933  36
   1  11  -3 1555.53 75.5103  10
  -1 -11  -3 1657.36 81.2860  54
  -1  11   2 176.756 25.6242  36
  -1  11   2 110.308 20.5920  25
   1  11  -2 125.101 20.7590  10
   1  11  -2 164.448 25.3341  36
  -1  11   1 484.074 37.0083  25
  -1  11   1 586.774 43.9064  36
   1  11  -1 547.971 39.9417  10
   1  11  -1 566.214 43.5313  36
   1  11   0 8.79369 14.7563  36
  -1  11   0 26.5386 15.5868  36
   1  11   0 37.0232 16.1608  10
   1  11   1 577.945 44.7387  36
  -1  11  -1 547.139 43.8168  36
   1  11   2 165.604 25.4072  36
  -1  11  -2 159.279 25.4729  36
  -1  11  -3 1590.47 78.6849  36
   1  11   3 1504.25 76.9921  36
   1  11   4 1.60927 13.4486  36
  -1  11  -4 35.6950 16.1562  36
  -1  11  -5 4220.57 151.056  10
  -1  11  -5 4777.16 161.294  36
   1 -11  -5 4436.22 154.258  54
  -1 -11   6 739.646 58.1848  53
  -1  11  -6 925.582 52.1947  36
  -1  11  -6 831.827 47.0475  10
  -1  11  -7-0.25021 11.5254  36
  -1  11  -7 2.69093 12.3747  10
  -1 -11   7 7.78446 24.5095  53
   2   0   0 860602. 25428.4   5
  -2   0   0 790502. 25507.1  45
  -2   0   0 767791. 25443.6   8
  -2   0   0 999999. 25535.3  49
  -2   0   0 973074. 25530.6   9
  -2   0   0 918808. 25418.9  50
  -2   0  -1 13965.7 553.545  45
   2   0   1 14295.0 542.211  48
   2   0   1 14409.0 481.701  46
  -2   0   1 11980.1 479.889   8
  -2   0  -1 14525.1 538.609   8
  -2   0   1 11670.5 545.967  45
  -2   0   1 11617.4 470.934  50
   2   0  -1 12291.4 463.711   5
   2   0   1 14794.1 515.278   5
  -2   0   1 12643.1 540.906   9
  -2   0   1 12038.3 533.732  49
  -2   0  -1 14931.9 561.979   9
  -2   0  -1 14499.0 558.268  49
  -2   0   2 1284.92 110.870  50
  -2   0   2 1314.69 148.584  45
  -2   0   2 1245.69 132.620  49
  -2   0   2 1259.70 92.1361   8
  -2   0  -2 1427.94 145.560  44
   2   0   2 1338.63 123.290   5
  -2   0  -2 1296.10 128.519  45
   2   0   2 1439.16 93.3063  46
   2   0   2 1354.30 124.608   7
  -2   0  -2 1426.37 139.644  49
  -2   0  -2 1351.49 137.720   9
  -2   0   2 1353.68 139.190   9
   2   0   2 1346.46 134.954  48
  -2   0  -2 1250.00 129.803   8
  -2   0   3 1015.38 119.271   9
   2   0   3 623.060 54.9784  46
  -2   0   3 869.333 96.9559  50
  -2   0   3 779.718 107.740  49
   2   0  -3 906.441 64.0989   1
  -2   0  -3 679.600 92.3950  45
  -2   0  -3 642.667 105.247  49
   2   0   3 754.221 103.985  48
   2   0   3 703.091 95.4645   7
  -2   0  -3 699.291 73.9696  43
   2   0   3 646.545 94.9250   5
  -2   0  -3 678.379 107.608  44
  -2   0  -3 809.301 110.647   8
  -2   0   3 795.799 59.6839   8
  -2   0   3 753.900 118.625  45
  -2   0  -4 127.912 68.0448  44
  -2   0   4 20.9477 35.0373  50
  -2   0   4 100.076 62.4254  49
  -2   0  -4 119.490 40.2268  43
   2   0   4 65.0458 46.1596   5
   2   0   4 70.8137 51.4303  48
   2   0   4 75.6868 19.2900  46
  -2   0   4 13.8285 52.6246  45
   2   0   4 122.083 55.9814   7
  -2   0  -4 44.1368 34.6324  45
  -2   0   4 78.7061 54.7585   9
   2   0  -4 28.0003 22.5997   4
   2   0  -4 35.8609 14.1631   1
  -2   0  -4 106.577 58.5607   8
  -2   0  -4 97.7992 56.1597  49
  -2   0  -5 3500.17 199.430  45
  -2   0   5 3827.29 269.989  45
   2   0  -5 3700.92 229.905  43
  -2   0   5 3653.97 247.277   9
   2   0   5 2941.46 132.253  46
  -2   0  -5 3621.19 209.159  43
  -2   0  -5 3894.08 266.073  49
  -2   0  -5 3607.77 260.964  44
  -2   0   5 3861.03 260.853  49
  -2   0   5 3790.86 239.816  50
   2   0   5 3502.01 245.751   5
   2   0  -5 3448.04 161.701   4
   2   0   5 3889.33 260.426  48
  -2   0  -5 3746.32 258.322   8
  -2   0  -6 33069.4 1178.20  44
  -2   0   6 31984.4 1171.67  49
   2   0   6 33784.6 1189.62  48
  -2   0  -6 30875.6 1046.80  45
  -2   0  -6 30980.3 1091.66  43
  -2   0  -6 34387.9 1186.64   8
  -2   0   6 30208.2 1172.97  45
   2   0  -6 31493.9 1126.15  43
  -2   0   6 32949.5 1162.93   9
   2   0   6 32609.1 1177.32   5
   2   0  -6 30957.3 1038.66  47
  -2   0   6 32024.5 1149.15  50
  -2   0   7 654.934 121.414  45
  -2   0  -7 553.399 91.1940  43
   2   0  -7 651.605 109.778  43
  -2   0   7 614.065 113.994  49
  -2   0  -7 573.269 112.681   8
  -2   0   7 599.856 106.078   9
   2   0   7 604.661 111.793   2
  -2   0   7 628.592 112.613  50
   2   0   7 569.234 112.151   5
  -2   0  -7 537.105 108.684  44
  -2   0  -7 457.796 62.4513  45
   2   0  -7 705.451 75.9442  47
   2   0   7 390.423 83.3803  50
   2   0   7 652.268 120.200  48
   2   0  -8 6857.88 294.667  47
  -2   0  -8 6589.86 284.828  45
  -2   0  -8 7398.04 430.555  44
   2   0   8 7746.16 448.525  48
  -2   0  -8 7973.86 442.423   8
  -2   0   8 7160.09 425.046  45
   2   0  -8 7164.30 411.909  43
  -2   0  -8 7089.33 385.379  43
   2   0   8 6860.55 399.208  50
   2   0   8 7547.70 428.147   2
  -2   0   8 7190.59 416.086   9
   2   0   8 7757.65 445.343   5
  -2   0   8 7675.92 434.732  50
  -2   0   9 419.577 109.615  50
   2   0   9 195.720 86.1022  48
  -2   0  -9 494.433 112.825   8
  -2   0  -9 229.552 71.2410  43
  -2   0   9 362.412 99.1314  45
   2   0   9 437.029 106.926   5
   2   0  -9 421.068 101.870  43
  -2   0  -9 224.927 81.5018  44
   2   0  -9 376.688 49.5813  47
   2   0   9 292.962 87.2243   2
  -2   0   9 493.666 107.401   9
   2   0   9 314.891 91.2503  50
   2   0  10 14461.2 724.470  50
   2   0  10 15566.8 777.845  48
   2   0 -10 16326.2 747.974  43
  -2   0  10 16373.7 733.299  45
  -2   0 -10 15453.3 747.283  44
  -2   0  10 15659.4 763.735  50
  -2   0 -10 16360.8 752.720   8
   2   0  10 15321.2 723.735   2
  -2   0  10 16601.8 748.733   9
   2   0  10 15187.4 761.787   5
  -2   0 -10 15491.9 712.456  43
  -2   0  11 283.544 102.325  50
   2   0  11 147.335 91.3783  48
  -2   0 -11 163.652 73.0898   8
  -2   0 -11 239.227 92.1584  44
  -2   0  11 145.985 72.7293   9
   2   0 -11 321.607 105.723  43
  -2   0 -11 195.322 76.7768  43
  -2   0  11 193.240 74.2520  45
   2   0  11 157.592 81.4684  50
   2   0  11 233.765 87.9381   5
   2   0  11 224.788 91.8992   2
  -2   0  12 8772.22 509.433  45
  -2   0 -12 10149.3 564.814  43
   2   0  12 10184.4 625.700  48
   2   0  12 9258.62 580.411  50
  -2   0 -12 10882.9 592.678   8
  -2   0 -12 10291.1 587.893  44
  -2   0  12 8678.94 546.119   9
   2   0  12 10126.6 563.798   2
  -2   0  12 9453.61 602.960  50
   2   0 -12 9766.07 581.340  43
   2   0  12 9857.44 611.195   5
  -2   0  13 5332.44 424.337   9
  -2   0  13 5424.79 457.854  50
   2   0  13 5565.88 463.826  48
   2   0  13 5302.80 436.937  50
  -2   0  13 5141.33 360.140  45
  -2   0 -13 6164.80 431.313  43
   2   0 -13 5947.45 448.804  43
   2   0  13 5161.80 399.230   2
  -2   0 -13 5739.41 437.867  44
  -2   0 -13 5816.73 430.506   8
   2   0  14 5618.87 468.835  50
  -2   0 -14 5689.02 452.145  44
   2   0  14 5754.02 492.206   3
   2   0 -14 6606.53 494.765  43
  -2   0 -14 5002.07 411.200  43
  -2   0 -14 6002.76 445.971   8
   2   0  14 5300.49 405.647   2
  -2   0  14 5632.27 441.330   9
   2   0  14 5416.94 477.329  48
  -2   0  14 6203.21 509.386  50
  -2   0 -15 4889.97 417.080  43
   2   0  15 4774.99 468.192   3
   2   0  15 5360.98 469.550  50
   2   0 -15 5526.87 463.946  43
  -2   0  15 4496.21 453.739  50
  -2   0 -15 5268.23 441.431  44
   2   0  15 4862.99 463.543  48
   2   0  15 4380.92 381.045   2
  -2   0  15 4023.31 386.804   9
  -2   0 -15 5513.68 437.593   8
   2   0  16 6585.07 555.371  50
   2   0  16 7555.24 603.029  48
   2   0 -16 7120.28 562.772  43
   2   0  16 7408.57 605.811   3
  -2   0  16 6642.41 576.129  50
   2   0  16 6081.51 469.186   2
  -2   0 -16 6161.81 498.139  43
  -2   0  16 6702.73 516.041   9
  -2   0 -16 7277.63 524.854   8
  -2   0 -16 6994.11 536.686  44
  -2   0 -17 2952.39 348.637  44
  -2   0  17 2657.83 326.345   9
  -2   0  17 2765.57 385.476  50
   2   0  17 2299.75 346.145   3
  -2   0 -17 2669.90 328.030  43
   2   0  17 2055.60 269.711   2
   2   0  17 2840.40 384.662  48
  -2   0 -17 2948.49 330.655   8
   2   0  17 2528.71 345.286  50
   2   0 -17 2800.54 352.036  43
  -2   0  18 109.828 94.8817  50
   2   0  18 91.4963 77.6292  48
   2   0  18 223.011 116.961   3
  -2   0 -18 34.4927 58.2835  43
  -2   0  18 174.524 40.0363  20
  -2   0 -18 121.121 29.5810  52
   2   0  18 69.8204 90.0120  50
   2   0 -18 222.720 122.191  43
  -2   0 -18 73.7573 73.1616  44
   2   0  18 121.523 34.1581  38
  -2   0 -18 31.3433 75.7707   8
   2   0  18 139.400 32.3852  17
  -2   0 -19 1708.11 101.950  52
   2   0  19 1677.30 104.736  21
  -2   0  19 1422.07 313.390  50
   2   0  19 1493.62 296.139  50
  -2   0  19 1696.69 106.740  26
   2   0  19 1748.19 311.884  48
  -2   0 -19 1526.13 264.092  44
   2   0  19 1570.75 105.306  17
  -2   0  19 1677.86 112.738  20
   2   0 -19 2015.90 324.480  43
  -2   0  19 1665.60 105.200  38
   2   0  19 1858.34 115.883  38
   2   0  19 1851.17 331.362   3
   2   0  19 1648.23 106.978  33
   2   0  19 1561.92 104.871  32
  -2   0 -19 1775.65 296.460  43
  -2   0 -20 191.007 38.2137  52
   2   0  20 63.7101 89.9391  50
  -2   0 -20 135.151 88.6793  44
  -2   0  20 279.046 157.758  50
  -2   0  20 213.586 42.7691  26
  -2   0  20 128.783 33.6505  38
  -2   0  20 153.550 39.6239  20
   2   0  20 105.058 116.286  48
   2   0  20 283.147 155.581   3
   2   0 -20 65.9839 74.7933  43
   2   0  20 196.649 39.3732  32
   2   0  20 167.343 41.8666  38
  -2   0 -20 221.693 123.226  43
   2   0  20 188.858 37.6082  21
   2   0  20 150.509 36.6804  33
  -2   0  21 125.186 99.8340  50
   2   0  21 223.797 140.345  50
  -2   0 -21 222.999 40.8262  52
  -2   0  21 209.307 48.3240  12
   2   0  21 210.339 40.1420  21
   2   0 -21 511.771 201.840  43
  -2   0 -21 1.57155 89.1145  43
  -2   0  21 195.722 48.5126  20
   2   0  21 293.955 167.850  48
  -2   0  21 249.804 44.3102  38
   2   0  21 291.913 49.1251  32
   2   0  21 297.178 52.0565  38
   2   0  21 104.619 70.9207   3
   2   0  21 210.818 44.6592  33
  -2   0  21 237.381 41.8839  26
  -2   0 -22 1385.52 95.0104  52
  -2   0  22 1327.42 98.8670  26
   2   0  22 1413.19 98.4433  21
  -2   0  22 1120.17 303.392  50
   2   0  22 1396.25 97.6957  12
  -2   0  22 1229.19 103.131  12
   2   0  22 1226.88 97.4185  32
  -2   0  22 1352.40 104.644  20
  -2   0 -22 986.355 238.781  43
   2   0  22 1472.45 318.366   3
  -2   0  22 1294.27 101.125  38
   2   0  22 1376.05 105.498  38
   2   0  22 1334.85 98.7326  33
   2   0 -22 1495.78 301.481  43
   2   0  22 955.319 251.927  50
   2   0  22 963.488 250.727  48
  -2   0 -23 314.429 49.0867  52
   2   0  23 390.899 58.2272  32
   2   0  23 310.795 53.7299  38
   2   0  23 354.364 51.7740  12
  -2   0  23 346.523 57.3853  20
  -2   0  23 449.682 57.5945  26
  -2   0  23 369.212 56.7544  12
   2   0  23 379.897 55.4799  33
   2   0  23 322.021 46.7784  21
   2   0  23 365.755 173.843  48
  -2   0  23 414.326 55.1820  38
  -2   0  24 28.4867 40.6037  12
  -2   0  24 22.0424 26.4341  26
   2   0  24 28.6132 30.6197  12
  -2   0  24-7.59116 33.6764  20
   2   0  24 12.0233 23.4279  21
   2   0  24 32.3056 26.3151  32
  -2   0 -24 31.8992 27.6882  52
  -2   0  24 26.8107 29.1061  38
   2   0  24 40.7576 37.6097  38
   2   0  25 1926.20 118.032  12
  -2   0  25 1890.67 123.273  26
  -2   0  25 1892.59 120.964  38
   2   0  25 2048.35 133.970  38
  -2   0 -25 1849.24 106.346  14
  -2   0  25 2142.89 137.763  20
  -2   0  25 2019.34 133.034  12
  -2   0 -25 2023.19 120.278  52
  -2   0  26 2361.16 134.919  26
   2   0  26 2330.74 141.981  38
   2   0  26 1964.38 118.438  12
  -2   0  26 2446.11 143.567  12
  -2   0  26 2395.35 141.494  20
  -2   0  26 2084.96 127.719  38
  -2   0 -26 2119.01 125.469  52
  -2   0 -27 580.444 61.4163  52
  -2   0  27 716.227 76.8821  20
  -2   0  27 627.522 64.8013  26
  -2   0  27 750.898 76.2399  12
  -2   0  27 689.335 68.0706  38
   2   0  27 593.711 71.5476  38
   2   0  28 6885.68 278.035  38
  -2   0  28 6522.62 272.573  20
  -2   0  28 6129.95 259.205  26
  -2   0  28 6568.31 271.261  12
  -2   0 -28 6776.78 260.392  52
  -2   0 -29 854.340 69.5042  52
   2   0  29 1007.36 82.2145  26
   2   0  29 948.120 80.6548  38
  -2   0  29 919.126 79.4810  12
  -2   0 -30 185.828 34.1362  52
  -2   0  30 140.116 35.3949  12
   2   0  30 82.2902 32.8154  38
   2   0  30 91.6312 33.3042  26
  -2   0 -31 1670.36 89.3969  52
   2   0  31 1851.76 101.074  26
  -2   0  31 1645.33 97.3101  12
   2   0  31 1690.06 99.7431  38
   2   0  32 42.2581 20.4728  38
   2   0  32 59.8047 23.6827  26
  -2   0  32 61.4491 24.5260  40
  -2   0  32 50.7921 22.3921  12
  -2   0 -32 66.9139 19.7002  52
   2   0  33 1044.32 60.2925  26
  -2   0  33 1012.67 59.8884  12
  -2   0  33 990.277 59.4226  40
   2  -1  33 271.626 28.4511  26
  -2   1  33 253.724 30.1440  12
  -2   1  33 258.883 30.7527  40
   2  -1  33 266.760 29.6200  38
  -2  -1 -32 123.783 20.8216  52
   2  -1  32 136.580 25.9672  26
  -2   1  32 160.501 29.2566  12
  -2   1  32 122.550 27.0710  40
   2  -1  32 119.045 25.9431  38
  -2   1  31 1275.07 82.5427  40
  -2   1  31 1158.16 77.5551  12
   2  -1  31 1192.97 78.4321  38
  -2  -1 -31 1059.42 66.3370  52
   2  -1  31 1155.95 76.7086  26
   2  -1  30 204.912 39.2212  26
  -2   1  30 194.218 39.9695  12
  -2  -1 -30 181.402 31.4824  52
  -2   1  30 178.465 39.4731  40
   2  -1  30 193.036 38.8586  38
  -2   1  29 1899.91 116.705  12
   2  -1  29 2074.78 119.913  38
  -2  -1 -29 1820.71 103.366  52
  -2  -1 -28 1685.48 100.195  52
  -2   1  28 1557.09 104.732  26
   2  -1  28 1737.58 114.480  38
   2  -1  28 1525.06 94.4458  12
  -2   1  28 1615.18 110.814  12
   2  -1  27 892.565 72.3624  12
  -2  -1 -27 881.719 73.6194  52
  -2   1  27 797.918 80.0735  12
   2  -1  27 1043.66 89.5237  38
  -2   1  27 834.548 77.4564  26
   2   1 -26 8240.52 305.903  52
  -2   1  26 8535.49 334.806  26
   2  -1  26 8777.30 341.102  38
  -2   1  26 8320.08 337.376  12
   2  -1  26 8418.41 318.921  12
   2  -1  26 8144.11 329.147  32
  -2  -1 -26 8511.87 319.889  52
  -2   1  25 170.369 43.0859  26
  -2   1  25 193.694 49.4624  20
  -2   1  25 168.988 49.8989  12
  -2   1  25 132.223 38.9239  38
   2  -1  25 116.849 43.9905  38
   2  -1  25 153.314 39.4396  33
   2  -1  25 200.081 47.2866  32
  -2  -1 -25 152.879 36.7118  52
   2   1 -25 186.348 35.2448  52
   2  -1  25 131.014 34.6067  12
  -2  -1 -24 2512.60 138.118  52
  -2   1  24 2629.73 155.801  12
   2  -1  24 2446.93 147.119  32
   2  -1  24 2550.17 151.470  38
  -2   1  24 2635.78 150.725  26
   2   1 -24 2469.37 128.257  52
  -2   1  24 2626.83 154.731  20
  -2   1  24 2557.18 147.376  38
  -2  -1 -24 2443.16 125.670  14
   2  -1  24 2341.61 136.999  33
   2   1 -23 515.622 53.9619  52
  -2  -1 -23 511.339 59.6560  52
  -2   1  23 583.421 65.8409  38
   2  -1  23 495.392 62.8744  32
   2  -1  23 547.165 57.6973  21
  -2   1  23 524.069 68.7937  20
  -2   1  23 546.448 72.4816  12
   2  -1  23 590.953 71.9238  38
  -2  -1 -23 522.517 52.7722  14
   2  -1  23 483.592 60.1297  33
  -2   1  23 516.891 65.9233  26
  -2  -1 -22 5836.39 238.128  52
  -2  -1 -22 5893.66 582.509  44
   2  -1  22 4886.99 589.940  48
  -2   1  22 5680.95 250.258  26
   2  -1  22 5172.41 230.180  21
   2  -1  22 5907.59 254.261  38
   2  -1  22 5277.12 612.364   3
  -2   1  22 5129.98 613.828  50
   2   1 -22 5319.27 586.957  43
   2   1 -22 5553.56 224.056  52
  -2   1  22 5754.85 256.525  12
  -2   1  22 5738.82 247.878  38
  -2   1  22 5534.67 253.392  20
   2  -1  22 5534.25 239.523  33
   2  -1  22 5207.24 593.542  50
  -2  -1 -22 5646.47 224.732  14
   2  -1  22 5464.38 246.108  32
   2   1 -21 2476.02 125.202  52
  -2  -1 -21 2616.27 137.002  52
   2  -1  21 2714.09 408.433  50
  -2   1  21 2472.93 142.546  38
  -2  -1 -21 2112.17 338.059  44
  -2   1  21 2502.08 150.613  20
  -2   1  21 2554.02 151.077  12
   2  -1  21 2551.53 146.601  38
  -2  -1 -21 2478.39 125.729  14
   2  -1  21 2521.34 134.403  21
  -2   1  21 2438.89 143.523  26
   2  -1  21 2321.66 404.581   3
   2  -1  21 2210.69 393.283  48
   2  -1  21 2531.08 143.999  17
   2  -1  21 2389.20 136.304  33
   2  -1  21 2389.37 141.606  32
   2   1 -21 2774.98 402.521  43
  -2   1  21 1952.95 370.733  50
   2   1 -20 5630.37 566.925  43
  -2   1  20 6571.32 665.152  50
  -2   1  20 5528.92 244.892  20
   2  -1  20 5588.89 239.930  38
   2  -1  20 6059.47 618.226   3
   2  -1  20 5270.45 231.698  17
   2  -1  20 4656.80 549.948  48
  -2   1  20 5655.43 246.274  12
  -2  -1 -20 5112.08 529.156  44
  -2   1  20 5616.58 238.197  38
  -2   1  20 5730.87 241.027  26
  -2  -1 -20 5650.81 228.096  52
   2  -1  20 5197.33 233.146  32
   2   1 -20 5376.24 214.682  52
   2  -1  20 5238.05 227.749  33
   2  -1  20 4748.30 219.364  21
  -2  -1 -20 5380.02 513.534  43
   2  -1  20 4637.43 540.901  50
  -2   1  19 4450.15 522.679  50
   2  -1  19 4404.55 520.631   3
   2  -1  19 4654.04 513.695  50
  -2   1  19 4564.27 203.116  26
  -2   1  19 4454.02 206.950  12
   2  -1  19 4024.61 488.779  48
  -2   1  19 4392.77 199.641  38
  -2  -1 -19 4460.87 479.702  44
   2   1 -19 4727.16 498.110  43
   2  -1  19 4302.27 196.748  17
   2  -1  19 3896.24 185.763  21
  -2  -1 -19 3779.39 416.122  43
  -2   1  19 4445.86 207.203  20
   2  -1  19 4289.74 195.854  11
   2  -1  19 4158.62 192.166  33
   2  -1  19 4237.38 197.987  32
  -2   1  19 4680.05 487.178   9
   2  -1  19 4440.82 202.427  38
   2   1 -19 4363.49 180.316  52
  -2  -1 -19 4540.13 192.421  52
  -2  -1 -18 1521.22 253.050  43
   2  -1  18 1568.74 299.096  48
  -2   1  18 1724.55 283.247   9
   2  -1  18 1790.68 110.849  11
  -2  -1 -18 1538.28 264.820  44
  -2   1  18 1975.16 121.825  20
   2  -1  18 2099.72 346.841   3
   2   1 -18 1896.53 310.190  43
  -2  -1 -18 1968.71 109.661  52
   2  -1  18 1925.21 116.688  38
   2  -1  18 1895.43 112.924  17
   2  -1  18 1825.80 311.011  50
  -2   1  18 2094.11 346.197  50
  -2   1  18 1973.03 121.185  12
   2  -1  17 1414.99 263.274  50
   2  -1  17 1523.37 283.940  48
  -2  -1 -17 1746.11 256.415  43
  -2   1  17 1748.69 279.829   9
  -2   1  17 1678.35 308.620  50
  -2  -1 -17 1844.27 286.542  44
   2   1 -17 2031.98 299.395  43
   2  -1  17 1603.72 289.579   3
   2  -1  16 2396.58 330.202  50
   2  -1  16 2627.81 359.797   3
  -2   1  16 2346.59 339.750  50
   2  -1  16 2597.11 359.920  48
   2   1 -16 2690.44 333.824  43
  -2  -1 -16 2484.93 293.133  43
  -2   1  16 2438.61 323.917   9
  -2  -1 -16 2683.10 335.213  44
  -2   1  15 2354.18 325.534  50
  -2  -1 -15 3212.57 320.555  43
   2  -1  15 2517.13 339.410  48
   2  -1  15 2817.03 343.849  50
   2  -1  15 3144.06 380.803   3
   2   1 -15 2290.35 297.348  43
  -2  -1 -15 3051.60 346.685  44
  -2   1  15 2542.94 317.002   9
  -2   1  14 4096.72 414.311  50
   2  -1  14 4765.67 429.943  50
  -2  -1 -14 5149.51 436.476  44
   2  -1  14 4374.98 434.307  48
  -2   1  14 4750.66 422.999   9
  -2  -1 -14 4288.71 359.214  43
   2  -1  14 4594.50 444.681   3
   2   1 -14 4668.87 409.503  43
   2  -1  14 4067.99 376.818   2
   2  -1  13 2561.15 299.870  50
  -2  -1 -13 2109.11 254.682   8
  -2  -1 -13 2478.50 290.703  44
   2  -1  13 2336.94 301.399   3
   2   1 -13 2325.08 276.111  43
  -2   1  13 2397.91 301.146  50
   2  -1  13 1935.49 242.488   2
  -2  -1 -13 2305.15 246.849  43
  -2   1  13 2607.73 291.807   9
   2  -1  13 1837.14 269.970  48
  -2  -1 -12 4519.44 373.117   8
  -2   1  12 5192.43 423.751  50
   2   1 -12 5041.85 395.828  43
  -2  -1 -12 4499.53 338.012  43
  -2   1  12 4964.11 402.666   9
  -2  -1 -12 4928.55 403.716  44
   2  -1  12 4382.81 369.868   2
   2  -1  12 4560.05 414.556  48
   2  -1  12 4620.36 396.006  50
   2  -1  12 4401.82 405.556   3
   2  -1  11 120.436 73.8492  50
  -2  -1 -11 298.085 99.4005   8
  -2  -1 -11 64.9611 65.0356  44
   2   1 -11 21.7625 58.0418  43
  -2   1  11 87.0703 80.6672  50
  -2  -1 -11 29.8056 37.8927  43
  -2   1  11 24.2407 61.5034   9
   2  -1  11 93.3937 80.8904   3
   2  -1  11 123.864 100.854  48
   2  -1  11 37.9659 59.9064   2
   2  -1  10 5270.53 387.285   2
  -2  -1 -10 5900.97 417.222  44
   2  -1  10 6082.24 442.620  48
  -2  -1 -10 5679.82 400.348   8
  -2   1  10 4955.19 362.455  45
   2  -1  10 5643.22 429.407   3
  -2  -1 -10 5414.48 341.514  43
   2   1 -10 6157.81 403.565  43
  -2   1  10 5578.50 402.938   9
  -2   1  10 5600.27 404.710  50
  -2   1   9 126.206 76.2987   9
  -2  -1  -9 374.752 103.828   8
   2  -1   9 407.151 107.926   2
   2  -1   9 480.470 120.077   3
   2  -1   9 462.042 123.739  48
  -2  -1  -9 386.338 58.2804  45
  -2   1   9 315.200 84.1219  45
  -2  -1  -9 481.907 124.123  44
   2   1  -9 384.815 98.4541  43
  -2  -1  -9 408.424 85.1467  43
  -2   1   9 344.281 102.159  50
  -2  -1  -8 2954.87 260.076   8
  -2  -1  -8 2812.12 267.185  44
  -2   1   8 3020.65 262.137  50
   2   1  -8 3035.86 246.768  43
   2   1  -8 2500.45 124.299  47
   2  -1   8 3013.45 278.098  48
  -2  -1  -8 2808.31 203.427  43
  -2   1   8 2859.19 259.851   9
  -2   1   8 2603.59 242.158  45
   2  -1   8 2975.28 268.111   2
  -2  -1  -8 2876.56 176.242  45
  -2   1   7 799.584 134.468   9
   2  -1   7 608.690 126.772   2
  -2   1   7 1087.83 150.148  50
  -2  -1  -7 778.867 133.856   8
   2  -1   7 1067.67 157.980  48
  -2   1   7 964.539 144.183  45
  -2  -1  -7 689.879 125.286  44
   2   1  -7 944.244 128.035  43
  -2  -1  -7 746.132 94.8542  43
  -2   1   7 949.828 140.355  49
  -2  -1  -7 808.528 93.1444  45
  -2   1   6 4570.40 306.702  49
  -2   1   6 4009.64 190.464   8
   2   1  -6 4214.73 274.505  43
  -2  -1  -6 4651.64 318.598  44
  -2  -1  -6 4550.71 247.050  45
  -2  -1  -6 4705.46 312.560   8
  -2  -1  -6 4428.42 230.227  43
  -2   1   6 4465.93 310.439  45
   2  -1   6 4650.66 319.741   2
  -2   1   6 4306.65 299.764  50
  -2   1   6 4425.17 304.577   9
   2  -1   6 5041.51 328.834  48
  -2   1   5 3421.65 260.186  49
  -2  -1  -5 3489.16 181.300  43
  -2   1   5 3582.57 265.454   9
   2  -1   5 3895.14 277.106  48
  -2   1   5 3581.60 178.359   8
  -2  -1  -5 3593.91 267.937  44
  -2   1   5 3616.86 276.201  45
  -2   1   5 3805.66 264.247  50
  -2  -1  -5 3738.42 267.344   8
   2   1  -5 3835.81 241.040  43
   2  -1   5 3396.29 263.855   2
  -2  -1  -5 4176.18 275.294  49
  -2  -1  -5 3428.28 216.468  45
  -2   1   4 11577.1 445.632   8
  -2   1   4 11864.4 535.409  50
  -2  -1  -4 12791.6 563.308  44
  -2  -1  -4 12278.3 501.476  45
  -2   1   4 12328.1 570.811  45
  -2  -1  -4 13300.8 562.190   8
  -2   1   4 12231.6 545.037   9
   2  -1   4 12506.4 563.475   2
  -2  -1  -4 12879.4 552.317  49
   2   1  -4 11445.8 485.719  43
  -2   1   4 11249.7 538.685  49
   2  -1   4 13465.4 561.422  48
  -2  -1  -4 11426.1 409.653  43
  -2  -1  -3 91575.9 2739.86  49
   2  -1   3 89409.6 2736.13  48
  -2   1   3 83922.0 2646.11   8
  -2  -1  -3 89565.3 2758.30  44
  -2   1   3 90429.6 2785.41  45
  -2  -1  -3 88152.0 2742.41   8
   2   1  -3 82667.1 2650.53  43
  -2  -1  -3 85673.1 2702.60  45
  -2   1   3 87807.1 2733.63  50
   2  -1   3 87689.1 2757.92   2
  -2   1   3 89360.8 2748.55   9
  -2   1   3 88413.1 2741.09  49
  -2  -1  -2 86958.6 2704.53   8
   2  -1   2 88322.8 2728.88   2
   2   1  -2 88993.8 2735.86  46
  -2   1   2 91660.4 2760.92  45
  -2   1   2 82924.6 2646.42   8
  -2  -1  -2 87694.6 2699.08  45
   2  -1   2 88484.3 2696.63  48
  -2   1   2 88088.4 2716.37  49
  -2  -1  -2 88792.1 2726.51  44
  -2   1   2 88066.4 2717.65   9
  -2  -1  -2 89126.1 2707.25  49
   2   1  -2 81074.5 2604.38  43
  -2   1   2 87919.1 2706.65  50
  -2  -1  -1 22488.5 842.431  44
  -2   1   1 22484.0 811.610   8
   2  -1   1 23974.5 849.248   2
  -2   1   1 24760.0 885.778  45
   2   1  -1 21473.0 724.921  43
  -2   1   1 23550.0 836.075  50
  -2  -1  -1 22278.5 831.907  49
   2  -1   1 23018.0 814.962  48
  -2   1   1 23167.4 846.546  49
  -2   1   1 24290.6 853.609   9
  -2  -1  -1 22747.2 843.187  45
   2   1  -1 25419.9 865.110  46
  -2   1   0 5494.06 296.242  50
  -2  -1   0 6051.66 322.552  45
   2  -1   0 5639.54 276.796  48
   2  -1   0 5822.14 299.582   2
  -2   1   0 5309.82 292.336   8
  -2   1   0 6128.49 329.980  45
  -2  -1   0 5663.12 303.087  44
  -2  -1   0 5662.30 301.016  49
  -2  -1   0 5521.87 315.434   9
  -2   1   0 5592.08 307.445  49
  -2   1   0 5348.93 299.182   9
   2   1   0 6136.19 310.377  46
   2  -1  -1 22481.9 728.175   7
   2  -1  -1 23342.4 805.598   1
  -2  -1   1 23437.6 860.004  45
  -2   1  -1 24846.5 859.814  45
   2   1   1 22737.4 816.488  46
  -2   1  -1 21564.7 829.795   8
  -2  -1   1 21817.0 716.199  50
  -2  -1   1 23229.7 849.415   9
  -2  -1   1 23180.9 825.972  49
   2  -1  -1 24195.7 810.992   2
  -2   1  -1 22534.4 826.215   9
   2  -1  -1 22366.6 778.043  48
  -2   1  -1 22111.7 838.545  49
  -2  -1   2 88718.0 2582.42  50
  -2   1  -2 96538.4 2698.88  45
   2  -1  -2 79455.3 2536.61   7
  -2  -1   2 83394.2 2701.46  45
  -2  -1   2 84828.8 2667.93  49
  -2   1  -2 85600.3 2693.80   8
  -2   1  -2 89626.5 2698.16  49
   2   1   2 84526.8 2637.96  46
   2  -1  -2 87508.4 2620.60   2
  -2  -1   2 88053.7 2690.76   9
  -2   1  -2 86660.5 2662.21   9
   2  -1  -2 87641.2 2630.92   1
   2  -1  -2 87184.9 2666.89  47
   2   1   3 86759.5 2672.22  46
  -2  -1   3 87470.7 2653.36  50
   2   1   3 91605.7 2748.63  48
  -2  -1   3 87223.1 2716.24  49
  -2   1  -3 86191.2 2753.05   8
  -2   1  -3 86671.2 2712.95  43
  -2   1  -3 92898.8 2718.05  45
  -2  -1   3 83425.1 2748.69  45
   2  -1  -3 86249.5 2659.40   1
   2  -1  -3 84860.3 2632.60   2
   2   1   3 89227.5 2721.28   5
  -2   1  -3 86535.4 2696.20   9
  -2  -1   3 86904.9 2727.22   9
  -2   1  -3 88625.9 2752.03  49
   2  -1  -3 84885.8 2696.99  47
  -2   1  -4 12843.9 564.221  49
   2   1   4 12410.9 493.412  46
   2   1   4 12110.3 421.840  50
  -2   1  -4 13448.9 579.017   8
   2   1   4 13092.9 561.029  48
  -2  -1   4 12224.2 562.981  45
   2   1   4 13206.7 554.935   7
  -2   1  -4 13313.2 522.081  45
  -2   1  -4 12807.9 542.107  43
   2  -1  -4 11675.0 475.173   1
   2   1   4 13343.3 552.820   5
  -2   1  -4 12387.7 510.986   9
   2  -1  -4 11688.8 441.640   2
  -2  -1   4 12482.5 539.977   9
  -2  -1   4 12092.0 500.239  50
  -2  -1   4 12095.8 537.805  49
   2  -1  -4 11679.0 504.817  47
  -2   1  -5 3847.02 275.117  49
  -2  -1   5 3997.15 264.535  49
  -2  -1   5 3894.96 277.251  45
   2   1   5 3657.73 187.755  50
  -2  -1   5 3662.73 249.398   9
   2  -1  -5 3555.96 203.458   1
  -2   1  -5 3803.85 266.639  44
   2  -1  -5 3736.38 224.997   4
  -2   1  -5 3907.65 282.862   8
  -2   1  -5 3619.22 252.043  43
   2   1   5 3613.18 256.245   5
   2   1   5 3870.63 267.525  48
  -2  -1   5 3947.55 246.307  50
   2   1   5 3412.26 212.716  46
   2   1   5 3586.07 257.512   7
   2  -1  -5 3522.98 225.076  47
   2   1   6 4625.73 253.859  46
  -2  -1   6 4569.32 303.191  49
  -2  -1   6 4272.62 282.657  50
   2   1   6 4844.73 314.082  48
  -2   1  -6 4218.79 311.145  49
  -2   1  -6 4711.28 305.111  43
   2  -1  -6 4236.14 254.416   4
  -2  -1   6 4486.63 309.060  45
   2  -1  -6 4201.13 252.428  47
   2  -1  -6 4060.54 228.157   1
  -2   1  -6 5401.13 337.920   8
   2   1   6 4941.47 311.599   7
   2   1   6 4600.39 305.810   5
  -2  -1   6 4492.12 288.066   9
  -2   1  -6 4426.21 297.768  44
   2   1   6 4567.26 238.607  50
   2   1   7 887.679 105.367  46
   2  -1  -7 847.635 109.054   4
   2  -1  -7 942.737 97.9264   1
   2  -1  -7 734.015 99.9311  47
  -2   1  -7 845.611 128.133  44
   2   1   7 760.061 99.5437  50
   2   1   7 983.013 141.048   7
  -2   1  -7 945.619 137.687  43
  -2  -1   7 788.007 115.336   9
  -2  -1   7 984.300 145.787  45
  -2   1  -7 948.333 145.074   8
   2   1   7 863.373 130.714   5
  -2  -1   7 944.665 136.368  50
   2   1   7 906.087 139.214  48
  -2   1  -8 2779.38 243.874  44
   2  -1  -8 2949.75 200.166  47
   2   1   8 2720.97 198.262  46
  -2  -1   8 2780.36 232.176   9
   2  -1  -8 2927.21 187.378   1
  -2   1  -8 2992.24 254.374  43
   2   1   8 3098.24 260.211   5
  -2   1  -8 2963.38 261.581   8
  -2  -1   8 2644.93 243.394  45
   2   1   8 2735.40 212.966  50
  -2  -1   8 2813.42 252.467  50
   2   1   8 2858.31 256.343  48
  -2   1  -9 502.147 106.616  44
  -2  -1   9 291.955 84.9060  45
   2   1   9 345.776 75.5725  46
   2   1   9 387.849 106.024  48
   2   1   9 495.429 111.159   5
   2   1   9 311.798 78.1790  50
  -2   1  -9 352.372 87.9993  43
  -2   1  -9 481.683 115.505   8
  -2  -1   9 340.152 104.547   6
   2  -1  -9 349.050 101.387  43
   2  -1  -9 235.927 57.9432  47
  -2  -1   9 195.958 72.0707   9
  -2  -1   9 371.027 98.6453  50
   2   1  10 5665.25 407.494   5
  -2  -1  10 5924.75 416.180  50
  -2   1 -10 5860.66 405.362   8
   2   1  10 5667.42 405.084  48
   2  -1 -10 5114.44 289.585  47
   2  -1 -10 6083.08 414.384  43
  -2   1 -10 5336.74 369.649  44
  -2   1 -10 5851.61 400.035  43
  -2  -1  10 5634.68 406.854   6
  -2  -1  10 5527.33 376.210  45
  -2  -1  10 5322.08 361.393   9
   2   1  10 5323.91 362.537  50
   2   1  11 107.537 67.4744  50
  -2   1 -11 42.2229 63.2223   8
   2  -1 -11 59.2502 38.2380  47
   2   1  11 176.176 96.1295  48
  -2  -1  11 103.405 58.2888  45
   2  -1 -11 82.2792 74.8231  43
  -2   1 -11 70.5639 63.2569  43
  -2  -1  11 34.7216 52.5140   9
  -2  -1  11 71.3380 76.1116   6
   2   1  11 116.433 68.8857   5
  -2  -1  11 95.7599 84.7541  50
  -2   1 -11 137.719 76.1922  44
  -2   1 -12 4332.77 346.956  44
   2   1  12 4178.73 371.945   5
  -2   1 -12 4713.92 380.746   8
   2   1  12 4610.39 386.846  48
   2   1  12 4222.49 356.627  50
  -2  -1  12 4624.85 347.368  45
   2  -1 -12 5145.96 405.843  43
  -2  -1  12 5345.97 431.045  50
  -2   1 -12 4957.28 390.407  43
   2   1  12 4461.41 348.031   2
  -2  -1  12 4354.13 340.029   9
  -2  -1  12 4162.93 369.749   6
   2   1  13 2211.29 281.423  48
  -2  -1  13 2106.99 226.076  45
  -2  -1  13 2200.24 274.325   6
  -2   1 -13 2461.23 280.322  43
   2  -1 -13 2353.41 281.077  43
   2   1  13 2067.77 233.520   2
  -2  -1  13 2051.20 233.440   9
   2   1  13 2198.41 272.474   5
   2   1  13 1707.63 229.383  50
  -2   1 -13 1984.36 234.582  44
  -2   1 -13 2495.01 273.423   8
  -2  -1  13 2478.98 300.905  50
   2   1  14 4366.42 412.926  48
   2   1  14 4454.66 403.425  50
   2   1  14 4312.55 361.011   2
   2  -1 -14 4833.11 431.082  43
  -2   1 -14 4541.63 396.566   8
  -2   1 -14 4423.61 373.854  44
  -2  -1  14 4096.43 392.722   6
  -2  -1  14 5192.31 467.263  50
  -2  -1  14 3989.48 345.930   9
  -2   1 -14 4888.75 418.223  43
   2   1  14 4655.58 422.710   5
   2   1  15 2437.47 306.436  50
  -2  -1  15 2727.74 347.964  50
  -2   1 -15 2416.95 290.899   8
  -2   1 -15 2573.87 284.367  44
   2   1  15 2344.68 310.221  48
   2  -1 -15 2749.71 330.983  43
  -2   1 -15 2448.95 306.856  43
  -2  -1  15 2172.02 295.166   6
   2   1  15 2351.28 266.673   2
   2   1  15 2700.56 327.899   5
   2   1  16 2590.72 338.978  48
  -2  -1  16 2665.62 332.420   6
  -2  -1  16 2245.93 331.181  50
   2   1  16 2346.05 334.697   3
   2  -1 -16 2844.51 347.232  43
   2   1  16 1983.07 294.864  50
  -2   1 -16 2273.76 306.027  43
   2   1  16 1925.24 248.356   2
  -2   1 -16 2418.99 294.934   8
  -2   1 -16 2176.40 273.268  44
  -2   1 -17 1500.68 244.285   8
   2   1  17 1320.04 251.004  50
   2  -1 -17 2028.06 307.841  43
   2   1  17 1742.01 291.871   3
  -2  -1  17 1542.41 285.892  50
  -2   1 -17 1807.47 280.860  43
  -2   1 -17 1264.26 212.062  44
   2   1  17 1515.89 268.589  48
   2   1  18 1673.25 106.196  21
  -2  -1  18 2057.64 343.766  50
  -2   1 -18 2080.70 289.484   8
   2   1  18 2036.41 321.640  48
   2   1  18 1765.10 306.173   3
   2   1  18 1710.13 298.726  50
   2   1  18 1713.58 113.397  38
  -2   1 -18 2145.28 316.038  43
  -2   1 -18 1801.70 103.865  52
  -2  -1  18 1960.88 118.929  20
   2   1  18 1753.87 109.599  33
   2  -1 -18 2072.70 320.002  43
  -2  -1  18 1835.44 113.270  32
   2   1  19 4063.63 191.434  21
  -2   1 -19 4495.48 440.874   8
   2   1  19 4019.76 468.791  50
  -2  -1  19 4526.20 521.640  50
   2   1  19 4674.54 517.217   3
   2   1  19 4348.50 202.822  38
   2   1  19 3766.00 448.649  48
  -2  -1  19 4444.42 203.896  20
   2  -1 -19 4441.29 492.998  43
   2   1  19 4028.16 191.543  32
  -2  -1  19 4203.10 196.875  32
  -2   1 -19 4423.60 186.615  52
   2   1  19 4024.97 187.705  34
   2   1  19 4101.81 192.928  33
  -2   1 -19 4617.07 487.056  43
  -2   1 -20 5624.29 513.134   8
   2   1  20 4658.61 525.358  50
   2   1  20 4613.01 512.132  48
   2   1  20 5231.65 225.711  34
   2   1  20 5641.33 243.530  38
   2   1  20 5691.07 588.500   3
   2   1  20 5259.61 230.078  21
  -2  -1  20 5519.31 242.052  20
  -2   1 -20 5326.67 221.740  52
   2  -1 -20 6078.15 591.257  43
   2   1  20 5037.42 228.769  32
   2   1  20 5353.47 232.677  33
  -2   1 -20 5296.99 546.262  43
  -2  -1  20 5501.46 605.074  50
   2   1  21 1992.13 354.140  50
  -2  -1  21 2450.30 145.577  20
   2   1  21 2543.45 395.950   3
   2  -1 -21 2691.92 404.580  43
  -2   1 -21 2529.17 133.725  52
   2   1  21 2557.10 148.647  38
   2   1  21 2376.76 136.891  21
  -2   1 -21 2545.03 381.657  43
   2   1  21 2445.70 136.076  34
   2   1  21 2380.47 139.064  33
   2   1  21 2251.58 358.876  48
   2   1  21 2396.32 133.963  16
  -2  -1  21 2635.17 420.906  50
   2  -1 -22 5056.65 574.122  43
  -2  -1  22 5759.97 644.116  50
  -2   1 -22 5601.79 583.970  43
   2   1  22 5684.53 241.204  21
  -2  -1  22 5410.09 235.958  26
  -2  -1  22 5752.86 251.349  20
   2   1  22 5539.00 590.845  48
   2   1  22 4746.21 570.332   3
   2   1  22 5902.15 255.733  38
  -2   1 -22 5712.57 234.318  52
   2   1  22 5077.79 228.791  16
   2   1  22 5358.25 234.227  34
  -2   1 -23 607.949 64.2992  52
  -2  -1  23 549.844 70.5761  20
  -2  -1  23 452.252 56.3943  26
  -2  -1  23 552.505 62.0524  38
   2   1  23 553.183 69.2495  38
   2   1  23 439.833 54.8026  16
  -2  -1  24 2399.97 139.553  26
  -2  -1  24 2904.00 161.293  12
  -2  -1  24 2626.99 154.938  20
  -2  -1  24 2461.97 138.880  38
   2   1  24 2718.72 159.003  38
  -2   1 -24 2524.74 139.819  52
  -2   1 -25 151.640 39.8397  52
   2   1  25 149.096 45.1981  38
  -2  -1  25 189.481 49.0837  12
  -2  -1  25 138.740 33.9452  38
  -2  -1  25 184.966 38.8056  26
  -2  -1  25 192.501 47.4217  20
  -2  -1  26 7901.38 315.981  26
  -2  -1  26 8590.23 337.131  12
  -2   1 -26 8859.35 323.905  52
  -2  -1  26 8485.26 336.106  20
  -2  -1  26 7708.50 312.718  38
   2   1  26 9108.43 344.717  38
  -2  -1  27 814.879 82.3728  20
  -2   1 -27 995.184 79.6053  52
   2   1  27 1050.54 91.8075  38
  -2  -1  27 870.117 82.5225  12
   2   1  28 1570.31 111.801  26
  -2  -1  28 1643.99 110.561  20
   2   1  28 1564.07 111.148  38
  -2  -1  28 1774.52 114.367  12
  -2   1 -28 1634.07 102.950  52
   2   1  29 2057.19 123.114  26
  -2  -1  29 1903.25 117.282  20
  -2  -1  29 2039.25 118.906  12
  -2   1 -29 1997.63 111.158  52
   2   1  29 2032.09 121.550  38
   2   1  30 219.167 39.5666  26
  -2  -1  30 194.652 39.8457  12
  -2   1 -30 158.117 31.5052  52
   2   1  30 141.717 35.9219  38
   2   1  31 1143.88 77.6559  26
  -2  -1  31 1094.15 75.2645  12
   2   1  31 1092.36 77.1028  38
  -2   1 -31 1155.15 71.5754  52
  -2   1 -32 95.6108 20.9375  52
   2   1  32 120.056 21.1319  40
  -2  -1  32 140.181 27.1874  12
   2   1  32 160.767 28.4136  26
   2   1  33 286.566 30.6678  26
  -2   1 -33 244.494 25.3259  52
   2  -1 -33 263.263 27.9001  54
  -2  -1  33 278.781 29.1528  40
  -2  -1  33 291.513 30.4656  12
  -2   2  33 399.853 34.3461  40
  -2   2  32 535.917 45.4933  12
  -2   2  32 549.892 46.4058  40
   2  -2  32 507.966 42.3455  38
  -2   2  31 272.219 39.0887  12
   2  -2  31 257.067 34.1180  26
  -2   2  31 246.144 37.1812  40
   2  -2  31 257.461 35.6269  38
  -2  -2 -30 821.700 57.6812  52
  -2  -2 -30 829.426 61.1324  54
  -2   2  30 925.495 74.1623  40
  -2   2  30 1014.23 74.3098  12
   2  -2  30 804.818 66.6899  38
  -2  -2 -29 493.956 48.1365  52
   2  -2  29 571.228 51.0434  12
   2   2 -29 628.299 50.9767  52
  -2   2  29 473.665 58.7365  40
   2  -2  29 494.767 57.2426  38
  -2   2  29 634.269 63.6446  12
   2  -2  28 934.157 70.1974  12
   2  -2  28 943.396 79.0495  38
  -2   2  28 799.641 75.7967  12
   2   2 -28 808.849 63.4276  52
  -2   2  28 730.092 77.4006  40
  -2  -2 -28 825.475 66.1610  52
   2  -2  27 497.419 55.1025  12
   2   2 -27 599.031 56.1848  52
  -2  -2 -27 546.089 57.4218  52
  -2   2  27 597.695 72.4676  12
   2  -2  27 622.531 69.7395  38
   2  -2  27 509.157 62.7949  32
   2  -2  26 2927.08 160.527  32
   2  -2  26 3034.46 163.818  38
  -2   2  26 2975.83 167.142  12
   2   2 -26 3080.10 146.706  52
  -2   2  26 3046.76 166.322  26
  -2  -2 -26 2971.16 148.772  52
   2   2 -25 3956.43 172.142  52
   2  -2  25 4008.05 194.299  38
   2  -2  25 3612.85 186.516  32
  -2   2  25 3712.58 192.328  12
  -2   2  25 3856.77 192.882  26
   2  -2  25 3346.07 169.632  33
  -2   2  25 3594.80 175.047  51
  -2  -2 -25 3580.51 172.205  52
  -2   2  24 2128.66 127.677  51
  -2  -2 -24 2208.77 126.124  52
  -2   2  24 2224.43 139.268  26
   2  -2  24 2264.81 140.770  38
   2   2 -24 2339.45 123.970  52
   2  -2  24 2060.40 124.377  33
   2  -2  24 2157.48 135.523  32
  -2   2  24 2126.63 141.238  12
   2  -2  23 620.917 63.5790  33
  -2   2  23 528.934 69.9790  12
   2  -2  23 642.156 71.6448  38
  -2  -2 -23 590.907 62.2584  52
  -2  -2 -23 634.695 57.2020  14
   2  -2  23 515.921 64.2109  32
   2   2 -23 511.439 54.7567  52
  -2   2  23 597.391 70.8593  26
  -2   2  22 5567.81 255.980  12
  -2  -2 -22 5527.53 589.372  44
   2  -2  22 5714.06 249.296  38
   2   2 -22 4273.53 508.898  46
   2   2 -22 5154.82 579.711  43
   2  -2  22 4751.00 577.668  50
   2  -2  22 5497.79 637.780  48
  -2   2  22 5562.58 248.448  38
  -2  -2 -22 5511.47 233.069  52
   2  -2  22 5485.22 246.430  32
   2  -2  22 5373.00 234.878  33
   2   2 -22 5624.69 227.677  52
  -2  -2 -22 5476.83 220.382  14
  -2   2  22 5380.77 248.666  26
   2   2 -21 1968.67 110.575  52
   2  -2  21 1692.56 118.580  38
   2  -2  21 1574.63 323.885  50
   2  -2  21 1743.65 114.919  17
  -2  -2 -21 1732.32 104.354  14
  -2   2  21 1918.54 127.731  26
  -2   2  21 1990.73 132.193  12
  -2  -2 -21 1907.74 115.348  52
  -2  -2 -21 1586.29 316.484  44
   2   2 -21 1776.48 311.877  46
   2   2 -21 1859.48 342.926  43
  -2   2  21 2371.01 375.303   9
   2  -2  21 1769.61 359.129   3
  -2   2  21 2106.18 129.577  38
   2  -2  21 1853.18 115.797  33
   2  -2  21 1447.96 317.219  48
   2  -2  21 2094.76 128.975  32
  -2   2  21 1843.56 358.763  50
   2   2 -20 197.111 37.8763  52
  -2   2  20 180.689 42.7996  26
   2  -2  20-13.0073 79.3605  48
  -2   2  20 148.715 43.1575  12
  -2  -2 -20 167.362 151.157  44
  -2  -2 -20 135.825 33.3861  52
   2  -2  20 161.348 40.0730  11
   2  -2  20 162.481 39.9658  32
   2   2 -20 155.667 86.9703  43
  -2   2  20 219.808 54.3021  20
  -2   2  20 131.747 117.794   9
   2  -2  20 158.447 91.6551   3
   2  -2  20 181.142 39.1093  33
  -2   2  20 151.331 38.7611  38
   2  -2  20 177.403 45.1792  38
  -2   2  20-147.022 167.839  50
  -2  -2 -20 179.476 34.4447  14
   2  -2  20 141.975 36.8655  17
   2   2 -20 44.3624 74.8287  46
   2  -2  20 269.995 152.264  50
   2  -2  19 1217.03 90.1249  17
  -2   2  19 1137.24 249.420   9
   2  -2  19 1327.54 285.823  50
  -2   2  19 1282.68 99.4122  12
   2   2 -19 959.101 221.566  46
   2  -2  19 1229.14 90.5351  11
   2  -2  19 1204.17 92.8270  32
  -2   2  19 1213.04 97.2532  20
   2  -2  19 1529.44 312.511   3
   2   2 -19 773.057 208.324  43
   2  -2  19 1287.55 96.4103  38
   2  -2  19 1275.62 290.076  48
  -2  -2 -19 1196.66 81.2460  14
   2  -2  19 1229.64 90.0954  33
  -2   2  19 1368.53 98.9717  38
   2   2 -19 1299.26 84.3652  52
  -2  -2 -19 1243.15 254.355  44
  -2   2  19 929.159 256.239  50
  -2  -2 -19 1258.73 88.2360  52
  -2   2  19 1339.40 99.0911  26
   2   2 -18 501.911 52.0116  52
   2  -2  18 246.517 140.655  48
  -2   2  18 424.024 142.793   9
   2  -2  18 485.787 57.8695  17
   2   2 -18 353.197 145.051  46
  -2   2  18 474.932 57.7487  26
  -2  -2 -18 475.856 52.6468  52
  -2   2  18 528.615 189.111  50
   2  -2  18 506.504 57.8880  38
  -2  -2 -18 500.701 49.5443  14
   2  -2  18 472.012 183.720  50
  -2   2  18 451.985 58.7316  12
  -2  -2 -18 488.940 163.744  44
   2  -2  18 513.133 57.2611  11
   2   2 -18 342.073 144.530  43
  -2   2  18 457.686 59.6894  20
   2  -2  18 624.443 193.792   3
  -2   2  18 425.869 54.4697  38
   2  -2  18 458.559 56.2477  32
   2  -2  17 1580.91 301.576  48
  -2  -2 -17 1437.10 266.462  44
  -2   2  17 1690.45 314.391  50
  -2   2  17 1655.00 109.086  12
   2  -2  17 2067.29 341.333   3
   2  -2  17 2001.14 115.361  42
  -2   2  17 1637.33 109.083  20
  -2  -2 -17 1335.16 224.047  43
   2   2 -17 1557.93 274.216  43
   2   2 -17 1626.46 280.522  46
   2  -2  17 1502.62 274.870  50
  -2   2  17 1532.08 270.154   9
   2  -2  17 1532.52 102.489  38
   2  -2  16 9106.89 692.718  50
   2  -2  16 8611.94 700.286  48
  -2   2  16 8386.84 650.287   9
  -2  -2 -16 8734.62 661.750  44
  -2  -2 -16 7938.20 554.056  43
   2   2 -16 9041.23 652.538  43
   2  -2  16 9175.56 718.006   3
  -2   2  16 8241.29 670.086  50
   2   2 -16 8712.35 657.680  46
  -2  -2 -15 11023.8 648.420  43
   2  -2  15 11592.2 776.838  50
  -2   2  15 11314.8 777.505  50
   2  -2  15 11732.3 797.570   3
  -2  -2 -15 12474.5 781.830  44
   2   2 -15 11527.5 741.195  43
  -2   2  15 12168.5 771.171   9
   2  -2  15 10694.7 781.147  48
   2   2 -15 11874.9 762.835  46
  -2   2  14 2202.51 304.926  50
   2  -2  14 1780.15 287.541  48
   2  -2  14 1772.86 286.783   3
   2   2 -14 1879.09 278.482  46
  -2  -2 -14 2320.87 308.333  44
   2   2 -14 2209.05 291.012  43
  -2  -2 -14 1628.02 215.215  43
  -2   2  14 2375.96 305.800   9
   2  -2  14 1850.83 282.030  50
   2  -2  13 10919.2 730.670  48
  -2  -2 -13 11451.0 708.067  44
   2   2 -13 10354.4 659.337  43
   2   2 -13 10452.7 686.865  46
  -2  -2 -13 10428.6 585.056  43
  -2   2  13 11436.9 719.143  50
  -2   2  13 11256.4 704.386   9
   2  -2  13 10301.4 700.646   3
  -2   2  12 3440.50 351.755  50
   2  -2  12 2676.38 243.788  47
   2  -2  12 3101.05 350.373  48
  -2   2  12 2926.05 324.383   9
   2  -2  12 3021.05 340.997   3
  -2  -2 -12 3248.63 276.676  43
   2   2 -12 2805.98 307.040  43
   2   2 -12 3024.79 335.601  46
  -2  -2 -12 3305.69 344.242  44
   2  -2  11 448.553 145.791  48
  -2   2  11 567.663 138.074  50
   2  -2  11 396.689 94.7018  47
   2   2 -11 448.769 115.100  43
   2  -2  11 522.460 142.414   3
  -2  -2 -11 483.951 100.702  43
   2   2 -11 337.997 132.324  46
  -2  -2 -11 440.493 129.815  44
  -2   2  11 473.650 135.563   9
   2  -2  10 2222.07 272.793  48
   2   2 -10 2737.37 276.917  43
  -2   2  10 2601.67 286.825  50
  -2   2  10 2845.53 294.259   9
  -2  -2 -10 2507.85 188.696  45
  -2  -2 -10 2539.37 217.768  43
   2  -2  10 2534.39 234.212  47
  -2  -2 -10 2495.34 278.306  44
   2  -2  10 2391.08 283.363   3
   2   2 -10 2754.41 302.815  46
   2  -2   9 23369.9 1065.41  48
  -2  -2  -9 24503.6 892.422  45
   2   2  -9 24828.3 1094.25  46
   2  -2   9 24504.7 1062.70   3
  -2  -2  -9 24267.1 1059.71  44
  -2  -2  -9 25046.8 913.938  43
   2   2  -9 24006.3 854.609   8
  -2   2   9 26347.3 1075.77  50
  -2   2   9 26465.3 1084.83   9
   2   2  -9 24505.8 1021.48  43
  -2   2   8 11643.2 623.583  50
   2   2  -8 10834.4 640.765  46
   2  -2   8 10143.7 613.626  48
   2   2  -8 10633.7 577.814  43
   2   2  -8 11727.9 482.215   8
  -2  -2  -8 12576.4 644.077  44
  -2  -2  -8 11909.9 504.666  43
  -2  -2  -8 13612.7 638.205  47
  -2  -2  -8 12220.4 524.588  45
  -2   2   8 11287.8 619.464   9
   2  -2   8 10553.2 555.592  47
   2  -2   8 11334.4 620.453   3
  -2  -2  -7 8708.86 425.071  45
  -2  -2  -7 8923.91 499.905  47
   2   2  -7 9204.51 546.027  46
   2  -2   7 7817.94 479.931   3
   2  -2   7 7804.31 495.069  48
  -2  -2  -7 8839.33 384.734  43
   2   2  -7 8274.92 464.924  43
  -2   2   7 8271.79 494.680  50
  -2  -2  -7 9216.87 513.711  44
   2  -2   7 8414.11 500.789   2
   2  -2   7 7825.20 448.019  47
  -2   2   7 8508.94 495.275   9
  -2  -2  -6 1770.69 203.673  47
  -2  -2  -6 1631.38 194.179  44
  -2   2   6 1494.02 176.709  49
  -2   2   6 1463.55 185.147   9
  -2  -2  -6 1710.89 182.427  49
   2   2  -6 1563.66 202.715  46
   2  -2   6 1771.90 207.695  48
  -2  -2  -6 1486.82 157.714  45
   2  -2   6 1605.09 184.924   3
  -2  -2  -6 1560.57 122.332  43
   2  -2   6 1951.75 193.395  47
   2  -2   6 1697.34 204.398   2
  -2   2   6 1560.27 191.545  50
   2   2  -6 1518.70 170.674  43
  -2  -2  -5 13538.1 616.790  49
  -2  -2  -5 15110.4 679.698  47
  -2   2   5 15515.3 650.608  49
   2  -2   5 14533.0 667.164  48
   2  -2   5 14512.5 644.556  47
   2   2  -5 15988.2 727.761  46
  -2  -2  -5 13536.1 502.858  43
  -2  -2  -5 11410.8 627.679  44
  -2   2   5 16471.7 703.616  50
   2   2  -5 14655.2 620.826  43
   2  -2   5 14611.9 678.845   2
  -2  -2  -5 14139.6 615.442  45
  -2   2   5 16419.5 695.773   9
   2  -2   5 14215.4 638.010   3
   2   2  -4 34327.7 1224.40  46
   2  -2   4 31722.0 1110.55   3
  -2  -2  -4 27202.8 948.026  43
  -2  -2  -4 32779.5 1176.63  47
   2  -2   4 32639.0 1146.55  47
  -2  -2  -4 30595.9 1112.54  45
  -2  -2  -4 31447.4 1156.16  44
   2   2  -4 30403.7 1074.76  43
   2  -2   4 31841.4 1143.83  48
  -2   2   4 32711.0 1127.18  49
  -2   2   4 33533.5 1182.02  50
  -2   2   4 34283.5 1172.91   9
   2  -2   4 32579.7 1175.28   2
  -2  -2  -4 30404.7 1098.97  49
   2  -2   3 26318.8 932.779  48
  -2  -2  -3 25881.2 971.388  47
   2  -2   3 25967.6 948.266  47
  -2  -2  -3 26890.5 958.639  44
  -2   2   3 26743.0 977.588  50
   2   2  -3 25745.9 860.841  43
   2   2  -3 28071.9 1013.26  46
   2  -2   3 27482.7 959.839   1
   2  -2   3 25141.5 885.144   3
  -2  -2  -3 27020.1 945.520  45
  -2  -2  -3 25829.0 896.367  49
  -2   2   3 28219.4 962.212   9
  -2   2   3 26057.0 925.630  49
   2   2  -2 35352.8 1262.04  46
   2  -2   2 34728.0 1132.48   3
  -2   2   2 32525.4 1184.37  49
  -2  -2  -2 35088.2 1220.75  45
   2  -2   2 35488.2 1226.48  47
  -2  -2  -2 34870.9 1235.77  47
  -2   2   2 32717.2 1191.77  46
  -2  -2  -2 33204.6 1200.88  44
   2  -2   2 33935.0 1177.31  48
  -2  -2  -2 32654.6 1150.67  49
   2  -2   2 35846.9 1222.31   1
  -2   2   2 35580.4 1220.59   9
   2   2  -2 32251.4 1098.84  43
  -2   2   2 34020.9 1240.44  50
  -2  -2  -1 76153.0 2411.79  44
  -2  -2  -1 73602.5 2355.82  49
  -2   2   1 75741.6 2396.37  46
   2  -2   1 77804.2 2436.38   1
  -2  -2  -1 80470.9 2453.69  45
  -2   2   1 75729.2 2401.74  49
   2   2  -1 76556.3 2467.56  46
  -2   2   1 78290.5 2462.91  50
   2  -2   1 75029.7 2365.88  48
   2  -2   1 79216.8 2446.02  47
  -2   2   1 77685.5 2420.79   9
  -2  -2  -1 77040.3 2452.82  47
   2  -2   1 74804.9 2306.78   3
   2   2  -1 72963.4 2280.22  43
   2  -2   0 21710.3 809.900  47
   2  -2   0 20887.5 716.551  48
  -2   2   0 21181.3 797.254   8
  -2  -2   0 18479.1 637.254  50
   2  -2   0 21065.9 792.833   1
  -2  -2   0 20222.0 803.642  47
  -2  -2   0 21923.7 820.657  45
  -2  -2   0 19720.8 728.665  49
  -2   2   0 20509.8 771.344  49
  -2   2   0 20833.0 746.098  46
   2  -2   0 18638.3 647.585   3
   2   2   0 21373.8 821.012  46
  -2   2   0 20298.9 770.965   9
  -2  -2   0 20627.4 762.844  44
  -2  -2   1 72538.0 2325.29  49
  -2   2  -1 70943.8 2360.25  49
   2  -2  -1 75169.2 2274.08  48
  -2   2  -1 76469.5 2412.81   8
   2  -2  -1 81462.0 2416.82  47
   2   2   1 75066.7 2415.60  46
  -2  -2   1 75289.2 2401.01  47
   2  -2  -1 77844.5 2400.02   1
  -2  -2   1 73852.7 2337.21  44
  -2   2  -1 73441.5 2312.18  46
  -2  -2   1 78334.5 2435.18  45
  -2   2  -1 73678.8 2356.41   9
  -2  -2   1 73298.1 2253.70  50
  -2  -2   2 32783.1 1127.20  49
  -2   2  -2 33222.6 1208.87   8
  -2  -2   2 33665.4 1177.09  47
   2  -2  -2 32312.9 1041.16  48
  -2   2  -2 32917.7 1086.31  46
   2  -2  -2 34294.5 1182.43   1
  -2  -2   2 33338.0 1085.11  50
   2   2   2 34057.6 1197.02  46
  -2   2  -2 32284.8 1135.27   9
   2  -2  -2 34570.0 1192.57  47
  -2  -2   2 35819.1 1227.57  45
  -2   2  -2 31778.5 1162.09  49
  -2  -2   3 26515.0 913.606  49
  -2   2  -3 25609.2 895.518   9
   2   2   3 25911.7 959.416  46
   2  -2  -3 27955.2 970.132  47
   2  -2  -3 27542.8 952.916   1
  -2   2  -3 25175.7 833.061  46
  -2   2  -3 25385.0 982.371   8
  -2  -2   3 26490.0 934.519  47
  -2  -2   3 24933.5 845.378   1
  -2  -2   3 25890.4 883.571  50
  -2   2  -3 26048.9 948.118  49
  -2  -2   3 26277.0 987.208  45
   2  -2  -3 22549.7 779.495  48
  -2  -2   4 32452.4 1072.46  50
   2   2   4 31110.9 1114.33  46
   2   2   4 30682.2 1121.00  48
   2  -2  -4 33583.8 1110.46   1
  -2  -2   4 33070.7 1162.99  45
   2  -2  -4 32826.5 1122.96  47
  -2   2  -4 29561.8 963.949  46
  -2  -2   4 30662.8 982.234   1
  -2  -2   4 32117.7 1087.42  49
   2   2   4 27159.9 941.002  50
  -2   2  -4 30601.8 1036.43   9
  -2   2  -4 30051.9 1115.34  49
  -2   2  -4 30100.0 1150.25   8
  -2   2  -4 31148.4 1151.91  43
  -2   2  -5 14323.8 645.087  49
  -2  -2   5 16409.4 685.368  45
   2  -2  -5 16016.5 644.332  47
  -2  -2   5 15181.7 623.249   9
   2   2   5 14389.5 639.726  48
  -2  -2   5 15128.0 622.068  49
  -2   2  -5 12626.9 474.429  46
  -2  -2   5 15294.8 619.414  50
   2   2   5 13696.0 502.745  50
  -2  -2   5 14147.9 493.184   1
   2   2   5 14195.9 626.075  46
  -2   2  -5 12654.5 641.430  43
   2   2   5 14388.1 642.815   5
  -2   2  -5 13683.4 541.560   9
   2  -2  -5 15706.2 625.585   1
  -2   2  -5 13933.5 668.236   8
   2   2   5 15008.2 657.376   7
  -2   2  -6 1372.62 79.3079  46
   2  -2  -6 1510.07 154.790   1
  -2  -2   6 1473.02 161.573  50
   2   2   6 1458.21 114.791  50
  -2   2  -6 1492.56 192.022   8
   2   2   6 1544.58 167.765  46
   2   2   6 1988.00 203.549   7
  -2  -2   6 1467.43 154.055   9
   2  -2  -6 1633.62 169.786   4
  -2   2  -6 1794.31 199.709  43
  -2   2  -6 1320.10 170.646  49
   2   2   6 1791.57 186.676  48
   2   2   6 1653.89 182.330   5
  -2  -2   6 1436.14 178.490  45
   2  -2  -6 1473.10 159.078  47
  -2  -2   6 1268.61 83.7735   1
   2  -2  -7 8197.09 407.776   1
   2   2   7 8206.73 352.482  50
   2  -2  -7 8102.12 427.698   4
  -2   2  -7 8223.62 480.105   8
   2   2   7 8502.69 461.495   7
   2   2   7 8491.72 434.535  46
   2   2   7 8482.35 451.391  48
  -2  -2   7 9029.56 460.450  50
  -2   2  -7 8688.24 481.517  43
  -2  -2   7 8639.34 416.564   9
  -2   2  -7 8258.50 461.188  49
   2   2   7 8828.32 462.408   5
  -2  -2   7 8579.16 463.378  45
   2  -2  -7 7992.66 413.430  47
   2   2   8 11786.9 504.122  50
  -2   2  -8 11788.7 609.953  49
  -2   2  -8 12217.5 635.919   8
   2   2   8 11851.8 606.985   7
   2  -2  -8 10714.1 536.193  47
   2  -2  -8 10843.5 556.734   4
  -2   2  -8 12427.3 636.229  43
  -2  -2   8 11242.0 621.665   6
   2   2   8 11550.2 565.095  46
   2  -2  -8 11455.7 536.368   1
  -2  -2   8 10706.9 527.304   9
   2   2   8 12079.2 601.439   5
  -2  -2   8 11220.0 589.001  45
   2   2   8 12452.4 600.824  48
  -2  -2   8 10977.5 586.406  50
   2   2   9 23108.2 917.242  50
   2   2   9 24628.6 1034.62   7
  -2  -2   9 23817.2 944.260   9
   2   2   9 23572.6 971.611  46
  -2   2  -9 25240.2 1072.21  43
  -2  -2   9 25552.5 1054.83  50
  -2  -2   9 24860.5 1078.67   6
  -2  -2   9 24196.2 1016.64  45
   2  -2  -9 24878.4 953.338   1
   2   2   9 23891.0 1026.21   5
   2   2   9 25114.2 1024.33  48
  -2   2  -9 26012.8 1082.11   8
   2  -2  -9 24786.3 964.036  47
   2  -2  -9 26236.4 1009.61   4
   2   2  10 2414.35 236.246  46
   2   2  10 2416.64 260.489   5
  -2  -2  10 2815.85 280.470  50
  -2  -2  10 2472.34 253.976  45
   2  -2 -10 3098.48 245.633   1
   2  -2 -10 2900.85 237.777  47
  -2  -2  10 2759.14 291.336   6
  -2  -2  10 3001.25 241.185   9
  -2   2 -10 2468.37 279.354  43
  -2   2 -10 2253.68 263.815   8
   2   2  10 2236.22 212.578  50
   2   2  10 2605.87 262.586  48
   2   2  11 509.262 115.561  46
  -2  -2  11 552.716 141.341  50
  -2   2 -11 537.231 144.635  43
   2   2  11 529.425 130.412  48
   2  -2 -11 449.387 134.124  43
  -2  -2  11 502.330 141.560   6
  -2   2 -11 411.732 124.825   8
  -2  -2  11 611.829 129.637  45
  -2  -2  11 465.702 102.712   9
   2   2  11 415.624 122.582   5
   2   2  11 550.197 111.145  50
   2  -2 -11 628.596 112.640  47
   2   2  12 2758.15 289.652  48
   2  -2 -12 3689.41 355.997  43
  -2  -2  12 2869.21 318.715  50
   2  -2 -12 3082.06 253.333  47
   2   2  12 2850.84 270.300  46
  -2  -2  12 2927.51 280.897  45
  -2   2 -12 2956.46 270.498  44
   2   2  12 2657.03 290.745   5
  -2  -2  12 3038.22 335.036   6
  -2   2 -12 3339.74 340.636  43
  -2   2 -12 3479.70 344.627   8
   2   2  12 2663.12 263.836  50
  -2   2 -13 10364.1 668.988  43
   2   2  13 10413.8 600.271  50
  -2  -2  13 10797.2 693.162  50
   2   2  13 10433.8 646.192  48
  -2  -2  13 8953.87 557.228  45
  -2   2 -13 11766.0 684.848   8
   2  -2 -13 11673.2 699.061  43
  -2  -2  13 10978.4 702.408   6
   2   2  13 10610.2 655.579   5
  -2   2 -13 9688.82 558.133  44
   2   2  14 1590.18 241.598  48
  -2  -2  14 2154.69 298.586  50
  -2   2 -14 1766.60 252.911   8
   2  -2 -14 2665.26 324.199  43
   2   2  14 1461.64 217.711  50
  -2   2 -14 1628.89 261.875  43
  -2  -2  14 1973.76 288.730   6
   2   2  14 1953.88 270.304   5
  -2   2 -14 1532.13 202.697  44
  -2   2 -15 10749.9 729.620  43
   2  -2 -15 10544.6 723.000  43
  -2  -2  15 11599.0 774.621  50
   2   2  15 10457.5 623.703   2
  -2  -2  15 11271.5 763.266   6
  -2   2 -15 12081.6 735.121   8
   2   2  15 11586.8 723.539  48
   2   2  15 11358.5 726.439   5
   2   2  15 10663.8 678.994  50
  -2   2 -16 9568.77 646.265   8
  -2  -2  16 9076.78 696.260  50
   2   2  16 7536.62 596.636  48
  -2  -2  16 8767.59 686.568   6
  -2   2 -16 8707.82 655.995  43
   2   2  16 7407.54 579.693  50
   2  -2 -16 8846.74 668.017  43
   2   2  16 8669.99 647.885   5
   2   2  17 1578.09 262.127  50
  -2   2 -17 1521.12 251.741   8
   2   2  17 1169.91 230.658  48
   2   2  17 1608.05 287.643   3
  -2  -2  17 1635.46 297.048   6
   2   2  17 1477.33 99.4598  21
   2  -2 -17 1641.42 291.476  43
  -2  -2  17 1618.47 105.470  20
  -2   2 -17 1712.35 291.648  43
  -2   2 -17 1515.06 91.4589  52
   2   2  17 1784.18 291.766   5
  -2  -2  17 1543.41 293.338  50
   2   2  17 1488.46 100.219  33
  -2  -2  18 482.980 56.3479  32
  -2   2 -18 442.512 144.888   8
   2   2  18 428.915 56.0465  21
   2   2  18 567.249 167.883  48
  -2   2 -18 469.013 50.8178  52
  -2  -2  18 382.191 56.2411  20
   2   2  18 476.612 176.473   3
   2  -2 -18 387.557 150.000  43
  -2   2 -18 583.179 170.653  43
   2   2  18 289.994 123.403   5
   2   2  18 533.955 62.9190  38
   2   2  18 419.631 53.3403  16
   2   2  18 415.049 51.7160  34
  -2  -2  18 292.273 159.727  50
   2  -2 -19 1219.52 268.957  43
  -2   2 -19 1266.34 87.0254  52
  -2  -2  19 1004.57 248.264  50
  -2  -2  19 1391.16 99.0533  32
   2   2  19 992.133 221.233  48
  -2   2 -19 1768.57 289.392   8
   2   2  19 1174.16 260.879   3
  -2  -2  19 1338.82 100.098  20
  -2   2 -19 1509.49 295.047  43
   2   2  19 1232.81 94.5273  21
   2   2  19 1240.77 97.9905  38
   2   2  19 1263.13 92.8001  16
   2   2  19 1348.67 95.9689  34
  -2  -2  20 112.869 125.821  50
   2   2  20 117.020 33.4932  21
  -2   2 -20 89.4272 85.6965   8
  -2   2 -20 38.5643 90.1354  43
  -2  -2  20 170.659 39.0618  32
   2   2  20-42.3485 131.542   3
  -2  -2  20 180.401 49.7025  20
  -2   2 -20 130.946 33.3913  52
   2   2  20 149.054 41.7299  38
   2   2  20 165.827 39.5977  34
   2   2  20 163.476 34.4314  16
  -2   2 -21 1905.22 114.188  52
  -2  -2  21 1600.24 324.175  50
  -2  -2  21 2079.81 127.728  32
   2   2  21 1400.46 302.319   3
   2  -2 -21 1936.19 346.063  43
  -2   2 -21 1707.64 317.462  43
   2   2  21 1879.19 128.058  38
  -2  -2  21 2097.58 131.671  20
   2   2  21 1888.59 119.704  34
   2   2  21 1715.97 113.746  16
  -2   2 -22 4720.54 547.018  43
   2   2  22 4760.89 557.066   3
  -2   2 -22 5347.46 229.479  52
   2  -2 -22 5992.76 624.162  43
  -2  -2  22 5392.50 245.222  20
   2   2  22 5637.07 252.366  38
   2   2  22 5384.04 233.763  16
  -2   2 -23 687.721 66.1800  52
   2   2  23 655.793 75.4641  38
   2   2  23 568.054 62.2601  16
  -2  -2  23 570.956 70.3421  20
  -2   2 -24 2265.35 129.168  52
  -2  -2  24 2109.74 135.974  20
   2   2  24 2039.03 122.038  16
   2   2  24 2088.73 137.935  38
  -2   2 -25 4081.47 184.149  52
  -2  -2  25 4035.03 195.465  20
   2   2  25 3520.52 190.574  38
   2   2  25 3329.28 169.364  16
   2   2  25 3871.38 195.752  26
  -2   2 -26 2895.50 152.642  52
  -2  -2  26 3092.16 166.684  12
   2   2  26 3020.09 167.938  38
  -2  -2  26 3083.57 165.508  20
   2   2  26 3035.52 167.425  26
  -2  -2  27 590.854 68.5065  12
  -2   2 -27 537.706 60.0265  52
  -2  -2  27 550.585 64.4676  20
   2   2  27 671.220 74.0939  38
   2   2  27 597.070 71.1521  26
   2   2  28 836.293 71.5991  22
   2   2  28 1012.76 84.3905  26
  -2  -2  28 830.424 77.5761  20
   2   2  28 912.170 80.3076  38
  -2   2 -28 1003.66 77.4252  52
  -2  -2  28 896.162 79.6232  12
   2   2  29 557.331 59.9664  26
  -2  -2  29 535.831 58.0986  12
   2   2  29 416.852 47.0659  22
  -2  -2  29 604.187 62.0557  20
   2   2  29 566.344 63.2637  38
  -2   2 -29 497.290 54.0356  52
   2   2  30 843.677 62.6944  40
  -2  -2  30 964.822 73.2744  12
   2   2  30 895.768 71.4322  26
  -2  -2  30 955.174 71.7549  20
   2   2  30 902.295 71.8149  38
  -2   2 -30 939.557 66.4764  52
  -2   2 -31 286.381 35.4833  52
  -2  -2  31 256.155 38.3231  12
   2   2  31 270.011 37.0133  26
   2  -2 -31 254.078 33.4973  54
   2   2  31 203.537 28.5171  40
   2   2  32 570.751 46.1971  26
  -2  -2  32 610.507 47.7774  12
   2  -2 -32 550.453 42.7506  54
  -2   2 -32 541.503 42.5586  52
  -2  -2  33 470.930 36.4943  12
  -2   3  32 153.915 24.2884  40
  -2   3  31 178.316 30.4497  40
   2  -3  31 112.999 23.4051  38
  -2   3  30 88.2979 27.7234  40
  -2   3  30 104.383 28.2366  12
  -2  -3 -30 84.9324 22.8765  54
   2  -3  30 105.136 26.3975  38
   2   3 -30 82.5614 21.0746  52
  -2   3  29 1217.55 84.0579  12
   2   3 -29 1165.30 69.8870  52
  -2  -3 -29 1045.33 71.0378  54
  -2   3  29 1174.89 85.6924  40
   2  -3  29 1171.99 79.9178  38
   2  -3  29 1214.16 71.8829  12
   2   3 -28 1922.96 101.713  52
   2  -3  28 1993.00 115.277  38
   2  -3  28 2066.38 106.513  12
  -2  -3 -28 1921.29 105.408  54
  -2   3  28 2017.65 121.548  40
  -2   3  28 1880.97 117.969  12
  -2  -3 -28 1887.30 99.7744  52
   2  -3  28 2158.80 119.678  32
   2   3 -27 1008.10 71.0274  52
   2  -3  27 1045.45 84.1764  32
  -2  -3 -27 930.138 68.4642  52
  -2   3  27 956.463 85.4877  40
   2  -3  27 1127.86 86.5662  38
  -2   3  27 1002.83 86.8535  12
  -2  -3 -27 836.513 70.4091  54
  -2  -3 -26 1535.33 95.3204  52
  -2   3  26 1457.16 100.524  51
  -2   3  26 1560.85 113.532  12
  -2   3  26 1609.78 117.068  40
  -2  -3 -26 1432.02 96.2951  54
   2  -3  26 1716.61 112.584  32
   2  -3  26 1723.48 111.720  38
   2   3 -26 1503.65 94.9602  52
   2   3 -25 482.115 53.3717  52
  -2   3  25 532.389 62.9134  51
   2  -3  25 644.841 72.2170  32
  -2   3  25 481.059 66.2824  12
  -2   3  25 596.865 73.9209  40
   2  -3  25 557.235 67.0620  38
  -2  -3 -25 520.727 55.9558  52
   2  -3  24 373.772 57.1810  32
  -2   3  24 230.978 40.9294  22
   2  -3  24 277.546 43.3710  33
  -2   3  24 256.189 55.6736  40
  -2   3  24 267.205 53.8016  12
   2  -3  24 423.063 60.3665  38
  -2  -3 -24 315.669 44.4017  52
   2   3 -24 220.247 39.1995  52
   2  -3  23 9826.35 376.155  29
  -2  -3 -23 10856.5 381.320  52
  -2   3  23 10246.1 405.873  12
   2  -3  23 10847.3 399.238  38
  -2   3  23 10111.7 383.100  22
  -2   3  23 10418.5 409.520  40
   2  -3  23 10908.3 401.900  32
   2  -3  23 9892.77 375.260  33
   2   3 -23 10602.6 378.190  52
  -2   3  23 10826.6 406.978  26
   2  -3  22 26806.3 895.528  29
  -2   3  22 26668.1 900.163  22
  -2   3  22 28603.4 930.934  12
   2  -3  22 30425.1 921.678  38
   2  -3  22 30136.7 925.122  32
   2   3 -22 28329.0 894.360  52
  -2   3  22 29269.3 930.009  26
   2  -3  22 27212.6 894.139  33
  -2  -3 -22 27402.1 880.898  14
  -2  -3 -22 28231.3 897.514  52
   2  -3  21 6774.25 269.444  29
   2  -3  21 6138.76 680.541  48
  -2   3  21 6573.84 286.195  26
  -2   3  21 6338.90 287.355  12
  -2   3  21 5903.30 265.631  22
   2  -3  21 6689.13 272.734  11
  -2  -3 -21 6923.53 676.595  44
   2   3 -21 5415.47 598.779  43
  -2  -3 -21 6805.88 257.169  14
   2  -3  21 6596.10 269.051  17
   2  -3  21 6812.80 280.389  38
   2  -3  21 7026.35 286.506  32
   2  -3  21 6329.76 263.414  33
  -2  -3 -21 7156.63 271.996  52
   2   3 -21 6579.53 263.105  52
  -2  -3 -20 1473.73 93.7550  14
   2  -3  20 1939.27 350.495  50
   2  -3  20 1566.24 103.619  29
  -2   3  20 1608.81 107.035  22
  -2   3  20 1624.19 116.091  26
   2  -3  20 1757.25 348.206  48
   2   3 -20 1675.20 103.479  52
   2  -3  20 1472.39 104.575  11
  -2   3  20 1572.55 329.415  50
  -2  -3 -20 1704.78 325.071  44
  -2   3  20 1864.07 346.667   9
   2   3 -20 1467.94 299.070  43
   2  -3  20 1521.01 102.555  17
   2  -3  20 1713.71 113.965  38
  -2   3  20 1559.16 117.998  12
   2  -3  20 1629.24 114.104  32
   2   3 -20 1611.79 304.181  46
   2  -3  20 1447.08 99.4094  33
  -2  -3 -20 1765.68 108.925  52
  -2  -3 -19 10115.5 358.695  52
   2   3 -19 7600.92 688.725  46
  -2   3  19 8769.36 800.849  50
   2  -3  19 9442.29 354.355  29
   2  -3  19 10461.3 848.040  50
   2  -3  19 8579.68 706.396   1
   2  -3  19 9832.06 359.898  11
  -2   3  19 9613.88 372.868  26
   2  -3  19 9780.20 849.468  48
  -2   3  19 9127.90 357.282  22
  -2  -3 -19 9750.47 345.595  14
  -2  -3 -19 10307.4 816.046  44
   2   3 -19 9293.29 761.213  43
   2  -3  19 9391.39 354.402  17
   2  -3  19 10004.1 367.546  38
  -2   3  19 8561.70 755.360   9
   2  -3  19 9938.48 370.453  32
  -2   3  19 9054.56 371.185  12
  -2   3  18 7957.89 314.843  26
  -2  -3 -18 8346.06 709.848  44
   2  -3  18 7535.69 297.000  29
   2  -3  18 8066.73 312.692  32
  -2  -3 -18 7680.06 287.249  14
   2  -3  18 7475.38 295.901  17
  -2   3  18 7214.02 694.832  50
   2  -3  18 8082.38 741.417  48
  -2   3  18 7675.34 302.597  22
   2  -3  18 6423.58 601.416   1
   2   3 -18 7728.07 672.968  43
   2  -3  18 8443.40 740.009  50
   2  -3  18 7511.40 299.096  11
  -2  -3 -18 8165.73 301.631  52
  -2   3  18 8035.65 703.016   9
   2  -3  18 8018.66 309.029  38
   2  -3  18 7711.99 310.732  42
   2   3 -18 7486.99 654.992  46
  -2   3  18 7782.33 315.340  12
  -2   3  17 627.106 198.801  50
   2  -3  17 198.782 116.842  50
   2  -3  17 439.358 50.9211  11
  -2  -3 -17 523.037 49.9297  14
  -2   3  17 651.355 66.6289  26
   2  -3  17 496.554 59.3011  38
  -2   3  17 703.846 71.5597  12
  -2   3  17 643.900 61.6929  22
  -2  -3 -17 505.973 178.967  44
   2  -3  17 531.063 62.8460  42
   2  -3  17 491.096 59.2660  32
   2  -3  17 506.259 169.196   1
   2   3 -17 552.641 180.330  46
   2  -3  17 502.954 55.7773  17
   2  -3  17 526.790 55.5454  29
  -2  -3 -17 416.592 51.4224  52
   2  -3  17 562.904 211.264  48
  -2   3  17 660.825 200.567   9
   2   3 -17 795.786 212.480  43
   2  -3  16 9712.39 779.871  48
   2  -3  16 8703.16 686.210   1
   2   3 -16 11140.3 780.136  46
  -2   3  16 10500.9 372.034  12
  -2  -3 -16 10719.6 773.801  44
   2   3 -16 10578.9 758.989  43
   2  -3  16 9119.60 360.565  42
   2  -3  16 9047.12 351.819  11
   2  -3  16 9935.25 771.150  50
   2  -3  16 9747.13 361.137  38
   2  -3  16 10894.0 809.233   3
  -2   3  16 10594.5 776.892   9
  -2   3  16 10697.6 372.545  26
  -2   3  16 10291.4 779.861  50
   2  -3  15 1272.55 244.284   1
   2  -3  15 1539.26 285.453  50
   2  -3  15 955.051 229.936  48
   2   3 -15 1258.30 257.577  46
   2  -3  15 932.996 225.892   3
  -2  -3 -15 1374.19 262.340  44
   2   3 -15 1168.97 235.840  43
  -2   3  15 1631.99 283.781   9
  -2   3  15 1769.42 289.607  50
   2  -3  14 6338.48 571.328   3
   2  -3  14 5838.87 523.225   1
   2   3 -14 7306.94 599.899  46
  -2   3  14 6990.92 592.448  50
  -2  -3 -14 7578.85 605.699  44
   2   3 -14 7020.56 567.805  43
  -2   3  14 7859.89 617.487   9
   2  -3  14 6393.04 587.578  48
   2   3 -13 2305.74 322.886  46
  -2  -3 -13 2452.67 322.315  44
   2  -3  13 2579.22 335.221   3
   2   3 -13 2001.18 287.446  43
  -2   3  13 2526.39 329.149   9
   2  -3  13 1780.82 275.388   1
  -2   3  13 2229.99 310.128  50
   2  -3  13 1720.01 290.568  48
   2  -3  12 6017.34 502.850   1
  -2  -3 -12 7479.54 561.922  44
   2   3 -12 6301.67 510.663  43
  -2   3  12 7781.19 576.700   9
   2  -3  12 6637.68 541.667   3
   2  -3  12 6970.48 565.626  48
   2   3 -12 6583.65 549.098  46
  -2   3  12 6560.16 533.252  50
   2   3 -11 7508.33 576.129  46
   2  -3  11 6948.74 530.291   1
   2  -3  11 6811.92 452.232  47
   2  -3  11 7536.83 576.707  48
   2  -3  11 7070.32 544.524   3
   2   3 -11 7677.08 548.922  43
  -2  -3 -11 7656.07 533.480  47
  -2  -3 -11 7755.01 560.050  44
  -2   3  11 6723.39 533.760   9
  -2   3  11 7888.25 566.529  50
  -2  -3 -11 7719.12 439.434  43
   2  -3  10 943.311 190.345  48
   2   3 -10 679.032 172.537  46
  -2   3  10 986.202 189.495  50
  -2  -3 -10 865.111 171.346  47
  -2  -3 -10 769.638 127.057  45
  -2  -3 -10 925.007 179.460  44
  -2  -3 -10 713.938 117.321  43
   2   3 -10 872.784 176.770  43
   2  -3  10 821.809 170.197   3
   2  -3  10 776.814 167.567   1
   2  -3  10 858.780 150.518  47
  -2   3  10 972.843 183.652   9
   2  -3   9 2251.19 279.790  48
  -2   3   9 2749.65 306.423  50
   2  -3   9 2444.40 247.534  47
   2  -3   9 2473.41 276.226   3
   2   3  -9 2404.12 271.336  43
  -2  -3  -9 2391.24 227.490  45
  -2  -3  -9 2263.69 273.893  44
  -2  -3  -9 2298.66 202.106  43
   2   3  -9 2320.83 299.358  46
  -2   3   9 2663.81 296.310   9
  -2  -3  -9 2599.07 284.971  47
  -2  -3  -9 2841.65 268.623  49
   2  -3   9 2153.57 265.011   1
  -2  -3  -8 4175.85 321.266  49
   2  -3   8 3422.96 305.926  47
   2  -3   8 4080.52 370.208  48
  -2   3   8 4889.00 396.770  50
   2  -3   8 3977.03 351.510   1
   2  -3   8 4113.72 349.285   3
  -2  -3  -8 4059.61 355.054  44
  -2  -3  -8 3852.87 255.941  43
   2   3  -8 4786.74 371.803  43
  -2  -3  -8 4260.62 313.844  45
  -2  -3  -8 4574.53 377.273  47
   2   3  -8 4234.22 398.764  46
  -2   3   8 4834.67 394.197   9
  -2  -3  -7 39702.4 1468.08  47
  -2  -3  -7 39414.9 1463.99  44
  -2  -3  -7 34522.4 1231.64  43
  -2   3   7 39608.8 1484.11  50
   2  -3   7 34906.2 1378.88  47
  -2  -3  -7 36816.8 1357.50  45
   2  -3   7 36138.1 1397.39   3
   2   3  -7 34757.0 1387.24  43
  -2  -3  -7 36644.8 1338.42  49
   2   3  -7 37056.1 1513.85  46
  -2   3   7 37821.5 1450.66   9
   2  -3   7 37647.8 1437.44   1
   2  -3   7 36336.0 1433.59  48
  -2   3   6 13861.0 740.252  46
   2  -3   6 15384.5 740.685  48
  -2  -3  -6 15957.3 770.272  47
   2  -3   6 15588.2 731.297  47
   2   3  -6 14503.2 787.047  46
   2  -3   6 15756.0 715.513   3
  -2  -3  -6 16320.7 765.449  44
   2   3  -6 13714.4 688.281  43
  -2  -3  -6 15537.0 707.525  45
   2  -3   6 16965.7 775.821   1
  -2  -3  -6 14837.3 582.486  43
  -2  -3  -6 14808.5 658.292  49
  -2   3   6 15341.8 749.687   9
  -2   3   6 15224.9 764.514  50
  -2   3   5 19684.9 870.886  49
  -2  -3  -5 23878.7 978.920  44
   2  -3   5 24190.6 969.221  47
   2  -3   5 23625.7 976.267   1
   2  -3   5 23207.0 949.151  48
   2   3  -5 21985.6 1016.94  46
   2  -3   5 22830.4 907.009   3
  -2   3   5 21160.6 959.126  46
  -2  -3  -5 22396.7 785.175  43
   2   3  -5 21795.4 903.675  43
  -2  -3  -5 24124.0 951.213  45
  -2  -3  -5 24381.2 1008.35  47
  -2   3   5 21893.0 959.100   9
  -2   3   5 21733.1 980.625  50
  -2  -3  -5 23021.1 867.373  49
  -2   3   4 10060.5 494.406  49
   2  -3   4 9477.32 505.046  48
  -2  -3  -4 9737.09 558.043  47
  -2  -3  -4 9952.12 454.783  49
   2  -3   4 10391.9 548.047  47
   2  -3   4 9580.32 543.290   1
  -2   3   4 11588.8 602.813  50
  -2  -3  -4 9532.27 530.686  44
   2   3  -4 10273.5 493.968  43
  -2  -3  -4 10033.2 537.198  45
  -2   3   4 10422.2 551.028   9
  -2   3   4 10431.1 557.247  46
   2   3  -4 10585.1 604.739  46
  -2   3   3 8452.10 483.191  46
  -2   3   3 8848.07 520.164  50
   2  -3   3 9009.72 450.019  48
  -2   3   3 8142.27 429.718  49
   2  -3   3 9480.86 510.461  47
   2  -3   3 8704.25 494.261   1
   2   3  -3 8673.69 529.915  46
  -2  -3  -3 8937.95 497.310  45
  -2  -3  -3 8347.76 389.631  49
  -2  -3  -3 8830.28 483.396  44
   2   3  -3 8671.35 423.226  43
  -2  -3  -3 8855.15 515.419  47
  -2   3   3 9539.89 499.049   9
  -2  -3  -2 329.721 85.4334  44
   2  -3   2 397.627 97.8639  47
   2   3  -2 262.527 105.879  46
  -2   3   2 234.502 77.3362  46
  -2   3   2 289.354 70.5239  49
  -2  -3  -2 376.063 102.337  45
   2   3  -2 297.014 66.4033  43
  -2  -3  -2 711.534 131.426  47
  -2   3   2 275.889 87.6599   9
   2  -3   2 516.800 115.801   1
  -2   3   2 230.809 89.9484  50
  -2  -3  -2 368.204 62.9683  49
   2  -3   2 513.971 88.9758  48
   2   3  -1 48638.4 1687.46  46
   2  -3   1 44574.1 1482.47  48
  -2  -3  -1 47902.7 1656.36  45
  -2   3   1 45421.6 1531.57  49
  -2   3   1 47809.6 1596.73  46
   2  -3   1 46159.4 1632.03   1
   2  -3   1 47108.1 1634.70  47
  -2  -3  -1 44823.4 1559.08  44
  -2  -3  -1 46504.6 1586.33   1
  -2  -3  -1 42418.0 1449.70  49
  -2   3   1 47214.8 1588.37   9
  -2  -3  -1 45840.2 1638.25  47
  -2   3   0 1692.18 161.086  49
  -2  -3   0 1956.67 211.788  47
   2  -3   0 1793.76 130.019  48
   2  -3   0 2101.22 219.192  47
   2   3   0 1611.49 203.010  46
  -2   3   0 1587.57 169.002  46
  -2  -3   0 1972.98 214.240  45
   2  -3   0 1824.80 201.338   1
  -2  -3   0 1468.23 152.857  44
  -2  -3   0 1552.37 167.954   1
  -2   3   0 1637.90 170.079   9
  -2  -3   0 1569.00 126.833  49
  -2  -3   1 45496.0 1480.12  44
   2  -3  -1 48253.1 1613.60  47
  -2  -3   1 46589.5 1600.81  47
  -2  -3   1 49830.2 1647.47  45
  -2  -3   1 44408.7 1521.56   1
   2  -3  -1 48167.8 1612.79   1
   2   3   1 47106.8 1632.68  46
  -2   3  -1 43421.8 1494.83  49
  -2   3  -1 45064.1 1515.00   9
  -2   3  -1 46776.1 1530.50  46
  -2  -3   1 44559.5 1426.43  49
   2  -3  -1 40186.9 1361.65  48
  -2  -3   2 223.964 81.9075  47
  -2  -3   2 313.636 59.2455   4
  -2  -3   2 190.222 48.3736  49
   2   3   2 284.610 96.6969  46
  -2  -3   2 286.005 99.3009  45
  -2   3  -2 352.026 75.0702  46
   2  -3  -2 320.557 98.4462   1
  -2   3  -2 446.327 109.856   8
  -2   3  -2 469.579 82.7822   9
  -2  -3   2 270.098 63.8905   1
   2  -3  -2 172.466 64.7702  47
  -2   3  -2 295.044 71.1387  49
  -2  -3   3 8418.92 465.856  47
   2   3   3 8815.44 506.823  46
  -2  -3   3 8310.62 415.332   1
   2  -3  -3 8743.46 490.730  47
  -2   3  -3 10066.9 539.339   8
  -2   3  -3 8969.93 421.515  46
  -2  -3   3 8725.33 507.908  45
   2  -3  -3 9247.96 499.876   1
  -2   3  -3 9103.51 416.529   9
  -2   3  -3 8658.66 441.189  49
  -2  -3   3 8091.13 365.014   4
   2   3   4 9385.23 504.238  48
   2   3   4 9973.28 548.264  46
  -2  -3   4 9671.87 391.496   4
  -2   3  -4 9539.40 555.235   8
  -2  -3   4 9681.08 445.798   1
  -2  -3   4 9772.18 496.675  47
  -2   3  -4 9780.94 442.360  46
   2  -3  -4 11388.7 557.325   1
  -2   3  -4 9117.71 419.677   9
  -2  -3   4 11084.8 576.328  45
   2  -3  -4 10586.9 543.871  47
  -2   3  -4 8945.84 472.768  49
  -2   3  -5 21429.5 878.792  49
   2   3   5 22702.9 909.724  48
  -2   3  -5 23798.0 993.188   8
   2   3   5 23577.6 957.431  46
  -2  -3   5 20720.4 852.779  47
  -2   3  -5 22870.0 803.417  46
  -2  -3   5 21200.1 939.430  45
  -2  -3   5 21342.1 796.480   1
  -2  -3   5 19595.2 724.781   4
  -2   3  -5 22911.1 981.230  43
  -2   3  -5 21862.2 760.767   9
   2  -3  -5 22124.4 915.423   1
   2  -3  -5 22285.8 923.175  47
   2   3   6 14372.1 580.061  50
   2   3   6 15531.3 723.285   7
   2   3   6 14608.0 687.511  48
   2  -3  -6 13911.1 692.033  47
  -2  -3   6 13954.6 573.571   1
  -2   3  -6 14879.1 684.708  49
  -2   3  -6 14936.8 578.888  46
  -2   3  -6 16251.4 780.691  43
   2  -3  -6 15398.9 722.240   4
   2  -3  -6 15039.1 700.097   1
  -2  -3   6 13345.5 617.506  47
  -2  -3   6 13792.3 717.041  45
   2   3   6 15548.1 734.025  46
  -2   3  -6 16296.6 780.726   8
  -2  -3   6 14505.8 684.259  50
   2  -3  -7 36558.5 1369.90   1
  -2  -3   7 34222.4 1198.40   1
  -2   3  -7 35895.8 1452.04   8
  -2  -3   7 36284.0 1375.41  50
   2  -3  -7 38161.6 1388.10  47
   2   3   7 36704.3 1401.85  46
  -2  -3   7 36825.0 1414.75  45
   2   3   7 37628.3 1399.35   7
  -2   3  -7 35601.6 1360.07  49
   2   3   7 35945.7 1354.52  48
  -2   3  -7 37804.4 1469.28  43
   2   3   7 38275.0 1409.53   5
   2   3   7 34419.3 1233.96  50
   2  -3  -7 38740.4 1412.30   4
  -2   3  -8 4127.35 374.015   8
   2   3   8 4255.95 349.171   5
   2  -3  -8 4696.20 345.004   1
   2  -3  -8 4623.45 349.612  47
   2   3   8 4041.41 339.255  46
   2   3   8 4084.23 340.467   7
  -2  -3   8 4631.92 390.125   6
  -2   3  -8 4120.93 374.248  43
   2  -3  -8 4674.77 359.858   4
   2   3   8 3628.52 257.449  50
  -2   3  -8 4095.70 337.600  49
  -2  -3   8 4595.87 359.049  50
   2   3   8 3781.69 313.074  48
  -2  -3   8 4376.89 355.271  45
   2   3   9 2532.42 252.796  48
   2   3   9 2128.79 198.664  50
   2  -3  -9 2481.17 262.562   4
   2   3   9 2322.67 256.563   7
  -2   3  -9 2542.99 296.177   8
  -2   3  -9 2581.04 266.925  49
   2   3   9 2400.81 260.573  46
  -2  -3   9 2385.80 267.630  45
   2  -3  -9 2630.03 259.547  47
  -2  -3   9 2624.14 278.795  50
  -2   3  -9 2676.35 304.733  43
  -2  -3   9 2363.15 288.696   6
   2  -3  -9 2568.40 256.208   1
   2   3   9 2594.74 274.653   5
   2   3  10 673.243 119.221  50
  -2  -3  10 1012.90 180.066  50
   2   3  10 843.485 162.753   7
   2   3  10 759.643 142.853  48
   2  -3 -10 806.487 151.328  47
   2   3  10 879.129 167.046   5
  -2  -3  10 947.670 192.108   6
  -2   3 -10 790.868 179.258   8
  -2   3 -10 757.856 174.393  43
   2  -3 -10 1080.02 173.828   1
   2   3  10 881.607 162.491  46
  -2  -3  10 589.389 139.855  45
  -2   3 -10 642.832 138.042  49
   2  -3 -10 1025.54 173.340   4
  -2  -3  11 6940.13 520.504  50
   2   3  11 7579.14 519.126   5
  -2   3 -11 7890.72 564.061   8
   2  -3 -11 6906.96 468.001  47
   2   3  11 7382.91 487.254  48
   2   3  11 7491.68 503.848  46
   2  -3 -11 7079.87 469.143   1
  -2   3 -11 7623.70 563.059  43
  -2  -3  11 6867.72 546.136   6
  -2   3 -11 6863.69 503.088  49
   2   3  11 6865.00 425.402  50
  -2  -3  11 6984.01 491.871  45
  -2  -3  12 6625.31 520.199  50
  -2   3 -12 6823.56 509.891  49
  -2   3 -12 7239.59 545.810   8
   2   3  12 6584.91 492.730   5
   2   3  12 5997.35 460.990  46
  -2  -3  12 5361.21 432.888  45
   2   3  12 6141.24 457.465  48
   2  -3 -12 6143.80 439.693  47
  -2  -3  12 6734.42 548.565   6
  -2   3 -12 6588.52 538.718  43
   2  -3 -13 2126.68 245.130  47
  -2  -3  13 2328.71 310.821  50
  -2   3 -13 2441.99 315.365   8
  -2   3 -13 2362.35 302.357  49
   2   3  13 2155.05 271.035  46
   2  -3 -13 2537.92 319.201  43
  -2   3 -13 2360.03 321.824  43
   2   3  13 2107.98 264.800  48
  -2  -3  13 2161.10 311.049   6
   2   3  13 2457.06 300.502   5
  -2  -3  13 1603.68 230.240  45
  -2  -3  14 6863.87 581.281  50
   2  -3 -14 7654.35 598.488  43
   2   3  14 6576.04 506.672  48
  -2   3 -14 7521.49 608.797  43
  -2  -3  14 6567.41 586.197   6
   2   3  14 6805.59 547.359   5
  -2   3 -14 7657.63 593.008   8
   2   3  15 1037.19 199.193  48
  -2   3 -15 1166.31 233.506   8
   2   3  15 1201.29 231.335   5
   2  -3 -15 1497.90 266.507  43
  -2  -3  15 1720.42 297.816   6
  -2  -3  15 1320.60 257.502  50
  -2   3 -15 1541.17 272.863  43
  -2   3 -16 10953.6 783.767  43
  -2   3 -16 9464.00 348.427  52
   2  -3 -16 11193.5 774.983  43
  -2  -3  16 11237.5 801.092  50
  -2   3 -16 11202.7 754.500   8
   2   3  16 9777.45 367.184  21
  -2  -3  16 10481.0 373.279  29
  -2  -3  16 10342.2 789.842   6
   2   3  16 10753.3 739.773   5
   2   3  16 9701.51 365.220  16
   2   3  16 9944.24 367.887  34
  -2   3 -17 468.508 51.1924  52
  -2   3 -17 426.140 156.520   8
  -2  -3  17 690.657 69.6619  53
   2   3  17 395.188 152.003   5
   2  -3 -17 647.895 197.257  43
  -2   3 -17 504.439 53.4885  10
  -2   3 -17 289.368 137.490  43
  -2  -3  17 674.267 64.0487  32
   2   3  17 449.312 53.7870  18
  -2  -3  17 612.982 194.606   6
   2   3  17 518.547 60.9615  38
   2   3  17 477.489 58.9122  34
   2   3  17 401.484 54.2399  16
  -2  -3  17 735.062 211.285  50
  -2   3 -17 216.924 112.658  49
  -2  -3  17 773.745 71.2856  29
  -2   3 -18 7942.88 294.894  52
   2   3  18 8286.84 690.488   3
   2  -3 -18 7826.37 682.393  43
   2   3  18 7309.17 296.939  18
  -2  -3  18 7612.85 304.670  32
  -2  -3  18 8543.73 314.216  53
  -2   3 -18 7801.09 288.888  10
  -2   3 -18 7819.23 688.127  43
   2   3  18 7618.05 312.235  38
  -2  -3  18 7766.50 312.814  29
   2   3  18 7524.50 305.575  16
   2   3  18 8078.42 312.006  34
   2   3  18 8220.11 669.505   5
  -2  -3  18 7710.69 706.129  50
  -2   3 -18 7780.62 670.642  49
  -2   3 -18 8261.50 655.247   8
  -2   3 -19 10010.3 352.173  52
  -2   3 -19 9892.58 772.134  49
  -2   3 -19 10903.2 766.587   8
  -2  -3  19 9070.27 793.669  50
   2   3  19 8999.05 744.961   3
   2  -3 -19 8983.61 760.585  43
   2   3  19 9445.10 354.189  18
  -2   3 -19 9489.46 779.416  43
  -2  -3  19 9249.07 360.681  53
   2   3  19 9618.55 372.611  38
   2   3  19 9437.22 362.280  16
   2   3  19 10206.8 370.832  34
   2   3  19 8301.10 710.647   5
  -2  -3  19 9059.34 359.215  32
  -2  -3  19 9513.91 368.224  20
  -2   3 -20 1486.25 302.818  49
   2   3  20 1376.33 300.546   3
   2  -3 -20 1345.80 284.368  43
  -2   3 -20 2026.17 344.753  43
  -2  -3  20 1259.48 290.101  50
   2   3  20 1412.64 98.9673  18
   2   3  20 1696.52 118.731  38
  -2  -3  20 1711.35 118.076  20
   2   3  20 1440.90 105.677  16
  -2   3 -20 1757.12 106.442  52
  -2  -3  20 1600.09 110.094  32
   2   3  20 1358.02 279.363   9
  -2   3 -21 6351.59 636.330  49
   2   3  21 6461.83 285.874  26
   2   3  21 6398.84 264.767  18
  -2   3 -21 7071.77 270.140  52
   2  -3 -21 5552.66 610.962  43
  -2  -3  21 6794.25 286.292  20
  -2  -3  21 6486.71 277.875  32
   2   3  21 6799.42 277.226  16
   2   3  21 6462.60 285.499  38
  -2   3 -21 6130.87 642.281  43
  -2  -3  22 29563.5 937.977  20
   2   3  22 28534.8 939.920  26
   2   3  22 28342.9 939.649  38
   2   3  22 27765.2 920.253  16
  -2  -3  22 28067.5 927.366  32
  -2   3 -22 29464.6 915.514  52
  -2  -3  23 10770.8 405.006  20
   2   3  23 10199.6 405.615  26
   2   3  23 10369.1 406.792  38
   2   3  23 10279.2 388.008  16
  -2   3 -23 10887.3 387.925  52
  -2   3 -24 335.515 53.1551  52
   2   3  24 246.181 49.9945  26
  -2  -3  24 205.768 46.3663  20
   2   3  24 337.066 56.1775  38
   2   3  24 244.151 42.5903  16
  -2   3 -25 507.951 60.4700  52
  -2  -3  25 501.607 65.2669  20
   2   3  25 549.888 69.7940  38
   2   3  25 545.262 58.3861  16
   2   3  25 599.395 70.2321  26
  -2  -3  26 1534.59 111.883  20
   2   3  26 1542.91 103.827  40
   2   3  26 1684.19 116.834  38
  -2   3 -26 1594.16 102.579  52
   2   3  26 1736.53 116.476  26
   2   3  27 1056.93 87.8845  26
   2   3  27 862.393 73.0159  40
   2   3  27 1024.05 81.5901  22
  -2  -3  27 1047.23 85.2581  20
   2   3  27 1095.21 88.3654  38
  -2   3 -27 1015.73 78.9190  52
   2   3  28 2034.27 119.013  26
   2   3  28 1857.01 111.676  22
  -2  -3  28 2020.76 118.308  12
  -2  -3  28 1919.51 115.552  20
   2   3  28 1904.14 107.001  40
   2  -3 -28 1973.35 110.833  54
  -2   3 -28 2139.12 113.148  52
   2   3  29 1156.41 77.4619  22
   2   3  29 1178.89 83.3189  26
  -2  -3  29 1216.37 83.2572  20
   2   3  29 1056.84 70.6890  40
  -2   3 -29 1237.37 78.9319  52
  -2  -3  29 1246.05 83.8666  12
   2  -3 -29 1149.77 76.4783  54
   2   3  30 99.8560 27.5759  26
  -2  -3  30 126.128 30.7600  12
  -2  -3  30 112.775 28.9263  20
  -2   3 -30 81.6594 22.7715  52
   2  -3 -30 92.3071 23.8632  54
  -2  -3  31 142.673 26.2674  20
  -2  -3  31 147.972 27.8063  12
   2  -3 -31 191.656 29.1502  54
  -2   3 -31 138.518 26.5984  52
  -2   3 -32 149.368 22.3700  52
  -2  -3  32 196.548 26.5730  12
  -2   4  31 822.358 50.4533  19
  -2   4  31 789.293 51.9364  40
   2   4 -30 767.456 47.5498  52
  -2   4  30 774.317 57.8768  40
  -2   4  30 800.995 56.2384  19
   2   4 -29 943.298 58.9034  52
   2  -4  29 995.608 59.4545  12
  -2   4  29 939.569 70.0506  40
  -2  -4 -29 900.488 60.4131  54
   2   4 -28 599.059 51.1516  52
   2  -4  28 774.469 57.0684  12
  -2  -4 -28 602.120 52.5035  54
  -2   4  28 600.192 62.3972  40
   2  -4  28 662.321 57.5866  38
   2  -4  28 687.889 61.8028  32
  -2   4  27 747.128 71.3786  40
   2  -4  27 762.584 68.1258  32
  -2   4  27 816.096 68.0932  51
   2  -4  27 757.788 65.9398  38
  -2  -4 -27 816.117 64.7982  54
   2   4 -27 921.884 65.9326  52
  -2   4  26 136.754 37.6308  12
   2   4 -26 210.705 36.9356  52
   2  -4  26 268.433 44.8543  38
  -2  -4 -26 206.864 37.4080  54
  -2   4  26 218.533 48.3153  40
  -2   4  26 201.295 39.2423  51
   2  -4  26 244.186 44.7924  32
  -2   4  25 1188.84 91.3273  51
   2  -4  25 1158.84 92.2065  32
  -2   4  25 1155.47 95.9342  12
  -2   4  25 1222.98 101.451  40
   2   4 -25 1198.99 83.0073  52
   2  -4  25 1203.99 90.8501  38
  -2  -4 -25 1128.52 85.3947  54
   2   4 -24 165.948 38.3261  52
  -2  -4 -24 144.682 31.3604  39
  -2   4  24 151.682 46.7273  12
  -2   4  24 124.250 36.5959  51
  -2   4  24 184.201 49.5786  40
  -2  -4 -24 144.451 35.5045  54
   2  -4  24 96.5190 36.5844  38
   2  -4  24 163.860 44.1758  32
  -2   4  23 542.248 69.6987  12
   2  -4  23 466.949 64.4907  32
   2  -4  23 374.531 51.0826  29
  -2   4  23 448.759 65.6897  40
  -2  -4 -23 356.601 45.0683  39
  -2  -4 -23 417.504 49.9588  52
   2  -4  23 458.543 60.5264  38
   2   4 -23 499.617 56.1484  52
  -2   4  23 498.230 60.2221  22
  -2  -4 -23 358.114 51.8124  54
  -2   4  22 2282.62 144.320  40
   2   4 -22 2348.00 126.067  52
   2  -4  22 1714.64 116.380  29
   2  -4  22 2027.30 131.165  32
  -2   4  22 2175.28 130.330  22
  -2   4  22 2066.64 139.209  12
   2  -4  22 1948.52 125.159  38
  -2  -4 -22 1830.26 113.087  52
  -2  -4 -22 1964.31 122.923  54
   2  -4  21 1193.99 99.7467  32
  -2  -4 -21 1270.66 91.1957  52
  -2   4  21 1593.59 109.051  22
  -2   4  21 1561.62 118.288  12
   2  -4  21 1259.51 94.3064  11
  -2   4  21 1508.31 116.577  40
  -2  -4 -21 1265.04 96.3615  54
   2  -4  21 1284.28 98.9168  38
   2   4 -21 1406.65 96.9517  52
   2  -4  21 1259.90 95.9563  29
   2   4 -20 6729.37 260.149  52
  -2  -4 -20 6163.17 262.996  54
   2  -4  20 6015.61 259.784  29
   2  -4  20 6120.50 257.555  11
  -2   4  20 6400.30 280.890  12
   2  -4  20 6581.01 275.902  32
  -2   4  20 6287.95 279.468  40
   2  -4  20 6337.01 267.191  38
  -2   4  20 6163.30 266.574  22
  -2  -4 -20 6115.52 253.938  52
[truncated: 807,521 more chars]
