# Supplementary material for: Diels–Alder reactions and electrophilic substitutions with atypical regioselectivity enable functionalization of terminal rings of anthracene
Source: Commun Chem. 2020 Nov 6;3:158. doi: 10.1038/s42004-020-00407-9 (PMC9814106; doi:10.1038/s42004-020-00407-9)
Supplement: Supplementary file 7 — Supplementary Data 5 [file 42004_2020_407_MOESM7_ESM.cif]

data_r040
_audit_creation_date               2018-04-27
_audit_creation_method
;
Olex2 1.2-alpha
(compiled 2018.04.26 svn.r3504 for OlexSys, GUI svn.r5492)
;
_shelx_SHELXL_version_number       '2016/6'
_audit_contact_author_address      ?
_audit_contact_author_email        ?
_audit_contact_author_name         ''
_audit_contact_author_phone        ?
_publ_contact_author_id_orcid      ?
_publ_section_references
;
Dolomanov, O.V., Bourhis, L.J., Gildea, R.J, Howard, J.A.K. & Puschmann, H.
 (2009), J. Appl. Cryst. 42, 339-341.

Sheldrick, G.M. (2015). Acta Cryst. A71, 3-8.

Sheldrick, G.M. (2015). Acta Cryst. C71, 3-8.
;
_chemical_name_common              ?
_chemical_name_systematic          ?
_chemical_formula_moiety           'C24 H23 N O4'
_chemical_formula_sum              'C24 H23 N O4'
_chemical_formula_weight           389.43
_chemical_absolute_configuration   unk
_chemical_melting_point            ?
_chemical_oxdiff_formula           'C24 H23 N O4'
_chemical_oxdiff_usercomment       Leitner_Reiser_ML-202F1
loop_
  _atom_type_symbol
  _atom_type_description
  _atom_type_scat_dispersion_real
  _atom_type_scat_dispersion_imag
  _atom_type_scat_source
 'C' 'C' 0.0181 0.0091 'International Tables Vol C Tables 4.2.6.8 and 6.1.1.4'
 'H' 'H' 0.0000 0.0000 'International Tables Vol C Tables 4.2.6.8 and 6.1.1.4'
 'N' 'N' 0.0311 0.0180 'International Tables Vol C Tables 4.2.6.8 and 6.1.1.4'
 'O' 'O' 0.0492 0.0322 'International Tables Vol C Tables 4.2.6.8 and 6.1.1.4'

_shelx_space_group_comment
;
The symmetry employed for this shelxl refinement is uniquely defined
by the following loop, which should always be used as a source of
symmetry information in preference to the above space-group names.
They are only intended as comments.
;
_space_group_crystal_system        'orthorhombic'
_space_group_IT_number             19
_space_group_name_H-M_alt          'P 21 21 21'
_space_group_name_Hall             'P 2ac 2ab'
loop_
  _space_group_symop_operation_xyz
 'x, y, z'
 '-x+1/2, -y, z+1/2'
 '-x, y+1/2, -z+1/2'
 'x+1/2, -y+1/2, -z'

_cell_length_a                     6.74420(10)
_cell_length_b                     7.90290(10)
_cell_length_c                     36.0260(3)
_cell_angle_alpha                  90
_cell_angle_beta                   90
_cell_angle_gamma                  90
_cell_volume                       1920.14(4)
_cell_formula_units_Z              4
_cell_measurement_reflns_used      15949
_cell_measurement_temperature      122.9(2)
_cell_measurement_theta_max        74.5670
_cell_measurement_theta_min        4.9000
_shelx_estimated_absorpt_T_max     ?
_shelx_estimated_absorpt_T_min     ?
_exptl_absorpt_coefficient_mu      0.742
_exptl_absorpt_correction_T_max    1.000
_exptl_absorpt_correction_T_min    0.698
_exptl_absorpt_correction_type     gaussian
_exptl_absorpt_process_details
;
CrysAlisPro 1.171.39.37b (Rigaku Oxford Diffraction, 2017)
Numerical absorption correction based on gaussian integration over
			a multifaceted crystal model
Empirical absorption correction using spherical harmonics,
 implemented in SCALE3 ABSPACK scaling algorithm.
;
_exptl_absorpt_special_details     ?
_exptl_crystal_colour              'clear yellow'
_exptl_crystal_colour_lustre       clear
_exptl_crystal_colour_modifier     .
_exptl_crystal_colour_primary      yellow
_exptl_crystal_density_diffrn      1.347
_exptl_crystal_density_meas        ?
_exptl_crystal_density_method      ?
_exptl_crystal_description         block
_exptl_crystal_F_000               824
loop_
  _exptl_crystal_face_index_h
  _exptl_crystal_face_index_k
  _exptl_crystal_face_index_l
  _exptl_crystal_face_perp_dist
 0 3 -17 0.1242
 -1 -3 17 0.1026
 -4 2 -11 0.1289
 -4 -2 6 0.1535
 0 -1 -23 0.0969
 0 1 23 0.1023
 -4 0 2 0.1343
 4 0 0 0.1327
 1 -4 -14 0.1656
 -2 -4 -12 0.1788
 1 4 14 0.1533
 -1 4 14 0.1519
 1 -5 3 0.1511
 -3 -4 1 0.1671
 -2 5 -3 0.1275
 1 5 -2 0.1464
 4 2 1 0.1426
 -4 1 -12 0.1269
 -2 2 -17 0.1226
 0 -1 23 0.0998
 -2 1 -21 0.1119
 3 1 -17 0.1553
 -1 1 -23 0.1088
 0 -5 -5 0.1498

_exptl_crystal_size_max            0.304
_exptl_crystal_size_mid            0.273
_exptl_crystal_size_min            0.199
loop_
  _exptl_oxdiff_crystal_face_indexfrac_h
  _exptl_oxdiff_crystal_face_indexfrac_k
  _exptl_oxdiff_crystal_face_indexfrac_l
  _exptl_oxdiff_crystal_face_x
  _exptl_oxdiff_crystal_face_y
  _exptl_oxdiff_crystal_face_z
 0.0003 2.9998 -17.0028 0.1623 0.9185 0.0158
 -1.0001 -2.9998 17.0030 -0.1405 -0.9262 0.2114
 -3.9990 2.0003 -11.0008 0.2021 0.5690 0.9183
 -3.9999 -1.9996 6.0020 -0.1304 -0.4436 0.9157
 -0.0027 -1.0004 -23.0038 -0.6413 0.7662 0.0880
 0.0027 1.0004 23.0038 0.6413 -0.7662 -0.0880
 -3.9990 0.0004 2.0013 0.1280 -0.1057 0.9023
 3.9992 -0.0004 -0.0010 -0.0871 0.0308 -0.9088
 0.9960 -4.0004 -14.0026 -0.9892 0.1547 -0.1290
 -2.0032 -4.0001 -12.0015 -0.8829 0.0567 0.5462
 1.0036 4.0002 14.0021 0.9457 -0.1393 -0.3255
 -0.9960 4.0004 14.0026 0.9892 -0.1547 0.1290
 0.9970 -5.0002 3.0002 -0.8112 -0.5754 -0.1711
 -3.0018 -3.9998 1.0009 -0.5949 -0.4373 0.7311
 -1.9968 5.0003 -3.0000 0.8329 0.5677 0.3983
 1.0027 5.0000 -2.0005 0.7881 0.5534 -0.2866
 4.0005 1.9997 0.9992 0.2737 0.1818 -0.9384
 -3.9997 1.0002 -12.0009 0.0115 0.5122 0.9347
 -1.9999 2.0000 -17.0023 0.0357 0.8088 0.4834
 0.0015 -0.9997 23.0038 0.3009 -0.9545 -0.0617
 -2.0009 0.9999 -21.0029 -0.2164 0.8643 0.5096
 2.9984 0.9995 -17.0035 -0.2433 0.7532 -0.6395
 -1.0013 0.9998 -23.0035 -0.2791 0.9468 0.2889
 -0.0036 -5.0002 -5.0008 -0.9533 -0.2839 0.0821

_exptl_transmission_factor_max     ?
_exptl_transmission_factor_min     ?
_diffrn_reflns_av_R_equivalents    0.0300
_diffrn_reflns_av_unetI/netI       0.0167
_diffrn_reflns_Laue_measured_fraction_full  1.000
_diffrn_reflns_Laue_measured_fraction_max  0.997
_diffrn_reflns_limit_h_max         6
_diffrn_reflns_limit_h_min         -8
_diffrn_reflns_limit_k_max         9
_diffrn_reflns_limit_k_min         -9
_diffrn_reflns_limit_l_max         44
_diffrn_reflns_limit_l_min         -45
_diffrn_reflns_number              22748
_diffrn_reflns_point_group_measured_fraction_full  1.000
_diffrn_reflns_point_group_measured_fraction_max  0.991
_diffrn_reflns_theta_full          67.684
_diffrn_reflns_theta_max           74.780
_diffrn_reflns_theta_min           4.910
_diffrn_ambient_environment        N~2~
_diffrn_ambient_temperature        122.9(2)
_diffrn_detector                   'CCD plate'
_diffrn_detector_area_resol_mean   4.2047
_diffrn_detector_type              TitanS2
_diffrn_measured_fraction_theta_full  1.000
_diffrn_measured_fraction_theta_max  0.997
_diffrn_measurement_details
;
List of Runs (angles in degrees, time in seconds):

  # Type    Start    End  Width  t~exp~   \w     \q     \k     \f   Frames
--------------------------------------------------------------------------
  1  \w   -125.00 -79.00   1.00    1.00    --  -43.98 -99.00  90.00   46
  2  \w    -97.00  -2.00   1.00    1.00    --  -43.98 125.00-180.00   95
  3  \w     18.00 114.00   1.00    1.00    --   43.98  57.00 120.00   96
  4  \w    -26.00  70.00   1.00    1.00    --   43.98 -57.00 -30.00   96
  5  \w     94.00 178.00   1.00    2.00    --  107.00 125.00-180.00   84
  6  \w     83.00 178.00   1.00    2.00    --  107.00  45.00  30.00   95
  7  \w     80.00 177.00   1.00    2.00    --  107.00  61.00  60.00   97
  8  \w     94.00 178.00   1.00    2.00    --  107.00 125.00 -90.00   84
  9  \w     83.00 178.00   1.00    2.00    --  107.00  45.00-120.00   95
 10  \w     24.00 109.00   1.00    2.00    --  107.00 -94.00 -60.00   85
 11  \w     33.00 121.00   1.00    2.00    --  107.00-125.00 -60.00   88
 12  \w     33.00 121.00   1.00    2.00    --  107.00-125.00-120.00   88
 13  \w     36.00 131.00   1.00    2.00    --  107.00 -45.00 -90.00   95
 14  \w     34.00 132.00   1.00    2.00    --  107.00-145.00-177.00   98
 15  \w   -114.00 -18.00   1.00    1.00    --  -43.98 -57.00-150.00   96
 16  \w   -114.00 -18.00   1.00    1.00    --  -43.98 -57.00 -60.00   96
 17  \w     20.00 116.00   1.00    1.00    --   43.98  37.00  30.00   96
 18  \w     80.00 127.00   1.00    2.00    --  107.00  61.00-180.00   47
 19  \w     80.00 178.00   1.00    2.00    --  107.00  30.00 -30.00   98
 20  \w     80.00 178.00   1.00    2.00    --  107.00  30.00 150.00   98
;
_diffrn_measurement_device         'four-circle diffractometer'
_diffrn_measurement_device_type    'GV1000, TitanS2'
_diffrn_measurement_method         '\w scans'
_diffrn_orient_matrix_type        
 'CrysAlisPro convention (1999,Acta A55,543-557)'
_diffrn_orient_matrix_UB_11        -0.0217524000
_diffrn_orient_matrix_UB_12        0.1701756000
_diffrn_orient_matrix_UB_13        0.0204781000
_diffrn_orient_matrix_UB_21        0.0077126000
_diffrn_orient_matrix_UB_22        0.0941713000
_diffrn_orient_matrix_UB_23        -0.0374027000
_diffrn_orient_matrix_UB_31        -0.2272559000
_diffrn_orient_matrix_UB_32        -0.0130347000
_diffrn_orient_matrix_UB_33        -0.0032318000
_diffrn_radiation_monochromator    mirror
_diffrn_radiation_probe            x-ray
_diffrn_radiation_type             CuK\a
_diffrn_radiation_wavelength       1.54184
_diffrn_source                     'gradient vaccum rotating-anode X-ray tube'
_diffrn_source_type                'GV1000 (Cu) X-ray Source'
_reflns_Friedel_coverage           0.697
_reflns_Friedel_fraction_full      1.000
_reflns_Friedel_fraction_max       0.984
_reflns_number_gt                  3824
_reflns_number_total               3901
_reflns_odcompleteness_completeness  99.91
_reflns_odcompleteness_iscentric   1
_reflns_odcompleteness_theta       71.98
_reflns_special_details
;
 Reflections were merged by SHELXL according to the crystal
 class for the calculation of statistics and refinement.
 
 _reflns_Friedel_fraction is defined as the number of unique
 Friedel pairs measured divided by the number that would be
 possible theoretically, ignoring centric projections and
 systematic absences.
;
_reflns_threshold_expression       'I > 2\s(I)'
_computing_cell_refinement         'CrysAlisPro 1.171.39.37b (Rigaku OD, 2017)'
_computing_data_collection         'CrysAlisPro 1.171.39.37b (Rigaku OD, 2017)'
_computing_data_reduction          'CrysAlisPro 1.171.39.37b (Rigaku OD, 2017)'
_computing_molecular_graphics      'Olex2 (Dolomanov et al., 2009)'
_computing_publication_material    'Olex2 (Dolomanov et al., 2009)'
_computing_structure_refinement    'ShelXL (Sheldrick, 2015)'
_computing_structure_solution      'ShelXT (Sheldrick, 2015)'
_refine_diff_density_max           0.155
_refine_diff_density_min           -0.245
_refine_diff_density_rms           0.039
_refine_ls_abs_structure_details
;
 Flack x determined using 1544 quotients [(I+)-(I-)]/[(I+)+(I-)]
 (Parsons, Flack and Wagner, Acta Cryst. B69 (2013) 249-259).
;
_refine_ls_abs_structure_Flack     -0.06(5)
_refine_ls_extinction_coef         .
_refine_ls_extinction_method       none
_refine_ls_goodness_of_fit_ref     1.049
_refine_ls_hydrogen_treatment      constr
_refine_ls_matrix_type             full
_refine_ls_number_parameters       264
_refine_ls_number_reflns           3901
_refine_ls_number_restraints       0
_refine_ls_R_factor_all            0.0291
_refine_ls_R_factor_gt             0.0285
_refine_ls_restrained_S_all        1.049
_refine_ls_shift/su_max            0.001
_refine_ls_shift/su_mean           0.000
_refine_ls_structure_factor_coef   Fsqd
_refine_ls_weighting_details      
 'w=1/[\s^2^(Fo^2^)+(0.0472P)^2^+0.3129P] where P=(Fo^2^+2Fc^2^)/3'
_refine_ls_weighting_scheme        calc
_refine_ls_wR_factor_gt            0.0765
_refine_ls_wR_factor_ref           0.0771
_refine_special_details            ?
_olex2_refinement_description
;
1. Fixed Uiso
 At 1.2 times of:
  All C(H) groups, All C(H,H) groups
 At 1.5 times of:
  All C(H,H,H) groups
2.a Ternary CH refined with riding coordinates:
 C15(H15)
2.b Secondary CH2 refined with riding coordinates:
 C22(H22A,H22B), C19(H19A,H19B), C20(H20A,H20B), C21(H21A,H21B)
2.c Aromatic/amide H refined with riding coordinates:
 C10(H10), C7(H7), C16(H16), C17(H17), C14(H14), C11(H11), C13(H13), C12(H12)
2.d Idealised Me refined as rotating group:
 C24(H24A,H24B,H24C), C23(H23A,H23B,H23C)
;
_atom_sites_solution_hydrogens     geom
_atom_sites_solution_primary       dual
_atom_sites_solution_secondary     ?
loop_
  _atom_site_label
  _atom_site_type_symbol
  _atom_site_fract_x
  _atom_site_fract_y
  _atom_site_fract_z
  _atom_site_U_iso_or_equiv
  _atom_site_adp_type
  _atom_site_occupancy
  _atom_site_site_symmetry_order
  _atom_site_calc_flag
  _atom_site_refinement_flags_posn
  _atom_site_refinement_flags_adp
  _atom_site_refinement_flags_occupancy
  _atom_site_disorder_assembly
  _atom_site_disorder_group
 O2 O 0.87604(18) 0.42967(16) 0.28233(3) 0.0250(3) Uani 1 1 d . . . . .
 O4 O 0.43849(18) -0.01819(15) 0.32039(3) 0.0251(3) Uani 1 1 d . . . . .
 O1 O 1.04775(17) 0.25954(16) 0.32037(3) 0.0263(3) Uani 1 1 d . . . . .
 O3 O 0.6254(2) 0.11881(17) 0.27867(3) 0.0309(3) Uani 1 1 d . . . . .
 N1 N 0.90371(18) 0.57643(16) 0.37530(3) 0.0174(3) Uani 1 1 d . . . . .
 C6 C 0.5688(2) 0.21858(19) 0.40436(4) 0.0163(3) Uani 1 1 d . . . . .
 C10 C 0.8906(2) 0.29124(19) 0.42933(4) 0.0164(3) Uani 1 1 d . . . . .
 H10 H 1.007568 0.353397 0.428157 0.020 Uiso 1 1 calc R . . . .
 C3 C 0.7266(2) 0.3486(2) 0.33876(4) 0.0161(3) Uani 1 1 d . . . . .
 C5 C 0.7411(2) 0.32337(19) 0.40483(4) 0.0154(3) Uani 1 1 d . . . . .
 C9 C 0.8680(2) 0.16236(19) 0.45678(4) 0.0177(3) Uani 1 1 d . . . . .
 C7 C 0.5422(2) 0.0950(2) 0.43025(4) 0.0186(3) Uani 1 1 d . . . . .
 H7 H 0.427978 0.029121 0.429858 0.022 Uiso 1 1 calc R . . . .
 C18 C 0.9009(2) 0.33842(19) 0.31311(4) 0.0181(3) Uani 1 1 d . . . . .
 C8 C 0.6896(2) 0.0667(2) 0.45797(4) 0.0184(3) Uani 1 1 d . . . . .
 C2 C 0.5695(2) 0.2444(2) 0.33776(4) 0.0173(3) Uani 1 1 d . . . . .
 C1 C 0.5482(2) 0.1123(2) 0.30887(4) 0.0188(3) Uani 1 1 d . . . . .
 C16 C 0.3769(2) 0.4426(2) 0.37542(4) 0.0199(3) Uani 1 1 d . . . . .
 H16 H 0.246353 0.480077 0.376597 0.024 Uiso 1 1 calc R . . . .
 C4 C 0.7364(2) 0.45988(19) 0.37422(4) 0.0156(3) Uani 1 1 d . . . . .
 C15 C 0.4333(2) 0.2568(2) 0.37153(4) 0.0180(3) Uani 1 1 d . . . . .
 H15 H 0.318343 0.181289 0.370097 0.022 Uiso 1 1 calc R . . . .
 C17 C 0.5312(2) 0.5452(2) 0.37695(4) 0.0192(3) Uani 1 1 d . . . . .
 H17 H 0.517060 0.661693 0.379524 0.023 Uiso 1 1 calc R . . . .
 C14 C 0.6653(3) -0.0549(2) 0.48664(5) 0.0237(3) Uani 1 1 d . . . . .
 H14 H 0.548557 -0.117144 0.488031 0.028 Uiso 1 1 calc R . . . .
 C11 C 1.0182(3) 0.1289(2) 0.48320(4) 0.0217(3) Uani 1 1 d . . . . .
 H11 H 1.136973 0.188438 0.482095 0.026 Uiso 1 1 calc R . . . .
 C22 C 0.9098(3) 0.6977(2) 0.34349(5) 0.0242(4) Uani 1 1 d . . . . .
 H22A H 0.784507 0.697362 0.330271 0.029 Uiso 1 1 calc R . . . .
 H22B H 1.014570 0.667259 0.326294 0.029 Uiso 1 1 calc R . . . .
 C13 C 0.8119(3) -0.0813(2) 0.51223(5) 0.0270(4) Uani 1 1 d . . . . .
 H13 H 0.793042 -0.160237 0.531041 0.032 Uiso 1 1 calc R . . . .
 C12 C 0.9909(3) 0.0097(2) 0.51041(5) 0.0260(4) Uani 1 1 d . . . . .
 H12 H 1.090714 -0.010865 0.527649 0.031 Uiso 1 1 calc R . . . .
 C19 C 0.9193(3) 0.6787(2) 0.40964(5) 0.0237(3) Uani 1 1 d . . . . .
 H19A H 0.985531 0.615967 0.429190 0.028 Uiso 1 1 calc R . . . .
 H19B H 0.789449 0.713551 0.418330 0.028 Uiso 1 1 calc R . . . .
 C20 C 1.0416(3) 0.8298(2) 0.39759(5) 0.0291(4) Uani 1 1 d . . . . .
 H20A H 1.180661 0.800550 0.395050 0.035 Uiso 1 1 calc R . . . .
 H20B H 1.028483 0.923160 0.414892 0.035 Uiso 1 1 calc R . . . .
 C24 C 0.4186(3) -0.1539(2) 0.29344(5) 0.0303(4) Uani 1 1 d . . . . .
 H24A H 0.357086 -0.110967 0.271337 0.046 Uiso 1 1 calc GR . . . .
 H24B H 0.338243 -0.242543 0.303710 0.046 Uiso 1 1 calc GR . . . .
 H24C H 0.547448 -0.197842 0.287475 0.046 Uiso 1 1 calc GR . . . .
 C23 C 1.0444(3) 0.4282(3) 0.25732(5) 0.0361(4) Uani 1 1 d . . . . .
 H23A H 1.015804 0.497341 0.236077 0.054 Uiso 1 1 calc GR . . . .
 H23B H 1.070076 0.314275 0.249404 0.054 Uiso 1 1 calc GR . . . .
 H23C H 1.158913 0.471952 0.269912 0.054 Uiso 1 1 calc GR . . . .
 C21 C 0.9494(3) 0.8717(2) 0.36034(5) 0.0347(4) Uani 1 1 d . . . . .
 H21A H 1.039927 0.936637 0.345027 0.042 Uiso 1 1 calc R . . . .
 H21B H 0.827179 0.934886 0.363400 0.042 Uiso 1 1 calc R . . . .

loop_
  _atom_site_aniso_label
  _atom_site_aniso_U_11
  _atom_site_aniso_U_22
  _atom_site_aniso_U_33
  _atom_site_aniso_U_23
  _atom_site_aniso_U_13
  _atom_site_aniso_U_12
 O2 0.0255(6) 0.0310(6) 0.0185(5) 0.0045(5) 0.0041(5) -0.0022(5)
 O4 0.0246(6) 0.0275(6) 0.0232(5) -0.0052(5) 0.0012(5) -0.0086(5)
 O1 0.0161(5) 0.0332(6) 0.0295(6) 0.0002(5) 0.0027(5) 0.0037(5)
 O3 0.0373(7) 0.0331(7) 0.0222(6) -0.0058(5) 0.0081(5) -0.0077(6)
 N1 0.0134(6) 0.0178(6) 0.0210(6) 0.0001(5) -0.0008(5) -0.0017(5)
 C6 0.0122(6) 0.0202(7) 0.0165(7) -0.0035(5) 0.0004(5) 0.0010(6)
 C10 0.0141(7) 0.0178(7) 0.0173(7) -0.0037(5) 0.0008(6) -0.0006(6)
 C3 0.0132(7) 0.0200(7) 0.0153(6) 0.0005(6) -0.0014(5) 0.0026(6)
 C5 0.0138(7) 0.0172(7) 0.0154(7) -0.0031(6) 0.0029(5) -0.0004(6)
 C9 0.0189(7) 0.0182(7) 0.0159(6) -0.0041(6) 0.0009(6) 0.0026(6)
 C7 0.0160(7) 0.0201(7) 0.0197(7) -0.0028(5) 0.0040(6) -0.0030(6)
 C18 0.0166(7) 0.0210(7) 0.0168(7) -0.0024(6) 0.0000(6) -0.0040(6)
 C8 0.0206(7) 0.0178(7) 0.0167(6) -0.0027(6) 0.0036(6) 0.0010(6)
 C2 0.0129(7) 0.0232(7) 0.0159(7) 0.0007(6) -0.0015(6) 0.0014(6)
 C1 0.0128(6) 0.0241(7) 0.0194(7) -0.0002(6) -0.0031(6) 0.0009(6)
 C16 0.0115(6) 0.0278(8) 0.0204(7) -0.0001(6) 0.0011(6) 0.0040(6)
 C4 0.0112(6) 0.0186(7) 0.0170(7) -0.0012(6) 0.0007(5) 0.0010(6)
 C15 0.0124(7) 0.0242(7) 0.0175(7) -0.0011(6) 0.0001(6) -0.0019(6)
 C17 0.0146(7) 0.0215(7) 0.0215(7) -0.0006(6) 0.0001(6) 0.0041(6)
 C14 0.0272(9) 0.0204(7) 0.0234(7) 0.0002(6) 0.0059(6) -0.0002(7)
 C11 0.0225(8) 0.0228(7) 0.0198(7) -0.0036(6) -0.0025(6) 0.0025(6)
 C22 0.0229(8) 0.0224(8) 0.0273(8) 0.0052(6) 0.0024(7) -0.0037(7)
 C13 0.0373(9) 0.0229(8) 0.0208(7) 0.0034(6) 0.0037(7) 0.0060(8)
 C12 0.0320(9) 0.0254(8) 0.0206(7) -0.0006(6) -0.0056(7) 0.0064(7)
 C19 0.0239(8) 0.0218(7) 0.0255(8) -0.0043(6) -0.0027(7) -0.0027(7)
 C20 0.0226(8) 0.0209(8) 0.0438(10) -0.0102(7) 0.0053(8) -0.0028(7)
 C24 0.0297(9) 0.0309(9) 0.0305(9) -0.0095(7) -0.0031(7) -0.0087(8)
 C23 0.0381(11) 0.0453(11) 0.0249(8) 0.0030(8) 0.0134(8) -0.0091(9)
 C21 0.0422(11) 0.0200(8) 0.0421(10) 0.0018(7) 0.0099(9) -0.0023(8)

_geom_special_details
;
 All esds (except the esd in the dihedral angle between two l.s. planes)
 are estimated using the full covariance matrix.  The cell esds are taken
 into account individually in the estimation of esds in distances, angles
 and torsion angles; correlations between esds in cell parameters are only
 used when they are defined by crystal symmetry.  An approximate (isotropic)
 treatment of cell esds is used for estimating esds involving l.s. planes.
;
loop_
  _geom_bond_atom_site_label_1
  _geom_bond_atom_site_label_2
  _geom_bond_distance
  _geom_bond_site_symmetry_2
  _geom_bond_publ_flag
 O2 C18 1.3333(19) . ?
 O2 C23 1.450(2) . ?
 O4 C1 1.336(2) . ?
 O4 C24 1.4528(19) . ?
 O1 C18 1.199(2) . ?
 O3 C1 1.207(2) . ?
 N1 C4 1.4572(19) . ?
 N1 C22 1.4948(19) . ?
 N1 C19 1.4815(19) . ?
 C6 C5 1.427(2) . ?
 C6 C7 1.362(2) . ?
 C6 C15 1.525(2) . ?
 C10 C5 1.364(2) . ?
 C10 C9 1.428(2) . ?
 C3 C18 1.497(2) . ?
 C3 C2 1.343(2) . ?
 C3 C4 1.552(2) . ?
 C5 C4 1.543(2) . ?
 C9 C8 1.421(2) . ?
 C9 C11 1.415(2) . ?
 C7 C8 1.427(2) . ?
 C8 C14 1.420(2) . ?
 C2 C1 1.481(2) . ?
 C2 C15 1.528(2) . ?
 C16 C15 1.523(2) . ?
 C16 C17 1.321(2) . ?
 C4 C17 1.542(2) . ?
 C14 C13 1.368(3) . ?
 C11 C12 1.372(2) . ?
 C22 C21 1.526(2) . ?
 C13 C12 1.407(3) . ?
 C19 C20 1.515(2) . ?
 C20 C21 1.516(3) . ?

loop_
  _geom_angle_atom_site_label_1
  _geom_angle_atom_site_label_2
  _geom_angle_atom_site_label_3
  _geom_angle
  _geom_angle_site_symmetry_1
  _geom_angle_site_symmetry_3
  _geom_angle_publ_flag
 C18 O2 C23 114.46(14) . . ?
 C1 O4 C24 114.42(13) . . ?
 C4 N1 C22 113.97(12) . . ?
 C4 N1 C19 114.97(12) . . ?
 C19 N1 C22 106.77(12) . . ?
 C5 C6 C15 112.47(13) . . ?
 C7 C6 C5 121.01(14) . . ?
 C7 C6 C15 126.45(14) . . ?
 C5 C10 C9 120.13(14) . . ?
 C18 C3 C4 120.35(13) . . ?
 C2 C3 C18 124.75(14) . . ?
 C2 C3 C4 113.77(13) . . ?
 C6 C5 C4 112.35(12) . . ?
 C10 C5 C6 120.11(14) . . ?
 C10 C5 C4 127.45(13) . . ?
 C8 C9 C10 119.40(14) . . ?
 C11 C9 C10 121.51(15) . . ?
 C11 C9 C8 119.09(14) . . ?
 C6 C7 C8 119.98(14) . . ?
 O2 C18 C3 112.68(13) . . ?
 O1 C18 O2 124.50(14) . . ?
 O1 C18 C3 122.79(14) . . ?
 C9 C8 C7 119.03(14) . . ?
 C14 C8 C9 118.65(15) . . ?
 C14 C8 C7 122.32(15) . . ?
 C3 C2 C1 121.84(14) . . ?
 C3 C2 C15 114.43(13) . . ?
 C1 C2 C15 123.16(13) . . ?
 O4 C1 C2 112.30(13) . . ?
 O3 C1 O4 123.49(15) . . ?
 O3 C1 C2 124.18(15) . . ?
 C17 C16 C15 113.52(14) . . ?
 N1 C4 C3 114.39(12) . . ?
 N1 C4 C5 113.99(12) . . ?
 N1 C4 C17 114.62(12) . . ?
 C5 C4 C3 101.13(11) . . ?
 C17 C4 C3 105.21(12) . . ?
 C17 C4 C5 106.19(12) . . ?
 C6 C15 C2 104.16(12) . . ?
 C16 C15 C6 105.64(12) . . ?
 C16 C15 C2 106.59(12) . . ?
 C16 C17 C4 115.82(13) . . ?
 C13 C14 C8 120.66(16) . . ?
 C12 C11 C9 120.88(16) . . ?
 N1 C22 C21 106.11(13) . . ?
 C14 C13 C12 120.73(15) . . ?
 C11 C12 C13 119.94(16) . . ?
 N1 C19 C20 103.25(13) . . ?
 C19 C20 C21 101.68(15) . . ?
 C20 C21 C22 103.14(14) . . ?

_shelx_res_file
;
TITL r040_a.res in P2(1)2(1)2(1)
    r040.res
    created by SHELXL-2016/6 at 10:01:00 on 27-Apr-2018
REM Old TITL r040_a.res in P2(1)2(1)2(1)
REM SHELXT solution in P2(1)2(1)2(1)
REM R1 0.088, Rweak 0.022, Alpha 0.001, Orientation as input
REM Flack x = -0.002 ( 0.050 ) from Parsons' quotients
REM Formula found by SHELXT: C24 N O4
CELL 1.54184 6.7442 7.9029 36.026 90 90 90
ZERR 4 0.0001 0.0001 0.0003 0 0 0
LATT -1
SYMM 0.5-X,-Y,0.5+Z
SYMM -X,0.5+Y,0.5-Z
SYMM 0.5+X,0.5-Y,-Z
SFAC C H N O
UNIT 96 92 4 16

L.S. 4
PLAN  5
list 4
fmap 2
acta
REM <olex2.extras>
REM <HklSrc "%.\\R040.hkl">
REM </olex2.extras>

WGHT    0.047200    0.312900
FVAR       0.68722
O2    4    0.876039    0.429669    0.282333    11.00000    0.02547    0.03098 =
         0.01847    0.00453    0.00410   -0.00219
O4    4    0.438491   -0.018187    0.320389    11.00000    0.02465    0.02750 =
         0.02317   -0.00517    0.00122   -0.00858
O1    4    1.047754    0.259535    0.320372    11.00000    0.01606    0.03323 =
         0.02949    0.00019    0.00268    0.00371
O3    4    0.625382    0.118808    0.278671    11.00000    0.03729    0.03309 =
         0.02219   -0.00578    0.00812   -0.00766
N1    3    0.903709    0.576431    0.375301    11.00000    0.01344    0.01775 =
         0.02103    0.00008   -0.00080   -0.00173
C6    1    0.568827    0.218578    0.404361    11.00000    0.01220    0.02022 =
         0.01646   -0.00351    0.00043    0.00101
C10   1    0.890647    0.291238    0.429331    11.00000    0.01407    0.01783 =
         0.01735   -0.00374    0.00084   -0.00058
AFIX  43
H10   2    1.007568    0.353397    0.428157    11.00000   -1.20000
AFIX   0
C3    1    0.726643    0.348609    0.338761    11.00000    0.01318    0.01995 =
         0.01528    0.00054   -0.00141    0.00264
C5    1    0.741146    0.323369    0.404833    11.00000    0.01376    0.01719 =
         0.01539   -0.00313    0.00291   -0.00036
C9    1    0.868000    0.162356    0.456778    11.00000    0.01891    0.01818 =
         0.01592   -0.00411    0.00095    0.00261
C7    1    0.542209    0.095016    0.430251    11.00000    0.01603    0.02007 =
         0.01971   -0.00284    0.00404   -0.00302
AFIX  43
H7    2    0.427978    0.029121    0.429858    11.00000   -1.20000
AFIX   0
C18   1    0.900887    0.338417    0.313110    11.00000    0.01664    0.02100 =
         0.01677   -0.00239    0.00003   -0.00404
C8    1    0.689626    0.066719    0.457972    11.00000    0.02058    0.01781 =
         0.01668   -0.00275    0.00364    0.00102
C2    1    0.569483    0.244381    0.337760    11.00000    0.01288    0.02322 =
         0.01592    0.00066   -0.00146    0.00137
C1    1    0.548222    0.112326    0.308866    11.00000    0.01283    0.02413 =
         0.01943   -0.00019   -0.00310    0.00092
C16   1    0.376899    0.442552    0.375419    11.00000    0.01151    0.02776 =
         0.02044   -0.00006    0.00108    0.00395
AFIX  43
H16   2    0.246353    0.480077    0.376597    11.00000   -1.20000
AFIX   0
C4    1    0.736377    0.459877    0.374219    11.00000    0.01121    0.01863 =
         0.01697   -0.00117    0.00066    0.00103
C15   1    0.433318    0.256836    0.371534    11.00000    0.01238    0.02422 =
         0.01755   -0.00113    0.00012   -0.00186
AFIX  13
H15   2    0.318343    0.181289    0.370097    11.00000   -1.20000
AFIX   0
C17   1    0.531219    0.545224    0.376954    11.00000    0.01458    0.02147 =
         0.02150   -0.00060    0.00006    0.00414
AFIX  43
H17   2    0.517060    0.661693    0.379524    11.00000   -1.20000
AFIX   0
C14   1    0.665317   -0.054857    0.486641    11.00000    0.02715    0.02045 =
         0.02344    0.00017    0.00595   -0.00024
AFIX  43
H14   2    0.548557   -0.117144    0.488031    11.00000   -1.20000
AFIX   0
C11   1    1.018189    0.128878    0.483196    11.00000    0.02248    0.02282 =
         0.01984   -0.00358   -0.00247    0.00254
AFIX  43
H11   2    1.136973    0.188438    0.482095    11.00000   -1.20000
AFIX   0
C22   1    0.909812    0.697744    0.343488    11.00000    0.02288    0.02241 =
         0.02730    0.00520    0.00241   -0.00367
AFIX  23
H22A  2    0.784507    0.697362    0.330271    11.00000   -1.20000
H22B  2    1.014570    0.667259    0.326294    11.00000   -1.20000
AFIX   0
C13   1    0.811921   -0.081260    0.512233    11.00000    0.03726    0.02288 =
         0.02078    0.00340    0.00370    0.00604
AFIX  43
H13   2    0.793042   -0.160237    0.531041    11.00000   -1.20000
AFIX   0
C12   1    0.990932    0.009734    0.510414    11.00000    0.03199    0.02538 =
         0.02055   -0.00058   -0.00556    0.00642
AFIX  43
H12   2    1.090714   -0.010865    0.527649    11.00000   -1.20000
AFIX   0
C19   1    0.919312    0.678685    0.409645    11.00000    0.02394    0.02183 =
         0.02545   -0.00429   -0.00271   -0.00273
AFIX  23
H19A  2    0.985531    0.615967    0.429190    11.00000   -1.20000
H19B  2    0.789449    0.713551    0.418330    11.00000   -1.20000
AFIX   0
C20   1    1.041637    0.829804    0.397587    11.00000    0.02261    0.02090 =
         0.04382   -0.01017    0.00531   -0.00277
AFIX  23
H20A  2    1.180661    0.800550    0.395050    11.00000   -1.20000
H20B  2    1.028483    0.923160    0.414892    11.00000   -1.20000
AFIX   0
C24   1    0.418633   -0.153892    0.293443    11.00000    0.02974    0.03085 =
         0.03045   -0.00954   -0.00311   -0.00873
AFIX 137
H24A  2    0.357086   -0.110967    0.271337    11.00000   -1.50000
H24B  2    0.338243   -0.242543    0.303710    11.00000   -1.50000
H24C  2    0.547448   -0.197842    0.287475    11.00000   -1.50000
AFIX   0
C23   1    1.044431    0.428184    0.257319    11.00000    0.03810    0.04532 =
         0.02493    0.00304    0.01345   -0.00909
AFIX 137
H23A  2    1.015804    0.497341    0.236077    11.00000   -1.50000
H23B  2    1.070076    0.314275    0.249404    11.00000   -1.50000
H23C  2    1.158913    0.471952    0.269912    11.00000   -1.50000
AFIX   0
C21   1    0.949373    0.871670    0.360339    11.00000    0.04220    0.01995 =
         0.04208    0.00176    0.00991   -0.00231
AFIX  23
H21A  2    1.039927    0.936637    0.345027    11.00000   -1.20000
H21B  2    0.827179    0.934886    0.363400    11.00000   -1.20000
AFIX   0
HKLF 4


REM  r040_a.res in P2(1)2(1)2(1)
REM R1 =  0.0285 for    3824 Fo > 4sig(Fo)  and  0.0291 for all    3901 data
REM    264 parameters refined using      0 restraints

END

WGHT      0.0472      0.3129

REM Highest difference peak  0.155,  deepest hole -0.245,  1-sigma level  0.039
Q1    1   0.4982  0.2444  0.3531  11.00000  0.05    0.16
Q2    1   0.6362  0.5092  0.3749  11.00000  0.05    0.15
Q3    1   0.6551  0.2704  0.4043  11.00000  0.05    0.15
Q4    1   0.9321  0.1526  0.4714  11.00000  0.05    0.14
Q5    1   0.6794  0.0052  0.4713  11.00000  0.05    0.14
;
_shelx_res_checksum                15169
_shelx_hkl_file
;
   0   0   3   -0.07    0.14
   0   0  -3    0.73    0.21
   0   0   4 2937.60   55.59
   0   0  -4 3016.88   55.60
   0   0  -5   -0.03    0.27
   0   0   5    0.17    0.32
   0   0  -6 1752.72   34.02
   0   0   6 1760.52   34.03
   0   0  -7    0.37    0.40
   0   0   7    0.10    0.36
   0   0  -8  867.36   18.06
   0   0   8  821.86   18.02
   0   0  -9    0.85    0.62
   0   0   9    0.45    0.60
   0   0  10 2274.41   44.18
   0   0 -10 2176.86   44.01
   0   0  11   -0.31    0.57
   0   0 -11    0.40    0.66
   0   0  12    0.98    0.70
   0   0 -12    0.68    0.62
   0   0 -13    0.61    0.78
   0   0  13    1.10    0.77
   0   0 -14    2.79    0.94
   0   0  14    3.73    1.10
   0   0  15   -0.62    0.84
   0   0 -15    0.44    0.70
   0   0  16  326.58   10.87
   0   0 -16  335.77   10.71
   0   0 -17   -0.11    0.88
   0   0  17    0.35    0.77
   0   0 -18  109.02    5.85
   0   0  18  114.01    6.15
   0   0  19   -0.02    1.06
   0   0 -19    0.29    1.05
   0   0  20 2040.62   44.08
   0   0 -20 1876.74   43.00
   0   0  21    0.20    1.12
   0   0 -21   -0.22    1.23
   0   0 -22  431.89   14.68
   0   0  22  430.62   15.00
   0   0  23    0.82    1.23
   0   0 -23    1.20    1.18
   0   0  24  283.69   12.19
   0   0 -24  277.44   11.61
   0   0 -25   -0.11    0.91
   0   0 -25    0.31    0.98
   0   0  25    0.80    1.22
   0   0 -26  251.59   11.43
   0   0  26  258.72   12.05
   0   0 -26  260.10    8.62
   0   0 -27    0.62    1.16
   0   0 -27   -0.69    0.90
   0   0  27   -0.89    1.34
   0   0  27    3.14    0.93
   0   0 -28  244.43   11.67
   0   0  28  282.04    7.71
   0   0  28  255.85   12.37
   0   0 -28  265.22    9.36
   0   0 -28  250.46    9.25
   0   0  29    1.73    1.54
   0   0  29    1.21    0.67
   0   0 -29   -0.47    1.08
   0   0 -29    2.87    1.45
   0   0 -29   -0.15    1.23
   0   0  30  215.02   11.26
   0   0  30  212.99    6.82
   0   0 -30  213.61    8.61
   0   0 -30  204.39   10.59
   0   0 -30  191.23    8.38
   0   0  31    0.87    1.05
   0   0  31    1.60    0.98
   0   0 -31   -0.96    1.50
   0   0 -31   -0.35    1.14
   0   0 -31    0.34    1.28
   0   0  31   -0.13    1.20
   0   0 -32  880.57   22.80
   0   0 -32  842.97   24.81
   0   0  32  889.42   19.86
   0   0  32  862.34   21.90
   0   0  32  906.11   26.29
   0   0 -32  863.82   22.60
   0   0  33    3.10    1.36
   0   0 -33    3.55    1.67
   0   0 -33    1.87    1.29
   0   0  34 1351.52   31.67
   0   0 -34 1398.11   32.63
   0   0 -34 1436.14   32.61
   0   0 -35    3.76    1.59
   0   0  35    3.34    1.49
   0   0 -35    4.06    1.76
   0   0 -35    3.78    1.58
   0   0 -36 2088.16   45.21
   0   0 -36 1987.69   44.32
   0   0  36 2078.97   44.37
   0   0 -37    3.12    1.38
   0   0 -37    1.66    1.11
   0   0  37    5.35    1.50
   0   0 -37    2.56    1.50
   0   0  38  181.90    7.15
   0   0 -38  174.88    7.40
   0   0 -38  169.08    6.89
   0   0 -38  172.19    7.16
   0   0 -39    2.08    1.14
   0   0 -39    0.89    0.80
   0   0 -39    0.17    0.99
   0   0  39    1.18    0.85
   0   0  40    7.55    1.36
   0   0 -40    7.41    1.41
   0   0 -40    8.46    1.68
   0   0  41    0.33    0.72
   0   0 -41    1.46    0.83
   0   0 -41   -0.78    1.06
   0   0 -42   19.43    2.02
   0   0  42   15.67    1.60
   0   0 -43    0.85    0.64
   0   0  43   -0.44    0.44
   0   0  44   -0.11    0.36
   0   0 -44    0.36    0.59
   0   0 -45    0.62    0.51
   0   1   0    0.12    0.16
   0   1   0    0.36    0.30
   0  -1   1 2925.54   55.75
   0   1  -1 2933.76   55.74
   0  -1  -1 2967.40   55.65
   0   1  -1 2977.11   55.04
   0   1   1 2980.71   55.74
   0   1   1 2975.64   55.09
   0   1   2  679.89   13.45
   0   1  -2  663.14   13.95
   0  -1   2  665.00   13.98
   0   1   2  663.17   13.88
   0   1   2  685.34   13.61
   0   1  -2  678.24   13.36
   0  -1  -2  663.86   13.82
   0  -1  -2  665.40   13.60
   0   1   3  778.44   15.85
   0  -1  -3  784.12   15.53
   0   1  -3  792.50   15.64
   0  -1   3  790.58   16.27
   0   1  -3  845.58   16.28
   0  -1  -3  755.04   15.93
   0   1   3  740.74   15.96
   0   1  -3  803.34   15.84
   0   1  -4   16.57    1.14
   0   1   4   13.33    1.06
   0  -1  -4   14.83    0.89
   0  -1  -4   19.59    1.10
   0   1  -4   16.75    1.03
   0  -1  -4   13.77    1.07
   0   1  -4   15.50    1.21
   0   1   4   12.71    1.00
   0  -1  -5  889.23   17.80
   0   1   5  880.29   18.57
   0  -1   5  887.61   18.36
   0   1  -5  946.36   18.97
   0  -1  -5  910.74   18.69
   0  -1  -5  923.47   18.37
   0  -1  -5  945.01   17.55
   0   1   5  929.79   18.76
   0   1  -5  900.46   18.67
   0  -1  -6 6072.42  118.55
   0   1  -6 6004.61  118.54
   0  -1   6 6206.33  118.25
   0  -1  -6 6748.23  118.32
   0  -1  -6 6726.17  116.98
   0   1   6 6072.91  118.38
   0   1   6 6221.20  118.64
   0   1  -6 6121.38  118.72
   0  -1   7 1715.64   33.02
   0  -1  -7 1681.19   31.10
   0  -1  -7 1679.11   33.09
   0  -1  -7 1704.84   32.91
   0   1  -7 1625.45   33.20
   0   1   7 1659.04   32.90
   0   1   7 1647.95   33.28
   0   1   8  301.16    8.29
   0   1  -8  314.91    8.28
   0  -1   8  308.67    8.07
   0  -1  -8  312.12    7.94
   0  -1   9 1122.79   23.58
   0   1  -9 1100.35   23.76
   0   1   9 1102.29   23.86
   0  -1  -9 1161.95   23.50
   0   1  10 2089.28   42.65
   0  -1  10 2116.31   42.34
   0   1 -10 2074.44   42.56
   0  -1 -10 2214.06   42.31
   0   1  11    9.81    1.49
   0  -1  11    7.11    1.21
   0   1 -11    9.06    1.46
   0  -1 -11   10.80    1.37
   0  -1 -12   57.17    3.27
   0   1 -12   57.13    3.42
   0  -1  12   59.06    3.40
   0   1  12   53.62    3.36
   0  -1 -13   11.49    1.52
   0  -1  13   11.02    1.57
   0   1 -13   11.16    1.65
   0   1  13   11.50    1.62
   0   1  14   83.04    4.58
   0  -1  14   82.06    4.42
   0  -1 -14   86.30    4.40
   0   1 -14   77.86    4.42
   0   1 -15  242.25    8.72
   0  -1 -15  244.67    8.47
   0   1  15  241.32    8.76
   0  -1  15  225.62    8.43
   0  -1 -16    4.74    1.25
   0   1 -16    6.57    1.52
   0  -1  16    5.51    1.38
   0   1  16    3.92    1.39
   0   1  17  649.03   17.92
   0   1 -17  644.73   17.66
   0  -1 -17  651.56   17.33
   0  -1  17  624.06   17.35
   0  -1 -18  729.36   19.46
   0   1 -18  736.31   19.81
   0   1  18  767.00   20.38
   0  -1  18  739.68   19.81
   0   1 -19  356.70   12.49
   0   1  19  380.41   13.02
   0  -1  19  360.98   12.44
   0  -1 -19  364.03   12.18
   0   1 -20  301.65   11.43
   0  -1 -20  289.57   10.78
   0   1  20  293.32   11.53
   0  -1  20  301.11   11.32
   0  -1  21   27.27    3.21
   0   1 -21   25.64    3.22
   0   1  21   28.93    3.45
   0  -1 -21   27.74    3.14
   0  -1 -22  431.95   14.67
   0  -1  22  472.24   15.53
   0   1 -22  459.22   15.55
   0   1  22  459.77   15.92
   0  -1 -23  183.84    8.71
   0   1 -23  189.87    9.42
   0  -1  23  196.47    9.42
   0   1  23  188.95    9.63
   0  -1 -23  187.61    8.89
   0   1  24   50.63    3.03
   0  -1 -24   51.60    4.53
   0  -1  24   49.29    4.66
   0   1  24   54.53    5.11
   0  -1 -24   48.53    4.36
   0   1 -24   48.72    4.71
   0  -1  25   63.29    5.39
   0   1  25   69.91    5.99
   0  -1 -25   61.80    5.03
   0   1 -25   71.60    5.80
   0  -1 -25   66.20    3.68
   0  -1 -25   69.81    4.11
   0   1  25   64.65    3.68
   0  -1 -25   61.21    5.14
   0  -1  25   66.23    3.41
   0   1 -25   69.64    4.01
   0   1 -26 1217.13   26.97
   0  -1  26 1129.63   31.15
   0   1  26 1225.59   32.47
   0  -1 -26 1197.83   29.91
   0  -1 -26 1139.69   26.94
   0   1  26 1168.35   26.25
   0  -1 -26 1187.46   26.16
   0  -1  26 1192.81   25.44
   0  -1 -26 1132.18   30.19
   0   1 -26 1104.01   31.10
   0  -1 -27   74.36    4.27
   0   1 -27   61.45    5.60
   0  -1 -27   65.85    4.41
   0   1  27   70.88    4.19
   0  -1  27   74.68    3.86
   0   1  27   78.46    6.59
   0   1 -27   73.00    4.53
   0  -1 -27   76.53    5.58
   0  -1 -27   81.06    6.01
   0  -1  27   75.60    6.21
   0   1 -28    8.20    1.86
   0  -1 -28    6.56    1.93
   0  -1 -28    7.44    1.66
   0  -1  28    4.23    1.68
   0   1  28    3.97    2.02
   0   1  28    8.15    1.60
   0  -1  28    7.24    1.35
   0   1 -28   10.19    2.63
   0  -1 -28   10.54    2.02
   0  -1 -29   34.77    4.01
   0  -1  29   35.57    2.81
   0  -1  29   30.12    4.13
   0   1  29   33.09    3.03
   0  -1 -29   36.42    3.13
   0   1 -29   39.47    3.59
   0  -1 -29   34.27    3.48
   0   1 -29   35.38    4.47
   0   1  29   31.30    4.24
   0  -1  30  610.42   20.13
   0   1  30  603.34   21.08
   0  -1  30  590.56   15.46
   0   1  30  583.52   16.20
   0   1 -30  598.44   17.06
   0  -1 -30  586.82   18.88
   0   1 -30  601.59   20.51
   0  -1 -30  591.90   17.32
   0  -1 -30  594.83   16.59
   0   1 -31  306.30   11.08
   0  -1 -31  292.89   12.12
   0  -1  31  313.68    9.80
   0   1 -31  285.79   13.08
   0  -1 -31  297.30   11.22
   0  -1 -31  298.94   10.63
   0  -1  31  299.33   12.85
   0   1  31  295.89   10.40
   0   1  31  320.12   14.11
   0   1 -32   25.47    3.65
   0   1 -32   35.05    3.29
   0   1  32   33.46    3.17
   0   1 -32   34.47    3.49
   0  -1  32   31.52    2.67
   0  -1 -32   35.59    3.44
   0  -1 -32   32.17    3.46
   0  -1 -32   27.57    3.34
   0   1 -33   14.96    2.24
   0   1  33   14.72    2.14
   0  -1  33   12.62    1.83
   0   1 -33   13.53    2.33
   0  -1 -33   16.51    2.43
   0  -1 -33   15.79    2.38
   0  -1 -34  471.20   15.20
   0   1 -34  479.06   14.86
   0   1 -34  489.00   14.70
   0   1  34  467.81   14.23
   0  -1  34  490.37   13.20
   0  -1  34  461.04   13.90
   0  -1 -34  515.20   14.81
   0   1  35  657.93   18.12
   0  -1 -35  641.78   18.92
   0   1 -35  695.17   18.75
   0  -1 -35  731.51   18.76
   0   1 -35  668.89   18.48
   0  -1  35  704.43   16.95
   0  -1  35  675.37   17.90
   0  -1 -36    0.79    1.04
   0   1 -36    2.51    1.15
   0  -1  36    0.53    0.71
   0   1 -36    1.63    1.35
   0  -1 -36    2.15    1.31
   0  -1  36    0.70    1.03
   0   1  36    2.65    1.25
   0  -1 -37    0.84    1.07
   0   1 -37    0.43    1.15
   0  -1  37    2.02    1.04
   0   1  37    0.78    0.93
   0   1 -37    1.77    1.11
   0  -1  37    1.18    0.71
   0  -1 -37    2.09    1.35
   0  -1  38   18.28    2.09
   0  -1 -38   16.66    2.34
   0   1  38   18.96    2.23
   0  -1  38   21.64    1.74
   0   1 -38   18.63    2.28
   0   1 -38   20.73    2.40
   0  -1 -38   22.41    2.57
   0   1 -39   43.93    3.55
   0  -1  39   44.72    3.10
   0  -1 -39   48.24    3.62
   0  -1 -39   42.70    3.48
   0  -1 -39   43.20    3.41
   0   1 -39   46.10    3.25
   0   1 -39   48.90    3.44
   0   1  39   47.65    3.31
   0   1 -40    9.05    1.77
   0   1  40    5.81    1.23
   0   1 -40    8.54    1.49
   0   1 -40    7.55    1.33
   0  -1 -40    7.07    1.48
   0  -1 -40    7.20    1.50
   0  -1 -40    5.06    1.20
   0  -1  40    7.24    1.24
   0   1  41  115.21    4.82
   0  -1 -41  114.89    4.96
   0  -1 -41  105.86    4.84
   0   1 -41  116.70    5.37
   0  -1 -41  110.29    5.16
   0  -1  41  111.57    4.60
   0   1 -41  118.15    4.81
   0  -1 -42  285.18    8.77
   0   1 -42  284.74    8.90
   0  -1  42  291.26    8.04
   0  -1 -42  295.22    8.21
   0  -1 -42  299.75    8.11
   0   1  42  291.47    8.28
   0   1 -43   92.94    4.09
   0  -1  43   94.24    3.46
   0   1  43  103.62    3.85
   0  -1 -43  101.36    4.17
   0   1  44   44.64    2.06
   0   1 -44   40.30    2.31
   0  -1 -44   44.72    2.37
   0  -2   0    2.98    0.81
   0   2   0    5.32    0.72
   0   2   0    3.67    0.95
   0   2   1  836.65   17.18
   0   2  -1  838.84   17.13
   0  -2  -1  824.35   18.51
   0   2   1  847.72   18.55
   0   2  -1  833.69   18.55
   0  -2   1  803.13   18.54
   0  -2  -1  829.65   18.31
   0   2  -2  208.18    5.56
   0  -2   2  200.83    6.60
   0   2  -2  218.80    6.72
   0  -2  -2  204.72    6.59
   0   2   2  214.34    5.71
   0  -2  -2  207.29    6.32
   0   2   2  216.10    6.65
   0   2   3 1118.14   22.82
   0  -2  -3 1092.97   23.94
   0   2  -3 1173.01   24.22
   0  -2  -3 1115.99   23.38
   0  -2   3 1125.60   24.28
   0   2  -3 1155.45   22.69
   0   2   3 1085.61   23.86
   0  -2  -4 3148.08   64.09
   0   2   4 3329.29   64.15
   0   2   4 3326.29   63.03
   0   2  -4 3310.80   64.31
   0   2  -4 3409.48   62.86
   0  -2  -4 3376.89   63.27
   0  -2   4 3210.84   64.40
   0   2  -5 1497.96   29.31
   0   2  -5 1551.63   30.85
   0   2   5 1463.19   29.59
   0  -2   5 1487.41   30.97
   0   2   5 1472.95   30.42
   0  -2  -5 1381.52   30.42
   0  -2  -5 1455.63   29.40
   0  -2  -6  188.24    6.43
   0  -2   6  191.08    6.72
   0   2  -6  196.68    5.68
   0  -2  -6  194.57    5.65
   0   2   6  180.30    6.02
   0  -2  -6  189.75    5.53
   0   2  -6  198.46    6.58
   0   2   6  190.41    5.87
   0   2   6  183.11    6.24
   0   2   7  897.69   19.71
   0  -2   7  877.35   19.04
   0  -2  -7  837.31   19.92
   0  -2  -7  879.51   18.89
   0  -2  -7  912.94   18.37
   0  -2   7  873.78   20.36
   0  -2  -7  906.64   18.57
   0   2  -7  902.60   20.19
   0   2   7  861.64   19.73
   0   2   8 3809.47   73.37
   0  -2  -8 3686.11   73.61
   0  -2   8 3784.07   72.51
   0  -2  -8 3815.91   72.45
   0   2  -8 3805.88   73.80
   0   2  -8 3710.37   73.27
   0  -2  -8 3899.88   71.21
   0   2   8 3738.49   73.28
   0   2   9  170.24    6.27
   0   2  -9  169.85    6.15
   0   2  -9  178.58    6.44
   0  -2  -9  174.43    5.70
   0  -2   9  172.22    5.77
   0  -2  -9  170.04    4.46
   0  -2  -9  165.14    6.27
   0   2   9  162.68    6.00
   0   2 -10    1.05    0.81
   0   2 -10    0.85    0.61
   0  -2  10    1.02    0.64
   0   2  10    0.92    0.72
   0   2  10    2.79    0.89
   0  -2 -10    0.47    0.59
   0  -2 -10    0.63    0.55
   0   2 -11  124.23    5.38
   0  -2  11  112.70    4.84
   0   2  11  120.41    5.03
   0  -2 -11  116.53    2.79
   0  -2 -11  111.16    5.22
   0   2  11  112.85    5.24
   0   2 -11  113.16    5.20
   0  -2 -11  123.75    4.88
   0  -2  12 1903.60   39.86
   0  -2 -12 1914.94   40.55
   0   2 -12 1926.40   40.47
   0   2 -12 1902.54   40.59
   0  -2 -12 1943.78   39.71
   0   2  12 2005.20   40.86
   0   2 -13    9.96    1.85
   0   2 -13   11.39    1.73
   0  -2 -13   10.11    1.65
   0  -2 -13   10.65    1.49
   0  -2  13   10.92    1.60
   0   2  13   10.34    1.75
   0  -2 -14  296.78   10.10
   0   2 -14  304.38   10.35
   0  -2 -14  312.31    9.71
   0   2 -14  322.91   10.15
   0   2  14  299.29   10.33
   0  -2  14  301.56    9.86
   0  -2 -15    0.33    0.96
   0   2 -15    0.82    0.95
   0   2 -15    0.14    1.03
   0  -2 -15   -0.44    0.86
   0  -2  15    0.47    0.73
   0   2  15    0.41    1.06
   0   2 -16 1925.23   42.31
   0  -2 -16 2070.06   42.38
   0  -2  16 2033.70   42.69
   0   2 -16 2048.18   43.53
   0   2  16 1940.10   43.40
   0  -2 -16 1911.39   42.65
   0  -2 -17    2.24    1.18
   0   2 -17    1.06    1.23
   0  -2 -17    1.07    0.86
   0  -2  17    3.08    1.15
   0   2  17    3.89    1.32
   0   2 -17    1.53    0.96
   0   2  18   52.48    4.35
   0   2 -18   57.45    4.05
   0   2 -18   44.45    4.04
   0  -2 -18   57.51    4.05
   0  -2 -18   54.41    4.20
   0  -2  18   57.09    4.23
   0   2 -19   68.40    5.07
   0   2 -19   61.37    4.21
   0  -2 -19   64.62    4.49
   0   2  19   61.61    4.92
   0  -2  19   58.44    4.51
   0  -2 -19   58.52    4.47
   0  -2  20  821.86   22.54
   0  -2 -20  833.26   22.09
   0   2 -20  841.92   23.36
   0  -2 -20  834.96   22.64
   0   2  20  858.40   23.72
   0   2 -20  883.68   21.59
   0  -2  21  114.77    6.68
   0   2 -21  117.76    7.07
   0   2  21  116.53    7.24
   0  -2 -21  107.97    6.53
   0  -2 -21  114.82    6.35
   0   2  22    0.40    0.99
   0  -2 -22    2.46    1.01
   0  -2  22   -0.08    1.15
   0  -2 -22    1.31    1.08
   0   2 -22   -0.71    1.25
   0  -2  23   -0.44    0.76
   0  -2 -23    1.26    1.05
   0   2 -23    1.21    0.93
   0  -2  23    0.85    0.95
   0   2  23   -0.31    1.23
   0  -2 -23    0.87    0.91
   0  -2 -23    2.69    1.32
   0   2 -23   -0.91    0.99
   0   2  23    1.67    0.78
   0  -2 -24   86.16    4.86
   0   2 -24   91.11    6.69
   0  -2 -24   86.03    6.02
   0   2  24   79.94    6.47
   0  -2 -24   86.03    5.85
   0  -2  24   94.26    6.49
   0  -2 -24   99.77    4.46
   0  -2  24  100.76    4.61
   0   2 -24   89.64    4.77
   0   2  24   92.11    4.54
   0  -2 -25   15.72    1.93
   0  -2  25   16.19    2.89
   0   2  25    9.63    1.54
   0  -2 -25   11.06    2.26
   0  -2 -25   14.12    2.43
   0  -2  25    9.65    1.40
   0   2  25    9.05    2.31
   0   2 -25   11.31    2.50
   0  -2  25   10.68    1.40
   0  -2 -25    9.31    1.66
   0   2 -25   10.40    1.77
   0  -2 -26   13.81    1.88
   0  -2  26   16.21    1.59
   0   2  26   14.14    1.94
   0  -2  26   13.92    1.88
   0  -2 -26   11.30    2.13
   0   2 -26   10.63    1.84
   0  -2  26   17.21    2.92
   0   2 -26   14.79    2.77
   0  -2 -26   11.50    2.12
   0   2  26   13.18    2.78
   0  -2  27  540.92   13.24
   0  -2  27  577.93   18.68
   0   2  27  540.56   14.99
   0  -2 -27  560.08   14.96
   0   2 -27  547.24   19.33
   0   2 -27  538.89   15.71
   0  -2 -27  565.45   17.25
   0   2  27  542.61   19.62
   0  -2  27  550.00   14.94
   0  -2 -27  530.34   16.06
   0   2 -28    1.30    2.13
   0  -2 -28    1.03    1.12
   0  -2  28    2.55    1.06
   0   2 -28   -0.18    1.10
   0  -2 -28   -0.10    1.32
   0  -2  28    1.05    0.92
   0  -2 -28   -0.34    0.99
   0   2  28    1.80    1.09
   0  -2  28    0.11    1.19
   0   2  28    2.46    1.79
   0  -2 -29   11.44    2.44
   0   2  29    5.39    1.29
   0   2 -29    7.15    1.87
   0  -2  29    4.14    1.27
   0  -2 -29    6.87    1.73
   0  -2  29    4.58    1.54
   0   2  29    4.63    2.21
   0  -2  30  377.93   14.06
   0  -2 -30  366.85   12.97
   0   2 -30  362.07   12.52
   0  -2  30  378.42   11.72
   0   2  30  382.50   15.83
   0   2  30  362.44   11.88
   0  -2 -31    1.80    1.31
   0   2 -31    2.16    1.38
   0   2  31    4.19    1.34
   0  -2  31    3.26    1.22
   0   2 -32   17.89    2.57
   0  -2 -32   18.08    2.64
   0  -2  32   22.88    2.51
   0   2  32   19.69    2.47
   0  -2 -33   24.23    3.09
   0   2 -33   30.38    3.28
   0   2  33   27.39    2.87
   0  -2  33   26.38    2.68
   0   2 -34    0.87    1.19
   0   2  34   -0.24    1.03
   0  -2  34    0.09    0.81
   0  -2 -34    1.39    1.07
   0   2 -35    1.37    1.27
   0  -2  35    0.66    0.78
   0   2 -35    1.70    1.01
   0  -2 -35    1.23    1.15
   0   2  35    2.41    1.12
   0  -2 -36   22.46    2.82
   0   2 -36   30.44    3.11
   0  -2  36   28.05    2.48
   0  -2  36   27.83    2.58
   0   2 -36   31.79    2.95
   0  -2 -36   30.01    3.28
   0   2  36   29.95    2.86
   0   2 -37   23.89    2.66
   0   2 -37   24.81    2.48
   0  -2  37   22.58    2.15
   0  -2 -37   23.27    2.82
   0   2  37   23.24    2.55
   0  -2 -37   20.93    2.71
   0  -2  37   23.03    2.29
   0  -2  38  101.06    4.77
   0   2 -38  108.01    4.97
   0  -2 -38  101.11    5.50
   0  -2 -38   99.11    5.08
   0  -2  38   98.19    4.33
   0   2 -38  100.20    5.26
   0  -2 -38  101.22    5.71
   0   2  38  103.38    5.12
   0   2 -38   95.52    5.14
   0  -2 -39  208.52    7.67
   0  -2 -39  212.68    8.37
   0  -2 -39  216.77    8.16
   0   2 -39  215.12    7.88
   0  -2  39  216.50    7.25
   0   2 -39  221.83    7.88
   0  -2  39  223.92    6.68
   0   2  39  223.95    7.74
   0   2 -39  228.35    7.18
   0   2 -40    1.24    0.84
   0   2  40    1.54    0.75
   0  -2 -40    1.61    1.05
   0  -2 -40    1.69    1.05
   0  -2  40    1.87    0.68
   0  -2 -40   -0.68    1.01
   0  -2  40    1.01    0.71
   0   2 -40    1.07    0.88
   0  -2  41   24.01    1.82
   0   2 -41   24.87    2.07
   0  -2 -41   25.43    2.19
   0  -2 -41   21.92    1.96
   0  -2 -41   26.46    2.43
   0   2  41   24.80    2.03
   0   2 -41   24.07    2.14
   0   2 -42   40.50    2.28
   0  -2 -42   42.81    2.37
   0   2  42   38.54    2.36
   0  -2  42   38.97    1.99
   0   2 -42   40.26    2.43
   0  -2 -42   37.03    2.58
   0  -2 -42   40.48    2.42
   0   2  43   43.55    2.22
   0  -2 -43   40.94    2.06
   0  -2 -43   41.65    2.30
   0   2 -43   39.14    2.04
   0  -3   0   -0.24    0.73
   0   3   0    0.37    0.87
   0   3   0    0.24    0.40
   0  -3   0    2.12    0.98
   0  -3   1  435.93   12.91
   0   3   1  447.18   10.99
   0  -3   1  437.17   13.03
   0   3  -1  474.73   11.04
   0  -3  -1  437.22   12.55
   0  -3  -1  448.39   13.05
   0   3   1  463.63   12.97
   0   3  -1  437.75   12.84
   0  -3  -2    0.32    0.65
   0  -3   2    1.27    0.95
   0   3   2   -0.50    0.89
   0   3  -2    0.04    0.50
   0  -3   2    0.19    0.79
   0   3   2   -0.09    0.46
   0   3  -2    0.57    0.78
   0  -3  -2    0.96    0.89
   0   3  -3  158.27    5.15
   0   3  -3  149.64    6.46
   0  -3  -3  151.32    6.55
   0  -3   3  146.65    6.56
   0   3   3  158.60    6.54
   0  -3  -3  147.64    6.00
   0   3   3  153.91    5.24
   0  -3   4  152.10    6.73
   0  -3  -4  157.09    6.07
   0  -3  -4  151.79    6.67
   0   3   4  160.70    6.61
   0   3  -4  169.59    5.35
   0   3  -4  151.65    6.60
   0   3   4  154.22    5.42
   0   3   5  471.19   13.36
   0  -3  -5  460.35   12.37
   0   3   5  460.07   11.88
   0  -3  -5  455.17   13.55
   0   3  -5  495.25   11.71
   0   3  -5  463.25   13.47
   0  -3   5  483.08   13.87
   0   3   6    4.63    1.01
   0   3  -6    6.47    1.06
   0  -3  -6    9.01    1.73
   0   3   6    5.52    1.40
   0  -3   6    6.26    1.52
   0   3  -6    4.35    1.21
   0  -3  -6    5.96    1.11
   0   3  -7 3247.28   62.02
   0  -3  -7 3111.73   62.07
   0   3  -7 3063.67   64.33
   0   3   7 3251.06   62.60
   0  -3   7 3321.55   65.16
   0  -3  -7 3285.60   62.55
   0  -3  -7 3147.11   62.39
   0  -3  -7 3252.67   64.83
   0   3   7 3069.38   64.06
   0   3   8  379.11   10.62
   0   3   8  349.83   11.34
   0  -3  -8  358.33   11.81
   0  -3  -8  377.14   10.11
   0  -3   8  376.27   12.06
   0  -3  -8  381.43   10.17
   0   3  -8  370.56   11.74
   0  -3  -8  370.73   10.04
   0  -3   8  380.20   10.27
   0  -3  -9   85.41    3.69
   0  -3   9   86.88    4.14
   0   3   9   81.39    4.24
   0  -3  -9   86.39    4.01
   0   3  -9   83.25    4.89
   0  -3  -9   87.04    3.91
   0  -3  -9   89.25    5.24
   0   3   9   89.11    4.88
   0  -3  10 7281.65  141.31
   0   3  10 7426.45  143.05
   0   3 -10 7247.60  143.34
   0  -3 -10 7423.90  141.13
   0   3  10 7385.80  142.04
   0  -3 -10 7335.95  143.97
   0   3 -11 1367.77   31.68
   0   3  11 1344.04   31.17
   0  -3 -11 1462.65   27.82
   0  -3  11 1389.00   30.09
   0  -3 -11 1375.23   32.24
   0  -3 -11 1369.79   29.78
   0   3  11 1328.91   30.48
   0  -3 -12   40.50    3.63
   0   3  12   42.82    3.29
   0   3 -12   42.44    3.52
   0  -3 -12   41.12    2.95
   0  -3  12   34.72    2.81
   0   3  12   36.95    3.22
   0  -3 -13   47.36    3.21
   0  -3 -13   40.54    3.74
   0   3  13   46.15    3.61
   0   3  13   41.18    3.33
   0  -3  13   45.65    3.30
   0   3  13   44.81    3.66
   0   3 -13   45.99    3.73
   0  -3  14  618.95   16.14
   0   3  14  578.48   16.39
   0  -3 -14  613.82   15.83
   0   3 -14  592.90   16.93
   0  -3 -14  553.33   17.23
   0   3  14  579.85   16.92
   0  -3 -15  101.91    5.23
   0  -3  15  103.92    5.38
   0   3  15  100.47    5.65
   0  -3 -15  107.54    6.30
   0   3  15  103.59    6.06
   0   3 -15  105.17    5.82
   0  -3 -16  223.43    9.60
   0   3  16  210.35    8.87
   0  -3  16  232.30    8.87
   0  -3 -16  235.37    8.61
   0   3  16  205.16    9.16
   0   3 -16  221.39    9.07
   0   3  17  186.39    8.43
   0   3 -17  187.17    8.22
   0   3  17  182.81    8.76
   0  -3  17  195.31    8.23
   0  -3 -17  197.94    7.90
   0  -3 -17  181.94    8.79
   0   3  18    1.51    0.86
   0  -3 -18    1.13    1.38
   0  -3 -18    2.94    1.18
   0  -3  18    2.14    1.22
   0   3 -18   -0.19    1.06
   0   3  18    0.74    1.18
   0   3  19  191.55    9.45
   0  -3  19  201.64    8.84
   0  -3 -19  205.17    8.50
   0  -3 -19  192.40    9.26
   0   3 -19  206.13    8.50
   0   3  20  199.84    9.79
   0  -3  20  188.88    8.81
   0  -3 -20  211.40    9.88
   0  -3 -20  202.56    8.40
   0  -3  21    1.63    1.03
   0  -3  21    0.09    0.78
   0   3 -21    2.13    1.14
   0   3  21    0.96    1.25
   0  -3 -21   -2.39    1.38
   0   3  21   -2.21    1.30
   0   3  21   -0.36    0.64
   0  -3 -21    3.28    1.32
   0  -3 -21   -0.27    0.86
   0  -3 -22    0.76    1.10
   0  -3 -22    2.08    1.10
   0  -3  22    0.51    1.11
   0  -3 -22    1.39    0.97
   0   3  22    2.11    1.22
   0   3 -22    1.64    1.11
   0  -3  22    2.19    0.81
   0   3  22    1.02    0.80
   0   3  22    3.84    1.49
   0  -3  22    5.63    1.20
   0  -3  22    1.98    1.05
   0  -3 -23   38.49    4.00
   0   3 -23   34.47    3.01
   0  -3  23   33.40    3.72
   0  -3  23   32.58    3.86
   0   3  23   34.59    4.02
   0   3  23   37.60    2.93
   0  -3  23   33.86    2.51
   0  -3 -23   36.92    3.37
   0  -3  23   30.83    2.83
   0   3  23   34.62    4.13
   0   3  24   50.87    3.58
   0  -3  24   51.60    4.57
   0  -3  24   52.71    3.24
   0   3  24   47.88    4.98
   0  -3  24   50.91    4.52
   0  -3 -24   57.21    4.93
   0  -3 -24   55.48    4.30
   0  -3  24   51.23    3.68
   0   3 -24   54.44    3.97
   0   3  24   51.94    4.95
   0   3 -25   49.51    3.94
   0   3  25   52.62    5.05
   0  -3 -25   48.19    4.08
   0  -3  25   55.06    3.30
   0   3  25   52.44    5.28
   0  -3  25   49.51    4.45
   0  -3  25   56.54    3.95
   0   3  25   58.40    3.83
   0   3 -26  105.29    5.86
   0   3  26  113.44    7.46
   0  -3  26  116.85    6.79
   0  -3 -26  102.13    6.19
   0   3  26   99.52    5.34
   0  -3  26  113.21    5.74
   0  -3  26  111.06    4.94
   0   3  26   98.78    7.53
   0   3  27  325.85   13.36
   0   3  27  349.67   14.59
   0  -3  27  342.90    9.97
   0  -3 -27  330.00   12.09
   0   3 -27  313.10   11.40
   0   3  27  324.42   10.84
   0  -3  27  316.13   10.96
   0   3  28    0.81    1.28
   0  -3  28   -0.09    0.98
   0  -3  28    2.48    1.25
   0   3  28    0.83    1.73
   0   3 -28   -0.16    1.27
   0   3  28    1.11    0.89
   0  -3 -28   -0.29    1.10
   0  -3  29   32.19    3.09
   0   3  29   34.47    3.21
   0   3 -29   29.96    3.30
   0   3  29   41.52    4.31
   0  -3 -29   28.01    3.29
   0  -3  29   32.45    2.61
   0  -3 -30   34.29    3.68
   0  -3  30   32.97    2.59
   0   3 -30   35.94    3.62
   0   3  30   35.68    3.24
   0  -3  30   34.18    3.19
   0  -3  31    9.65    1.77
   0  -3  31   12.85    1.61
   0   3 -31   12.32    2.39
   0   3  31   10.40    1.88
   0  -3 -31   10.24    2.17
   0  -3  32   42.77    3.56
   0  -3 -32   44.94    4.26
   0   3  32   39.02    3.46
   0   3 -32   48.99    4.12
   0  -3  32   53.69    3.06
   0  -3 -33    2.23    1.52
   0  -3  33    0.86    0.90
   0   3  33    1.59    1.01
   0   3 -33    1.39    1.32
   0   3 -34   27.73    3.18
   0   3  34   25.17    2.63
   0  -3 -34   25.03    3.22
   0  -3  34   20.89    2.38
   0  -3 -34   24.53    2.56
   0  -3 -34   23.62    3.06
   0   3 -34   28.53    2.68
   0   3  35   11.76    1.80
   0   3 -35   11.89    2.02
   0  -3 -35   13.14    1.79
   0  -3 -35   10.59    2.16
   0  -3  35   12.93    1.84
   0  -3 -35   10.47    2.16
   0   3 -35   13.26    1.87
   0  -3 -36    1.26    1.23
   0  -3 -36   -0.20    0.90
   0   3  36    0.29    0.88
   0  -3  36   -0.90    0.91
   0   3 -36    0.68    1.02
   0  -3 -36   -0.09    1.25
   0   3 -36    0.41    0.91
   0   3 -36   -0.87    0.85
   0  -3 -37  148.58    7.11
   0  -3 -37  163.89    7.29
   0  -3 -37  151.26    5.79
   0   3 -37  166.83    5.95
   0  -3  37  160.35    5.96
   0   3 -37  150.36    6.67
   0   3  37  154.32    6.38
   0   3 -37  148.01    5.92
   0  -3  37  149.23    5.95
   0  -3 -38   12.54    1.96
   0   3 -38   13.63    1.81
   0  -3 -38   12.84    1.49
   0  -3  38   14.16    1.57
   0  -3 -38   13.67    2.06
   0   3  38   12.59    1.72
   0   3 -38   14.14    1.58
   0  -3  38   15.10    1.66
   0  -3 -39  135.40    4.70
   0   3 -39  128.62    4.70
   0  -3 -39  139.31    5.92
   0  -3 -39  137.92    6.19
   0   3  39  139.31    5.46
   0  -3  39  131.70    4.86
   0   3 -39  139.77    5.66
   0  -3  39  141.92    4.95
   0  -3 -40   50.02    3.11
   0  -3 -40   44.76    2.23
   0  -3  40   45.47    2.34
   0  -3 -40   51.23    3.34
   0   3 -40   52.85    3.03
   0  -3  40   50.84    2.40
   0   3  40   51.32    2.91
   0  -3 -41  110.79    4.74
   0  -3  41  108.88    3.33
   0  -3 -41  112.30    4.23
   0   3 -41  115.98    4.30
   0   3  41  111.56    4.20
   0   3  42  141.69    4.51
   0   3 -42  148.53    4.30
   0  -3 -42  136.12    4.95
   0   4   0  139.24    5.25
   0  -4   0  131.06    7.09
   0  -4   0  122.75    6.67
   0   4   0  134.00    6.88
   0  -4  -1    7.30    1.63
   0  -4   1    6.83    1.86
   0   4  -1    9.46    1.93
   0  -4  -1   12.19    2.28
   0   4  -1   10.09    1.34
   0   4   1    8.42    1.25
   0  -4   1    7.67    1.86
   0   4   1   10.54    2.02
   0  -4  -2    7.33    1.86
   0  -4   2    6.42    1.87
   0  -4   2    4.70    1.58
   0   4  -2   11.01    2.08
   0  -4  -2    6.95    1.65
   0   4  -2    6.15    1.09
   0   4   2    5.25    1.66
   0   4   2    7.41    1.28
   0   4  -3  343.63   12.25
   0  -4   3  354.83   12.76
   0   4  -3  361.00    9.81
   0   4   3  346.68    9.91
   0  -4  -3  333.07   11.51
   0   4   3  342.83   12.13
   0  -4  -3  352.29   12.72
   0  -4   3  351.83   12.74
   0  -4  -4  788.74   20.59
   0   4  -4  809.82   18.55
   0  -4   4  783.03   22.40
   0  -4  -4  804.88   22.27
   0   4   4  844.55   19.01
   0  -4   4  822.89   22.41
   0   4   4  817.31   21.64
   0   4  -4  773.11   21.58
   0   4  -5    1.30    1.04
   0  -4  -5    2.39    1.17
   0   4  -5    2.74    0.82
   0  -4   5    0.67    1.25
   0   4   5    2.51    0.89
   0   4   5    1.10    1.00
   0  -4  -5    1.76    1.07
   0  -4   5    1.99    1.60
   0  -4  -6  368.73   10.32
   0   4  -6  352.41    9.99
   0  -4   6  350.36   12.92
   0  -4  -6  339.26   11.17
   0  -4   6  348.99   13.36
   0   4   6  354.97   10.42
   0  -4  -6  356.71   11.53
   0  -4  -6  363.46   13.08
   0   4  -6  337.11   12.37
   0   4   6  352.76   12.39
   0   4  -7   20.27    1.96
   0  -4  -7   21.93    2.05
   0   4   7   20.91    2.17
   0  -4   7   22.20    3.20
   0  -4  -7   21.45    2.98
   0   4   7   21.90    2.83
   0  -4   7   21.40    2.93
   0  -4  -7   18.74    2.24
   0   4  -7   22.18    2.88
   0  -4  -7   23.05    2.45
   0   4  -8    1.38    1.00
   0   4   8    0.94    1.09
   0  -4  -8    3.37    1.08
   0  -4  -8    3.47    1.69
   0  -4   8    1.32    1.75
   0  -4  -8    5.96    1.41
   0  -4  -8    1.46    0.70
   0  -4   8    2.87    1.37
   0  -4   8    4.39    1.10
   0   4   8    1.66    0.82
   0  -4   9  483.65   13.22
   0  -4  -9  501.81   13.22
   0   4   9  487.30   15.39
   0  -4   9  462.18   15.90
   0  -4   9  471.96   16.76
   0  -4  -9  514.10   13.61
   0   4   9  497.38   13.62
   0  -4  -9  506.25   16.44
   0   4  -9  459.61   15.28
   0  -4  -9  460.53   12.77
   0  -4 -10    3.85    1.05
   0   4  10    1.95    0.69
   0  -4  10    2.79    1.76
   0   4 -10    1.64    1.13
   0   4  10    4.29    1.52
   0  -4  10    3.28    0.95
   0  -4 -10    2.30    0.98
   0  -4 -10    2.23    0.85
   0  -4 -11   23.83    2.21
   0  -4  11   21.39    2.23
   0   4 -11   21.17    2.85
   0   4  11   20.13    2.72
   0  -4  11   21.30    3.39
   0   4  11   17.49    2.13
   0  -4 -11   26.34    3.33
   0  -4  12  389.62   15.37
   0   4  12  396.04   13.61
   0   4  12  391.37   12.28
   0  -4 -12  394.64   14.57
   0   4 -12  390.51   13.64
   0  -4  12  401.15   12.01
   0   4  13   77.11    4.82
   0  -4 -13   83.75    6.14
   0   4 -13   75.09    5.36
   0  -4  13   72.80    6.21
   0   4  13   80.91    5.46
   0  -4  13   66.36    4.30
   0   4  14  487.76   15.58
   0  -4  14  431.19   16.91
   0  -4  14  495.84   14.16
   0   4  14  478.81   14.49
   0  -4 -14  480.33   16.70
   0   4 -14  477.63   15.66
   0  -4 -15  235.34   10.92
   0   4 -15  237.36   10.06
   0  -4  15  217.80   11.28
   0   4  15  228.50    9.25
   0  -4  15  220.39    8.69
   0   4 -16  404.29   13.94
   0  -4 -16  393.72   15.19
   0   4  16  417.76   13.55
   0  -4  16  378.47   15.76
   0  -4  16  407.49   12.76
   0  -4  17  122.77    5.20
   0  -4  17  110.77    5.25
   0  -4  17  110.33    7.85
   0  -4 -17  113.19    5.69
   0   4 -17  120.13    6.75
   0   4  17  123.75    5.03
   0  -4  17  126.14    6.35
   0   4 -17  112.66    5.25
   0   4  17  109.76    6.40
   0  -4 -17  122.04    7.75
   0  -4 -18   14.82    2.20
   0  -4  18   18.93    1.99
   0   4  18   17.39    2.58
   0   4 -18   20.59    2.25
   0  -4 -18   19.66    3.22
   0   4  18   20.19    2.02
   0  -4  18   22.79    3.65
   0  -4  18   24.13    2.48
   0   4 -18   18.81    2.62
   0  -4 -19    1.01    1.37
   0  -4  19    1.46    0.90
   0   4  19   -0.12    0.84
   0  -4 -19   -0.91    1.11
   0  -4  19    0.16    1.28
   0  -4  19    0.63    0.71
   0   4  19   -0.56    0.81
   0   4  20  153.63    8.00
   0  -4  20  143.90    6.06
   0   4 -20  158.14    6.74
   0  -4  20  140.96    6.54
   0  -4  20  130.80    8.65
   0  -4 -20  134.42    6.98
   0  -4 -20  136.20    8.42
   0   4  20  141.44    6.08
   0   4  21   30.05    2.73
   0  -4 -21   35.82    4.28
   0   4  21   34.23    3.78
   0  -4  21   27.56    3.96
   0   4 -21   30.07    2.97
   0  -4  21   29.75    2.95
   0  -4 -21   27.26    3.19
   0  -4  21   31.51    2.80
   0  -4 -22   22.97    3.35
   0   4 -22   24.83    2.77
   0  -4 -22   24.01    3.01
   0  -4  22   23.86    2.38
   0  -4  22   20.23    3.31
   0   4  22   26.31    2.56
   0  -4  22   23.13    2.62
   0   4  22   22.05    3.05
   0   4 -23   11.25    1.91
   0  -4  23   10.65    2.55
   0  -4  23   13.24    1.92
   0   4  23   12.37    1.89
   0  -4  23   12.30    2.78
   0   4  23   10.12    1.97
   0  -4  23   12.63    2.01
   0  -4 -23   13.10    2.34
   0   4  24  111.22    6.80
   0  -4  24  106.50    5.39
   0  -4  24   97.95    6.87
   0  -4 -24  102.39    6.30
   0   4 -24  107.54    6.05
   0  -4  24  108.10    5.86
   0   4  24  102.21    5.42
   0  -4  25  215.02    8.95
   0  -4  25  237.37    8.45
   0   4  25  221.76    8.56
   0  -4 -25  214.58    9.76
   0   4 -25  222.01    9.22
   0   4  25  222.89    9.89
   0   4 -26   41.61    3.86
   0   4  26   45.38    3.61
   0  -4 -26   37.71    3.97
   0  -4  26   46.08    3.85
   0  -4  26   40.70    3.24
   0   4  26   41.38    4.01
   0  -4  27   14.59    1.96
   0   4  27    8.29    1.76
   0   4 -27   11.51    2.16
   0  -4 -27   11.40    2.41
   0  -4  27   10.34    1.93
   0  -4  28    6.71    1.43
   0   4  28    3.46    1.16
   0  -4  28    2.56    1.28
   0  -4 -28    5.80    1.79
   0   4 -28    4.10    1.57
   0   4 -29    3.74    1.43
   0   4  29    4.22    1.35
   0  -4  29    5.94    1.59
   0  -4  29    7.05    1.39
   0  -4 -29    4.32    1.87
   0  -4 -30   10.47    2.19
   0   4  30   11.97    2.03
   0  -4  30   12.72    2.05
   0   4 -30   12.40    2.27
   0  -4  30   12.36    1.79
   0  -4 -31  156.64    7.84
   0  -4  31  153.52    7.16
   0   4 -31  156.76    7.60
   0   4  31  151.13    6.88
   0  -4  31  170.94    6.28
   0  -4 -31  156.55    8.07
   0   4 -32   29.96    3.23
   0   4  32   32.51    2.97
   0  -4 -32   30.69    3.45
   0  -4  32   29.76    2.94
   0  -4  32   31.90    2.43
   0  -4 -32   30.93    3.38
   0   4 -33   40.33    3.59
   0  -4  33   36.32    3.16
   0   4  33   39.00    3.19
   0  -4 -33   36.59    3.65
   0  -4 -33   39.56    3.71
   0  -4  33   37.05    2.43
   0  -4 -34  170.18    7.81
   0  -4  34  170.88    7.06
   0   4  34  183.83    7.12
   0  -4 -34  162.94    7.84
   0   4 -34  169.10    7.51
   0  -4  35    1.29    0.90
   0   4  35    1.02    0.91
   0   4 -35    1.58    1.18
   0  -4 -35    2.21    1.32
   0  -4 -35   -1.10    1.02
   0  -4 -36  169.59    7.31
   0   4  36  179.79    6.58
   0   4 -36  168.80    6.93
   0  -4  36  168.16    6.42
   0  -4 -36  170.72    7.32
   0  -4 -37   22.76    2.47
   0  -4  37   19.43    1.89
   0   4 -37   18.64    2.09
   0  -4  37   23.48    1.71
   0   4  37   23.66    2.10
   0  -4 -37   18.55    2.26
   0  -4 -38   60.36    3.58
   0   4  38   60.24    3.20
   0  -4  38   56.05    2.98
   0  -4 -38   58.97    3.62
   0   4 -38   57.90    3.37
   0  -4  39    8.57    1.10
   0   4 -39    9.81    1.37
   0  -4 -39    9.35    1.34
   0  -4 -39    7.38    1.33
   0   4  39    9.00    1.18
   0   4  40   70.81    2.95
   0  -4 -40   59.63    3.14
   0   4 -40   62.30    2.89
   0  -4  40   67.22    2.55
   0  -4 -40   63.91    2.87
   0   4  41   11.62    0.99
   0  -4 -41   11.28    1.19
   0   5   0    0.47    1.22
   0  -5   0    0.66    1.36
   0   5   0    0.87    0.64
   0  -5   0    0.61    1.33
   0   5  -1   10.27    2.20
   0  -5   1   10.99    2.51
   0  -5  -1   13.60    2.75
   0  -5  -1   15.46    2.70
   0   5   1   14.06    2.64
   0  -5   1   12.16    2.70
   0   5  -1   14.53    1.67
   0   5   1   13.46    1.68
   0   5   2  312.54   12.52
   0  -5   2  275.79   12.37
   0   5   2  323.21    9.26
   0  -5  -2  296.90   13.10
   0  -5  -2  302.72   12.00
   0   5  -2  272.40   12.05
   0  -5   2  296.86   13.03
   0  -5   3  493.33   17.87
   0   5   3  519.78   17.30
   0  -5  -3  507.82   16.89
   0  -5  -3  517.20   18.19
   0   5   3  533.03   13.45
   0   5  -3  492.50   17.19
   0  -5   3  491.35   17.58
   0  -5  -3  515.48   16.47
   0  -5  -4   52.00    4.48
   0  -5  -4   56.38    4.79
   0  -5   4   49.43    5.08
   0   5   4   55.40    4.97
   0  -5   4   57.36    5.41
   0   5  -4   49.82    4.78
   0  -5  -4   58.93    5.50
   0   5   4   57.64    3.45
   0  -5  -5  335.28   13.95
   0   5   5  317.53   12.85
   0  -5   5  333.10   13.74
   0  -5   5  297.11   13.43
   0   5  -5  284.70   12.63
   0  -5  -5  326.74   12.00
   0  -5  -5  336.46   12.45
   0   5   5  334.54    9.89
   0  -5  -6  101.23    6.02
   0  -5   6   97.61    7.19
   0  -5  -6   99.38    7.29
   0  -5  -6  109.88    6.38
   0   5   6  102.90    4.90
   0  -5   6   95.19    7.26
   0   5  -6   87.24    6.45
   0   5   6   93.14    6.55
   0   5  -7   90.25    6.51
   0   5   7  104.56    5.02
   0  -5  -7   99.57    7.24
   0  -5  -7  110.78    6.11
   0  -5   7   95.52    7.34
   0  -5  -7   98.94    5.87
   0  -5   7   99.60    7.20
   0   5   7   98.70    6.78
   0  -5   8   17.40    3.32
   0   5  -8   18.60    3.02
   0  -5  -8   18.11    2.38
   0  -5  -8   14.69    2.89
   0  -5  -8   22.27    2.72
   0   5   8   20.10    2.15
   0  -5   8   20.56    3.30
   0   5   8   14.21    2.69
   0   5   9   36.29    2.97
   0  -5   9   31.69    4.41
   0  -5  -9   36.19    3.22
   0   5  -9   30.24    3.82
   0  -5  -9   33.57    2.96
   0   5   9   32.11    2.50
   0   5   9   31.78    3.89
   0  -5  -9   36.26    4.42
   0  -5   9   38.21    2.99
   0   5  10   87.64    6.34
   0   5  10   79.07    4.09
   0   5  10   77.92    3.77
   0   5 -10   90.00    3.67
   0  -5 -10   85.53    4.75
   0  -5 -10   85.26    6.78
   0   5 -10   82.53    6.08
   0  -5  10   82.24    4.56
   0  -5  10   73.73    6.71
   0   5 -10   81.63    4.22
   0   5  10   86.54    4.74
   0   5  11  250.64    8.78
   0   5 -11  213.41    7.84
   0  -5 -11  234.68    8.76
   0   5  11  234.13    7.95
   0  -5  11  227.52    7.77
   0   5 -11  225.17   10.67
   0   5  11  251.48   11.14
   0   5 -11  249.77    7.13
   0  -5  11  226.28   12.13
   0  -5 -11  236.70   11.73
   0  -5  11  239.54    8.45
   0   5  11  246.33    7.54
   0   5  12   92.27    4.98
   0  -5  12   81.65    4.29
   0  -5  12   76.48    6.94
   0  -5  12   83.78    4.72
   0   5  12   79.52    4.25
   0   5 -12   89.23    3.82
   0   5  12   73.83    5.91
   0  -5 -12   73.89    4.72
   0   5 -12   80.14    6.01
   0   5 -12   82.08    4.40
   0   5  12   80.06    3.97
   0  -5 -12   86.69    6.93
   0   5 -13    0.14    0.76
   0  -5  13    0.40    1.03
   0   5  13    1.10    0.89
   0   5  13    0.81    0.75
   0  -5  13    0.28    0.69
   0  -5 -13    1.37    1.31
   0  -5 -13    0.60    1.06
   0   5  13    0.80    1.43
   0  -5  13    0.42    1.48
   0   5  13    0.31    0.76
   0   5 -13    0.14    0.95
   0   5 -13    0.05    0.58
   0   5 -14   54.48    3.80
   0  -5 -14   51.07    5.36
   0  -5  14   49.82    3.74
   0   5 -14   53.42    3.12
   0   5  14   58.28    4.11
   0  -5  14   47.93    5.66
   0  -5  14   49.08    3.52
   0  -5 -14   49.71    3.95
   0   5 -14   52.81    4.79
   0   5  14   52.57    3.48
   0   5  14   53.19    3.36
   0  -5 -15    7.77    1.90
   0   5 -15   12.18    1.89
   0   5  15    4.81    1.22
   0   5 -15    7.46    1.30
   0   5  15    6.36    1.57
   0  -5  15    7.36    1.55
   0   5  15    5.58    1.25
   0  -5 -15    4.75    1.66
   0  -5  15    9.69    1.66
   0   5 -15    9.12    2.07
   0  -5  15    2.90    1.77
   0  -5 -16  318.56   11.61
   0   5  16  327.84   10.11
   0   5  16  336.81   10.47
   0   5  16  332.43   11.34
   0  -5 -16  316.89   14.09
   0   5 -16  320.26   12.32
   0   5 -16  313.97   10.68
   0  -5  16  306.02   10.68
   0  -5  16  326.10   10.90
   0  -5  16  300.97   14.66
   0   5  17    9.48    1.61
   0  -5  17   12.62    2.00
   0  -5  17   12.90    1.99
   0   5  17   17.42    2.28
   0  -5 -17   10.98    2.40
   0   5 -17   12.11    2.01
   0  -5  17   14.76    3.39
   0  -5 -17   14.84    2.49
   0   5  17   10.35    1.71
   0  -5  18   21.97    2.57
   0  -5 -18   24.01    3.62
   0   5 -18   20.77    2.56
   0   5  18   19.39    2.66
   0  -5  18   23.43    4.03
   0  -5  18   23.51    2.69
   0   5  18   22.65    2.41
   0   5  18   18.55    2.16
   0  -5 -18   22.57    2.95
   0  -5  19   14.03    3.28
   0   5  19   11.83    2.33
   0  -5  19    8.80    1.82
   0  -5 -19   13.11    2.31
   0  -5  19   10.45    1.87
   0  -5 -19   13.27    2.70
   0   5  19   10.11    1.73
   0   5  19   13.45    1.93
   0   5 -19   11.88    2.03
   0  -5  20    1.52    2.05
   0  -5  20   -0.80    1.21
   0  -5  20    0.40    0.88
   0   5  20   -0.14    0.94
   0  -5  20    1.97    1.91
   0   5  20    0.84    0.95
   0  -5 -20   -0.08    1.21
   0   5 -20    0.27    1.01
   0  -5 -21    3.94    1.61
   0   5  21    4.46    1.21
   0  -5  21    7.06    1.64
   0   5 -21    3.78    1.33
   0  -5  21    4.55    1.95
   0   5  21    5.50    1.31
   0  -5  21    2.72    1.76
   0  -5  21    5.20    1.54
   0   5 -22    9.51    1.91
   0   5  22    8.82    1.66
   0  -5 -22    7.47    2.02
   0  -5  22    4.71    1.75
   0  -5  22    8.69    1.87
   0  -5  22    7.91    1.69
   0  -5  22    7.14    2.50
   0   5  22    8.46    1.72
   0   5 -23  105.13    6.14
   0  -5  23   90.06    6.72
   0  -5  23  100.83    5.59
   0   5  23  106.40    5.35
   0   5  23  104.40    5.62
   0  -5 -23  103.59    6.65
   0  -5  23  101.36    5.91
   0  -5 -24   18.84    2.84
   0  -5  24   22.82    2.80
   0  -5  24   19.90    2.43
   0   5 -24   19.17    2.74
   0   5  24   21.16    2.49
   0   5  24   19.87    2.29
   0  -5 -24   22.77    2.81
   0   5  25    6.83    1.47
   0  -5  25    8.23    1.74
   0  -5  25    7.55    1.70
   0  -5 -25    7.26    1.74
   0   5  25    6.81    1.64
   0   5 -25    7.24    1.83
   0  -5 -25    8.08    2.23
   0  -5 -26   13.80    2.37
   0  -5 -26   14.89    2.57
   0   5 -26   14.62    1.76
   0  -5  26   14.50    2.09
   0   5  26   14.00    1.91
   0   5 -26   12.75    2.21
   0  -5  26   14.60    2.26
   0   5  26   14.82    2.16
   0  -5 -27   23.41    2.87
   0   5  27   27.92    2.55
   0  -5 -27   23.30    3.15
   0   5 -27   26.74    2.24
   0   5  27   26.69    2.77
   0  -5  27   24.20    2.88
   0   5 -27   27.08    3.21
   0  -5  27   24.48    2.56
   0   5  28   68.86    3.91
   0  -5 -28   72.14    5.47
   0   5 -28   68.35    4.91
   0  -5 -28   65.63    4.70
   0   5  28   71.98    4.50
   0  -5  28   70.34    4.76
   0  -5  28   75.15    4.33
   0  -5 -29  370.25   13.37
   0  -5  29  360.27   11.04
   0   5 -29  387.79   13.03
   0  -5  29  366.39   12.23
   0   5  29  386.68   11.89
   0  -5 -29  394.10   12.72
   0   5  29  396.12   10.69
   0  -5  30   27.64    2.37
   0   5 -30   26.69    3.02
   0  -5 -30   26.69    3.22
   0  -5  30   26.20    2.78
   0   5  30   25.52    2.55
   0  -5 -30   25.70    2.92
   0   5 -31    9.67    1.96
   0  -5 -31    7.42    1.69
   0  -5  31    9.24    1.36
   0  -5 -31    8.90    1.95
   0  -5  31    6.20    1.42
   0   5  31    7.82    1.53
   0  -5  32  120.34    5.70
   0   5  32  119.07    5.37
   0   5 -32  113.96    5.93
   0  -5 -32  115.22    6.31
   0  -5 -32  119.37    5.92
   0  -5  32  122.50    4.63
   0   5 -33   73.20    4.46
   0  -5 -33   64.89    4.16
   0  -5 -33   72.54    4.75
   0  -5  33   79.33    3.23
   0   5  33   69.72    3.86
   0  -5  33   67.15    4.03
   0  -5  34    3.32    1.01
   0  -5 -34    3.99    1.11
   0   5  34    2.98    0.91
   0   5 -34    3.31    1.14
   0  -5 -34    3.24    1.28
   0  -5  35   -0.66    0.65
   0   5  35    0.40    0.58
   0  -5 -35    0.77    0.76
   0   5 -35   -0.41    0.85
   0  -5 -35    0.03    0.83
   0  -5 -36    1.49    0.91
   0   5 -36    1.35    0.73
   0   5  36    1.65    0.69
   0  -5 -36    0.53    0.80
   0  -5  36    1.17    0.59
   0  -5 -37   18.98    1.77
   0  -5 -37   18.13    1.68
   0   5  37   16.12    1.43
   0  -5  37   17.50    1.50
   0   5 -37   18.13    1.71
   0  -5 -38    2.00    0.69
   0  -5 -38    3.26    0.78
   0  -5  38    1.82    0.53
   0   5 -38    3.19    0.78
   0   5  38    1.47    0.46
   0  -6   0   49.09    5.42
   0  -6   0   41.54    3.66
   0   6   0   45.18    4.98
   0  -6   0   48.91    5.57
   0   6   0   49.42    2.48
   0   6   0   51.08    3.52
   0   6   0   49.33    2.96
   0  -6   0   48.70    3.60
   0  -6   0   47.44    5.22
   0  -6   1  126.48    8.47
   0  -6   1  130.80    6.49
   0  -6   1  125.25    8.90
   0   6   1  126.48    4.21
   0   6  -1  122.70    8.25
   0  -6   1  121.76    5.87
   0   6   1  121.36    8.18
   0  -6  -1  118.04    5.89
   0   6  -1  123.71    4.37
   0   6  -1  121.60    4.86
   0  -6  -1  119.28    8.01
   0   6   1  121.69    5.65
   0  -6  -1  120.53    8.81
   0   6  -1  129.88    5.73
   0  -6  -1  119.36    6.18
   0  -6  -1  113.48    8.10
   0   6   1  114.42    4.82
   0  -6   1  127.25    8.91
   0  -6   2   22.46    3.76
   0  -6   2   18.51    3.43
   0  -6   2   22.09    2.40
   0  -6  -2   20.33    2.44
   0   6  -2   22.86    2.31
   0  -6  -2   25.48    4.04
   0   6   2   20.25    1.90
   0  -6  -2   25.11    3.76
   0   6  -2   23.63    3.54
   0  -6   2   23.70    4.08
   0   6   2   20.48    1.54
   0  -6  -2   27.38    2.89
   0   6   2   21.35    2.32
   0   6  -2   21.33    1.96
   0   6  -2   23.69    1.75
   0  -6  -2   22.88    3.38
   0   6   2   26.87    3.83
   0  -6   2   25.87    2.87
   0   6   3   65.25    4.06
   0  -6  -3   67.10    6.53
   0  -6  -3   66.70    4.52
   0   6  -3   60.80    5.72
   0  -6   3   56.03    6.14
   0  -6   3   65.48    4.14
   0  -6  -3   61.11    5.61
   0  -6  -3   61.80    4.26
   0   6  -3   67.73    3.95
   0  -6   3   65.70    6.27
   0   6  -3   69.74    3.14
   0  -6   3   64.31    4.49
   0   6   3   67.65    6.02
   0   6  -3   65.14    3.34
   0   6   3   67.84    2.78
   0  -6  -3   71.52    5.72
   0  -6   3   53.74    5.84
   0   6   3   66.50    3.53
   0  -6   4   12.32    1.82
   0  -6  -4   17.15    2.37
   0   6  -4   19.46    3.33
   0  -6  -4   15.64    2.20
   0  -6   4   16.72    3.27
   0  -6  -4   22.20    3.95
   0   6  -4   15.06    1.55
   0   6  -4   15.09    1.67
   0  -6   4   12.76    2.08
   0  -6  -4    9.39    2.16
   0  -6   4   24.36    4.06
   0   6   4   17.14    2.06
   0   6   4   16.22    1.74
   0   6   4   12.16    1.16
   0   6  -4   15.23    1.85
   0  -6   4   11.69    2.93
   0   6   4   12.49    2.60
   0  -6  -4   14.91    2.96
   0   6  -5  247.45    7.53
   0   6  -5  227.13   11.49
   0  -6  -5  265.14   13.37
   0  -6  -5  244.48    9.18
   0   6   5  242.41    7.92
   0  -6   5  230.70    8.60
   0  -6   5  274.41   13.29
   0  -6   5  252.83    9.69
   0   6   5  252.23   12.17
   0  -6  -5  251.29    9.41
   0   6  -5  249.08    7.29
   0  -6   5  237.52   12.55
   0   6  -5  253.53    8.43
   0  -6   5  223.02   12.78
   0  -6  -5  244.60   10.80
   0  -6  -5  252.71   10.92
   0   6   5  263.82    8.99
   0   6   6    1.13    0.94
   0  -6  -6    0.28    1.11
   0  -6   6   -0.29    1.62
   0   6  -6    2.40    0.75
   0  -6   6   -0.13    1.11
   0   6  -6    4.54    1.16
   0  -6  -6    1.79    1.24
   0   6  -6    1.27    1.34
   0  -6  -6    3.27    1.69
   0  -6   6    1.49    2.17
   0  -6  -6    1.28    1.45
   0  -6  -6    2.13    1.88
   0  -6   6    1.32    1.00
   0   6   6    0.44    0.84
   0   6   6   -0.33    1.38
   0  -6   6   -1.30    2.41
   0   6   7   20.15    3.30
   0   6  -7   22.41    2.19
   0  -6  -7   18.87    3.60
   0  -6  -7   20.24    2.58
   0   6   7   20.64    2.13
   0   6   7   19.83    2.32
   0   6  -7   20.83    1.82
   0  -6   7   20.46    2.60
   0  -6  -7   17.65    2.35
   0  -6   7   18.53    3.81
   0  -6   7   19.33    2.10
   0  -6   7   13.95    3.19
   0   6  -7   21.40    2.45
   0   6  -7   16.88    3.04
   0  -6   8  179.22    7.97
   0  -6   8  179.97    6.82
   0   6  -8  176.92    6.64
   0  -6  -8  180.65    8.03
   0  -6   8  171.55   10.87
   0   6  -8  175.66    7.38
   0   6  -8  169.63    9.73
   0   6   8  181.58   10.00
   0  -6  -8  181.62    7.62
   0   6  -8  192.03    6.36
   0  -6  -8  184.69   11.03
   0   6   8  178.54    6.72
   0   6   8  168.70    7.20
   0  -6   8  176.71   11.37
   0  -6   9   36.54    5.36
   0   6   9   41.63    2.98
   0   6  -9   40.51    4.66
   0  -6   9   31.88    4.68
   0   6  -9   37.06    2.59
   0  -6  -9   35.55    4.85
   0  -6  -9   35.23    3.19
   0  -6  -9   36.52    3.48
   0   6  -9   33.50    3.09
   0   6   9   34.71    3.04
   0  -6   9   38.94    3.06
   0   6   9   40.59    4.59
   0  -6   9   39.89    3.64
   0  -6 -10  127.38    8.88
   0  -6  10  118.56    5.66
   0   6  10  119.50    5.89
   0  -6  10  107.29    9.02
   0   6 -10  114.15    5.95
   0   6 -10  118.02    7.67
   0   6  10  120.07    7.97
   0  -6 -10  117.96    6.51
   0   6 -10  119.66    4.97
   0   6  10  122.05    5.45
   0  -6 -10  119.07    6.03
   0  -6  10  111.19    6.21
   0  -6  10  115.30    8.94
   0  -6  11  103.94    8.88
   0  -6  11  110.57    5.59
   0  -6 -11  104.88    6.19
   0  -6 -11  109.61    8.19
   0   6 -11  112.88    7.26
   0  -6  11  117.83    6.32
   0   6  11  113.81    5.70
   0   6  11  101.39    7.33
   0   6 -11  106.50    5.75
   0   6  11  104.45    5.14
   0  -6  11  115.66    8.90
   0   6 -11  111.55    4.84
   0  -6 -11  114.41    5.78
   0  -6 -12  134.59    7.19
   0   6  12  143.88    6.61
   0   6 -12  140.73    6.69
   0  -6  12  143.79    6.54
   0  -6  12  132.44    9.87
   0   6 -12  151.06    5.77
   0  -6  12  142.48    7.08
   0  -6  12  128.38   10.02
   0   6  12  150.05    8.86
   0   6  12  139.72    6.08
   0  -6 -12  139.95    9.12
   0   6 -12  133.37    7.82
   0  -6 -12  137.87    6.41
   0  -6  13    6.63    2.73
   0  -6  13    3.14    1.51
   0   6  13   -0.21    0.82
   0  -6  13    1.72    1.07
   0   6 -13    1.36    0.93
   0  -6 -13    2.03    1.13
   0   6 -13    3.88    1.31
   0  -6 -13   -0.76    1.14
   0  -6 -13    0.37    1.45
   0   6 -13   -1.33    2.00
   0  -6  13   -0.27    2.01
   0   6  13    0.99    0.81
   0   6  14  167.07    6.85
   0   6  14  155.50    7.08
   0  -6 -14  170.25    9.82
   0  -6  14  164.95    7.38
   0  -6  14  152.79   10.91
   0  -6 -14  155.60    8.04
   0  -6 -14  163.11    6.94
   0  -6  14  166.20   10.84
   0  -6  14  167.45    7.82
   0   6 -14  158.60    7.32
   0  -6 -15    1.67    1.56
   0  -6 -15    0.14    1.52
   0   6  15    1.24    0.98
   0  -6  15    1.94    2.50
   0   6 -15    1.45    1.03
   0  -6  15    0.60    1.09
   0  -6  15   -0.08    0.88
   0  -6 -15   -0.65    1.06
   0  -6  15    0.50    1.91
   0   6  15   -0.39    0.85
   0  -6  16  244.49    9.76
   0   6 -16  246.35    9.69
   0   6  16  247.99    9.30
   0  -6  16  218.80   12.59
   0  -6 -16  265.27   10.86
   0  -6  16  225.83   12.75
   0   6  16  258.53    9.00
   0  -6  16  252.00    9.60
   0  -6 -17  344.66   12.95
   0   6  17  348.11   11.34
   0  -6  17  330.74   11.78
   0   6  17  352.13   11.01
   0  -6  17  337.54   15.66
   0   6 -17  325.34   11.73
   0  -6  17  326.91   11.54
   0  -6  17  330.83   15.30
   0  -6  18   22.54    2.89
   0  -6 -18   23.33    3.38
   0   6  18   21.17    2.50
   0  -6  18   20.57    2.64
   0   6 -18   19.92    2.63
   0   6  18   23.85    2.68
   0   6 -19  497.86   15.26
   0  -6 -19  483.18   16.35
   0   6  19  496.41   14.44
   0  -6  19  485.30   15.07
   0   6  19  501.39   14.36
   0  -6  19  491.67   15.13
   0  -6  20  361.95   12.30
   0   6  20  357.14   11.72
   0  -6 -20  373.38   13.75
   0  -6  20  367.78   12.49
   0   6 -20  384.53   12.79
   0   6  20  383.74   11.89
   0  -6 -21   28.40    3.54
   0  -6  21   31.88    3.30
   0   6  21   32.91    3.07
   0   6  21   30.05    2.89
   0  -6  21   31.73    3.23
   0   6 -21   27.70    3.11
   0   6 -22   31.29    3.40
   0  -6  22   32.90    3.28
   0   6  22   32.50    2.94
   0  -6 -22   32.70    3.81
   0   6  22   34.10    3.06
   0  -6  22   31.47    3.17
   0  -6 -23   55.44    4.83
   0   6 -23   55.21    4.36
   0  -6  23   46.10    3.89
   0  -6 -23   57.25    3.52
   0   6  23   51.92    3.61
   0  -6  23   53.03    3.97
   0   6  23   52.73    3.84
   0  -6  24   45.14    3.62
   0   6 -24   48.00    4.01
   0  -6  24   53.48    4.12
   0   6  24   51.85    3.68
   0  -6 -24   50.25    4.52
   0   6  24   47.00    3.38
   0  -6 -24   47.57    3.22
   0   6 -24   57.80    3.86
   0  -6 -25    0.84    1.01
   0   6  25    0.29    0.77
   0   6 -25    3.60    1.09
   0   6  25    0.34    0.87
   0  -6  25    0.46    0.87
   0  -6 -25    1.04    1.41
   0  -6  25    1.08    0.97
   0   6 -25    1.34    1.05
   0  -6 -26   -0.29    1.07
   0   6  26   -0.03    0.86
   0   6  26   -0.16    0.68
   0  -6  26    0.01    0.99
   0   6 -26    0.07    0.93
   0   6 -26   -0.27    1.20
   0  -6  26    0.44    0.84
   0  -6 -26   -1.01    1.47
   0  -6 -27   10.35    1.63
   0   6 -27    8.28    1.76
   0  -6  27    9.03    1.58
   0   6  27    8.62    1.50
   0  -6  27    8.83    1.78
   0   6  27    5.99    1.16
   0  -6 -27    5.74    1.77
   0   6 -28    3.26    0.93
   0  -6  28    1.89    0.98
   0  -6  28    0.07    0.84
   0   6  28    1.44    0.76
   0   6  28    2.04    0.77
   0   6 -28    1.61    1.25
   0  -6 -28    2.00    1.15
   0  -6 -28    1.58    1.05
   0   6  29   62.67    3.63
   0  -6  29   69.75    4.21
   0   6  29   70.57    3.25
   0  -6  29   63.82    3.45
   0  -6 -29   61.55    4.43
   0   6 -29   70.52    4.41
   0  -6 -29   65.14    3.53
   0  -6 -30    0.85    0.63
   0  -6  30    2.20    1.00
   0  -6  30    1.77    0.77
   0   6 -30    3.35    1.29
   0   6  30    3.36    0.90
   0  -6 -30    4.37    1.42
   0  -6  31   -0.52    0.56
   0  -6  31    0.85    0.75
   0   6 -31   -1.13    1.03
   0   6  31    0.69    0.64
   0  -6 -31   -0.13    0.60
   0  -6 -31    0.51    0.87
   0   6  32   26.90    2.04
   0  -6 -32   28.69    2.62
   0  -6  32   24.51    2.16
   0   6 -32   27.86    2.38
   0  -6  32   28.04    1.65
   0  -6 -32   24.17    1.86
   0   6  33   48.17    2.59
   0  -6  33   48.71    2.84
   0   6 -33   49.35    3.05
   0  -6 -33   48.73    2.34
   0  -6 -33   46.00    3.10
   0  -6 -34   60.41    3.28
   0  -6  34   61.32    2.97
   0   6  34   58.94    2.70
   0   6 -34   58.94    3.09
   0  -6 -35    6.29    0.95
   0   6 -35    4.71    0.94
   0  -6  35    3.38    0.68
   0   6  35    4.27    0.68
   0   7   0    5.91    1.24
   0   7   0   -0.84    0.86
   0   7   0    1.19    1.03
   0  -7   0   -0.04    1.18
   0   7   0    2.78    1.47
   0  -7   0    0.77    1.21
   0  -7   0   -0.04    1.78
   0  -7   0   -0.36    1.88
   0  -7   0    1.47    2.03
   0   7  -1   71.79    3.38
   0  -7   1   64.06    4.96
   0  -7   1   71.61    5.81
   0   7   1   64.23    3.80
   0  -7  -1   71.63    6.68
   0  -7  -1   72.05    5.65
   0   7  -1   67.35    4.47
   0  -7   1   69.75    6.57
   0  -7   1   68.99    6.06
   0   7  -1   62.31    5.75
   0  -7   1   70.82    4.79
   0   7   1   70.03    3.23
   0   7  -1   65.89    3.74
   0   7   1   67.40    4.47
   0   7   1   64.15    5.76
   0  -7  -1   71.08    5.16
   0  -7  -1   83.80    6.14
   0  -7  -1   67.58    4.79
   0  -7  -2  254.43   12.97
   0  -7  -2  240.60    9.69
   0   7   2  256.10    7.10
   0   7  -2  240.42   11.62
   0  -7  -2  256.32   10.28
   0   7   2  254.99    9.35
   0  -7   2  258.49   10.53
   0   7   2  258.86   12.14
   0  -7   2  244.51    9.57
   0   7  -2  232.82    7.96
   0  -7  -2  232.74   10.17
   0   7   2  234.23    8.13
   0  -7   2  239.49   12.09
   0  -7   2  245.23   11.72
   0   7  -2  253.71    7.53
   0  -7   2  254.12   13.08
   0  -7  -2  244.37   10.06
   0   7  -2  249.12    9.11
   0  -7  -3  231.54   12.26
   0  -7  -3  235.64    9.85
   0  -7  -3  238.25    9.63
   0  -7   3  236.46   12.05
   0   7  -3  236.09    8.73
   0   7  -3  219.83   11.04
   0  -7   3  217.02   11.23
   0  -7   3  237.12   10.04
   0   7   3  218.44   11.20
   0   7  -3  247.16    7.33
   0   7   3  232.16    9.00
   0   7   3  222.53    7.91
   0  -7   4  128.35    8.85
   0  -7   4  131.68    8.65
   0  -7   4  135.78    7.36
   0  -7  -4  132.73    7.09
   0   7  -4  126.47    6.14
   0   7   4  135.71    6.59
   0  -7  -4  130.39    6.96
   0   7  -4  135.20    5.08
   0   7   4  120.15    8.05
   0   7   4  133.24    5.70
   0   7  -4  128.60    6.30
   0   7  -4  107.26    7.43
   0  -7  -4  137.29    9.22
   0   7  -5   80.14    3.89
   0   7  -5   74.23    6.08
   0  -7   5   81.86    5.63
   0  -7  -5   78.87    5.35
   0   7  -5   73.61    4.52
   0  -7  -5   83.95    5.46
   0  -7   5   77.30    7.21
   0   7   5   83.08    5.04
   0   7   5   72.00    6.07
   0   7  -5   76.76    4.86
   0   7   5   80.78    4.38
   0  -7   5   84.02    6.90
   0  -7   6   -1.28    1.75
   0   7   6    0.29    1.53
   0   7   6   -0.33    1.16
   0  -7  -6    0.91    1.33
   0   7  -6    0.67    1.51
   0  -7   6    0.42    1.14
   0   7  -6    0.43    0.81
   0  -7   6   -0.50    2.79
   0  -7  -6    0.76    1.10
   0   7  -6    0.79    0.73
   0   7   6    0.33    0.78
   0   7  -6    0.77    1.00
   0   7   7   26.72    2.50
   0  -7  -7   32.58    3.55
   0   7  -7   29.94    2.35
   0  -7  -7   33.16    3.41
   0   7  -7   26.72    2.85
   0  -7   7   30.22    3.43
   0   7   7   28.07    2.93
   0  -7  -8   40.18    3.70
   0   7  -8   37.64    3.42
   0  -7  -8   39.25    3.84
   0  -7   8   41.66    3.92
   0   7   8   44.15    3.23
   0   7  -8   40.12    2.72
   0   7   8   41.73    3.61
   0  -7   8   45.02    3.30
   0   7  -9    1.68    0.85
   0  -7  -9    0.35    0.98
   0  -7  -9    1.75    1.71
   0   7  -9    1.37    1.10
   0   7   9    1.35    1.25
   0  -7   9    1.01    1.26
   0  -7   9    3.57    1.20
   0   7   9    0.41    0.86
   0  -7  10  309.39   10.27
   0  -7  10  301.34   11.66
   0   7  10  317.17   11.00
   0   7  10  309.42    9.92
   0  -7 -10  314.87   11.95
   0   7 -10  301.98   10.87
   0   7 -10  317.27    9.29
   0  -7 -10  304.12   11.23
   0  -7 -11  148.47    7.22
   0  -7 -11  151.94    7.92
   0  -7  11  152.72    6.75
   0  -7  11  147.35    7.62
   0   7  11  142.32    6.90
   0   7 -11  148.82    7.14
   0   7  11  149.57    6.40
   0   7  12   66.32    4.08
   0  -7  12   69.73    4.44
   0   7 -12   60.66    4.42
   0  -7 -12   63.09    4.51
   0  -7 -12   60.26    4.94
   0   7  12   59.26    4.26
   0  -7  12   64.62    4.91
   0   7 -13   18.29    2.48
   0  -7 -13   18.08    2.86
   0  -7 -13   19.06    2.46
   0  -7  13   14.34    2.04
   0   7  13   17.08    2.15
   0  -7  13   18.16    2.79
   0   7  13   18.81    2.44
   0  -7 -14   90.99    5.10
   0   7 -14   90.99    5.49
   0  -7 -14   86.15    5.96
   0  -7  14   90.92    5.21
   0   7  14   93.81    4.87
   0   7  14   82.53    5.10
   0  -7  14   88.25    5.70
   0  -7  15   33.72    3.15
   0   7 -15   33.93    3.30
   0  -7 -15   30.28    2.84
   0  -7 -15   30.61    3.61
   0  -7  15   35.22    3.59
   0   7  15   30.68    3.03
   0   7  15   33.72    2.93
   0   7  16   13.81    1.89
   0   7  16   13.80    2.06
   0  -7  16   12.85    2.25
   0  -7  16   17.88    2.33
   0  -7 -16   16.59    2.73
   0   7 -16   13.00    2.15
   0  -7  17    9.49    2.03
   0  -7  17    9.03    1.73
   0   7  17    8.65    1.77
   0   7 -17    9.28    1.93
   0   7  17    9.36    1.66
   0  -7 -17    8.52    2.15
   0  -7 -18  187.01    8.85
   0  -7  18  178.75    7.63
   0   7 -18  203.39    8.31
   0   7  18  184.02    7.16
   0   7  18  174.42    7.41
   0  -7  18  185.63    8.05
   0   7  19    1.80    0.85
   0  -7  19    0.47    0.97
   0  -7  19   -0.50    0.99
   0  -7 -19    1.49    1.32
   0   7 -19    0.79    1.21
   0   7  19    1.20    0.91
   0   7  20    6.08    1.38
   0  -7  20    4.16    1.32
   0   7  20    3.24    1.11
   0  -7 -20    5.22    1.83
   0  -7  20    5.55    1.42
   0   7 -20    6.61    1.66
   0   7  21   58.06    3.61
   0  -7  21   65.86    4.23
   0  -7 -21   64.96    4.85
   0   7  21   64.29    3.98
   0  -7  21   60.94    4.10
   0   7 -21   55.20    3.96
   0   7 -21   67.94    4.51
   0   7  22  122.78    5.55
   0   7  22  134.02    5.56
   0  -7  22  123.03    5.88
   0   7 -22  119.29    5.81
   0  -7  22  126.79    5.98
   0   7 -22  123.34    6.20
   0  -7 -22  136.18    6.97
   0   7 -23    9.58    1.54
   0   7  23   15.51    1.78
   0   7  23   14.32    1.73
   0  -7  23   14.75    1.97
   0  -7 -23   16.01    2.44
   0   7 -23   15.31    2.13
   0  -7  23   15.48    2.01
   0   7  24    3.61    0.96
   0   7 -24    4.61    1.26
   0  -7 -24    2.30    1.11
   0  -7  24    4.61    1.18
   0   7  24    4.74    1.09
   0  -7  24    3.33    1.16
   0   7 -24    3.20    0.97
   0   7 -25   33.33    2.89
   0  -7  25   30.08    2.43
   0  -7 -25   37.81    3.32
   0   7  25   34.72    2.44
   0   7  25   33.27    2.46
   0  -7  25   33.04    2.69
   0   7 -25   32.88    2.51
   0   7 -26    7.50    1.41
   0  -7 -26    7.41    1.72
   0   7 -26    7.32    1.23
   0   7  26    7.12    1.10
   0  -7  26    6.44    1.25
   0   7  26    7.46    1.20
   0  -7 -26    5.31    0.98
   0  -7  26    6.41    1.08
   0   7 -27    0.34    0.77
   0   7 -27    1.00    0.59
   0  -7  27    0.01    0.63
   0   7  27   -0.31    0.52
   0   7  27    0.26    0.47
   0  -7  27    0.11    0.45
   0  -7 -27    0.36    0.91
   0   7 -28   -0.82    0.87
   0  -7  28   -0.19    0.60
   0  -7  28    0.84    0.69
   0   7  28    0.55    0.49
   0  -7 -28    0.74    0.82
   0   7 -28   -0.32    0.58
   0  -7  29    8.17    0.96
   0   7 -29    8.32    1.25
   0  -7  29    7.11    1.09
   0   7  29    9.40    1.05
   0  -7 -29    6.53    1.21
   0  -7  30    1.32    0.51
   0   7  30    0.14    0.41
   0  -7 -30    1.02    0.65
   0   7 -30    0.54    0.60
   0   7  31    2.24    0.46
   0  -7  31    2.87    0.60
   0   7 -31    2.76    0.71
   0  -7 -31    3.93    0.84
   0   8   0   87.81    4.85
   0  -8   0   89.79    5.73
   0   8   0   85.07    4.88
   0   8  -1  284.45    9.71
   0   8   1  299.88   10.02
   0   8   1  278.69    9.56
   0  -8  -1  283.24   10.95
   0  -8   1  279.23   10.94
   0   8  -1  283.67    9.70
   0   8  -1  299.44    7.60
   0   8   2  105.85    5.34
   0  -8  -2  117.58    6.53
   0  -8   2  114.58    6.47
   0   8  -2  107.73    5.47
   0   8   2  114.68    5.77
   0   8  -2  111.85    4.00
   0   8   3   26.25    2.78
   0  -8   3   27.15    3.25
   0   8  -3   24.75    1.81
   0   8   3   20.66    2.09
   0  -8  -3   23.88    2.85
   0   8  -3   23.13    2.50
   0  -8  -3   24.78    2.96
   0   8   3   26.71    2.59
   0   8   4   30.96    2.47
   0  -8  -4   29.62    3.26
   0   8   4   30.98    2.96
   0  -8  -4   33.18    3.36
   0  -8   4   31.13    3.37
   0   8  -4   29.54    2.82
   0  -8  -5  131.64    6.78
   0   8  -5  129.10    6.01
   0  -8  -5  134.14    6.79
   0   8   5  127.69    5.35
   0   8   5  131.74    6.32
   0  -8   5  117.05    6.71
   0   8   6  327.00    9.55
   0  -8   6  340.51   12.08
   0   8  -6  319.83   10.63
   0  -8  -6  329.94   11.46
   0  -8  -6  338.11   11.62
   0   8   6  326.36   10.93
   0  -8  -7    9.37    2.49
   0  -8  -7    7.44    1.68
   0  -8   7    4.11    1.61
   0   8   7    7.09    1.38
   0   8  -7    7.94    1.78
   0   8   7   10.01    1.97
   0   8   8   62.76    3.55
   0  -8   8   63.26    4.69
   0  -8  -8   65.63    4.65
   0   8   8   67.94    4.35
   0  -8  -8   64.57    4.42
   0   8  -8   61.06    4.09
   0   8  -9   34.02    3.04
   0  -8  -9   36.42    3.22
   0  -8  -9   35.89    3.56
   0  -8   9   30.43    3.35
   0   8   9   34.45    3.14
   0   8   9   32.73    2.53
   0  -8  10    4.06    1.56
   0   8  10    3.49    1.29
   0   8  10    3.64    1.09
   0  -8 -10    4.09    1.42
   0  -8 -10    6.04    1.56
   0   8 -10    4.50    1.32
   0   8  11   41.15    3.35
   0  -8 -11   40.72    3.68
   0   8  11   42.71    2.82
   0  -8 -11   36.32    3.06
   0  -8  11   40.73    3.68
   0   8 -11   37.38    3.19
   0  -8 -12   24.07    2.38
   0  -8 -12   25.37    3.03
   0   8  12   26.71    2.26
   0   8 -12   25.07    2.63
   0   8  12   26.40    2.68
   0  -8  12   26.99    2.97
   0  -8 -13   69.95    4.72
   0   8 -13   65.96    4.17
   0  -8  13   63.48    4.41
   0   8  13   63.61    3.52
   0  -8 -13   63.33    3.68
   0   8  13   65.91    4.12
   0   8 -14   11.33    1.79
   0   8  14   12.88    1.88
   0  -8  14   13.10    1.61
   0   8  14   13.84    1.63
   0  -8  14   13.06    2.03
   0  -8 -14   15.57    2.31
   0  -8 -15    4.59    1.39
   0  -8  15   10.52    1.49
   0  -8  15    8.35    1.66
   0   8 -15    9.85    1.65
   0   8  15    6.40    1.14
   0   8  15    6.62    1.39
   0  -8  16   12.71    1.54
   0   8 -16   15.87    2.03
   0  -8  16   18.50    2.23
   0   8  16   13.66    1.80
   0   8  16   15.27    1.64
   0  -8 -16   18.00    2.43
   0   8 -16   14.59    2.10
   0  -8  17    4.62    1.00
   0   8 -17    5.73    1.41
   0   8  17    5.89    1.25
   0  -8  17    5.28    1.25
   0   8 -17    5.25    1.27
   0   8  17    4.87    1.04
   0  -8 -17    4.79    1.43
   0   8  18    0.53    0.59
   0   8  18   -0.21    0.71
   0  -8 -18    0.95    1.05
   0   8 -18    1.19    0.86
   0   8 -18    0.29    0.81
   0  -8  18    0.60    0.86
   0  -8  18    0.68    0.67
   0  -8 -19    9.17    1.63
   0   8  19   11.12    1.36
   0  -8  19   11.36    1.40
   0  -8  19    9.51    1.51
   0   8 -19   10.44    1.62
   0   8 -19    9.70    1.55
   0   8  19   10.76    1.44
   0   8  20   22.90    1.77
   0  -8 -20   23.53    2.44
   0  -8  20   21.54    1.83
   0   8 -20   23.65    2.21
   0   8 -20   21.11    2.11
   0  -8  20   22.19    2.12
   0   8  20   21.48    1.93
   0   8 -21   65.05    3.56
   0   8  21   73.28    3.15
   0  -8  21   69.17    3.22
   0   8 -21   64.36    3.60
   0  -8 -21   67.34    4.01
   0   8  21   68.15    3.31
   0  -8  21   66.78    3.58
   0   8 -22    2.09    0.73
   0  -8  22    2.31    0.86
   0  -8  22    1.49    0.64
   0   8 -22    1.48    0.77
   0   8  22    0.53    0.49
   0  -8 -22    0.28    0.81
   0   8  22    0.58    0.53
   0   8  23   29.49    1.81
   0   8 -23   27.72    2.15
   0  -8  23   29.78    2.07
   0  -8 -23   28.70    2.40
   0  -8  23   28.97    1.83
   0  -8 -23   35.30    2.19
   0   8  23   29.67    1.76
   0   8 -23   26.73    1.99
   0   8  24  125.21    3.80
   0  -8  24  129.22    4.34
   0   8 -24  124.20    4.12
   0  -8 -24  120.30    3.94
   0   8 -24  127.34    4.66
   0  -8  24  121.66    3.92
   0  -8 -24  122.29    4.91
   0   8  24  125.25    3.77
   0  -8 -25    6.58    1.10
   0   8 -25    9.00    1.10
   0   8  25    6.75    0.70
   0  -8  25    8.24    0.88
   0   8 -26    1.85    0.57
   0  -8 -26    1.41    0.58
   0  -8  26    1.32    0.46
   0  -9   0    0.91    1.01
   0  -9   0   -0.23    0.59
   0  -9  -1   49.65    3.44
   0  -9   1   50.17    3.47
   0   9  -1   45.19    2.59
   0  -9   1   51.72    2.54
   0   9  -2  224.68    6.67
   0  -9   2  228.92    8.08
   0   9  -2  208.46    6.77
   0  -9  -2  229.66    7.90
   0  -9   3   17.24    2.13
   0   9  -3   18.64    1.78
   0  -9  -3   18.97    2.09
   0   9  -3   18.92    1.89
   0   9  -4  105.49    4.65
   0  -9   4  118.31    5.48
   0  -9  -4  110.62    5.00
   0   9  -4  111.32    4.38
   0   9  -5   18.17    1.90
   0  -9   5   19.38    2.23
   0  -9  -5   20.01    2.05
   0   9  -5   15.80    1.61
   0   9  -6   75.87    3.53
   0  -9   6   78.97    4.36
   0   9  -6   75.86    3.92
   0  -9  -6   72.49    3.75
   0  -9  -7  282.39    8.40
   0   9  -7  303.57    9.04
   0   9  -7  301.57    8.39
   0  -9   7  301.89    9.56
   0  -9   8  109.60    5.23
   0   9  -8  124.25    4.62
   0   9  -8  113.69    4.97
   0   9   9    6.68    1.13
   0   9  -9    5.70    1.19
   0  -9   9    5.10    1.21
   0   9  -9    5.16    1.00
   0   9  10   -0.33    0.63
   0   9 -10   -0.29    0.63
   0   9 -10   -0.49    0.66
   0  -9  10    0.62    0.73
   0   9 -11    8.89    1.15
   0   9  11    9.22    1.26
   0   9 -11    9.65    1.38
   0  -9  11   10.05    1.53
   0   9 -12    0.95    0.66
   0  -9  12    1.83    0.86
   0   9 -12    1.18    0.58
   0   9  12    0.57    0.68
   0  -9  13    0.58    0.65
   0   9  13    0.29    0.51
   0   9 -13    0.78    0.51
   0   9 -13    0.55    0.62
   0  -9  14    1.51    0.77
   0   9 -14   -0.23    0.57
   0   9  14    0.31    0.51
   0   9 -14   -0.27    0.50
   0  -9  15   12.14    1.38
   0  -9 -15    9.98    1.26
   0   9 -15   12.03    1.15
   0   9 -15   11.98    1.38
   0  -9 -16   -0.11    0.50
   0  -9  16   -0.28    0.50
   0   9 -16   -0.17    0.53
   0   9 -16    0.68    0.45
   0  -9 -17    7.74    1.07
   0  -9  17    9.48    1.13
   0   9 -17    8.77    1.10
   0  -9  18   31.91    1.83
   0  -9 -18   33.49    1.91
   0   9 -18   32.31    1.86
  -1   0   0    1.03    0.45
  -1   0   0    2.95    0.41
  -1   0  -1    9.61    0.75
  -1   0  -1   11.98    1.07
  -1   0   1   11.79    1.05
  -1   0   1   12.91    0.84
  -1   0   2 6568.64  120.98
  -1   0   2 6472.39  121.68
  -1   0  -2 6387.43  121.91
   1   0   2 6628.19  119.98
  -1   0  -2 6444.14  121.07
  -1   0   3    1.23    0.35
  -1   0  -3    0.08    0.41
   1   0  -3    0.33    0.33
  -1   0   3   -0.28    0.39
   1   0  -4  210.17    5.45
   1   0   4  211.12    5.38
  -1   0   4  204.84    5.42
  -1   0  -4  212.72    5.40
  -1   0   4  198.11    5.17
  -1   0  -5  243.01    6.55
  -1   0   5  242.06    6.19
  -1   0   5  239.59    6.12
   1   0   5  242.74    6.31
   1   0  -5  246.61    6.39
   1   0   6  305.53    7.72
  -1   0  -6  301.36    7.78
  -1   0  -6  310.27    7.43
  -1   0   6  295.43    7.30
  -1   0   6  309.14    7.54
   1   0  -6  302.50    7.83
  -1   0  -7  270.86    7.38
  -1   0   7  284.40    6.84
   1   0   7  265.24    7.39
  -1   0   7  276.35    6.18
   1   0  -7  278.72    7.59
  -1   0  -7  288.54    7.20
  -1   0   7  280.42    7.31
  -1   0   8   27.13    1.51
  -1   0  -8   27.40    1.83
  -1   0   8   25.53    1.17
  -1   0  -8   26.74    1.76
  -1   0   8   25.25    1.78
   1   0   8   24.70    1.88
   1   0  -8   24.65    1.88
  -1   0   9   43.55    1.61
   1   0   9   41.07    2.54
   1   0  -9   47.02    2.76
  -1   0   9   47.23    2.60
  -1   0   9   43.08    1.98
  -1   0  -9   44.06    2.41
   1   0  10   10.37    1.37
   1   0 -10    7.47    1.18
  -1   0 -10    6.83    1.04
  -1   0  10    6.64    0.76
  -1   0  10    8.19    0.67
  -1   0  10    7.93    1.23
  -1   0 -11 1537.37   32.00
  -1   0  11 1588.83   29.49
   1   0 -11 1502.57   32.63
  -1   0  11 1522.75   30.10
   1   0  11 1551.15   32.61
  -1   0  11 1540.85   32.34
  -1   0  12  691.19   16.51
  -1   0  12  670.43   13.43
  -1   0  12  680.34   14.02
   1   0 -12  693.13   16.91
  -1   0 -12  668.44   16.08
   1   0  12  656.43   16.58
  -1   0  13  358.18   10.48
  -1   0 -13  344.22   10.13
  -1   0  13  347.13    7.87
  -1   0  13  356.64    7.47
   1   0  13  328.48   10.46
   1   0 -13  356.38   10.83
  -1   0  14  357.31   10.79
  -1   0 -14  342.20   10.41
   1   0  14  339.85   10.84
   1   0 -14  342.12   10.96
  -1   0  14  359.52    7.42
  -1   0  14  343.75    7.74
   1   0 -15    2.97    1.27
   1   0  15    3.45    1.33
  -1   0 -15    3.43    1.14
  -1   0  15    2.95    0.99
   1   0  16   66.21    4.40
  -1   0 -16   65.90    4.12
  -1   0  16   61.26    4.12
   1   0 -16   65.42    4.42
   1   0 -17   70.24    4.79
  -1   0 -17   79.89    4.73
   1   0  17   72.50    4.76
  -1   0  17   86.29    5.05
   1   0 -18  964.70   24.78
  -1   0 -18  972.01   24.09
   1   0  18  972.35   24.66
  -1   0  18 1002.82   24.71
   1   0  19  762.91   20.71
  -1   0 -19  754.53   20.15
   1   0 -19  720.13   20.53
  -1   0  19  760.55   20.68
  -1   0  20    7.33    1.87
   1   0  20    8.31    1.99
   1   0 -20    6.33    1.90
  -1   0 -20    9.86    1.94
   1   0  21    6.27    1.71
  -1   0  21    5.33    1.66
   1   0 -21    5.65    1.69
  -1   0 -21    4.41    1.44
  -1   0 -22  294.14   11.44
   1   0  22  290.03   11.94
   1   0 -22  295.09   11.96
  -1   0  22  312.58   12.33
   1   0 -23   37.67    4.10
  -1   0  23   46.65    4.54
   1   0  23   40.36    4.29
  -1   0 -23   39.96    3.92
  -1   0 -24   35.90    3.82
   1   0 -24   33.35    3.92
   1   0  24   35.11    4.06
  -1   0 -24   35.09    2.96
  -1   0  24   38.70    4.28
   1   0 -25  122.09    7.76
  -1   0  25  131.62    5.07
  -1   0 -25  121.94    5.92
  -1   0  25  132.01    8.17
   1   0  25  125.45    7.97
  -1   0 -25  126.90    7.52
  -1   0  26   14.49    1.73
  -1   0  26   17.70    1.85
  -1   0 -26   13.35    2.47
   1   0 -26   17.77    1.76
  -1   0 -26   19.69    2.49
  -1   0  26   10.94    2.52
   1   0  26   20.26    3.40
   1   0 -26   19.62    3.22
   1   0 -27  265.16   12.18
  -1   0 -27  269.78   12.01
   1   0  27  258.74   12.43
  -1   0 -27  276.89   10.19
   1   0 -27  292.53    8.33
  -1   0  27  282.82   12.82
  -1   0 -27  268.73    8.40
  -1   0  27  272.60    8.63
  -1   0  27  277.58    8.74
  -1   0  28  162.86    6.44
  -1   0 -28  170.87    6.42
   1   0  28  172.30    9.82
  -1   0 -28  162.27    9.06
  -1   0 -28  163.17    7.69
   1   0 -28  152.41    9.16
  -1   0  28  151.34    9.28
  -1   0  28  165.57    6.50
   1   0 -28  174.00    6.29
  -1   0 -29  162.09    7.10
   1   0 -29  141.02    8.89
  -1   0 -29  161.12    6.50
  -1   0 -29  164.97    7.79
  -1   0 -29  164.58    8.92
   1   0  29  161.06    9.63
  -1   0  29  146.56    9.12
   1   0 -29  171.80    6.43
  -1   0  29  156.02    6.50
  -1   0  29  156.71    6.43
  -1   0  30  325.69   13.84
  -1   0 -30  305.06   11.62
  -1   0  30  319.85   10.08
   1   0 -30  323.46    9.95
   1   0 -30  317.16   11.59
  -1   0  30  319.87   10.34
   1   0  30  332.76   14.39
  -1   0 -30  306.53   10.00
  -1   0 -30  312.05   10.90
   1   0 -30  317.51   13.77
  -1   0  31   37.72    3.12
   1   0  31   29.43    4.11
  -1   0 -31   37.83    3.77
  -1   0 -31   35.68    3.05
  -1   0  31   30.73    3.87
  -1   0  31   37.51    3.09
  -1   0 -31   41.45    3.60
   1   0 -31   41.61    3.16
   1   0 -31   28.89    3.94
   1   0 -31   36.59    3.71
   1   0 -32  333.16   10.13
   1   0 -32  307.26   11.66
  -1   0  32  297.95   10.08
  -1   0 -32  295.97   11.57
   1   0 -32  295.19   12.96
  -1   0 -32  311.67   10.93
  -1   0 -32  318.64   10.23
  -1   0  32  298.62    9.91
  -1   0 -33  151.45    7.82
   1   0  33  140.51    6.77
  -1   0  33  151.27    6.37
  -1   0  33  142.84    6.55
  -1   0 -33  155.69    7.21
   1   0 -33  163.15    6.52
   1   0 -33  158.03    7.86
   1   0 -34  171.67    8.28
  -1   0  34  172.24    6.78
  -1   0 -34  166.63    7.51
  -1   0  34  165.33    7.05
   1   0 -34  181.34    6.94
  -1   0 -34  177.30    8.47
   1   0  34  174.90    7.57
   1   0 -35   67.68    3.87
  -1   0 -35   53.73    4.00
   1   0  35   48.48    3.83
  -1   0 -35   50.66    4.37
   1   0 -35   60.80    4.75
  -1   0  35   58.21    3.84
  -1   0  35   62.15    3.70
  -1   0 -35   56.97    4.63
  -1   0 -36   84.04    4.91
  -1   0  36   84.21    4.64
   1   0 -36   84.06    5.50
  -1   0 -36   90.07    5.67
  -1   0 -36   89.86    5.71
   1   0  36   83.11    4.96
   1   0 -36   86.29    4.32
  -1   0  36   90.36    4.34
   1   0 -37   17.91    2.48
   1   0  37   17.90    2.24
  -1   0 -37   17.77    2.50
  -1   0  37   17.13    1.77
  -1   0 -37   18.07    2.20
  -1   0  37   17.56    2.02
  -1   0 -37   15.98    2.43
  -1   0 -38    4.49    1.53
   1   0  38    1.67    0.98
  -1   0  38    1.53    0.62
  -1   0 -38    1.52    1.18
   1   0 -38    3.31    1.40
  -1   0  38    2.75    1.00
  -1   0 -38    3.12    1.20
  -1   0 -39    7.04    1.68
   1   0 -39    5.77    1.59
  -1   0  39    6.45    1.27
  -1   0 -39    8.82    1.78
   1   0 -39    5.09    1.20
  -1   0  39    8.05    1.05
   1   0  39    5.47    1.36
  -1   0  40  326.08    9.19
   1   0 -40  334.28   10.72
   1   0  40  338.86   10.00
  -1   0 -40  344.67   10.90
   1   0 -40  314.11    9.10
   1   0 -41   50.91    3.42
   1   0  41   48.11    3.00
  -1   0  41   44.75    2.50
  -1   0 -41   46.12    3.36
   1   0 -42   30.22    2.45
  -1   0  42   29.11    1.71
  -1   0 -42   30.27    2.48
   1   0  42   25.66    2.04
   1   0 -42   26.39    2.26
  -1   0 -43   25.60    2.02
   1   0 -43   23.97    1.97
   1   0  43   24.16    1.77
   1   0 -43   22.53    1.79
  -1   0 -44   14.66    1.40
   1   0 -44   14.47    1.40
   1   0  44   13.89    1.18
   1  -1  44   14.67    1.13
  -1  -1 -44   13.70    1.25
   1   1 -44   13.62    1.23
  -1  -1 -43   13.83    1.47
   1   1 -43   13.73    1.44
   1   1 -43   10.76    1.14
   1  -1  43   11.75    1.24
  -1   1  42   37.65    2.07
   1  -1  42   38.71    2.41
   1   1 -42   33.21    2.50
   1   1 -42   33.59    2.37
  -1  -1 -42   32.68    2.46
  -1  -1 -41  132.01    5.16
  -1  -1 -41  125.46    5.48
   1   1 -41  123.19    5.36
  -1   1  41  125.48    4.68
   1  -1  41  132.52    5.13
  -1   1  40   42.47    2.69
  -1  -1 -40   35.67    2.96
   1   1 -40   39.17    3.07
   1  -1  40   35.28    2.68
  -1  -1 -40   38.35    2.92
  -1   1  39   25.20    1.65
   1   1 -39   22.90    2.56
   1   1 -39   25.06    1.92
  -1  -1 -39   19.36    2.24
  -1  -1 -39   20.30    2.44
   1  -1  39   19.17    2.10
  -1   1  39   24.13    2.17
  -1  -1 -38  152.77    7.03
  -1  -1 -38  146.87    6.76
   1  -1  38  162.89    6.68
  -1   1  38  147.73    6.15
   1   1 -38  157.82    7.14
   1   1 -38  168.23    5.87
   1   1 -37   40.07    3.58
  -1  -1 -37   41.41    3.62
   1  -1  37   46.34    3.48
   1   1 -37   52.50    3.30
  -1  -1 -37   44.86    3.74
  -1   1  37   45.52    3.29
  -1  -1 -36    1.20    0.97
   1   1 -36    2.55    1.24
   1   1 -36    1.64    1.06
  -1  -1 -36    2.82    1.55
  -1   1  36    2.53    1.09
   1  -1  36    1.93    1.07
  -1  -1 -36    3.57    1.20
   1   1 -35   71.84    5.05
  -1  -1 -35   78.48    5.33
  -1   1  35   75.85    4.51
  -1  -1 -35   72.48    5.09
  -1  -1 -35   73.01    4.55
  -1  -1 -35   70.32    5.02
   1   1 -35   77.79    4.43
  -1   1  34   70.88    3.52
  -1  -1 -34   72.59    5.18
   1   1 -34   71.41    4.52
  -1   1  34   70.03    4.39
   1   1 -34   65.41    4.87
  -1  -1 -34   64.23    4.31
  -1  -1 -34   67.14    4.86
  -1  -1 -34   63.39    4.79
  -1  -1 -33  359.00   12.92
  -1  -1 -33  354.57   11.92
  -1   1  33  343.18   11.58
  -1  -1 -33  377.61   13.18
   1   1 -33  389.35   11.87
  -1   1  33  393.01   10.42
  -1   1  32  603.07   14.50
  -1  -1 -32  572.31   17.32
  -1  -1 -32  565.54   16.15
  -1   1  32  571.70   15.91
  -1  -1 -32  576.41   17.55
   1   1 -32  571.92   15.85
  -1   1  31   36.44    2.65
  -1   1  31   34.59    3.09
   1  -1  31   30.39    2.37
  -1   1  31   39.83    4.77
  -1  -1 -31   36.88    3.71
   1   1 -31   35.29    4.44
  -1  -1 -31   32.32    3.11
  -1  -1 -31   27.01    3.22
   1   1 -31   43.00    3.46
   1  -1  31   34.14    4.37
  -1  -1 -30  644.37   17.52
   1   1 -30  672.89   17.32
  -1  -1 -30  622.60   18.64
  -1  -1 -30  633.86   18.62
   1  -1  30  680.33   15.78
  -1   1  30  676.62   17.48
  -1   1  30  656.31   16.02
  -1   1  30  692.17   22.58
   1   1 -30  681.63   22.00
   1  -1  30  639.97   21.56
  -1   1  29   22.73    3.77
  -1  -1 -29   19.79    2.86
  -1  -1 -29   15.70    2.21
  -1   1  29   19.53    1.95
   1  -1  29   22.82    3.67
  -1  -1 -29   18.31    2.73
   1   1 -29   21.12    2.44
   1   1 -29   21.98    3.63
   1  -1  29   21.49    1.94
  -1   1  29   18.20    2.21
   1   1 -28   81.48    6.77
  -1   1  28   88.37    4.12
   1  -1  28   88.68    3.90
  -1  -1 -28   86.22    4.70
  -1   1  28   94.88    4.93
  -1   1  28   94.01    7.47
   1   1 -28   88.35    4.62
  -1  -1 -28   89.00    5.49
  -1  -1 -28   92.12    6.05
   1  -1  28   92.31    7.05
  -1   1  27  251.14   12.41
  -1   1  27  258.20    7.49
  -1  -1 -27  237.67    8.29
   1   1 -27  222.84    7.93
  -1  -1 -27  246.41   10.36
  -1  -1 -27  239.78    9.38
   1  -1  27  228.17   11.48
   1  -1  27  235.19    6.95
   1   1 -27  233.53   11.50
  -1   1  27  239.52    8.29
   1   1 -26  155.96    5.78
  -1  -1 -26  139.21    5.75
  -1   1  26  134.04    8.74
  -1  -1 -26  142.06    7.64
   1   1 -26  125.03    8.12
  -1   1  26  136.04    5.01
   1  -1  26  133.54    4.69
  -1   1  26  144.59    5.82
  -1  -1 -26  134.09    6.50
   1  -1  26  135.08    8.45
   1  -1  25   82.73    6.47
  -1  -1 -25   89.01    4.22
  -1   1  25   91.55    6.98
   1   1 -25   82.98    6.42
  -1   1  25  107.70    4.04
  -1  -1 -25  100.34    6.27
  -1  -1 -25   95.34    5.13
   1   1 -25   91.67    4.19
  -1   1  25   87.83    4.26
  -1  -1 -24   27.14    2.55
  -1   1  24   29.17    3.86
   1  -1  24   26.53    3.61
  -1   1  24   32.92    2.43
  -1  -1 -24   23.27    3.00
   1   1 -24   19.40    3.16
  -1  -1 -23   29.42    3.22
   1  -1  23   28.46    3.58
   1   1 -23   34.54    3.88
  -1   1  23   28.77    3.74
  -1   1  22   34.23    4.03
   1  -1  22   38.21    4.08
  -1  -1 -22   39.39    3.61
   1   1 -22   36.45    3.89
   1  -1  21   32.67    3.70
  -1  -1 -21   28.20    3.00
  -1   1  21   34.57    3.90
   1   1 -21   30.28    3.47
  -1   1  20  128.41    7.38
  -1  -1 -20  127.64    6.37
  -1  -1 -20  125.47    5.48
   1  -1  20  114.22    6.84
   1   1 -20  130.07    7.08
   1   1 -19  127.57    6.90
  -1  -1 -19  133.82    6.31
  -1   1  19  143.55    7.59
   1  -1  19  127.60    7.05
  -1  -1 -19  128.70    5.53
   1   1 -18  908.06   23.27
  -1   1  18  954.30   24.21
   1  -1  18  895.13   23.62
  -1  -1 -18  870.57   20.58
  -1  -1 -18  912.92   22.00
   1  -1  17 1074.04   25.92
  -1  -1 -17 1052.28   24.15
  -1  -1 -17  998.64   22.80
  -1   1  17 1022.83   25.92
   1   1 -17 1048.41   25.34
  -1  -1 -16   13.11    1.51
  -1   1  16   14.31    2.21
   1   1 -16   13.73    2.07
   1  -1  16   14.10    2.19
  -1  -1 -16   15.95    1.90
  -1  -1 -15  139.12    5.15
   1  -1  15  147.48    6.66
  -1   1  15  144.62    6.80
   1   1 -15  130.99    6.25
  -1  -1 -15  145.58    5.76
  -1  -1 -14  294.41    8.37
   1  -1  14  312.37   10.20
   1   1 -14  298.27    9.90
  -1   1  14  300.05   10.30
  -1  -1 -14  325.53    9.17
   1   1 -13   80.74    4.38
  -1  -1 -13   82.41    3.49
  -1  -1 -13   79.89    3.78
   1  -1  13   76.18    4.41
  -1   1  13   82.73    4.63
  -1   1  12  480.32   13.45
   1   1 -12  468.74   12.89
   1  -1  12  476.79   13.16
  -1  -1 -12  518.73   11.32
  -1  -1 -12  464.63   11.32
  -1  -1 -12  498.54   11.98
  -1  -1 -11  140.00    4.54
  -1   1  11  141.35    5.88
   1  -1  11  145.47    5.78
  -1  -1 -11  145.85    4.86
  -1  -1 -11  138.68    4.43
   1   1 -11  131.54    5.38
   1  -1  10  162.52    6.04
   1   1 -10  155.20    5.75
  -1  -1 -10  167.03    5.09
  -1   1  10  157.46    6.13
  -1  -1 -10  163.61    4.71
  -1  -1 -10  165.74    5.09
  -1  -1  -9 1224.67   24.81
  -1   1   9 1174.13   26.14
  -1  -1  -9 1231.64   24.01
  -1  -1  -9 1221.88   24.44
   1  -1   9 1222.75   26.06
   1   1  -9 1166.01   25.54
  -1  -1  -8  354.84    9.07
  -1  -1  -8  373.55    8.56
  -1   1   8  365.44   10.08
   1   1  -8  384.30    9.69
   1  -1   8  378.23    9.95
  -1  -1  -8  369.68    8.28
   1  -1   7 6494.14  125.44
  -1  -1  -7 6683.44  123.44
   1   1  -7 6542.65  124.86
  -1   1   7 6543.32  125.63
  -1  -1  -7 6751.39  124.76
  -1  -1  -7 6712.91  123.49
   1  -1   7 6947.41  124.38
   1  -1   6 6168.32  111.75
  -1   1   6 5817.18  112.67
   1   1  -6 5627.10  111.93
  -1  -1  -6 5965.24  110.81
  -1  -1  -6 6069.16  112.32
  -1  -1  -6 6171.41  110.68
  -1   1   5 2449.88   49.62
   1   1  -5 2540.89   48.89
  -1  -1  -5 2479.00   49.46
  -1  -1  -5 2553.25   47.95
  -1  -1  -5 2649.05   47.59
   1  -1   5 2520.94   48.80
  -1  -1  -4 3022.84   57.56
   1   1  -4 3190.05   58.22
  -1  -1  -4 3095.61   59.20
  -1   1   4 3084.23   59.18
   1  -1   4 3105.79   58.40
  -1   1   3 2580.58   50.58
   1  -1   3 2707.79   49.99
  -1  -1  -3 2604.34   50.77
   1   1  -3 2614.58   49.45
  -1  -1  -3 2631.42   49.22
  -1   1   2 4263.69   83.70
  -1  -1  -2 4351.93   82.56
   1  -1   2 4405.59   83.16
  -1  -1  -2 4458.05   84.08
  -1   1   1 1240.59   24.90
  -1  -1  -1 1217.60   25.14
   1   1  -1 1278.11   23.26
   1  -1   1 1221.52   24.35
  -1  -1  -1 1209.35   25.16
   1   1  -1 1254.76   25.26
  -1  -1   0    6.34    0.97
  -1   1   0    6.17    0.73
   1  -1   0    6.46    0.78
  -1  -1   0    6.75    0.97
   1   1   0    7.98    0.41
   1   1   0    6.17    0.89
  -1   1  -1 1255.89   24.61
  -1  -1   1 1233.82   25.90
  -1  -1   1 1278.59   25.69
   1   1   1 1261.08   25.31
   1  -1  -1 1245.11   25.06
  -1   1  -1 1225.41   25.32
   1   1   1 1272.17   23.55
  -1  -1   2 4468.21   84.60
  -1   1  -2 4416.62   82.92
  -1   1  -2 4385.76   83.94
   1   1   2 4537.71   83.66
   1   1   2 4455.41   82.36
  -1  -1   2 4530.76   84.28
   1  -1  -2 4512.29   83.81
   1  -1  -3 2553.23   51.12
  -1  -1   3 2526.60   51.74
  -1  -1   3 2605.56   51.41
  -1   1  -3 2577.52   51.14
   1   1   3 2659.18   50.71
  -1   1  -3 2729.59   49.95
   1   1   3 2786.76   49.91
  -1   1  -4 3042.71   58.87
  -1  -1   4 3005.10   59.41
  -1  -1   4 3022.82   56.86
   1   1   4 3108.87   58.16
   1   1   4 3072.29   57.73
   1  -1  -4 3178.17   58.99
  -1  -1   4 3154.23   59.11
  -1   1  -4 3120.19   57.28
   1  -1  -5 2565.99   49.91
  -1  -1   5 2521.01   47.95
  -1   1  -5 2532.44   49.76
  -1  -1   5 2560.54   50.31
   1   1   5 2608.26   48.82
  -1  -1   5 2553.28   49.84
  -1   1  -5 2633.98   47.87
   1   1   5 2523.66   48.77
  -1   1  -6 5892.15  111.25
  -1  -1   6 5781.21  111.59
  -1  -1   6 5780.93  109.47
  -1   1  -6 6061.03  108.96
   1  -1  -6 5795.33  111.35
   1   1   6 6032.57  109.92
   1   1   6 5880.55  110.32
  -1  -1   6 5906.04  111.09
  -1  -1   7 6612.64  122.20
   1  -1  -7 6600.55  123.95
  -1  -1   7 6327.89  123.46
  -1   1  -7 6619.00  121.19
  -1   1  -7 6529.69  123.87
  -1  -1   7 6545.47  124.06
   1   1   7 6626.99  123.02
   1   1   7 6728.68  122.22
  -1   1  -8  375.44    7.80
   1  -1  -8  375.18   10.16
   1   1   8  381.63    9.63
  -1  -1   8  412.37    9.95
  -1  -1   8  387.99   10.24
   1   1   8  357.00    8.57
  -1  -1   8  401.57    9.08
  -1   1  -8  365.90   10.10
   1   1   9 1223.47   25.96
  -1  -1   9 1222.92   25.95
  -1   1  -9 1293.26   23.69
   1  -1  -9 1208.94   26.53
  -1  -1   9 1185.96   25.18
   1   1   9 1244.40   24.56
  -1  -1   9 1190.81   26.32
  -1   1 -10  161.26    6.08
   1   1  10  154.21    5.66
   1  -1 -10  152.63    6.01
  -1  -1  10  157.80    5.24
  -1  -1  10  155.55    5.51
  -1  -1  10  167.21    5.91
  -1   1 -10  173.57    3.98
   1   1  10  161.02    4.60
  -1  -1  11  142.84    5.13
   1  -1 -11  136.37    5.74
  -1   1 -11  152.42    3.71
  -1   1 -11  144.75    5.89
  -1  -1  11  143.67    5.21
   1   1  11  132.91    5.43
  -1  -1  11  140.48    5.47
  -1   1 -12  509.19   10.40
  -1  -1  12  470.10   12.32
   1  -1 -12  481.30   13.49
  -1  -1  12  505.89   12.87
  -1   1 -12  517.93   13.70
  -1  -1  12  483.28   12.45
   1   1  12  498.69   13.13
  -1  -1  13   77.77    3.97
   1  -1 -13   83.87    4.60
  -1  -1  13   79.45    3.81
  -1   1 -13   87.53    4.69
  -1  -1  13   86.90    4.13
  -1   1 -13   84.28    2.63
   1   1  13   81.80    4.34
  -1  -1  14  319.83    9.11
   1   1  14  311.80   10.11
  -1  -1  14  315.09    9.63
  -1   1 -14  342.17    7.43
  -1  -1  14  298.66    9.32
  -1   1 -14  339.26   10.69
   1  -1 -14  302.18   10.37
  -1  -1  15  131.99    5.78
  -1  -1  15  138.62    5.49
   1  -1 -15  142.46    6.65
  -1   1 -15  143.76    6.64
  -1  -1  15  145.98    5.40
   1   1  15  144.76    6.34
  -1  -1  16   21.01    2.29
   1   1  16   13.34    2.01
   1  -1 -16   13.99    2.13
  -1   1 -16   15.82    2.22
  -1  -1  16   15.78    1.72
  -1  -1  16   18.65    1.80
  -1  -1  17 1024.74   22.43
   1   1  17  957.43   24.64
   1  -1 -17 1034.67   25.45
  -1   1 -17 1049.85   25.48
  -1  -1  17 1036.75   24.40
  -1  -1  17 1011.41   22.55
  -1  -1  18  901.49   22.45
   1   1  18  863.92   22.81
   1  -1 -18  911.13   23.51
  -1   1 -18  900.71   23.39
  -1   1 -19  124.31    6.92
  -1  -1  19  140.88    6.79
   1  -1 -19  126.68    7.04
   1   1  19  130.89    6.90
  -1   1 -20  126.28    7.13
  -1  -1  20  136.03    6.83
   1   1  20  129.03    7.07
   1  -1 -20  118.00    6.95
  -1   1 -21   29.81    3.51
   1   1  21   33.21    3.62
  -1  -1  21   33.98    3.45
   1  -1 -21   31.26    3.62
  -1   1 -22   35.23    3.90
  -1  -1  22   36.34    3.69
   1   1  22   34.40    3.69
   1  -1 -22   35.16    3.86
   1  -1 -23   30.08    3.69
  -1   1 -23   27.90    3.60
  -1  -1  23   34.18    3.64
   1   1  23   27.68    3.48
   1  -1 -24   23.78    3.36
  -1  -1  24   34.04    3.78
  -1  -1  24   24.98    2.19
   1   1  24   24.94    3.34
  -1   1 -24   28.04    3.63
  -1   1 -24   25.67    2.57
  -1  -1  24   30.49    2.27
   1  -1 -24   24.14    2.45
  -1  -1  25  100.57    4.39
  -1   1 -25   92.06    6.69
  -1   1 -25   77.46    4.80
   1  -1 -25   90.74    5.09
   1  -1 -25   89.36    6.56
  -1  -1  25   82.15    6.18
   1  -1 -25   92.70    6.82
  -1  -1  25   99.63    4.73
   1   1  25  101.68    7.13
  -1  -1  26  145.86    6.09
   1   1  26  133.47    8.45
  -1  -1  26  150.08    5.69
  -1  -1  26  157.92    8.66
  -1   1 -26  140.98    6.82
   1  -1 -26  150.61    8.99
   1  -1 -26  124.23    8.01
   1  -1 -26  142.78    6.80
  -1   1 -27  233.28    9.42
  -1  -1  27  231.57   11.08
   1  -1 -27  240.00   11.73
   1  -1 -27  241.85   11.39
   1   1  27  229.05   11.42
   1   1  27  235.76    8.41
  -1  -1  27  254.27    8.71
   1  -1 -27  243.31    9.47
   1   1  28   89.06    4.79
   1  -1 -28   84.75    6.70
   1  -1 -28   76.37    6.27
  -1   1 -28   93.37    5.57
  -1  -1  28   88.88    6.52
   1  -1 -28   83.70    5.32
  -1  -1  28   86.87    4.83
   1   1  28   80.34    6.73
  -1  -1  29   17.53    2.23
   1  -1 -29   16.21    2.97
  -1  -1  29   14.96    2.62
   1   1  29   20.42    2.44
   1   1  29   19.36    3.52
   1  -1 -29   21.74    3.43
   1  -1 -29   18.81    2.67
  -1   1 -29   17.69    2.62
   1   1  30  637.53   21.62
  -1  -1  30  679.80   17.44
   1   1  30  615.75   17.22
  -1   1 -30  608.96   18.53
   1  -1 -30  656.07   20.60
   1  -1 -30  635.33   18.76
   1  -1 -30  636.61   20.68
  -1  -1  30  679.59   20.30
  -1  -1  31   31.05    3.56
   1  -1 -31   31.31    3.91
   1  -1 -31   43.80    4.43
   1   1  31   32.56    3.16
   1  -1 -31   32.25    3.58
   1   1  31   27.05    4.01
  -1  -1  31   40.57    3.12
  -1  -1  31   38.99    3.31
  -1   1 -31   29.81    3.52
  -1  -1  32  572.30   15.69
   1   1  32  551.53   15.84
   1  -1 -32  570.51   17.43
  -1   1 -32  578.32   17.38
  -1  -1  32  542.09   15.07
   1  -1 -33  368.72   13.30
  -1  -1  33  363.56   11.58
  -1   1 -33  370.57   13.19
  -1  -1  33  363.17   11.22
   1   1  33  365.18   11.91
  -1   1 -34   69.31    5.15
  -1   1 -34   61.06    4.81
   1  -1 -34   71.42    5.30
  -1  -1  34   72.76    4.26
   1   1  34   66.97    4.53
  -1  -1  34   71.68    4.38
  -1  -1  35   70.24    4.12
   1   1  35   71.26    4.63
  -1   1 -35   67.71    5.00
  -1  -1  35   76.15    4.39
  -1   1 -35   69.32    4.99
   1  -1 -35   81.01    5.50
  -1  -1  36    2.17    0.95
  -1   1 -36    1.85    1.37
   1  -1 -36    2.87    1.35
   1   1  36    1.61    1.04
  -1  -1  36    3.83    1.19
  -1   1 -36    2.06    1.36
   1  -1 -37   41.96    3.84
  -1   1 -37   44.69    3.87
  -1  -1  37   40.40    2.94
   1   1  37   45.80    3.44
  -1  -1  37   38.53    2.88
  -1   1 -37   40.59    3.72
  -1  -1  38  153.65    5.88
   1  -1 -38  157.99    7.43
  -1   1 -38  157.98    7.16
   1   1  38  151.91    6.51
  -1  -1  38  152.49    5.84
  -1   1 -38  155.29    7.25
   1  -1 -39   22.57    2.47
  -1  -1  39   21.96    1.56
  -1  -1  39   21.80    1.87
   1  -1 -39   22.44    2.63
  -1  -1  39   21.89    1.90
   1   1  39   20.50    2.18
  -1   1 -39   19.61    2.46
  -1   1 -39   21.85    2.52
  -1   1 -40   38.35    3.11
  -1  -1  40   38.20    2.24
  -1   1 -40   37.45    3.10
   1   1  40   37.80    2.79
   1  -1 -40   37.87    2.96
   1  -1 -40   40.54    3.31
  -1  -1  40   40.31    2.36
   1  -1 -41  118.83    5.15
  -1  -1  41  130.56    4.00
   1  -1 -41  128.63    5.66
  -1   1 -41  133.61    5.63
   1   1  41  128.16    5.13
  -1   1 -41  123.18    5.47
   1   1  42   39.61    2.47
   1  -1 -42   32.82    2.20
   1  -1 -42   36.63    2.56
   1  -1 -42   36.01    2.64
  -1   1 -42   35.69    2.61
   1   1  43   11.47    1.22
   1  -1 -43   13.68    1.46
  -1   1 -43   14.52    1.48
   1  -1 -43   11.13    1.28
   1  -1 -44   12.68    1.21
  -1   1 -44   13.96    1.26
   1   1  44   14.34    1.18
  -1  -2 -43   41.37    1.93
   1  -2  43   41.81    2.00
  -1  -2 -43   45.75    2.19
   1  -2  42  165.60    5.20
   1   2 -42  168.90    5.13
   1   2 -42  156.17    5.16
  -1   2  42  167.61    4.91
  -1  -2 -42  163.99    5.58
  -1  -2 -42  153.05    5.10
   1   2 -41   25.08    2.09
   1  -2  41   27.36    2.05
  -1  -2 -41   22.95    1.95
  -1  -2 -41   26.02    2.28
   1   2 -41   26.24    2.10
  -1   2  41   28.55    1.99
  -1  -2 -40    2.75    1.15
   1   2 -40    3.77    1.09
  -1   2  40    4.59    0.98
  -1  -2 -40    3.17    0.95
   1   2 -40    4.71    0.85
   1  -2  40    3.20    0.90
   1   2 -40    3.45    0.93
  -1   2  39   39.21    2.77
   1  -2  39   38.06    2.81
   1   2 -39   45.93    2.64
  -1  -2 -39   37.49    2.89
   1   2 -39   40.96    3.09
  -1  -2 -39   40.78    3.28
  -1  -2 -38    4.24    1.21
  -1  -2 -38    4.01    1.19
   1  -2  38    3.99    1.08
   1   2 -38    7.31    1.35
  -1  -2 -38    2.55    1.22
   1   2 -38    3.69    1.09
  -1   2  38    2.94    1.08
  -1  -2 -37   44.91    3.47
  -1   2  37   49.74    3.47
   1   2 -37   51.27    3.85
   1   2 -37   50.03    3.26
  -1  -2 -37   45.20    3.31
   1  -2  37   44.87    2.50
  -1  -2 -37   48.23    4.00
  -1  -2 -36  122.14    6.72
   1  -2  36  139.01    5.05
  -1  -2 -36  125.45    6.08
  -1   2  36  139.29    4.72
  -1   2  36  134.23    6.11
   1   2 -36  148.22    6.89
   1   2 -36  134.01    5.94
  -1  -2 -36  126.33    6.25
  -1  -2 -35  188.40    7.99
  -1  -2 -35  185.54    8.70
   1   2 -35  193.11    7.69
   1  -2  35  200.22    6.78
  -1   2  35  206.23    6.36
  -1   2  35  194.91    7.72
  -1  -2 -35  206.16    8.37
  -1  -2 -34  161.37    7.44
   1   2 -34  170.22    7.18
  -1   2  34  160.56    7.01
  -1  -2 -34  167.43    7.57
  -1  -2 -34  162.08    8.13
   1  -2  34  166.91    6.24
  -1   2  34  165.97    5.80
   1   2 -33    5.50    1.57
  -1   2  33    6.43    1.57
  -1  -2 -33    4.28    1.51
  -1  -2 -33    4.17    1.64
  -1  -2 -33    7.17    1.71
  -1  -2 -32  106.43    5.94
  -1  -2 -32  106.13    6.04
   1  -2  32  115.28    5.22
   1   2 -32  109.84    5.77
  -1  -2 -32  112.41    6.77
  -1   2  32  109.81    5.74
   1  -2  31    2.05    0.90
  -1  -2 -31    1.28    0.91
  -1   2  31    0.43    0.81
  -1  -2 -31    2.90    1.54
   1   2 -31    2.38    1.43
  -1  -2 -30   17.93    2.71
   1   2 -30   15.51    2.84
   1  -2  30   17.29    2.05
  -1  -2 -30   15.46    2.27
  -1   2  30   12.93    2.78
  -1   2  30   16.89    2.22
   1  -2  30   11.90    2.69
   1   2 -30   18.94    2.46
  -1  -2 -29  526.58   16.53
   1   2 -29  531.66   15.16
   1  -2  29  516.53   18.15
  -1  -2 -29  498.51   15.47
  -1   2  29  537.04   19.42
   1  -2  29  506.20   14.00
  -1   2  29  528.11   14.92
   1   2 -29  555.64   19.25
  -1   2  28  487.81   18.44
   1   2 -28  493.92   14.18
  -1  -2 -28  468.67   14.34
   1   2 -28  477.49   17.87
  -1   2  28  520.19   19.39
   1  -2  28  475.56   17.46
  -1  -2 -28  506.29   15.41
  -1   2  28  482.91   13.92
   1  -2  28  477.80   13.19
  -1   2  27   45.54    3.43
  -1   2  27   41.17    5.03
   1   2 -27   40.12    4.64
  -1  -2 -27   49.24    3.98
   1  -2  27   47.66    5.01
  -1   2  27   45.38    5.15
   1  -2  27   48.07    3.18
  -1  -2 -27   38.19    3.43
   1   2 -27   48.17    3.53
  -1   2  26   62.85    3.96
  -1   2  26   61.10    5.97
   1  -2  26   61.80    5.63
   1   2 -26   64.86    3.96
   1   2 -26   62.87    5.72
  -1   2  26   60.40    5.74
   1  -2  26   66.97    3.70
  -1  -2 -26   58.11    4.28
  -1  -2 -26   57.90    3.98
   1   2 -25  241.28   11.25
   1  -2  25  222.90    7.37
  -1  -2 -25  203.44    7.89
  -1   2  25  228.19    7.95
  -1  -2 -25  212.37    8.63
  -1   2  25  226.15   11.70
   1   2 -25  226.41    7.85
   1  -2  25  216.75   10.70
  -1   2  24  484.27   12.87
  -1  -2 -24  449.54   13.63
  -1  -2 -24  427.36   12.79
   1   2 -24  447.80   16.01
  -1   2  24  491.18   18.10
   1   2 -24  465.77   16.66
   1   2 -24  515.76   12.85
   1  -2  24  471.65   16.89
   1  -2  24  491.10   12.38
   1   2 -23  470.12   12.16
  -1   2  23  479.55   17.52
   1  -2  23  461.45   11.83
  -1  -2 -23  465.06   13.29
   1   2 -23  460.51   16.28
  -1   2  23  458.02   12.25
   1   2 -23  439.08   16.02
   1  -2  23  455.82   16.40
   1   2 -22  221.55   10.61
  -1   2  22  243.57   11.53
   1  -2  22  227.51   10.67
  -1  -2 -22  251.27    9.13
   1   2 -22  227.31   10.49
   1  -2  21   65.44    5.33
   1   2 -21   69.58    5.37
  -1  -2 -21   71.75    4.47
  -1   2  21   63.09    5.52
   1   2 -21   65.31    5.40
   1  -2  20    9.32    2.07
  -1   2  20    4.35    1.51
   1   2 -20    6.62    2.00
   1   2 -20    5.24    1.76
  -1  -2 -20    6.81    1.41
  -1  -2 -19  388.30   11.51
   1   2 -19  368.78   13.78
   1  -2  19  359.41   13.23
  -1   2  19  392.96   14.27
   1   2 -19  368.75   13.04
  -1  -2 -18   78.83    4.39
  -1   2  18   84.56    5.91
   1   2 -18   84.20    5.91
   1   2 -18   84.89    5.40
  -1  -2 -18   87.14    4.55
   1  -2  18   89.28    5.69
   1   2 -17  660.64   19.60
   1  -2  17  656.70   18.80
  -1   2  17  665.56   19.63
  -1  -2 -17  639.95   16.45
  -1  -2 -17  692.18   16.75
   1   2 -17  660.99   18.41
  -1  -2 -16   94.40    4.65
   1   2 -16  103.87    5.66
  -1   2  16  108.05    6.37
   1  -2  16  100.36    5.81
  -1  -2 -16  103.29    4.65
   1   2 -16   93.29    6.04
   1  -2  15  342.25   11.52
   1   2 -15  348.32   12.48
  -1   2  15  350.69   12.15
  -1  -2 -15  330.76    9.92
   1   2 -15  322.67   10.90
  -1  -2 -15  339.94    9.57
  -1  -2 -14  949.70   18.55
  -1  -2 -14  880.10   19.84
  -1   2  14  885.70   23.00
   1  -2  14  859.15   22.09
   1   2 -14  877.88   21.62
  -1  -2 -14  862.55   20.39
   1   2 -14  862.19   23.29
  -1  -2 -13 1353.65   30.04
   1   2 -13 1405.57   33.30
   1  -2  13 1381.37   31.85
  -1  -2 -13 1491.02   28.61
  -1   2  13 1395.03   32.64
   1   2 -13 1387.01   31.19
  -1  -2 -13 1459.11   29.36
  -1   2  13 1460.25   32.40
   1   2 -12    0.73    0.97
  -1   2  12    3.21    1.26
  -1  -2 -12    1.79    0.64
   1   2 -12    2.27    0.99
   1  -2  12    4.54    1.19
  -1  -2 -12    1.60    0.56
  -1   2  12    3.01    1.21
  -1  -2 -12    4.74    0.89
   1  -2  11  768.28   19.71
  -1   2  11  800.04   20.15
  -1   2  11  797.74   20.46
  -1  -2 -11  873.28   18.05
  -1  -2 -11  849.50   17.56
   1   2 -11  785.38   21.08
   1   2 -11  805.78   19.21
  -1  -2 -11  822.33   18.60
  -1   2  10 1858.56   38.91
   1  -2  10 1765.59   38.37
  -1  -2 -10 1774.67   37.08
   1   2 -10 1759.97   39.82
   1   2 -10 1787.60   37.55
  -1  -2 -10 1815.57   36.82
   1   2  -9  389.19   10.36
   1  -2   9  372.97   11.04
  -1   2   9  375.54   11.26
   1   2  -9  380.96   12.12
  -1  -2  -9  405.95    8.85
  -1  -2  -9  381.01   10.09
  -1  -2  -9  405.37   10.23
   1  -2   9  391.10   10.80
   1   2  -8  241.89    8.82
  -1  -2  -8  229.79    7.06
  -1  -2  -8  243.90    7.32
  -1  -2  -8  247.77    5.79
   1  -2   8  250.49    7.79
  -1   2   8  249.46    8.18
   1   2  -8  238.97    7.15
   1   2  -7 3176.80   66.42
  -1  -2  -7 3154.56   63.95
   1  -2   7 3340.37   64.92
  -1  -2  -7 3251.36   64.47
  -1   2   7 3254.55   65.37
   1   2  -7 3278.01   63.69
  -1   2   6 1290.98   28.18
   1  -2   6 1304.02   27.94
   1   2  -6 1269.27   29.18
  -1  -2  -6 1354.53   24.83
  -1  -2  -6 1291.30   27.60
  -1  -2  -6 1287.91   27.08
   1   2  -6 1312.76   26.61
  -1   2   6 1248.82   28.24
   1  -2   5  141.01    5.32
  -1  -2  -5  149.14    3.10
  -1  -2  -5  142.18    4.95
  -1   2   5  143.80    5.54
  -1   2   5  137.34    5.47
   1   2  -5  144.20    4.51
   1   2  -5  145.17    6.11
  -1  -2  -5  138.03    5.30
   1   2  -4   30.66    1.66
  -1  -2  -4   24.99    2.08
  -1   2   4   25.67    2.13
  -1  -2  -4   23.36    2.05
   1  -2   4   24.03    2.04
   1   2  -4   27.40    2.45
  -1   2   4   24.99    2.10
  -1  -2  -3  925.84   21.66
   1  -2   3 1023.37   21.68
  -1   2   3  964.71   21.51
  -1  -2  -3  989.29   20.89
   1   2  -3 1001.67   22.50
  -1   2   3  976.54   21.52
   1   2  -3  992.06   19.61
  -1  -2  -3  942.67   21.79
   1  -2   2 1388.15   29.90
  -1  -2  -2 1413.55   30.42
  -1  -2  -2 1440.32   30.45
  -1   2   2 1448.46   29.86
   1   2  -2 1443.83   30.70
  -1  -2  -2 1482.47   29.55
  -1   2   2 1424.89   29.94
  -1  -2  -1  383.17   10.77
  -1  -2  -1  385.77   10.93
  -1  -2  -1  404.54   10.14
   1  -2   1  376.62   10.34
  -1   2   1  398.39   10.41
   1   2  -1  396.42   10.92
  -1   2   1  390.97   10.24
   1   2   0 1358.76   24.76
   1  -2   0 1292.20   28.11
  -1  -2   0 1313.83   28.90
  -1  -2   0 1284.12   27.79
  -1   2   0 1303.60   27.70
  -1   2   0 1326.91   28.00
  -1  -2   0 1285.09   28.67
   1   2   0 1314.83   28.50
  -1  -2   1  407.75   11.31
   1   2   1  396.75   10.92
  -1   2  -1  400.19   10.65
  -1   2  -1  391.80   10.28
  -1  -2   1  401.14   11.48
   1   2   1  426.71    8.09
  -1  -2   1  394.40   10.62
   1  -2  -1  388.45   10.79
   1   2   2 1492.37   27.73
  -1  -2   2 1479.61   27.27
  -1   2  -2 1469.06   30.57
  -1   2  -2 1465.86   29.99
  -1  -2   2 1414.46   31.61
  -1  -2   2 1491.12   31.46
   1   2   2 1435.06   30.72
  -1  -2   2 1454.29   30.68
   1  -2  -2 1419.79   30.83
   1   2   3  975.52   18.89
  -1  -2   3 1037.60   22.43
  -1   2  -3 1015.34   21.46
   1   2   3  970.19   21.46
  -1  -2   3  959.98   21.63
   1   2   3  997.61   19.40
  -1   2  -3  975.51   20.77
  -1  -2   3 1020.36   22.82
  -1  -2   3  957.64   18.24
   1  -2  -3  961.44   21.76
  -1  -2   4   32.72    1.08
  -1   2  -4   27.72    2.14
   1   2   4   24.21    1.99
   1   2   4   27.68    1.56
  -1  -2   4   27.77    2.56
  -1   2  -4   33.24    2.06
  -1  -2   4   28.47    2.53
   1  -2  -4   25.95    2.22
   1   2   5  136.08    4.30
  -1  -2   5  146.54    6.22
  -1   2  -5  150.07    5.47
   1  -2  -5  143.10    5.64
  -1  -2   5  151.75    6.05
  -1  -2   5  144.37    3.48
  -1   2  -5  139.09    4.74
   1   2   5  133.56    5.11
   1   2   6 1323.24   25.75
   1   2   6 1272.66   26.73
  -1   2  -6 1272.44   27.11
  -1   2  -6 1319.60   26.04
  -1  -2   6 1334.92   28.27
  -1  -2   6 1205.50   24.32
   1  -2  -6 1219.67   27.51
  -1  -2   6 1299.14   28.65
   1  -2  -7 3296.80   65.35
  -1  -2   7 3366.79   62.44
  -1  -2   7 3336.22   66.17
  -1  -2   7 3167.92   66.49
  -1   2  -7 3300.75   63.68
   1  -2  -7 3415.02   62.41
  -1   2  -7 3290.23   65.10
   1  -2  -7 3193.63   65.62
   1   2   7 3215.71   64.43
   1   2   7 3446.02   63.82
  -1  -2   8  250.73    8.73
  -1  -2   8  258.87    9.11
   1   2   8  240.99    7.52
   1   2   8  259.88    7.40
   1  -2  -8  276.03    5.86
  -1  -2   8  252.28    6.46
   1  -2  -8  250.13    8.61
  -1   2  -8  253.54    7.10
  -1   2  -8  243.83    8.11
   1  -2  -8  263.56    8.41
   1   2   9  378.54   10.28
   1  -2  -9  388.58   11.28
  -1   2  -9  389.07   11.13
   1   2   9  371.99   10.16
  -1  -2   9  397.85   12.14
  -1   2  -9  392.12    9.69
   1  -2  -9  405.23    7.92
  -1  -2   9  377.10    9.25
   1  -2  -9  386.78   11.70
  -1  -2   9  402.95   11.84
   1   2  10 1782.91   36.74
   1  -2 -10 1790.69   38.25
   1  -2 -10 1734.83   38.73
   1   2  10 1867.70   37.32
  -1   2 -10 1872.44   36.02
  -1  -2  10 1810.77   39.25
  -1  -2  10 1854.30   39.00
  -1  -2  10 1792.76   35.88
  -1   2 -10 1814.66   38.23
  -1  -2  11  852.30   20.53
  -1   2 -11  855.72   17.73
   1  -2 -11  795.47   19.88
   1  -2 -11  773.00   20.42
  -1  -2  11  825.30   17.98
  -1  -2  11  794.18   20.69
   1   2  11  790.56   18.40
   1   2  11  849.04   19.33
   1   2  12    2.28    0.92
  -1  -2  12    2.68    1.11
  -1   2 -12    2.77    0.68
  -1  -2  12    1.57    0.61
  -1  -2  12    2.60    1.05
   1  -2 -12    1.49    0.85
   1   2  12    1.92    0.64
   1  -2 -12    1.59    1.11
   1   2  13 1392.11   31.28
  -1  -2  13 1446.12   32.22
   1   2  13 1464.30   29.84
   1  -2 -13 1390.48   32.73
  -1   2 -13 1458.63   28.95
  -1  -2  13 1478.19   30.12
   1  -2 -13 1359.94   31.92
  -1  -2  13 1418.74   32.60
  -1  -2  14  901.56   22.12
  -1   2 -14  900.32   18.90
  -1  -2  14  897.99   22.50
   1  -2 -14  882.81   22.23
   1  -2 -14  865.75   22.76
   1   2  14  902.48   21.65
  -1  -2  14  876.06   20.38
  -1  -2  15  335.17   11.29
   1  -2 -15  336.38   12.07
   1  -2 -15  368.80   11.88
   1   2  15  330.11   11.01
  -1  -2  15  348.72   11.61
  -1  -2  15  345.89   10.19
  -1  -2  16  102.39    5.48
   1  -2 -16   98.56    5.71
  -1  -2  16   99.25    4.92
   1  -2 -16   99.18    6.08
   1   2  16  102.00    5.57
  -1  -2  16  100.00    5.64
  -1  -2  17  682.78   18.45
  -1  -2  17  677.17   17.34
   1   2  17  653.87   18.39
   1  -2 -17  669.78   18.96
   1  -2 -17  679.30   19.72
  -1  -2  17  674.95   18.17
   1   2  18   86.99    5.49
   1  -2 -18   85.98    5.94
  -1  -2  18   80.84    4.96
  -1  -2  18   74.54    4.94
  -1  -2  18   86.17    4.87
   1  -2 -18   80.43    5.50
  -1  -2  19  364.89   12.10
   1  -2 -19  345.09   13.42
   1   2  19  357.20   12.69
  -1  -2  19  385.10   12.08
  -1  -2  19  382.38   12.06
   1  -2 -19  346.72   12.91
   1   2  20    7.00    1.83
   1  -2 -20    8.19    2.08
  -1  -2  20    6.38    1.63
   1  -2 -20    4.31    1.62
  -1  -2  20    3.44    1.20
  -1  -2  21   68.13    4.77
   1   2  21   64.55    5.04
   1  -2 -21   63.49    5.14
   1  -2 -21   65.09    5.52
  -1   2 -22  226.91    8.07
   1  -2 -22  225.67   10.87
   1  -2 -22  228.12    8.20
   1   2  22  221.18   10.27
  -1  -2  22  232.55    7.77
  -1  -2  22  227.99    9.47
   1  -2 -22  220.81   10.35
   1   2  23  481.05   12.24
  -1  -2  23  489.76   12.34
   1  -2 -23  425.05   16.38
  -1  -2  23  456.85   14.99
  -1  -2  23  452.44   12.72
   1   2  23  462.95   16.11
   1  -2 -23  442.93   13.27
  -1   2 -23  428.41   12.95
   1  -2 -23  424.81   15.66
  -1   2 -24  472.02   13.88
  -1  -2  24  477.19   13.32
   1  -2 -24  439.46   13.81
  -1  -2  24  494.09   15.47
  -1  -2  24  465.69   12.59
   1  -2 -24  477.60   16.54
   1   2  24  444.63   16.34
   1   2  24  482.88   12.74
   1  -2 -24  452.56   17.04
  -1   2 -25  215.77    8.70
  -1  -2  25  240.80    7.90
   1  -2 -25  214.37    8.84
  -1  -2  25  246.55   10.05
   1   2  25  214.90    7.78
   1   2  25  213.09   10.65
   1  -2 -25  210.35   10.40
  -1  -2  25  226.97    8.39
   1  -2 -25  204.46   10.90
  -1  -2  26   64.54    4.23
   1  -2 -26   65.73    4.65
  -1  -2  26   64.95    3.89
   1   2  26   68.71    5.86
  -1  -2  26   64.53    5.00
   1  -2 -26   60.74    5.42
  -1   2 -26   53.52    4.23
   1  -2 -26   66.37    5.92
   1   2  26   58.61    3.82
   1   2  27   44.78    3.39
  -1   2 -27   44.21    3.87
  -1  -2  27   49.13    3.44
   1  -2 -27   49.24    5.01
   1   2  27   45.68    4.90
   1  -2 -27   44.86    3.98
  -1  -2  27   51.91    3.76
   1  -2 -27   45.80    4.73
  -1  -2  28  523.71   13.98
  -1  -2  28  486.92   14.40
   1  -2 -28  484.03   17.31
  -1   2 -28  477.44   15.22
   1  -2 -28  479.74   15.35
   1   2  28  469.65   17.58
   1   2  28  476.16   13.88
   1  -2 -28  465.99   16.61
  -1   2 -29  508.43   16.11
   1   2  29  504.76   14.72
   1  -2 -29  507.35   17.30
   1  -2 -29  535.86   16.49
  -1  -2  29  533.54   14.60
  -1  -2  29  541.48   15.31
   1  -2 -29  514.27   17.79
   1   2  29  530.13   18.61
   1   2  30   22.81    3.59
   1  -2 -30   15.21    2.63
  -1  -2  30   14.19    2.21
   1  -2 -30   12.20    2.34
   1   2  30   13.49    2.12
  -1   2 -30   16.26    2.72
  -1  -2  30   15.75    2.09
  -1   2 -31    0.99    1.27
   1  -2 -31    3.96    1.77
  -1  -2  31    0.62    1.01
   1   2  31    1.94    1.15
  -1   2 -32  100.21    5.92
   1   2  32  108.25    5.68
   1  -2 -32  111.40    6.70
  -1   2 -32  105.35    6.50
  -1  -2  32  111.37    5.86
   1  -2 -33    8.02    2.09
  -1  -2  33    2.88    1.23
   1   2  33    6.21    1.60
  -1  -2  33    3.99    1.07
  -1   2 -33    6.88    2.03
  -1   2 -33    3.63    1.35
  -1  -2  34  169.36    6.54
   1  -2 -34  160.69    8.17
  -1   2 -34  169.81    8.22
   1   2  34  168.92    7.30
  -1  -2  34  167.40    7.24
  -1   2 -34  159.44    7.51
   1   2  35  202.00    7.96
  -1   2 -35  202.99    8.92
   1  -2 -35  193.86    9.01
  -1   2 -35  180.84    8.07
  -1  -2  35  205.31    7.95
  -1  -2  35  189.98    6.91
  -1  -2  36  128.17    5.91
  -1  -2  36  135.55    5.43
   1   2  36  120.17    5.86
  -1   2 -36  133.10    6.50
  -1   2 -36  131.24    6.87
   1  -2 -36  130.13    7.05
   1  -2 -37   48.90    4.13
  -1  -2  37   49.13    3.35
  -1   2 -37   45.52    3.58
   1   2  37   43.05    3.27
  -1  -2  37   49.00    2.95
  -1   2 -37   52.13    4.05
  -1  -2  38    4.06    0.96
  -1  -2  38    3.99    1.05
  -1   2 -38    4.04    1.36
   1  -2 -38    3.35    1.44
   1   2  38    3.87    1.11
  -1   2 -38    2.41    1.05
   1  -2 -39   37.14    3.20
  -1   2 -39   36.14    2.90
  -1   2 -39   38.82    3.19
  -1  -2  39   39.66    2.64
   1  -2 -39   44.93    3.57
   1   2  39   41.81    2.95
   1  -2 -40    3.03    0.98
  -1   2 -40    5.26    1.30
  -1   2 -40    2.19    0.93
  -1  -2  40    5.50    1.00
   1   2  40    3.98    1.01
   1  -2 -40    5.37    1.32
   1  -2 -40    2.70    1.14
  -1  -2  41   29.73    1.83
  -1  -2  41   24.94    1.49
  -1   2 -41   28.16    2.36
   1  -2 -41   26.20    2.34
  -1   2 -41   24.29    2.10
   1   2  41   25.90    2.02
   1  -2 -41   22.23    1.92
   1  -2 -41   26.72    2.39
   1  -2 -42  161.74    5.19
   1  -2 -42  162.47    5.83
  -1   2 -42  174.65    5.91
  -1  -2  42  175.57    4.46
   1   2  42  155.61    5.25
  -1   2 -42  158.11    5.25
   1  -2 -42  167.34    5.80
   1  -2 -43   40.75    1.91
   1  -2 -43   41.15    2.19
   1  -2 -43   45.90    2.35
   1   2  43   45.57    2.24
  -1  -3 -42    5.68    0.90
   1  -3  42    4.06    0.59
   1  -3  41    1.41    0.50
  -1   3  41    2.43    0.62
  -1  -3 -41    1.86    0.74
   1   3 -40   52.77    2.77
   1  -3  40   51.24    2.73
  -1   3  40   51.74    2.76
   1   3 -40   54.87    2.42
  -1  -3 -40   50.15    3.23
  -1  -3 -40   55.04    2.28
   1  -3  39    7.37    1.14
  -1  -3 -39    6.67    1.00
   1   3 -39    9.14    1.19
   1  -3  39    8.12    0.89
  -1  -3 -39    9.15    1.63
   1   3 -39    7.57    1.31
  -1   3  39    8.35    1.27
  -1  -3 -38   25.27    2.71
  -1  -3 -38   21.83    1.86
  -1   3  38   24.32    2.18
   1  -3  38   25.26    1.75
   1   3 -38   24.34    2.05
   1   3 -38   21.64    1.87
  -1  -3 -38   23.12    2.09
   1   3 -38   25.49    2.35
  -1  -3 -37    5.63    1.24
   1   3 -37    5.37    1.19
   1  -3  37    7.71    1.17
   1   3 -37    6.72    1.39
  -1  -3 -37    7.57    1.76
  -1   3  37    9.13    1.45
  -1  -3 -37    4.83    1.01
   1  -3  36   51.33    3.08
  -1  -3 -36   54.98    3.42
   1   3 -36   53.34    3.45
  -1  -3 -36   50.28    3.65
  -1  -3 -36   53.37    4.21
  -1   3  36   49.88    3.45
  -1  -3 -35   19.17    2.16
  -1   3  35   21.42    2.36
   1  -3  35   19.52    2.02
  -1  -3 -35   20.77    2.50
   1   3 -35   17.67    2.15
  -1  -3 -35   18.31    2.73
  -1   3  34   17.80    2.26
  -1  -3 -34   24.69    2.45
   1  -3  34   17.43    2.02
  -1  -3 -34   24.73    2.90
  -1  -3 -34   22.28    3.00
   1   3 -34   18.73    2.25
   1  -3  33  125.59    5.62
  -1  -3 -33  121.43    6.92
   1   3 -33  116.41    5.96
  -1  -3 -33  110.29    5.55
  -1  -3 -33  116.33    6.35
  -1   3  33  108.93    5.67
  -1  -3 -32   31.49    2.91
   1   3 -32   22.24    2.73
   1  -3  32   28.58    2.73
  -1  -3 -32   26.55    3.32
  -1  -3 -32   27.12    3.09
  -1   3  32   24.78    2.67
   1   3 -31  180.98    7.88
  -1  -3 -31  193.63    9.14
  -1   3  31  178.64    7.70
  -1  -3 -31  201.99    7.79
   1  -3  31  190.15    7.54
  -1  -3 -31  182.71    8.44
  -1   3  31  192.54    6.19
  -1   3  30   47.81    3.75
  -1  -3 -30   45.58    3.55
  -1  -3 -30   46.28    4.07
   1  -3  30   43.28    3.39
   1   3 -30   47.17    3.82
  -1   3  30   52.49    2.91
  -1  -3 -30   47.38    4.36
   1   3 -29  267.22    9.99
  -1   3  29  269.03    9.85
  -1  -3 -29  257.35   10.46
   1  -3  29  287.32    9.74
  -1   3  29  275.67    8.12
  -1  -3 -29  277.26   11.22
  -1  -3 -29  292.54    9.72
   1  -3  28  145.29    8.12
  -1   3  28  138.60    8.67
  -1  -3 -28  154.14    7.60
  -1   3  28  154.01    5.53
  -1   3  28  136.02    6.57
   1  -3  28  153.87    6.74
   1   3 -28  146.08    6.94
  -1  -3 -28  153.99    6.49
  -1  -3 -28  158.79    8.02
  -1   3  27    1.83    1.00
  -1  -3 -27   -1.16    1.61
  -1  -3 -27    2.71    1.42
  -1   3  27    0.65    0.79
  -1   3  27   -0.57    1.59
   1  -3  27    0.13    1.07
   1  -3  27    1.53    1.11
  -1  -3 -27    1.27    1.23
   1   3 -27    0.71    1.11
  -1  -3 -26  412.15   11.53
  -1   3  26  379.83   12.02
   1   3 -26  387.89   12.33
   1  -3  26  405.20   12.20
  -1  -3 -26  368.24   12.89
  -1   3  26  405.78   15.87
  -1   3  26  403.60   10.46
   1   3 -26  384.93   15.17
   1  -3  26  387.91   14.79
  -1   3  25  131.30    6.07
  -1   3  25  131.20    4.89
  -1   3  25  129.49    8.47
  -1  -3 -25  128.56    6.59
   1  -3  25  126.52    6.04
   1   3 -25  124.22    8.02
   1  -3  25  119.26    7.68
   1   3 -25  129.50    6.12
   1  -3  24   55.66    3.72
   1   3 -24   54.01    5.11
  -1   3  24   54.72    2.87
   1  -3  24   55.21    5.23
  -1   3  24   46.68    3.46
  -1   3  24   54.35    5.28
   1   3 -24   49.44    3.58
  -1  -3 -24   54.31    4.07
   1  -3  23   17.26    2.95
  -1   3  23   17.05    2.08
   1   3 -23   17.09    2.75
  -1   3  23   19.07    3.16
  -1   3  23   19.59    1.67
   1   3 -23   19.14    2.22
   1  -3  23   18.53    2.12
  -1  -3 -23   14.76    2.26
   1   3 -23   16.68    2.88
  -1   3  22  207.72   10.35
   1   3 -22  198.67    7.29
   1   3 -22  173.09    9.19
  -1   3  22  203.93    6.00
   1  -3  22  198.61    7.34
  -1   3  22  193.53    7.20
   1  -3  22  195.15    9.97
  -1  -3 -22  185.73    7.57
   1   3 -22  194.23    9.73
  -1  -3 -21  132.97    5.98
   1   3 -21  131.45    7.91
  -1   3  21  136.75    4.42
   1  -3  21  132.26    5.62
   1  -3  21  113.54    7.30
  -1   3  21  124.42    5.40
   1   3 -21  131.27    5.49
   1   3 -21  129.63    7.58
  -1   3  21  125.18    7.93
  -1   3  20  314.69   13.02
   1  -3  20  330.62    9.75
  -1   3  20  319.13    9.42
   1   3 -20  311.38   12.32
   1   3 -20  342.89    9.56
   1   3 -20  306.21   12.92
   1  -3  20  302.29   12.45
   1  -3  19   17.49    2.80
  -1   3  19   15.76    2.78
   1   3 -19   16.68    2.67
   1   3 -19   16.09    2.69
   1   3 -18  281.19   11.94
  -1   3  18  274.39   11.59
   1  -3  18  304.81   11.79
   1   3 -18  289.94   11.20
   1  -3  17  286.06   11.26
   1   3 -17  282.79   10.79
  -1  -3 -17  285.35    9.98
   1   3 -17  263.84   11.57
  -1   3  17  279.19   11.36
  -1  -3 -16  128.26    6.24
   1  -3  16  138.61    7.16
   1   3 -16  131.25    6.71
  -1   3  16  127.20    7.16
   1   3 -16  118.02    7.28
   1   3 -15  283.55   11.81
  -1  -3 -15  284.61   10.11
   1  -3  15  301.66   11.12
   1   3 -15  315.50   10.75
  -1   3  15  302.84   11.46
  -1  -3 -14 1207.61   28.21
  -1   3  14 1199.36   29.51
   1  -3  14 1244.79   29.32
   1   3 -14 1162.51   30.42
   1   3 -14 1261.29   28.48
  -1   3  13  311.32   11.42
  -1  -3 -13  318.06   10.63
  -1  -3 -13  351.94    8.96
   1   3 -13  315.26   10.52
   1   3 -13  316.15   12.24
   1  -3  13  335.69   11.43
   1   3 -12  743.72   21.36
  -1  -3 -12  761.39   19.53
  -1   3  12  771.12   20.43
  -1  -3 -12  816.08   17.82
   1   3 -12  726.89   18.94
   1  -3  12  784.93   20.17
  -1  -3 -11  194.23    6.54
  -1   3  11  180.56    7.79
  -1  -3 -11  164.98    7.06
   1   3 -11  175.59    8.39
   1   3 -11  188.38    7.03
   1  -3  11  190.26    7.75
  -1  -3 -10  635.04   16.84
   1  -3  10  657.20   17.42
  -1   3  10  642.32   17.57
   1   3 -10  650.94   18.74
  -1  -3 -10  701.25   16.26
   1  -3  10  630.51   17.47
   1   3 -10  648.02   16.19
   1  -3   9  110.32    5.69
  -1  -3  -9  118.06    5.10
   1   3  -9  105.84    6.14
  -1  -3  -9  101.68    5.17
  -1   3   9  111.73    5.69
  -1   3   9  110.28    5.84
  -1   3   8   17.58    2.28
  -1  -3  -8   18.75    1.95
  -1  -3  -8   17.42    2.07
   1   3  -8   17.26    2.53
   1  -3   8   13.80    2.03
  -1   3   8   15.91    2.09
   1  -3   7  863.74   21.46
  -1   3   7  854.51   21.12
  -1  -3  -7  841.09   20.57
  -1  -3  -7  877.99   20.57
   1   3  -7  856.54   22.30
  -1   3   7  868.33   21.58
  -1  -3  -6   58.05    3.71
  -1  -3  -6   59.13    3.68
  -1   3   6   59.76    3.85
   1   3  -6   55.44    4.22
  -1  -3  -6   60.28    3.92
   1  -3   6   59.53    4.03
  -1   3   6   55.87    3.94
  -1  -3  -5  213.95    8.18
  -1  -3  -5  227.32    7.91
   1  -3   5  212.42    8.21
  -1  -3  -5  215.30    8.06
  -1   3   5  222.16    7.98
   1   3  -5  218.74    8.82
  -1   3   5  222.16    8.26
   1   3  -4  215.13    8.61
  -1  -3  -4  213.76    8.12
  -1  -3  -4  208.98    8.05
  -1   3   4  206.89    7.65
  -1   3   4  215.78    8.08
   1  -3   4  206.35    8.04
  -1  -3  -4  227.10    7.89
  -1  -3  -3  622.86   17.01
  -1  -3  -3  669.63   12.79
  -1  -3  -3  656.57   16.60
  -1  -3  -3  620.26   16.94
  -1   3   3  616.84   16.25
  -1   3   3  614.75   16.70
   1  -3   3  599.07   16.78
   1   3  -3  639.95   17.64
  -1  -3  -2  129.71    6.17
   1   3  -2  135.80    6.40
  -1  -3  -2  120.49    5.60
   1  -3   2  115.11    5.71
  -1   3   2  131.72    5.87
  -1  -3  -2  117.61    5.90
  -1   3   2  131.84    5.63
   1   3  -1  519.06   10.23
   1  -3   1  504.21   14.36
   1   3  -1  495.63   14.51
  -1   3   1  502.13   13.62
  -1  -3  -1  513.98   14.84
  -1  -3  -1  508.42   14.09
  -1   3   1  512.21   14.06
  -1  -3  -1  490.03   14.49
   1  -3   0  482.22   13.92
  -1  -3   0  467.34   13.62
   1   3   0  449.75   13.84
  -1   3   0  479.35   13.08
  -1  -3   0  468.61   14.35
   1   3   0  514.74    9.95
  -1  -3   0  461.81   14.04
  -1   3   0  450.69   13.27
  -1   3  -1  523.57   13.80
  -1  -3   1  503.77   15.17
   1   3   1  496.04   14.55
  -1   3  -1  503.81   13.97
   1   3   1  538.45   10.70
  -1  -3   1  508.15   14.95
   1  -3  -1  524.73   14.75
  -1  -3   1  512.64   14.45
  -1  -3   2  132.56    6.03
  -1   3  -2  121.04    5.34
  -1  -3   2  122.55    6.19
  -1  -3   2  128.59    6.57
   1   3   2  126.88    3.45
   1  -3  -2  132.58    6.21
  -1   3  -2  116.79    5.37
   1   3   2  118.12    5.78
  -1   3  -3  633.64   16.05
  -1   3  -3  640.20   15.96
   1   3   3  601.51   16.51
  -1  -3   3  609.23   17.71
   1  -3  -3  611.38   16.99
   1   3   3  642.98   13.10
  -1  -3   3  628.96   17.44
  -1  -3   3  642.58   17.04
  -1  -3   4  216.96    8.77
   1  -3  -4  207.00    8.29
   1   3   4  214.67    8.06
  -1   3  -4  203.43    7.42
  -1  -3   4  220.16    9.13
  -1   3  -4  212.06    7.54
  -1  -3   4  216.62    5.06
  -1  -3   4  206.28    8.21
   1   3   4  214.49    5.54
  -1  -3   5  221.35    5.28
  -1   3  -5  216.40    7.64
  -1  -3   5  215.52    9.22
   1   3   5  222.03    5.85
   1  -3  -5  224.26    7.19
  -1  -3   5  211.32    8.82
  -1   3  -5  226.85    7.84
   1  -3  -5  220.00    8.67
   1   3   5  218.34    8.15
  -1   3  -6   56.05    3.49
   1   3   6   60.69    2.65
   1  -3  -6   56.77    4.18
  -1  -3   6   58.20    4.58
  -1  -3   6   59.12    4.40
   1  -3  -6   56.40    3.07
  -1   3  -6   56.01    3.58
   1   3   6   58.98    3.84
  -1  -3   6   61.45    2.20
   1   3   7  899.86   19.00
  -1  -3   7  915.03   18.01
   1  -3  -7  915.96   19.42
  -1  -3   7  925.62   23.87
   1  -3  -7  858.73   22.51
  -1   3  -7  854.25   20.69
  -1   3  -7  845.69   21.02
  -1  -3   7  855.43   22.91
   1   3   7  873.25   21.40
   1  -3  -8   16.58    2.10
   1  -3  -8   18.01    1.48
   1   3   8   23.10    2.36
  -1  -3   8   16.89    1.23
  -1  -3   8   20.15    2.71
  -1   3  -8   16.50    1.86
   1  -3  -8   14.78    2.24
  -1   3  -8   16.39    2.01
   1   3   8   17.42    1.53
  -1  -3   9  107.12    6.30
   1   3   9  103.63    5.27
  -1   3  -9  106.35    4.96
   1  -3  -9  108.94    6.10
   1  -3  -9  116.32    3.82
   1   3   9  124.74    5.03
   1   3   9  104.74    4.34
  -1   3  -9  107.95    5.38
   1  -3  -9  128.89    5.99
  -1  -3   9  116.24    3.81
  -1   3 -10  646.80   17.14
   1  -3 -10  632.61   18.44
  -1  -3  10  656.59   19.00
  -1  -3  10  670.61   14.50
  -1  -3  10  673.98   19.53
   1   3  10  667.16   15.58
   1  -3 -10  632.30   17.36
   1   3  10  665.55   16.20
  -1   3 -10  654.79   16.37
   1   3  10  619.64   16.74
   1  -3 -11  187.80    8.58
  -1  -3  11  182.25    8.60
  -1  -3  11  179.71    8.81
   1   3  11  177.42    7.17
   1   3  11  173.64    6.85
  -1   3 -11  190.98    6.87
   1  -3 -11  190.97    7.82
  -1  -3  11  193.50    5.76
   1   3  12  824.48   19.49
   1  -3 -12  743.24   21.29
  -1   3 -12  811.35   18.73
  -1  -3  12  751.31   21.99
  -1  -3  12  757.23   17.21
   1   3  12  772.62   19.27
  -1  -3  12  783.77   21.72
   1  -3 -12  790.21   20.30
   1  -3 -13  299.66   10.84
  -1   3 -13  337.52    9.67
  -1  -3  13  314.33   12.12
   1   3  13  331.76   10.57
  -1  -3  13  297.64   12.33
   1   3  13  324.96   10.26
   1  -3 -13  322.34   12.16
  -1  -3  13  315.79    8.79
  -1  -3  14 1227.73   30.69
   1  -3 -14 1210.47   30.71
  -1  -3  14 1232.73   26.17
   1  -3 -14 1256.31   29.30
  -1  -3  14 1209.84   31.05
   1   3  14 1215.88   27.64
   1   3  14 1195.39   28.28
   1  -3 -15  287.69   11.92
  -1  -3  15  303.13   12.05
  -1  -3  15  296.26   12.17
   1  -3 -15  313.46   11.24
   1   3  15  300.45   10.63
   1   3  15  318.05   10.02
   1  -3 -16  133.83    7.74
  -1  -3  16  134.44    7.50
   1  -3 -16  131.34    6.99
  -1  -3  16  126.66    7.48
   1   3  16  118.36    6.39
   1  -3 -17  257.32   11.61
   1  -3 -17  272.27   10.86
  -1  -3  17  278.25   11.45
  -1  -3  17  271.59   11.63
   1   3  17  282.82   10.61
  -1  -3  18  283.89   11.84
   1   3  18  302.49   11.27
   1  -3 -18  291.30   11.34
   1  -3 -18  269.42   12.12
  -1  -3  18  285.75   11.66
   1   3  19   12.23    2.15
  -1  -3  19   17.41    2.87
  -1  -3  19   14.75    2.64
   1  -3 -19   17.39    2.64
   1  -3 -19   12.34    2.60
  -1  -3  20  302.59    9.66
   1   3  20  344.38    9.21
   1  -3 -20  314.34   10.37
  -1  -3  20  322.39   12.62
   1  -3 -20  328.73   12.59
  -1  -3  20  304.24    9.56
  -1  -3  20  332.53   12.61
   1   3  20  308.41   12.14
   1  -3 -20  310.99   13.43
  -1   3 -20  318.67    9.95
   1   3  21  135.72    5.32
   1  -3 -21  138.84    6.41
   1   3  21  120.99    7.22
  -1  -3  21  134.25    5.67
  -1  -3  21  134.07    7.43
   1  -3 -21  127.97    8.32
   1  -3 -21  123.36    7.39
  -1   3 -21  127.04    5.93
  -1  -3  21  128.62    7.28
  -1  -3  21  134.34    5.89
   1  -3 -22  182.78   10.19
  -1  -3  22  192.82    7.31
  -1  -3  22  200.13    7.68
   1   3  22  190.50    6.87
  -1   3 -22  181.81    7.61
   1  -3 -22  200.95    8.22
   1   3  22  172.61    9.07
   1  -3 -22  192.03    9.47
   1  -3 -23   17.45    2.42
   1   3  23   21.01    3.02
  -1  -3  23   16.08    2.16
  -1   3 -23   19.13    2.45
   1  -3 -23   17.83    3.29
   1   3  23   17.98    2.02
   1  -3 -23   23.12    3.25
  -1  -3  23   16.17    2.06
   1   3  24   50.80    4.87
  -1  -3  24   46.18    3.50
   1  -3 -24   45.09    4.93
   1   3  24   53.16    3.52
  -1   3 -24   51.81    4.01
   1  -3 -24   52.68    4.25
   1  -3 -24   49.73    4.60
  -1  -3  24   47.79    3.66
  -1  -3  25  136.54    6.45
  -1   3 -25  117.22    6.35
  -1  -3  25  125.02    5.97
   1  -3 -25  115.51    6.57
   1  -3 -25  115.20    8.09
   1   3  25  123.24    5.67
   1  -3 -25  131.79    7.64
   1   3  25  118.92    7.70
  -1   3 -26  360.77   11.10
   1  -3 -26  373.51   13.21
  -1  -3  26  404.08   12.12
   1   3  26  389.90   11.73
   1  -3 -26  388.61   15.28
  -1   3 -26  369.78   12.71
  -1  -3  26  360.97   12.25
   1  -3 -26  386.57   13.93
   1   3  26  384.69   14.74
  -1   3 -27    2.99    1.20
   1   3  27    1.27    1.35
   1  -3 -27   -0.45    1.47
  -1  -3  27    1.34    1.17
  -1   3 -27    0.19    1.16
   1  -3 -27    0.84    1.49
   1  -3 -27    2.61    1.70
  -1  -3  27    0.08    1.01
   1   3  27   -0.58    1.12
   1  -3 -28  139.65    8.16
   1  -3 -28  138.87    7.25
   1  -3 -28  135.18    7.60
  -1  -3  28  165.29    6.95
   1   3  28  146.90    6.60
   1   3  28  152.34    8.42
  -1   3 -28  149.24    7.61
  -1   3 -28  151.10    6.53
  -1  -3  28  150.54    7.17
  -1   3 -29  269.34    9.61
   1  -3 -29  265.88   11.06
  -1  -3  29  275.02    9.67
   1   3  29  276.60    9.67
  -1   3 -29  277.57   10.98
  -1  -3  29  277.33   10.33
  -1   3 -30   44.04    3.49
  -1  -3  30   43.63    3.80
  -1  -3  30   47.75    3.58
   1   3  30   47.68    3.64
   1  -3 -30   46.33    4.35
  -1   3 -30   47.56    4.23
  -1   3 -31  174.83    7.47
  -1  -3  31  185.76    7.38
  -1  -3  31  184.05    8.10
   1  -3 -31  182.51    8.96
  -1   3 -31  185.58    8.65
   1   3  31  177.40    7.49
  -1  -3  32   31.50    2.78
  -1   3 -32   27.41    3.32
   1   3  32   26.83    2.75
  -1   3 -32   25.19    2.71
  -1  -3  32   26.31    2.93
   1  -3 -32   25.69    3.38
  -1   3 -33  110.21    5.61
  -1  -3  33  121.35    6.15
   1  -3 -33  115.83    6.87
   1   3  33  112.54    5.70
  -1   3 -33  121.83    6.76
  -1   3 -34   21.26    2.37
  -1   3 -34   21.85    2.98
   1  -3 -34   24.12    3.08
  -1  -3  34   22.51    2.59
   1   3  34   24.46    2.51
  -1   3 -35   20.90    2.31
   1   3  35   19.70    2.19
   1  -3 -35   15.83    2.54
  -1  -3  35   18.72    2.29
  -1   3 -35   19.98    2.62
   1  -3 -36   49.49    4.12
  -1   3 -36   52.96    4.10
   1   3  36   48.12    3.37
  -1  -3  36   50.69    3.57
  -1   3 -36   51.03    3.36
   1  -3 -37    7.68    1.80
  -1   3 -37    7.21    1.32
  -1  -3  37    5.42    1.23
   1   3  37    6.41    1.24
  -1   3 -37    8.06    1.73
  -1   3 -38   23.71    1.97
   1  -3 -38   25.31    2.68
  -1  -3  38   24.81    2.21
   1  -3 -38   23.18    2.53
   1  -3 -38   24.01    1.91
  -1   3 -38   23.74    2.51
   1   3  38   22.67    2.11
  -1   3 -39    8.59    1.52
   1  -3 -39    8.64    1.12
   1  -3 -39    8.86    1.61
   1   3  39    8.40    1.24
  -1  -3  39    8.49    1.25
   1  -3 -39   10.59    1.70
   1   3  40   48.85    2.74
   1  -3 -40   51.51    2.21
  -1   3 -40   50.98    3.17
  -1  -3  40   53.04    2.73
   1  -3 -40   46.47    3.17
   1  -3 -40   48.66    3.21
  -1  -3  41    2.43    0.60
   1  -3 -41    1.10    0.60
  -1   3 -41    0.17    0.63
   1   3  41    1.15    0.53
   1  -3 -41    2.04    0.81
  -1  -3  41    1.25    0.51
   1  -3 -42    4.61    0.85
   1   3  42    5.20    0.76
   1  -3 -42    6.25    0.99
  -1   3 -42    7.01    0.95
  -1  -4 -40   38.12    2.38
   1  -4  40   41.62    1.78
  -1   4  40   43.57    2.05
   1   4 -39    6.44    0.86
  -1  -4 -39    8.54    1.30
   1  -4  39    8.10    0.83
  -1   4  39    7.57    1.00
   1  -4  39    8.36    0.98
   1   4 -38   15.96    1.51
   1  -4  38   13.70    1.25
  -1   4  38   14.80    1.53
   1   4 -38   15.74    1.49
  -1  -4 -38   14.09    1.72
  -1  -4 -37   15.43    1.65
  -1  -4 -37   12.44    1.77
   1  -4  37   16.25    1.50
   1   4 -37   15.63    1.74
  -1   4  37   14.80    1.66
   1   4 -37   14.49    1.60
   1  -4  36   26.47    2.12
  -1  -4 -36   29.57    2.58
  -1  -4 -36   24.88    2.60
   1   4 -36   29.90    2.41
  -1   4  36   26.62    2.34
  -1  -4 -35    2.15    1.06
   1  -4  35    2.99    0.86
  -1  -4 -35    2.20    1.13
   1   4 -35    2.19    0.90
  -1   4  35    1.60    0.87
   1  -4  34    0.66    0.71
  -1   4  34    0.86    0.84
  -1  -4 -34    1.63    1.17
   1   4 -34    2.32    1.15
  -1  -4 -34    2.04    1.09
   1  -4  33   26.70    2.55
  -1  -4 -33   29.10    2.99
   1   4 -33   30.04    2.84
  -1  -4 -33   24.70    3.01
  -1   4  33   28.47    2.72
   1  -4  32    2.12    1.01
  -1   4  32    3.41    1.19
  -1  -4 -32    2.97    1.30
  -1  -4 -32    4.68    1.71
   1   4 -32    5.93    1.58
   1   4 -31   74.14    4.76
  -1   4  31   70.69    4.46
   1  -4  31   69.01    4.37
  -1  -4 -31   68.14    5.04
  -1  -4 -31   67.88    4.90
  -1  -4 -30   33.05    3.52
  -1   4  30   35.92    3.20
  -1  -4 -30   36.37    3.75
   1   4 -30   34.90    3.38
   1  -4  30   37.36    3.27
   1   4 -29   38.47    3.50
  -1  -4 -29   37.06    3.88
   1  -4  29   38.28    3.39
  -1  -4 -29   36.99    3.74
  -1   4  29   34.09    3.21
  -1   4  28   55.02    4.02
   1  -4  28   54.74    4.12
  -1  -4 -28   51.56    4.48
   1   4 -28   56.86    4.31
  -1  -4 -28   51.55    4.46
  -1  -4 -27   35.79    3.80
   1  -4  27   32.76    3.17
   1   4 -27   35.35    3.37
  -1  -4 -27   30.78    3.44
  -1   4  27   32.94    3.18
  -1  -4 -26   69.83    5.25
   1  -4  26   77.99    4.96
  -1   4  26   82.39    3.64
  -1   4  26   62.01    5.40
   1  -4  26   86.82    4.03
  -1   4  26   67.90    4.58
  -1  -4 -26   76.73    5.33
   1   4 -26   75.97    4.91
   1  -4  25  384.33   12.59
  -1  -4 -25  381.50   13.25
   1  -4  25  394.27   13.31
  -1   4  25  354.59   12.02
   1  -4  25  396.28   10.72
  -1  -4 -25  368.83   13.25
   1   4 -25  369.50   12.34
  -1   4  25  392.97   10.13
  -1   4  25  384.03   14.81
   1  -4  25  383.12   14.77
  -1  -4 -24  185.23    8.37
  -1  -4 -24  170.43    8.30
  -1   4  24  181.51    5.95
   1  -4  24  185.85    7.94
  -1   4  24  174.48    7.52
   1   4 -24  177.86    7.75
   1  -4  24  179.18    6.48
   1  -4  24  171.32    8.60
  -1   4  24  190.82    9.87
  -1   4  23   47.44    3.59
   1   4 -23   44.82    3.68
   1  -4  23   38.72    4.03
  -1  -4 -23   50.58    4.13
  -1  -4 -23   43.29    4.03
   1  -4  23   42.69    3.63
  -1   4  23   51.68    2.79
  -1   4  23   48.77    4.99
   1  -4  23   46.90    3.00
   1   4 -22   72.33    4.52
  -1   4  22   69.41    3.34
  -1   4  22   61.78    5.66
  -1  -4 -22   68.41    4.93
   1  -4  22   66.23    5.31
   1  -4  22   69.39    3.71
   1  -4  22   79.89    4.87
   1   4 -22   72.89    5.58
  -1  -4 -22   72.91    4.85
  -1   4  22   70.03    4.37
  -1   4  21    1.35    0.96
   1  -4  21    2.80    1.18
  -1  -4 -21    2.85    1.41
   1  -4  21    3.00    1.54
   1   4 -21    3.37    1.25
   1  -4  21    5.80    1.28
  -1   4  21    4.38    2.04
   1   4 -21    2.74    1.49
  -1   4  21    2.25    0.71
  -1  -4 -21    3.82    1.36
  -1   4  20  154.88    5.12
   1   4 -20  144.73    8.41
   1  -4  20  157.67    6.92
   1  -4  20  163.68    5.84
  -1   4  20  156.13    8.77
   1  -4  20  151.50    8.32
  -1  -4 -20  142.65    7.15
  -1   4  20  145.37    6.39
   1   4 -20  147.91    6.52
  -1  -4 -20  144.97    6.68
   1  -4  19  134.03    7.64
  -1  -4 -19  126.92    5.79
  -1  -4 -19  113.41    6.10
  -1   4  19  118.40    5.44
   1  -4  19  119.48    5.82
   1   4 -19  100.64    7.12
  -1   4  19  111.49    7.30
   1  -4  19  117.85    4.84
   1   4 -19  109.74    5.47
  -1   4  19  116.72    4.18
   1  -4  18    0.44    0.80
  -1   4  18    5.99    1.34
   1   4 -18    1.88    1.24
  -1   4  18    4.71    0.94
  -1  -4 -18    0.54    1.03
   1  -4  18    2.04    0.90
  -1   4  18    1.12    1.12
   1   4 -18    0.83    0.99
  -1  -4 -18    1.11    0.81
   1  -4  18    0.22    1.44
   1   4 -17  121.84    5.36
   1  -4  17  122.05    7.15
  -1   4  17  111.71    5.08
   1  -4  17  116.53    5.50
  -1  -4 -17  113.03    5.71
   1  -4  17  105.53    4.48
  -1  -4 -17  124.77    5.25
   1   4 -17  115.59    7.54
  -1   4  17  115.32    7.17
   1  -4  16  485.98   16.06
   1   4 -16  488.49   12.96
  -1   4  16  476.09   12.67
  -1   4  16  483.25   16.33
   1  -4  16  490.44   13.31
  -1  -4 -16  483.21   13.65
   1   4 -16  473.64   16.96
  -1  -4 -15    4.70    1.67
  -1   4  15    7.27    1.95
   1  -4  15    7.36    1.90
   1   4 -15    7.45    2.03
  -1  -4 -14  240.06    9.84
   1   4 -14  214.16   10.51
  -1   4  14  226.49    9.96
   1  -4  14  222.90    9.59
   1  -4  13  317.41   11.69
   1   4 -13  328.17   13.17
  -1  -4 -13  346.70   12.37
  -1   4  13  318.26   12.16
   1   4 -12   31.14    3.85
  -1  -4 -12   38.72    3.72
   1  -4  12   41.87    3.72
  -1   4  11  147.82    7.47
  -1  -4 -11  155.34    6.27
   1   4 -11  139.10    8.09
   1  -4  11  146.05    7.17
   1  -4  11  139.61    7.59
  -1  -4 -11  152.30    7.56
  -1  -4 -10  255.98    8.87
  -1   4  10  233.98    9.67
  -1  -4 -10  232.96    9.85
   1  -4  10  241.09    9.47
   1  -4  10  224.67   10.03
   1   4 -10  247.24   10.93
  -1   4  10  245.23   10.36
  -1  -4  -9 1098.19   25.47
  -1   4   9 1048.70   26.24
   1  -4   9  999.45   26.93
  -1   4   9 1079.80   27.35
   1   4  -9 1035.45   27.93
  -1  -4  -9 1049.76   26.53
  -1   4   8   33.43    3.27
  -1  -4  -8   44.27    3.83
  -1  -4  -8   42.28    3.53
   1  -4   8   34.92    3.73
  -1   4   8   40.62    3.96
   1   4  -8   39.84    4.09
  -1  -4  -7   55.08    4.27
   1  -4   7   54.62    4.59
  -1   4   7   51.93    4.03
   1   4  -7   51.17    4.60
  -1  -4  -7   54.53    4.37
  -1  -4  -7   63.31    4.43
  -1   4   7   52.13    4.38
   1  -4   6  148.04    7.68
   1   4  -6  153.96    8.13
  -1  -4  -6  159.94    7.43
  -1  -4  -6  148.92    7.42
  -1   4   6  152.29    7.06
  -1  -4  -6  149.38    7.39
  -1   4   6  159.62    7.77
  -1  -4  -5  572.00   17.26
  -1   4   5  620.33   17.77
  -1  -4  -5  603.54   17.49
   1  -4   5  589.47   17.84
  -1  -4  -5  604.88   17.60
  -1   4   5  587.44   16.56
   1   4  -5  589.62   18.28
   1  -4   4  767.42   21.41
  -1  -4  -4  761.13   21.04
  -1  -4  -4  754.85   20.98
  -1   4   4  764.71   19.96
   1   4  -4  751.90   21.69
  -1   4   4  809.45   21.35
  -1  -4  -4  815.07   21.46
  -1  -4  -3 1016.64   25.18
  -1  -4  -3  971.67   24.94
  -1   4   3  938.31   24.46
   1  -4   3  931.50   24.88
  -1  -4  -3  953.12   24.68
  -1   4   3  941.58   23.19
   1   4  -3  923.39   25.20
   1   4  -2  335.11   12.54
  -1   4   2  333.88   11.01
  -1   4   2  348.27   12.11
   1  -4   2  337.38   12.42
  -1  -4  -2  345.28   12.44
  -1  -4  -2  353.47   12.63
  -1  -4  -2  350.07   12.31
  -1  -4  -1   93.19    5.83
  -1   4   1  105.66    5.43
  -1   4   1  104.30    5.91
   1  -4   1  102.27    6.30
  -1  -4  -1  109.75    6.57
  -1  -4  -1   90.26    5.88
   1   4  -1   98.25    6.20
   1  -4   0   94.19    5.99
  -1  -4   0   87.99    5.72
  -1  -4   0   84.60    5.89
  -1   4   0   94.67    5.06
  -1   4   0   96.57    5.66
   1   4   0   86.07    5.76
  -1  -4   0   95.52    6.08
  -1   4  -1   99.16    5.19
  -1  -4   1  103.00    6.18
  -1   4  -1   87.14    5.50
   1   4   1   95.48    6.00
  -1  -4   1  100.14    6.34
   1  -4  -1   95.16    6.07
  -1  -4   1  102.93    6.55
  -1   4  -2  352.77   11.08
  -1   4  -2  341.92   11.84
  -1  -4   2  335.76   13.10
   1  -4  -2  331.86   11.49
   1  -4  -2  351.18   12.80
  -1  -4   2  347.87   12.49
   1   4   2  349.73   12.45
  -1  -4   2  334.49   12.71
   1  -4  -3  995.08   26.01
   1  -4  -3  998.52   24.00
  -1  -4   3  999.37   26.82
  -1   4  -3  964.63   24.43
   1   4   3  982.17   25.29
  -1   4  -3  996.26   23.49
  -1  -4   3  944.87   25.42
  -1  -4   3  935.53   25.88
   1  -4  -4  798.72   22.57
  -1   4  -4  805.10   20.13
  -1  -4   4  778.74   23.29
  -1   4  -4  783.51   20.80
  -1  -4   4  780.13   22.12
   1  -4  -4  848.04   20.40
  -1  -4   4  772.88   22.51
   1   4   4  793.86   21.64
   1  -4  -5  623.97   16.32
  -1  -4   5  617.37   19.67
  -1  -4   5  575.91   18.68
   1  -4  -5  608.37   18.85
  -1   4  -5  621.37   16.54
  -1  -4   5  604.07   18.52
   1   4   5  614.75   17.88
  -1   4  -5  602.46   17.19
  -1  -4   6  158.28    8.95
  -1   4  -6  153.52    6.76
   1  -4  -6  166.32    6.57
   1  -4  -6  155.17    8.37
   1   4   6  156.35    7.64
  -1   4  -6  151.85    7.06
  -1  -4   6  148.91    8.30
   1  -4  -7   48.57    4.59
   1  -4  -7   51.44    3.29
   1   4   7   54.85    2.70
  -1  -4   7   54.48    5.23
  -1  -4   7   56.26    5.06
  -1   4  -7   48.92    3.85
   1   4   7   56.64    4.38
  -1   4  -7   55.07    3.87
   1  -4  -8   36.96    3.33
   1   4   8   39.81    2.36
  -1   4  -8   38.84    3.27
  -1  -4   8   34.66    4.24
   1  -4  -8   41.82    2.76
  -1  -4   8   37.25    4.20
   1   4   8   39.03    3.60
   1  -4  -8   33.66    3.93
  -1   4  -8   36.61    3.28
   1   4   9 1091.76   22.85
  -1  -4   9  989.19   28.40
   1  -4  -9 1059.01   25.97
  -1  -4   9 1037.04   29.47
  -1   4  -9 1047.42   25.51
   1   4   9 1074.71   26.60
   1  -4  -9 1090.42   28.73
  -1   4  -9 1068.51   25.85
  -1   4 -10  246.64    9.36
   1   4  10  243.97    9.80
  -1  -4  10  248.91   11.88
   1  -4 -10  242.42   11.17
   1   4  10  260.18    7.60
  -1  -4  10  226.21   11.16
   1  -4 -10  237.29    9.50
  -1   4 -10  245.41    9.35
   1   4  11  165.17    5.86
  -1  -4  11  156.38    8.98
   1  -4 -11  150.76    8.75
  -1   4 -11  151.66    6.96
  -1  -4  11  142.98    9.00
   1  -4 -11  157.84    7.37
   1   4  11  150.80    7.41
   1  -4 -12   39.71    4.43
   1  -4 -12   34.51    3.39
  -1  -4  12   39.64    4.47
  -1  -4  12   41.76    4.70
   1   4  12   39.36    2.79
  -1   4 -12   43.86    3.50
   1   4  12   40.28    3.68
   1   4  13  352.96   10.08
  -1   4 -13  336.57   10.84
  -1  -4  13  322.92   13.82
  -1  -4  13  306.07   13.97
   1  -4 -13  315.76   11.64
   1  -4 -13  321.84   13.68
   1   4  13  346.51   11.90
   1   4  14  226.59    9.22
   1  -4 -14  213.81   10.92
  -1  -4  14  203.54   10.97
   1   4  14  223.75    7.79
   1  -4 -14  221.27    9.38
  -1  -4  14  213.29   11.01
   1  -4 -15    7.94    2.43
  -1  -4  15   12.11    2.82
   1   4  15    6.12    1.33
  -1  -4  15    5.75    1.84
   1  -4 -15    8.04    1.82
   1   4  15    8.19    1.82
   1  -4 -16  488.00   18.14
   1  -4 -16  483.00   13.65
  -1  -4  16  490.61   13.08
   1   4  16  495.67   13.91
  -1  -4  16  495.38   13.52
   1  -4 -16  513.91   15.86
  -1  -4  16  450.15   17.80
  -1   4 -16  496.46   12.16
   1   4  16  492.02   15.18
  -1   4 -16  481.09   12.92
  -1  -4  16  465.22   17.51
   1   4  17  128.50    6.02
  -1  -4  17  122.99    5.45
   1  -4 -17  121.35    5.88
  -1  -4  17  111.53    7.81
  -1  -4  17  127.17    5.69
   1  -4 -17  120.39    8.27
  -1   4 -17  108.72    4.58
   1   4  17  121.31    4.73
   1  -4 -17  123.42    6.90
  -1  -4  17  100.78    7.61
  -1   4 -17  112.31    5.20
  -1  -4  18    2.82    1.03
   1  -4 -18    3.38    1.99
  -1   4 -18    1.55    0.77
   1   4  18    2.31    0.76
  -1   4 -18    1.90    0.89
   1  -4 -18    0.98    0.89
  -1  -4  18    1.99    1.03
   1   4  18    2.37    1.11
  -1  -4  18    2.58    1.71
   1  -4 -18    0.63    0.92
  -1  -4  18    2.89    1.62
  -1  -4  19  115.76    5.65
  -1  -4  19  102.30    7.53
  -1   4 -19  113.54    5.70
  -1  -4  19  118.06    5.81
   1   4  19  118.38    5.01
   1  -4 -19  110.19    8.07
   1   4  19  116.79    5.94
  -1  -4  19  119.38    8.16
   1  -4 -19  115.32    6.10
   1  -4 -19  114.69    6.69
   1  -4 -20  142.10    9.43
  -1  -4  20  157.29    6.93
  -1  -4  20  153.91    6.90
  -1  -4  20  140.86    8.70
   1   4  20  174.80    7.40
   1  -4 -20  154.62    7.41
   1   4  20  159.88    6.15
   1  -4 -20  157.29    7.92
  -1   4 -20  142.44    6.74
  -1  -4  20  142.51    8.93
   1  -4 -21    3.24    1.38
  -1  -4  21    3.89    1.80
  -1  -4  21    1.52    1.54
  -1  -4  21    3.85    1.29
   1  -4 -21    2.26    1.36
   1   4  21   -0.09    1.19
  -1   4 -21    4.72    1.23
   1  -4 -21    6.43    2.30
   1   4  21    1.91    1.02
  -1   4 -21    2.40    1.26
  -1  -4  21    5.16    1.36
   1  -4 -22   69.39    6.40
  -1   4 -22   68.24    3.88
   1   4  22   72.02    4.69
  -1  -4  22   60.32    4.31
  -1  -4  22   64.67    5.62
  -1   4 -22   72.39    4.71
  -1  -4  22   69.03    5.75
   1  -4 -22   65.76    4.93
  -1  -4  22   70.56    4.56
   1   4  22   76.78    4.27
   1   4  23   55.44    4.20
  -1   4 -23   45.39    3.20
   1   4  23   45.25    3.32
  -1  -4  23   49.72    3.89
   1  -4 -23   39.65    4.68
  -1  -4  23   45.80    3.80
  -1   4 -23   46.42    3.86
   1  -4 -23   40.32    3.96
  -1   4 -24  181.64    6.75
   1  -4 -24  175.69    8.55
  -1  -4  24  173.25    7.88
   1  -4 -24  168.71    9.81
  -1   4 -24  176.09    8.10
  -1  -4  24  182.25    7.79
   1   4  24  177.69    7.16
  -1  -4  25  363.32   12.64
  -1  -4  25  381.88   12.39
   1   4  25  379.24   11.65
  -1   4 -25  388.82   10.92
   1  -4 -25  378.91   15.06
  -1   4 -25  367.00   12.91
   1  -4 -25  384.85   13.67
   1   4  26   77.91    4.53
  -1   4 -26   69.71    5.07
  -1  -4  26   71.33    4.70
  -1  -4  26   69.14    4.82
   1  -4 -26   70.96    5.42
   1  -4 -27   30.93    3.63
  -1  -4  27   32.66    3.31
   1   4  27   33.22    2.98
  -1   4 -27   31.56    3.46
  -1  -4  27   32.96    3.22
  -1   4 -28   55.79    4.60
   1   4  28   55.62    3.88
  -1  -4  28   54.82    4.04
  -1  -4  28   51.10    4.14
   1  -4 -28   57.31    4.85
  -1  -4  29   42.66    3.75
   1   4  29   35.80    3.13
  -1  -4  29   40.02    3.37
  -1   4 -29   32.97    3.54
   1  -4 -29   38.44    4.01
  -1   4 -30   34.90    3.61
  -1  -4  30   31.89    3.23
   1  -4 -30   33.00    3.72
   1   4  30   33.82    2.99
  -1  -4  30   36.10    3.11
   1   4  31   65.61    4.15
   1  -4 -31   67.58    5.20
  -1  -4  31   77.74    4.99
  -1  -4  31   68.63    4.25
  -1   4 -31   70.02    5.01
   1   4  32    4.42    1.34
   1  -4 -32    2.23    1.42
  -1   4 -32    2.16    1.42
  -1  -4  32    3.30    1.19
  -1  -4  32    3.42    1.14
  -1  -4  33   31.15    2.99
  -1  -4  33   31.04    2.56
   1   4  33   26.57    2.51
   1  -4 -33   32.83    3.42
  -1   4 -33   31.58    3.31
  -1  -4  34    1.00    0.84
  -1   4 -34    0.16    1.11
   1  -4 -34    2.67    1.57
  -1  -4  35    2.07    0.62
   1  -4 -35    3.08    1.34
   1   4  35    2.82    0.96
  -1  -4  35    2.78    1.14
   1  -4 -35    2.28    1.23
  -1   4 -35    2.25    1.24
   1  -4 -36   25.51    2.66
  -1  -4  36   27.96    2.46
  -1   4 -36   27.13    2.68
   1  -4 -36   26.80    2.76
   1   4  36   26.27    2.20
  -1   4 -37   12.12    1.76
   1   4  37   14.54    1.61
   1  -4 -37   15.73    2.00
   1  -4 -37   12.89    1.95
  -1  -4  37   13.95    1.66
   1  -4 -38   13.74    1.76
  -1   4 -38   15.52    1.83
  -1  -4  38   14.14    1.50
   1   4  38   14.56    1.44
   1  -4 -38   15.57    1.92
   1  -4 -39    7.61    1.27
  -1  -4  39    7.97    1.08
  -1   4 -39    9.26    1.35
   1  -4 -39   11.22    1.46
   1   4  39    7.84    1.02
   1   4  40   38.84    1.99
  -1  -4  40   42.25    2.06
   1  -4 -40   39.25    2.38
   1  -4 -40   41.63    2.45
  -1   4 -40   44.19    2.48
  -1  -5 -38   61.42    2.67
  -1   5  38   66.05    2.55
  -1   5  37   34.47    2.02
  -1  -5 -37   31.90    2.18
   1   5 -37   32.42    1.87
   1  -5  37   32.27    1.84
  -1  -5 -36   52.64    3.07
  -1  -5 -36   51.67    2.67
   1  -5  36   54.07    2.69
   1   5 -36   45.69    2.63
  -1   5  36   51.31    2.72
  -1  -5 -35   16.48    1.76
  -1   5  35   16.26    1.66
   1   5 -35   16.91    1.74
   1  -5  35   14.75    1.54
  -1  -5 -35   15.22    1.82
  -1   5  34   30.84    2.41
   1   5 -34   29.28    2.42
   1  -5  34   29.35    2.29
  -1  -5 -34   29.67    2.59
  -1  -5 -34   34.80    2.86
  -1  -5 -33   42.85    3.28
   1   5 -33   41.74    3.05
  -1  -5 -33   37.24    3.15
   1  -5  33   35.35    2.70
  -1   5  33   41.87    2.93
  -1  -5 -32   77.14    4.68
  -1   5  32   84.15    4.42
   1  -5  32   78.21    4.28
   1   5 -32   77.45    4.47
  -1  -5 -32   81.26    4.82
  -1   5  31   28.00    2.63
  -1  -5 -31   29.33    2.98
   1   5 -31   26.33    2.69
  -1  -5 -31   27.20    2.98
   1  -5  31   23.65    2.41
  -1  -5 -30   51.96    4.05
   1  -5  30   50.74    3.70
  -1  -5 -30   49.28    4.13
   1   5 -30   50.43    3.79
  -1   5  30   49.54    3.60
   1  -5  29   20.28    2.50
  -1  -5 -29   17.50    2.58
  -1  -5 -29   20.79    2.65
  -1   5  29   20.91    2.50
   1   5 -29   18.70    2.52
  -1  -5 -28    2.03    1.47
   1   5 -28    2.19    1.44
  -1   5  28    3.02    1.22
   1  -5  28    2.06    1.26
   1  -5  28    1.68    0.71
  -1  -5 -28    3.92    1.55
  -1  -5 -27   39.55    3.94
   1  -5  27   40.86    3.59
  -1   5  27   43.88    3.64
   1   5 -27   50.47    4.09
   1  -5  27   47.17    2.97
  -1  -5 -27   42.51    3.83
   1  -5  26  284.72   10.41
   1   5 -26  271.33   10.39
  -1   5  26  280.17   10.04
  -1  -5 -26  261.27   10.91
   1  -5  26  288.86    8.90
  -1  -5 -26  278.88   10.55
  -1  -5 -25   36.82    3.59
  -1  -5 -25   35.71    3.76
   1  -5  25   40.36    3.02
   1   5 -25   35.85    3.46
   1  -5  25   41.27    3.67
  -1   5  25   37.71    3.40
  -1  -5 -24   91.61    5.48
   1  -5  24   76.90    5.12
  -1  -5 -24   77.06    5.60
   1   5 -24   80.87    5.26
  -1   5  24   76.74    4.86
   1  -5  24   81.67    4.45
   1  -5  23    1.11    1.05
  -1   5  23    0.26    0.83
  -1  -5 -23    0.42    1.17
  -1  -5 -23   -0.71    1.35
   1  -5  23    1.82    1.27
   1   5 -23    0.15    1.02
  -1  -5 -22   25.42    2.90
   1  -5  22   20.17    2.35
  -1   5  22   16.80    2.66
  -1  -5 -22   20.30    2.94
   1  -5  22   25.23    3.96
  -1   5  22   20.63    2.05
   1  -5  22   20.39    2.55
  -1   5  22   22.18    2.62
   1   5 -22   20.48    2.72
   1   5 -21   21.53    2.74
   1  -5  21   19.86    3.56
   1  -5  21   19.55    2.33
  -1  -5 -21   20.65    2.87
  -1  -5 -21   25.23    2.84
  -1   5  21   23.94    2.25
   1  -5  21   21.71    2.77
  -1   5  21   21.84    3.04
  -1   5  21   21.90    2.54
  -1   5  20   15.99    1.89
  -1   5  20   20.28    3.08
  -1  -5 -20   17.37    2.36
   1  -5  20   12.23    3.21
   1  -5  20   14.53    2.24
  -1  -5 -20   15.34    2.54
  -1   5  20   13.14    2.01
   1   5 -20   19.91    2.55
  -1   5  20   18.00    1.69
   1  -5  20   12.86    1.95
   1   5 -20   17.31    3.08
  -1  -5 -19   11.74    2.11
   1  -5  19   15.34    3.64
  -1   5  19   13.95    1.45
  -1   5  19   10.85    1.79
  -1  -5 -19   13.11    1.99
   1  -5  19   16.53    2.38
  -1   5  19    8.38    2.12
   1   5 -19   12.57    2.70
  -1   5  19   10.23    1.49
   1  -5  19   13.29    1.89
   1   5 -19   11.63    1.97
  -1   5  18   53.33    3.78
  -1  -5 -18   45.72    3.36
   1  -5  18   52.09    6.09
   1  -5  18   45.66    3.77
   1  -5  18   45.26    3.43
  -1  -5 -18   53.87    4.48
  -1   5  18   55.22    4.84
  -1   5  18   43.46    3.13
   1   5 -18   53.37    3.91
   1   5 -18   53.51    4.99
  -1   5  18   52.24    2.77
  -1   5  17   67.60    3.24
  -1   5  17   72.53    4.01
  -1   5  17   65.87    4.20
   1   5 -17   62.09    5.58
   1  -5  17   74.33    4.77
  -1   5  17   74.59    5.70
   1  -5  17   68.15    4.21
  -1  -5 -17   68.46    5.00
   1   5 -17   66.22    4.41
  -1  -5 -17   69.33    3.96
  -1  -5 -16   49.70    4.25
   1  -5  16   58.81    4.18
   1  -5  16   54.39    3.71
  -1   5  16   42.98    4.33
  -1   5  16   55.15    3.50
  -1   5  16   58.57    2.90
   1   5 -16   60.28    4.13
  -1  -5 -16   53.06    3.12
   1  -5  16   51.88    4.31
   1   5 -16   49.50    5.03
  -1   5  16   48.42    3.52
   1  -5  15   78.95    4.84
   1   5 -15   87.67    5.01
  -1  -5 -15   83.69    5.46
   1  -5  15   79.53    4.50
  -1   5  15   81.19    5.81
  -1   5  15   80.25    3.49
   1  -5  15   77.29    5.37
  -1   5  15   80.89    4.53
  -1   5  15   79.23    4.22
   1   5 -15   75.55    6.35
  -1   5  14  132.28    5.83
  -1   5  14  133.72    5.56
  -1  -5 -14  122.27    6.53
   1  -5  14  127.22    6.11
  -1   5  14  143.35    7.77
   1   5 -14  126.95    6.03
   1  -5  14  125.10    6.94
   1  -5  14  128.68    5.80
   1   5 -14  114.06    7.96
  -1   5  14  133.84    4.62
   1  -5  13   40.13    3.13
   1  -5  13   42.67    3.92
   1   5 -13   37.75    4.46
  -1   5  13   42.88    2.36
  -1  -5 -13   41.91    3.68
  -1  -5 -13   42.60    4.30
   1   5 -13   40.54    3.28
  -1   5  13   36.04    2.73
  -1   5  13   38.52    2.99
  -1   5  13   44.49    4.19
  -1   5  12   97.82    6.25
  -1   5  12  103.44    3.83
   1  -5  12   93.84    5.90
  -1   5  12  100.61    4.62
   1  -5  12   93.32    4.81
  -1   5  12  103.50    4.91
  -1  -5 -12   94.06    5.48
   1   5 -12   99.56    7.28
   1   5 -12  100.04    5.12
  -1  -5 -12  100.50    6.72
  -1   5  11  416.06    9.82
   1  -5  11  403.92   11.61
  -1   5  11  398.28   11.11
  -1   5  11  404.98   13.91
   1  -5  11  383.00   13.42
  -1  -5 -11  382.15   12.38
  -1   5  11  386.50   11.30
  -1  -5 -11  405.30   14.92
   1   5 -11  391.99   11.77
   1   5 -11  377.91   15.38
  -1  -5 -10   96.73    5.35
   1  -5  10  106.17    7.22
   1  -5  10   98.99    4.90
  -1   5  10   94.62    3.66
   1  -5  10   95.49    5.89
   1   5 -10  103.08    7.36
  -1   5  10  101.00    4.73
  -1   5  10   86.12    5.77
  -1  -5 -10   99.95    6.83
  -1   5  10   98.62    4.52
  -1  -5  -9  387.86   14.71
   1  -5   9  412.48   11.43
   1  -5   9  389.06   13.32
  -1   5   9  389.62   13.44
  -1  -5  -9  409.51   13.13
   1  -5   9  353.62   14.52
  -1  -5  -9  392.84   12.02
  -1   5   9  374.38   10.77
  -1   5   9  383.42   10.76
   1   5  -9  377.68   15.23
  -1   5   9  398.57   14.99
  -1   5   8  178.95    6.40
  -1   5   8  175.17    8.26
  -1   5   8  176.04    9.37
  -1  -5  -8  171.75    7.17
   1  -5   8  172.69    6.71
  -1  -5  -8  193.37    8.51
   1  -5   8  174.59    9.46
  -1  -5  -8  196.02    9.73
  -1   5   8  181.88    6.43
   1   5  -8  171.82    9.69
   1   5  -7   69.59    5.99
  -1  -5  -7   74.90    4.38
  -1  -5  -7   79.33    6.08
  -1   5   7   82.81    5.35
   1  -5   7   71.17    5.92
  -1   5   7   71.77    3.74
  -1  -5  -7   79.18    5.58
   1  -5   7   79.50    4.23
  -1   5   7   74.43    5.92
  -1  -5  -6   18.15    2.91
  -1   5   6   17.25    2.32
  -1  -5  -6   22.14    3.13
   1  -5   6   20.04    3.37
  -1   5   6   22.73    3.27
   1   5  -6   16.82    2.98
   1  -5   6   18.04    3.09
  -1  -5  -6   18.16    2.91
   1  -5   5   48.15    5.10
  -1  -5  -5   61.22    5.12
  -1   5   5   42.26    4.37
   1  -5   5   48.43    4.80
  -1   5   5   55.17    4.25
   1   5  -5   49.54    4.97
  -1  -5  -5   59.33    5.23
  -1  -5  -5   50.97    4.70
   1  -5   4  177.40    9.63
  -1  -5  -4  189.27    9.76
  -1   5   4  194.51    8.22
  -1  -5  -4  177.81    9.29
   1  -5   4  183.20    9.91
  -1  -5  -4  181.29    9.24
   1   5  -4  170.17    9.51
  -1   5   4  177.38    9.23
  -1  -5  -3  102.71    7.02
  -1  -5  -3  103.13    7.04
   1  -5   3  102.76    7.08
   1  -5   3  103.70    7.31
  -1  -5  -3  102.91    6.99
   1   5  -3  116.49    7.51
  -1   5   3  109.53    6.03
  -1   5   3  102.75    6.82
  -1  -5  -2   24.74    3.55
   1  -5   2   29.59    3.77
  -1  -5  -2   25.11    3.55
  -1   5   2   32.01    3.05
   1   5  -2   29.92    3.83
   1  -5   2   26.91    3.63
  -1  -5  -2   26.05    3.65
  -1   5   2   30.18    3.65
  -1  -5  -1  134.98    8.29
  -1  -5  -1  124.84    7.82
  -1   5   1  129.23    6.49
  -1  -5  -1  125.81    7.87
  -1   5   1  132.56    7.77
   1   5  -1  130.45    8.02
   1  -5   1  135.08    8.31
   1  -5   1  134.51    7.97
   1  -5   0  756.11   21.97
  -1   5   0  746.28   19.62
   1   5   0  728.53   22.31
  -1  -5   0  731.77   22.89
  -1  -5   0  738.11   22.69
   1  -5   0  723.84   22.70
  -1   5   0  714.97   21.62
  -1  -5   0  730.52   22.47
  -1  -5   1  131.03    8.26
   1  -5  -1  141.00    7.69
  -1   5  -1  124.43    6.33
  -1  -5   1  128.25    8.42
   1  -5  -1  135.07    8.41
  -1   5  -1  134.76    7.73
   1   5   1  121.09    7.73
  -1  -5   1  128.52    8.02
  -1  -5   2   33.00    4.02
  -1   5  -2   27.23    2.83
   1  -5  -2   36.24    3.76
  -1  -5   2   26.83    3.95
   1  -5  -2   34.09    4.26
  -1  -5   2   27.06    3.86
  -1   5  -2   28.08    3.40
   1   5   2   26.96    3.66
  -1  -5   3  104.82    7.72
   1  -5  -3   98.60    6.23
   1  -5  -3  109.25    7.71
  -1  -5   3  110.26    7.67
  -1   5  -3  112.83    5.93
  -1  -5   3  103.19    7.21
   1   5   3  112.68    7.29
  -1   5  -3  103.31    6.64
  -1   5  -4  192.06    8.03
  -1  -5   4  174.54    9.64
  -1  -5   4  183.22   10.54
  -1   5  -4  188.80    9.12
   1  -5  -4  211.91    8.91
   1  -5  -4  192.35   10.40
  -1  -5   4  170.10    9.87
   1   5   4  178.42    9.44
   1   5   5   51.41    4.91
  -1  -5   5   46.87    5.30
  -1   5  -5   53.68    3.93
   1  -5  -5   53.72    5.34
   1  -5  -5   54.53    4.14
  -1  -5   5   50.45    5.33
  -1   5  -5   54.02    4.61
   1  -5  -6   21.01    3.61
  -1  -5   6   20.43    3.81
  -1   5  -6   23.47    2.61
   1  -5  -6   20.70    2.49
  -1  -5   6   11.78    2.84
   1   5   6   18.05    2.94
  -1   5  -6   14.04    2.48
  -1  -5   7   79.85    7.14
   1  -5  -7   78.58    4.55
  -1   5  -7   73.52    3.76
   1  -5  -7   71.26    6.35
   1   5   7   77.13    3.91
  -1  -5   7   74.04    6.50
   1   5   7   77.78    5.94
   1  -5  -7   71.87    5.06
  -1   5  -7   86.96    5.06
  -1   5  -7   79.55    5.60
  -1   5  -7   83.94    3.70
  -1   5  -8  183.13    5.99
   1   5   8  185.81    9.31
  -1  -5   8  165.32   10.44
   1  -5  -8  181.75   10.40
   1  -5  -8  183.25    8.26
  -1   5  -8  174.51    8.63
  -1  -5   8  172.43    6.92
   1   5   8  178.70    6.54
  -1  -5   8  166.29   10.17
  -1   5  -8  192.46    7.98
   1   5   9  365.96   14.02
  -1  -5   9  371.94   11.44
   1  -5  -9  391.78   11.18
  -1  -5   9  355.49   16.35
   1  -5  -9  402.92   16.30
  -1   5  -9  388.98   10.28
   1  -5  -9  379.94   13.00
  -1   5  -9  397.88   13.67
  -1  -5   9  363.98   15.98
  -1   5  -9  407.67   12.74
  -1   5 -10   95.83    4.27
   1  -5 -10   98.54    7.71
  -1   5 -10   93.49    4.34
   1  -5 -10  106.87    5.03
   1   5  10   96.16    3.69
  -1  -5  10   85.36    7.56
  -1  -5  10  100.57    5.16
  -1  -5  10   90.65    7.51
   1  -5 -10   98.98    5.79
  -1   5 -10   96.65    6.07
   1   5  10  111.06    6.93
   1  -5 -11  388.55   11.73
  -1  -5  11  398.11   12.16
  -1   5 -11  386.20   10.98
  -1  -5  11  386.06   10.46
  -1  -5  11  365.39   16.19
   1   5  11  423.29   10.05
   1   5  11  395.99   14.39
   1  -5 -11  407.89   13.20
  -1   5 -11  395.39   13.37
  -1   5 -11  397.94   10.74
  -1  -5  11  385.67   17.11
   1  -5 -11  405.11   16.76
   1   5  12  100.84    4.06
  -1  -5  12  103.77    5.45
  -1   5 -12  101.71    4.48
  -1  -5  12   92.01    7.99
  -1   5 -12   89.16    4.57
   1  -5 -12  108.64    8.16
   1  -5 -12   94.52    5.10
  -1  -5  12  104.88    4.60
  -1  -5  12   92.58    7.62
   1  -5 -12   97.61    5.79
   1   5  12  105.44    6.71
  -1   5 -13   40.81    2.80
   1  -5 -13   46.68    3.58
  -1  -5  13   40.16    2.87
  -1  -5  13   44.83    5.26
   1  -5 -13   40.25    4.95
   1   5  13   42.44    4.23
  -1   5 -13   39.86    3.02
   1   5  13   41.08    2.57
  -1  -5  13   39.77    3.42
  -1  -5  13   34.53    4.84
  -1   5 -14  126.40    5.27
   1   5  14  122.08    4.86
  -1  -5  14  124.19    5.54
  -1  -5  14  129.15    6.30
   1  -5 -14  122.41    8.84
  -1  -5  14  115.21    8.84
  -1   5 -14  124.81    5.72
   1  -5 -14  132.69    6.43
  -1  -5  14  116.75    8.58
   1   5  14  126.28    7.40
  -1  -5  15   79.90    5.01
  -1   5 -15   77.39    4.08
   1  -5 -15   85.56    7.42
  -1  -5  15   79.74    7.06
  -1  -5  15   83.81    4.61
   1   5  15   85.39    4.01
   1  -5 -15   90.14    5.34
  -1  -5  15   77.35    7.21
  -1   5 -15   75.68    4.54
   1   5  15   79.84    5.73
   1   5  16   52.22    3.17
  -1  -5  16   50.58    3.99
  -1  -5  16   56.00    3.85
  -1   5 -16   50.39    3.75
   1  -5 -16   54.42    4.30
  -1   5 -16   54.16    3.34
  -1  -5  16   44.90    5.43
  -1  -5  16   48.74    5.77
   1  -5 -16   50.39    5.74
   1  -5 -17   67.91    4.79
   1  -5 -17   71.45    6.82
  -1   5 -17   65.10    3.78
   1   5  17   65.45    3.71
  -1  -5  17   62.02    6.21
  -1  -5  17   53.01    5.93
  -1  -5  17   63.76    4.23
  -1   5 -17   67.73    4.43
  -1  -5  17   67.73    4.67
  -1   5 -18   45.44    3.11
   1  -5 -18   48.59    4.19
  -1  -5  18   40.04    5.00
   1  -5 -18   43.86    5.27
  -1  -5  18   43.30    3.83
  -1  -5  18   47.93    5.67
  -1  -5  18   45.59    3.63
  -1   5 -18   46.84    3.69
   1   5  18   42.11    3.05
   1  -5 -19    8.96    2.48
  -1  -5  19   13.49    3.14
   1   5  19   13.09    1.80
  -1  -5  19   16.59    2.26
  -1  -5  19   13.91    3.43
  -1   5 -19   12.26    2.06
  -1  -5  19   11.81    2.18
   1  -5 -19   11.39    2.18
  -1  -5  20   16.12    2.45
  -1  -5  20   11.16    2.95
  -1  -5  20   14.61    2.10
  -1  -5  20   16.40    3.35
   1   5  20   16.98    2.07
   1  -5 -20   13.73    2.93
  -1   5 -20   17.05    2.31
   1  -5 -20   13.88    2.44
   1  -5 -21   17.77    3.48
  -1  -5  21   16.18    3.28
  -1  -5  21   22.90    2.70
   1   5  21   22.01    2.37
  -1   5 -21   18.63    2.53
   1  -5 -21   23.75    3.19
  -1  -5  21   18.95    2.58
  -1  -5  21   18.28    3.23
  -1   5 -21   23.69    2.65
   1   5  22   21.48    2.32
  -1  -5  22   16.22    2.26
   1  -5 -22   17.23    3.29
  -1   5 -22   21.03    2.53
  -1  -5  22   20.72    2.73
  -1  -5  22   27.90    3.71
  -1   5 -22   21.57    2.71
   1  -5 -22   25.72    3.33
  -1   5 -23    0.34    0.97
  -1  -5  23    0.51    1.16
   1   5  23    0.71    0.82
  -1  -5  23    0.88    0.89
  -1   5 -23    2.16    1.29
   1  -5 -23    0.64    1.55
  -1  -5  24   73.98    5.00
  -1  -5  24   81.29    5.25
  -1   5 -24   82.56    5.41
  -1   5 -24   85.95    4.84
   1  -5 -24   81.25    5.84
   1   5  24   82.90    4.64
  -1  -5  25   34.27    3.43
   1  -5 -25   39.22    4.15
  -1   5 -25   35.58    3.64
  -1   5 -25   40.74    3.24
  -1  -5  25   40.43    3.68
   1   5  25   40.43    3.27
  -1   5 -26  287.70    9.31
  -1  -5  26  279.24   10.49
  -1  -5  26  278.56   10.25
   1   5  26  267.79    9.29
   1  -5 -26  266.72   11.23
  -1   5 -26  276.60   10.77
  -1   5 -27   46.19    3.11
  -1  -5  27   49.49    4.02
  -1  -5  27   46.12    3.77
  -1   5 -27   44.73    3.96
   1   5  27   45.51    3.39
   1  -5 -27   48.25    4.47
   1   5  28    1.73    0.82
  -1  -5  28    3.70    1.24
   1   5  28    2.45    1.12
  -1   5 -28    2.11    0.86
   1  -5 -28    3.45    1.70
  -1   5 -28    2.19    1.31
  -1  -5  28    3.15    1.21
  -1  -5  29   18.96    2.41
   1   5  29   19.13    2.15
  -1  -5  29   19.04    2.28
   1   5  29   18.33    2.08
   1  -5 -29   16.97    2.63
  -1   5 -29   19.37    2.62
  -1  -5  30   49.19    3.79
  -1   5 -30   53.66    4.21
   1  -5 -30   52.65    4.36
   1   5  30   49.39    3.31
  -1  -5  30   46.36    3.38
   1   5  30   47.99    3.27
   1  -5 -31   25.11    2.69
  -1  -5  31   28.43    2.86
   1   5  31   27.12    2.31
   1   5  31   24.77    2.27
   1  -5 -31   29.92    3.21
  -1  -5  31   28.20    2.53
  -1   5 -31   25.35    2.83
   1  -5 -32   77.98    4.53
  -1   5 -32   86.51    5.05
  -1  -5  32   79.92    4.11
   1   5  32   76.06    3.96
   1  -5 -32   77.05    5.03
   1   5  32   80.03    3.84
  -1  -5  32   79.23    4.54
   1   5  33   34.81    2.53
   1  -5 -33   37.76    3.40
  -1  -5  33   38.61    2.61
   1   5  33   40.21    2.37
  -1   5 -33   44.23    3.42
  -1  -5  33   41.34    3.14
   1  -5 -33   39.29    3.07
   1  -5 -34   31.34    2.63
  -1   5 -34   33.76    2.86
  -1  -5  34   28.89    2.49
   1  -5 -34   30.25    2.88
   1   5  34   33.31    2.29
  -1  -5  34   25.57    1.92
  -1  -5  35   15.81    1.31
  -1  -5  35   16.93    1.81
   1  -5 -35   13.80    1.69
   1   5  35   15.46    1.53
  -1   5 -35   16.33    1.95
   1  -5 -35   15.86    2.00
  -1   5 -36   49.64    3.10
   1  -5 -36   47.29    2.83
   1   5  36   48.38    2.48
   1  -5 -36   49.38    3.18
  -1  -5  36   44.92    1.85
  -1  -5  36   49.84    2.83
  -1  -5  37   31.44    2.04
   1   5  37   31.59    1.81
   1  -5 -37   30.67    2.07
  -1   5 -37   32.14    2.25
   1  -5 -37   33.77    2.39
  -1   5 -38   63.69    2.92
   1   5  38   65.79    2.36
   1  -5 -38   64.05    2.98
  -1  -5  38   62.92    2.66
   1  -6  35   58.32    2.39
  -1   6  35   63.56    2.48
  -1  -6 -34    9.09    1.07
   1  -6  34   10.74    1.16
  -1   6  34   12.51    1.21
   1   6 -34   11.71    1.24
  -1  -6 -33  119.32    4.01
  -1  -6 -33  126.35    4.80
   1  -6  33  126.63    4.65
   1   6 -33  137.46    4.88
  -1   6  33  137.07    4.69
   1  -6  32   11.06    1.40
  -1   6  32   11.60    1.36
  -1  -6 -32   10.36    1.49
   1   6 -32    9.77    1.36
  -1  -6 -32    7.36    1.12
   1  -6  31   11.63    1.51
  -1  -6 -31   14.51    1.53
  -1   6  31   12.51    1.53
  -1  -6 -31   11.98    1.73
   1   6 -31   12.69    1.63
   1  -6  30   20.50    2.08
   1   6 -30   22.04    2.24
  -1  -6 -30   18.69    2.26
  -1  -6 -30   18.97    1.81
  -1   6  30   23.17    2.14
  -1  -6 -29   93.39    4.33
   1  -6  29   83.48    4.51
  -1  -6 -29   84.84    5.00
   1   6 -29   96.28    4.93
  -1   6  29   95.50    4.61
  -1  -6 -28    2.26    0.93
  -1   6  28    0.85    0.84
  -1  -6 -28    1.02    1.10
   1  -6  28    3.42    0.80
   1  -6  28    2.57    1.11
   1   6 -28   -0.07    0.84
  -1   6  27   69.96    4.17
   1   6 -27   79.07    3.55
  -1  -6 -27   69.52    4.89
  -1  -6 -27   71.10    3.97
   1   6 -27   70.58    4.44
   1  -6  27   76.67    3.64
   1  -6  27   74.34    4.50
  -1   6  26   77.38    4.54
  -1  -6 -26   80.35    5.34
   1  -6  26   84.31    4.08
   1   6 -26   78.93    4.85
  -1  -6 -26   81.65    4.15
  -1  -6 -26   81.81    4.38
   1  -6  26   78.05    4.76
  -1   6  25   60.12    4.05
  -1  -6 -25   62.02    3.82
  -1  -6 -25   67.64    4.06
   1  -6  25   68.59    4.52
  -1  -6 -25   62.22    4.79
   1  -6  25   69.71    3.84
   1   6 -25   63.51    4.39
  -1   6  24   20.18    2.44
  -1   6  24   19.74    1.98
   1  -6  24   18.93    2.53
  -1  -6 -24   16.33    2.01
   1  -6  24   18.82    2.04
  -1  -6 -24   21.31    2.95
   1   6 -24   20.70    2.63
  -1  -6 -23    0.71    1.00
  -1   6  23   -0.49    0.88
  -1   6  23    0.73    0.75
  -1  -6 -23    2.14    1.49
   1  -6  23    0.95    0.89
   1   6 -23    1.89    1.39
   1  -6  23    1.45    1.31
  -1  -6 -22  108.96    5.07
   1  -6  22  102.40    5.92
  -1  -6 -22   96.78    6.33
   1  -6  22  101.51    5.25
  -1   6  22   99.64    5.03
  -1   6  22  102.12    5.55
   1   6 -22   99.22    5.85
   1  -6  21   51.87    3.74
   1   6 -21   53.31    4.22
  -1   6  21   44.74    3.27
   1  -6  21   48.58    4.05
  -1  -6 -21   51.38    4.60
  -1   6  21   47.78    3.78
   1  -6  20   38.20    3.25
  -1   6  20   38.64    3.11
  -1  -6 -20   37.72    4.03
  -1   6  20   49.06    3.80
   1   6 -20   36.61    3.55
   1  -6  20   33.57    3.40
   1  -6  19   74.03    5.06
   1  -6  19   74.44    4.67
  -1   6  19   83.17    4.67
  -1  -6 -19   64.84    5.28
  -1   6  19   73.26    4.70
   1   6 -19   84.68    5.29
  -1   6  18    4.52    1.39
   1   6 -18    3.63    1.46
   1  -6  18    4.26    1.40
   1  -6  18    3.03    1.42
  -1  -6 -18    6.30    1.99
  -1   6  18    4.08    1.17
  -1  -6 -17   28.98    3.55
   1  -6  17   24.49    2.80
   1  -6  17   27.38    3.06
  -1   6  17   26.45    2.83
  -1   6  17   23.68    2.50
   1   6 -17   21.88    2.82
  -1   6  16   24.06    2.73
  -1   6  16   25.34    1.92
   1  -6  16   26.06    2.91
   1  -6  16   24.91    2.94
   1   6 -16   24.32    3.33
   1  -6  16   25.36    4.20
   1   6 -16   25.53    2.87
  -1  -6 -16   24.42    3.22
  -1   6  16   24.13    2.55
  -1   6  15   89.25    5.10
   1  -6  15   86.16    5.44
   1   6 -15   81.95    5.22
   1  -6  15   87.78    5.24
   1   6 -15   81.52    6.24
  -1  -6 -15   84.94    5.96
  -1   6  15   80.86    4.78
  -1   6  15   92.48    3.91
   1  -6  15   80.36    7.45
  -1   6  14   72.36    3.47
   1  -6  14   68.24    6.87
  -1   6  14   71.50    4.53
   1  -6  14   66.97    4.58
   1   6 -14   73.15    4.86
   1  -6  14   68.08    4.74
  -1  -6 -14   70.58    5.37
  -1   6  14   74.22    4.50
   1   6 -14   69.28    5.85
   1  -6  13   23.89    2.90
  -1   6  13   25.68    2.71
  -1  -6 -13   23.73    3.12
   1  -6  13   20.78    2.62
   1  -6  13   25.43    4.23
  -1   6  13   25.49    2.03
  -1   6  13   23.24    2.57
   1   6 -13   23.03    3.49
   1   6 -13   23.41    2.78
   1  -6  12   41.87    3.54
  -1  -6 -12   42.38    4.10
   1   6 -12   43.04    4.79
  -1   6  12   41.76    2.57
  -1   6  12   40.32    3.34
   1  -6  12   41.43    3.61
   1   6 -12   39.33    3.50
  -1   6  12   41.00    3.37
   1  -6  12   31.75    4.74
   1   6 -11   17.20    3.37
   1  -6  11   19.87    2.51
   1  -6  11   11.98    2.95
  -1   6  11   16.29    2.17
  -1   6  11   21.51    2.69
  -1   6  11   17.62    2.22
   1  -6  11   17.24    2.45
  -1   6  11   17.60    1.72
   1   6 -11   15.91    2.25
  -1  -6 -11   20.40    2.91
   1  -6  10   65.99    6.74
  -1   6  10   69.14    3.41
  -1   6  10   74.23    4.51
  -1  -6 -10   63.35    4.86
  -1   6  10   66.96    4.26
   1   6 -10   70.69    6.26
  -1   6  10   69.29    4.68
   1  -6  10   68.45    4.64
  -1  -6 -10   77.35    5.97
   1   6 -10   69.59    4.59
  -1   6   9  159.38    5.51
   1  -6   9  137.26    9.65
  -1   6   9  158.80    7.23
   1   6  -9  144.44    6.94
   1   6  -9  154.08    5.42
  -1  -6  -9  161.56    9.02
  -1   6   9  147.48    6.65
  -1  -6  -9  143.73    7.55
  -1   6   9  151.35    6.62
   1  -6   9  146.48    7.13
   1   6  -9  149.15    9.32
  -1   6   8   25.43    2.04
   1  -6   8   24.38    2.89
  -1  -6  -8   23.06    2.97
  -1   6   8   20.10    3.35
   1   6  -8   25.16    2.04
  -1   6   8   22.26    2.48
   1  -6   8   31.26    4.58
  -1   6   8   25.18    2.55
  -1  -6  -8   25.38    3.76
  -1   6   8   31.22    3.10
   1  -6   8   30.48    4.36
   1   6  -8   21.45    3.68
  -1  -6  -7  116.43    5.35
   1   6  -7  125.20    4.37
  -1   6   7  132.37    6.38
  -1   6   7  117.31    5.80
   1  -6   7  117.32    8.68
  -1  -6  -7  125.97    7.18
  -1   6   7  114.72    8.01
   1   6  -7  131.66    5.03
  -1   6   7  118.18    5.68
  -1  -6  -7  126.28    8.22
   1  -6   7  111.35    8.19
   1  -6   7  112.92    6.19
  -1   6   7  118.74    4.73
   1   6  -7  125.64    8.51
  -1  -6  -7  116.43    6.51
  -1  -6  -6  167.00    9.69
   1   6  -6  180.01    5.36
  -1   6   6  171.99    6.93
  -1  -6  -6  162.66    7.84
   1  -6   6  172.38   10.38
  -1   6   6  171.83    5.88
   1   6  -6  165.72    6.05
  -1  -6  -6  168.34    8.84
  -1   6   6  169.47    7.14
   1  -6   6  167.93   10.12
   1  -6   6  163.20    7.56
  -1   6   6  190.37    7.75
   1   6  -6  158.33    9.74
  -1  -6  -6  164.99    6.62
  -1   6   6  173.90    9.91
  -1  -6  -5   28.60    2.64
  -1   6   5   31.47    4.22
  -1   6   5   33.11    2.91
   1  -6   5   34.86    2.67
  -1  -6  -5   33.36    4.38
  -1  -6  -5   29.79    3.96
   1   6  -5   36.57    2.58
  -1  -6  -5   32.07    3.97
   1  -6   5   30.41    3.22
  -1  -6  -5   33.79    3.47
  -1   6   5   29.21    2.72
  -1   6   5   36.72    2.44
   1  -6   5   34.67    4.61
   1   6  -5   42.24    2.11
   1  -6   5   26.07    3.95
  -1   6   5   33.10    3.09
   1   6  -5   34.38    4.48
  -1  -6  -4   38.60    4.63
  -1   6   4   37.46    2.53
  -1  -6  -4   33.98    4.58
   1  -6   4   39.76    4.90
  -1  -6  -4   38.22    4.52
   1  -6   4   39.81    4.79
  -1  -6  -4   36.50    3.04
   1   6  -4   44.12    2.92
  -1   6   4   41.07    3.36
  -1   6   4   32.68    2.88
  -1   6   4   40.65    4.73
   1  -6   4   38.05    2.73
  -1  -6  -4   34.69    3.43
   1  -6   4   39.80    3.60
  -1   6   4   39.37    3.30
   1   6  -4   35.07    4.47
   1  -6   3  560.57   14.21
  -1  -6  -3  569.53   19.45
  -1  -6  -3  555.81   19.40
  -1   6   3  556.45   15.30
   1   6  -3  529.38   13.96
  -1   6   3  584.88   13.65
   1   6  -3  560.77   19.80
   1  -6   3  529.67   15.95
  -1   6   3  584.55   15.79
  -1   6   3  546.82   14.73
   1  -6   3  538.85   19.69
  -1  -6  -3  542.70   14.95
  -1  -6  -3  545.38   19.88
   1  -6   3  539.86   20.23
  -1  -6  -3  550.15   16.24
  -1   6   3  540.32   19.23
   1  -6   2  111.15    4.98
  -1   6   2  102.17    4.38
  -1  -6  -2  104.61    7.85
  -1  -6  -2   96.29    5.17
  -1  -6  -2  105.31    5.90
  -1   6   2  104.56    5.09
  -1   6   2  108.26    5.41
   1   6  -2  108.23    4.79
   1  -6   2  109.88    7.89
   1  -6   2  105.50    8.00
   1  -6   2   94.82    5.63
   1   6  -2   95.40    7.44
  -1  -6  -2  114.19    8.03
  -1  -6  -2  103.61    7.65
  -1   6   2  107.10    7.41
  -1   6   1   -1.94    0.91
  -1  -6  -1    0.83    1.16
  -1   6   1   -0.26    0.59
   1  -6   1    0.40    1.15
  -1  -6  -1    0.32    1.46
  -1  -6  -1    0.11    1.44
  -1  -6  -1    1.19    1.17
  -1  -6  -1    0.98    1.48
  -1   6   1    0.53    0.98
   1   6  -1    0.62    0.65
   1  -6   1   -0.22    1.45
  -1   6   1    1.65    1.58
   1  -6   1    1.73    0.86
   1  -6   1    0.60    1.78
   1   6  -1    0.12    1.40
  -1  -6   0   13.01    2.04
  -1  -6   0   11.99    3.03
  -1   6   0   16.55    1.73
  -1   6   0   12.82    1.78
  -1   6   0   14.35    2.02
   1  -6   0   13.32    2.24
  -1  -6   0   18.03    3.38
   1  -6   0   14.26    1.85
  -1  -6   0   19.18    3.58
   1  -6   0   15.57    3.24
   1   6   0   12.92    1.72
  -1  -6   0   12.00    1.92
   1  -6   0   22.00    3.77
   1   6   0   16.47    3.18
  -1   6   0   10.83    2.55
  -1   6  -1    0.12    0.73
  -1  -6   1    0.77    1.00
  -1  -6   1    0.33    1.45
   1  -6  -1    0.35    0.81
   1  -6  -1    1.50    1.72
  -1  -6   1   -0.07    1.74
  -1  -6   1    0.48    1.68
  -1   6  -1    0.58    0.77
   1   6   1   -0.43    0.68
   1   6   1    2.17    1.65
  -1  -6   1    2.74    1.22
   1  -6  -1   -0.20    1.14
   1  -6  -1    1.27    1.46
   1   6   1    1.53    0.85
  -1   6  -1    1.12    0.98
  -1   6  -1    0.47    1.24
  -1  -6   2  111.02    8.19
   1  -6  -2  110.13    6.06
  -1   6  -2  107.01    4.61
  -1  -6   2   94.74    7.82
  -1   6  -2   96.39    5.06
  -1  -6   2  101.59    5.50
  -1   6  -2  100.39    4.51
  -1   6  -2  104.65    5.02
  -1  -6   2   99.23    5.59
   1  -6  -2  115.17    5.29
   1   6   2   99.65    3.71
   1   6   2   99.56    4.95
   1  -6  -2  105.51    6.81
   1  -6  -2  102.64    8.13
   1   6   2  104.70    7.61
  -1   6  -2   97.45    7.09
  -1  -6   3  516.07   20.03
   1   6   3  527.44   19.37
   1  -6  -3  558.13   16.30
  -1   6  -3  547.06   15.02
  -1   6  -3  535.64   14.42
   1   6   3  562.67   14.80
  -1  -6   3  498.28   20.20
  -1  -6   3  509.65   15.55
   1   6   3  577.63   12.75
  -1   6  -3  567.42   13.99
   1  -6  -3  578.68   14.99
   1  -6  -3  572.70   17.64
  -1   6  -3  558.90   13.98
   1  -6  -3  543.94   20.70
  -1   6  -3  566.27   18.93
  -1  -6   3  513.02   15.43
  -1  -6   4   33.12    4.78
   1  -6  -4   40.21    3.67
  -1   6  -4   41.38    3.04
  -1   6  -4   38.34    2.72
   1  -6  -4   39.97    3.14
  -1  -6   4   38.10    3.41
  -1  -6   4   34.08    4.99
   1   6   4   35.10    2.95
  -1  -6   4   40.26    3.51
   1  -6  -4   37.60    3.82
   1  -6  -4   42.82    5.38
  -1   6  -4   40.75    3.28
   1   6   4   42.25    2.36
  -1   6  -4   37.32    2.78
   1   6   4   36.80    4.51
  -1   6  -4   45.95    4.74
  -1   6  -5   28.50    2.69
   1   6   5   30.10    2.08
   1  -6  -5   37.93    4.99
   1   6   5   30.09    2.75
  -1   6  -5   29.89    2.45
  -1   6  -5   32.73    2.77
   1  -6  -5   34.02    3.83
  -1   6  -5   32.86    2.58
  -1   6  -5   27.52    3.55
   1  -6  -5   37.22    3.58
  -1  -6   5   33.77    3.26
   1  -6  -5   36.52    3.09
   1   6   5   26.79    3.79
  -1  -6   5   36.08    4.91
  -1  -6   5   36.09    4.93
   1  -6  -6  197.21   11.51
   1   6   6  166.00    5.63
  -1   6  -6  174.43    6.45
   1  -6  -6  182.78    8.09
  -1   6  -6  164.33    6.89
   1   6   6  173.85    7.06
   1  -6  -6  168.03    7.18
  -1   6  -6  181.01    6.62
   1   6   6  177.26    9.84
  -1  -6   6  172.04    7.67
  -1  -6   6  157.46   10.72
  -1  -6   6  164.79   10.66
  -1   6  -6  176.62    9.18
   1  -6  -7  137.89    9.55
  -1   6  -7  112.91    5.05
   1   6   7  118.10    4.61
  -1   6  -7  118.25    7.23
  -1  -6   7  108.20    8.93
   1   6   7  116.41    5.71
   1  -6  -7  125.06    6.11
   1  -6  -7  117.46    6.45
  -1   6  -7  124.03    5.43
   1   6   7  128.35    8.28
  -1  -6   7  118.84    8.97
  -1  -6   7  116.62    6.28
   1  -6  -8   27.19    4.34
   1   6   8   24.85    1.94
   1  -6  -8   25.68    2.76
  -1  -6   8   28.19    4.58
   1   6   8   21.47    2.43
  -1   6  -8   25.28    2.30
  -1  -6   8   20.22    3.89
  -1  -6   8   22.47    2.83
   1   6   8   23.05    3.53
  -1   6  -8   21.56    3.10
  -1   6  -8   26.50    2.52
   1  -6  -9  155.66    7.12
  -1   6  -9  153.57    6.05
   1   6   9  148.07    5.47
  -1  -6   9  143.31   10.05
  -1  -6   9  144.85    7.07
  -1  -6   9  139.55   10.25
  -1   6  -9  144.56    7.83
   1  -6  -9  150.79   10.20
  -1   6  -9  155.26    6.47
   1   6   9  148.62    6.63
   1   6   9  144.00    8.73
  -1  -6  10   69.02    4.79
  -1   6 -10   73.62    3.99
  -1  -6  10   67.68    7.10
   1   6  10   68.63    3.58
   1  -6 -10   64.12    4.48
   1  -6 -10   69.07    6.86
   1   6  10   60.11    4.17
  -1  -6  10   55.79    6.30
  -1   6 -10   64.63    4.15
   1   6  10   78.52    6.18
   1   6  11   22.47    3.24
  -1   6 -11   15.03    1.87
   1  -6 -11   13.54    3.08
  -1  -6  11   14.24    3.64
   1  -6 -11   14.93    2.36
   1   6  11   18.22    1.90
  -1  -6  11   17.16    1.99
   1   6  11   18.99    2.37
  -1  -6  11   11.37    3.36
  -1   6 -11   16.49    2.17
  -1  -6  11   17.35    2.47
   1   6  12   40.92    2.87
  -1  -6  12   42.18    3.88
  -1   6 -12   38.58    3.28
  -1  -6  12   45.00    3.17
  -1  -6  12   37.38    5.11
   1  -6 -12   38.75    5.10
   1  -6 -12   45.50    3.90
  -1  -6  12   33.38    5.23
  -1   6 -12   43.21    3.09
   1   6  12   45.22    4.52
   1   6  12   45.84    3.59
   1   6  13   28.37    2.38
  -1  -6  13   27.63    2.63
  -1  -6  13   20.45    2.73
  -1   6 -13   23.62    2.32
  -1  -6  13   17.06    3.55
   1  -6 -13   25.07    3.01
   1   6  13   27.83    2.85
  -1   6 -13   24.22    2.64
  -1  -6  13   22.41    4.36
   1   6  13   25.92    3.53
   1   6  14   67.60    4.51
  -1   6 -14   68.76    4.02
  -1  -6  14   63.31    6.88
  -1  -6  14   68.29    4.25
   1  -6 -14   74.32    6.80
  -1  -6  14   71.26    7.01
  -1  -6  14   73.43    5.12
   1   6  14   70.11    3.88
   1  -6 -14   70.21    5.03
  -1   6 -14   72.35    4.62
   1   6  14   79.68    5.69
  -1   6 -15   84.31    4.55
  -1  -6  15   84.64    4.87
  -1  -6  15   66.39    6.68
   1   6  15   92.69    4.51
  -1  -6  15   80.72    5.45
   1   6  15   83.66    5.09
   1  -6 -15   87.84    5.64
   1  -6 -15   86.32    7.30
  -1   6 -15   81.48    5.00
  -1  -6  15   77.11    7.17
   1   6  16   22.91    2.64
  -1   6 -16   22.28    2.64
  -1  -6  16   31.52    2.95
   1  -6 -16   28.88    4.21
  -1  -6  16   23.05    2.87
   1  -6 -16   28.29    3.29
   1   6  16   21.82    2.24
  -1  -6  16   21.10    3.54
  -1  -6  16   21.25    3.86
  -1   6 -16   25.31    2.48
  -1  -6  17   26.20    3.09
  -1  -6  17   23.36    2.62
   1   6  17   26.85    2.82
   1   6  17   30.26    2.62
   1  -6 -17   28.36    3.34
  -1   6 -17   26.89    2.94
   1  -6 -18    2.80    1.64
   1   6  18    4.66    1.39
  -1  -6  18    4.83    1.33
  -1  -6  18    2.81    1.46
  -1   6 -18    1.00    1.03
   1   6  18    5.22    1.45
  -1   6 -19   74.01    5.01
   1   6  19   70.89    4.68
  -1  -6  19   74.61    5.17
  -1  -6  19   81.21    4.94
  -1   6 -19   64.37    4.63
   1  -6 -19   82.86    5.67
   1   6  19   73.75    4.22
  -1   6 -20   43.71    3.82
  -1  -6  20   36.35    3.29
  -1  -6  20   39.13    3.74
   1   6  20   43.54    3.19
   1  -6 -20   41.55    4.09
   1   6  20   36.68    3.32
  -1   6 -20   42.80    3.72
  -1   6 -21   55.95    4.17
   1  -6 -21   52.58    4.57
  -1  -6  21   50.01    4.26
  -1  -6  21   56.62    4.13
   1   6  21   52.79    3.51
   1   6  21   49.69    3.84
  -1   6 -21   47.06    3.96
  -1   6 -22  107.57    5.79
   1   6  22   97.73    5.43
  -1  -6  22   93.49    5.45
  -1  -6  22   97.64    5.85
   1  -6 -22  109.92    6.56
  -1   6 -22   97.36    5.75
   1   6  22   98.28    4.91
  -1   6 -23    1.92    1.21
  -1  -6  23    1.63    1.32
   1   6  23    0.24    0.91
  -1  -6  23    1.96    1.08
   1  -6 -23    1.87    1.47
   1   6  23    0.88    0.79
  -1   6 -23    1.21    1.07
  -1   6 -24   22.75    2.58
  -1  -6  24   19.63    2.57
   1   6  24   20.81    2.41
   1   6  24   19.62    2.12
  -1  -6  24   20.28    2.46
   1  -6 -24   22.72    3.04
  -1   6 -24   17.87    2.56
   1  -6 -25   70.19    3.72
  -1  -6  25   66.21    4.47
   1  -6 -25   63.20    4.87
  -1   6 -25   70.62    4.17
   1   6  25   67.05    3.85
  -1  -6  25   63.51    4.32
   1   6  25   65.70    4.13
  -1   6 -25   64.99    4.52
   1   6  26   83.99    4.24
  -1  -6  26   81.39    4.86
   1  -6 -26   79.55    3.95
  -1   6 -26   75.88    4.91
  -1  -6  26   76.60    4.67
   1  -6 -26   82.63    5.44
  -1   6 -26   83.08    4.42
   1   6  26   81.39    4.49
  -1   6 -27   75.38    3.85
   1   6  27   73.63    3.88
  -1  -6  27   67.78    4.22
  -1  -6  27   68.28    4.28
   1   6  27   70.62    4.03
   1  -6 -27   68.45    4.84
  -1   6 -27   76.09    4.76
   1  -6 -27   65.55    3.54
   1  -6 -28    0.16    0.80
  -1  -6  28    0.15    0.78
  -1   6 -28    3.28    1.07
   1   6  28    1.66    0.70
  -1  -6  28    1.71    0.89
   1  -6 -28    1.81    1.38
   1   6  28    2.46    0.96
  -1   6 -28    2.36    1.08
   1   6  29   87.43    4.04
  -1  -6  29   88.74    4.55
  -1  -6  29   93.26    4.82
   1  -6 -29   88.80    5.19
   1   6  29   86.88    4.15
  -1   6 -29   93.31    5.04
   1  -6 -29   94.70    4.04
  -1   6 -29  104.05    3.75
   1  -6 -30   21.61    2.43
  -1   6 -30   23.68    2.41
  -1  -6  30   24.85    2.33
   1  -6 -30   23.11    1.84
  -1  -6  30   23.03    2.07
   1   6  30   21.86    1.88
   1   6  30   22.62    1.91
   1  -6 -31   13.07    1.37
  -1  -6  31   15.48    1.65
   1   6  31   11.01    1.24
   1  -6 -31   11.43    1.73
   1   6  31   13.11    1.35
  -1   6 -31   14.08    1.89
  -1  -6  31   11.93    1.61
  -1  -6  32   10.12    1.24
  -1   6 -32    9.57    1.44
   1  -6 -32   10.81    1.22
  -1  -6  32   11.48    1.48
   1   6  32    8.92    1.08
  -1  -6  32    9.21    1.19
   1  -6 -32    7.48    1.41
   1  -6 -33  127.37    5.24
  -1  -6  33  132.96    4.86
  -1   6 -33  133.86    5.16
  -1  -6  33  117.48    4.24
   1   6  33  132.64    4.18
  -1  -6  34   12.92    1.28
   1  -6 -34   11.80    1.40
  -1   6 -34   11.75    1.35
   1   6  34   12.32    1.02
  -1  -6  34   10.31    0.96
  -1  -6  35   56.58    2.49
   1  -6 -35   61.17    2.88
  -1   6 -35   62.81    2.75
  -1   7  31    0.75    0.39
   1  -7  31    1.49    0.47
   1   7 -31    2.26    0.59
   1  -7  30    4.65    0.81
  -1  -7 -30    4.72    0.85
  -1   7  30    4.68    0.77
   1   7 -30    4.40    0.85
  -1  -7 -29   17.03    1.70
   1  -7  29   18.89    1.63
  -1   7  29   14.71    1.40
   1   7 -29   16.51    1.58
  -1   7  28   27.29    1.97
   1  -7  28   31.13    2.23
  -1  -7 -28   30.53    2.47
   1   7 -28   28.68    2.25
   1   7 -27   22.20    1.49
  -1  -7 -27   18.32    2.10
   1  -7  27   15.81    1.73
  -1   7  27   21.09    1.81
   1  -7  27   19.10    1.34
   1   7 -27   18.30    1.89
   1  -7  26    9.92    1.11
   1   7 -26   11.37    1.25
   1  -7  26   11.76    1.56
   1   7 -26    9.25    1.49
  -1  -7 -26   10.92    1.75
  -1   7  26   10.76    1.39
   1   7 -25    8.67    1.46
  -1  -7 -25    9.97    1.40
   1  -7  25   11.32    1.60
   1  -7  25    8.51    1.15
  -1  -7 -25    8.33    1.65
   1   7 -25    8.75    1.28
  -1   7  25    6.06    1.18
   1   7 -24   20.41    1.99
   1  -7  24   24.52    2.36
  -1   7  24   22.44    2.18
   1   7 -24   20.71    2.31
  -1  -7 -24   20.95    2.10
   1  -7  24   23.35    2.01
  -1   7  24   23.10    1.77
  -1  -7 -24   20.75    2.48
  -1  -7 -23   17.08    2.06
  -1  -7 -23   16.25    2.37
   1  -7  23   15.41    2.00
  -1   7  23   16.86    1.91
   1   7 -23   15.28    2.09
   1  -7  23   13.13    1.61
  -1   7  23   17.55    1.71
   1  -7  22   52.41    3.73
   1   7 -22   51.63    3.76
   1  -7  22   50.77    3.29
  -1  -7 -22   51.06    4.14
  -1   7  22   50.07    3.11
  -1   7  22   51.89    3.49
   1   7 -21   47.20    3.65
   1  -7  21   44.39    3.49
  -1   7  21   49.00    3.43
   1  -7  21   44.93    3.29
  -1   7  21   45.77    3.10
  -1  -7 -21   42.29    3.94
  -1   7  20   36.25    3.00
  -1  -7 -20   33.74    3.60
   1  -7  20   35.17    3.16
  -1   7  20   31.46    2.67
   1   7 -20   33.81    3.23
   1  -7  20   36.45    2.99
  -1   7  19   66.46    4.00
  -1  -7 -19   70.54    5.12
   1  -7  19   61.92    4.35
  -1   7  19   68.26    4.24
   1  -7  19   58.88    4.01
   1   7 -19   62.28    4.40
  -1   7  18   60.74    3.90
   1  -7  18   67.34    4.51
  -1   7  18   66.84    4.23
  -1  -7 -18   61.57    4.91
   1   7 -18   62.85    4.42
   1  -7  18   68.68    4.37
  -1   7  17    6.48    1.44
   1  -7  17    6.30    1.62
   1   7 -17    6.61    1.65
  -1  -7 -17    6.87    2.13
   1  -7  17    6.46    1.60
  -1   7  17    7.37    1.48
   1   7 -16    8.39    1.80
   1  -7  16    5.49    1.45
  -1   7  16    9.41    1.68
  -1   7  16   10.65    1.96
  -1  -7 -16    6.64    1.98
   1  -7  16    7.90    1.89
  -1  -7 -15  132.44    7.56
   1  -7  15  119.17    6.41
   1  -7  15  129.25    6.50
   1   7 -15  124.43    6.57
  -1   7  15  133.20    6.36
  -1   7  15  132.94    6.29
   1  -7  14  293.12   10.72
   1  -7  14  290.41   10.66
  -1   7  14  303.23   10.23
   1   7 -14  277.54   10.55
  -1   7  14  289.69   10.19
  -1  -7 -14  293.82   11.76
  -1   7  13  120.83    6.05
   1  -7  13  114.15    6.17
  -1  -7 -13  100.00    6.61
   1  -7  13  102.76    5.98
   1   7 -13  110.79    6.14
  -1   7  13  120.09    6.05
  -1   7  12  125.85    6.14
  -1   7  12  130.08    4.61
  -1  -7 -12  116.46    7.08
   1  -7  12  115.29    6.44
   1   7 -12  112.48    6.23
   1  -7  12  112.67    6.22
  -1   7  12  119.56    6.16
   1   7 -11   12.77    2.09
  -1   7  11   16.75    1.61
  -1   7  11   19.28    2.54
   1  -7  11   16.97    2.42
  -1   7  11   16.45    2.32
  -1  -7 -11   12.47    2.48
   1  -7  11   13.46    2.33
  -1   7  10   20.39    2.45
  -1  -7 -10   16.60    2.72
   1   7 -10   19.17    2.50
  -1   7  10   20.68    1.76
   1  -7  10   16.33    2.30
   1  -7  10   15.34    2.50
  -1   7  10   17.61    2.38
  -1   7   9    7.53    1.74
   1  -7   9    7.53    1.72
  -1   7   9    4.73    1.28
   1  -7   9    5.26    1.61
  -1   7   9    7.06    1.22
  -1  -7  -9    6.06    1.96
   1   7  -9    8.27    1.72
  -1   7   8    2.54    1.18
  -1   7   8    3.03    0.86
   1   7  -8    3.43    1.33
   1  -7   8    3.35    1.32
  -1   7   8    1.59    0.89
  -1  -7  -8    2.23    1.46
   1  -7   8    1.86    1.39
  -1   7   7   15.65    2.23
  -1  -7  -7   16.86    2.14
   1   7  -7   13.32    2.23
  -1   7   7   16.90    1.74
   1  -7   7   17.06    2.24
   1   7  -7   16.48    1.88
  -1  -7  -7   13.89    2.49
   1  -7   7   16.60    2.61
  -1   7   7   19.12    2.40
  -1   7   6  137.13    5.24
   1  -7   6  134.64    6.46
   1   7  -6  133.43    5.70
  -1  -7  -6  126.92    6.28
  -1  -7  -6  131.79    7.39
   1  -7   6  134.23    7.18
  -1   7   6  130.33    6.10
   1   7  -6  137.71    6.89
  -1   7   6  121.76    6.40
  -1  -7  -5   33.46    3.72
  -1   7   5   36.67    2.57
   1  -7   5   31.75    2.96
  -1   7   5   34.82    3.13
   1  -7   5   28.63    3.35
   1   7  -5   32.87    2.75
  -1   7   5   34.28    3.28
  -1  -7  -5   27.54    2.95
   1  -7   4   81.70    6.93
  -1   7   4   83.85    4.06
   1   7  -4   80.42    4.38
  -1   7   4   85.93    4.79
  -1  -7  -4   84.63    5.82
   1  -7   4   76.63    5.46
  -1  -7  -4   75.00    4.89
   1  -7   4   87.64    6.53
  -1   7   4   76.91    4.92
  -1   7   3   97.57    5.18
  -1   7   3  107.89    4.69
  -1  -7  -3   90.53    5.52
   1  -7   3   91.30    7.18
   1  -7   3   90.46    6.47
  -1   7   3   96.91    5.61
   1  -7   3   95.22    6.12
  -1  -7  -3   92.95    6.11
   1   7  -3  102.75    5.04
   1   7  -3  105.44    7.36
  -1   7   3  106.16    7.27
  -1   7   2  151.80    5.77
  -1   7   2  145.40    6.43
   1  -7   2  155.55    6.67
   1  -7   2  149.43    8.81
  -1  -7  -2  137.78    6.96
   1  -7   2  145.54    7.63
  -1  -7  -2  152.76    8.44
  -1  -7  -2  142.27    7.55
  -1  -7  -2  128.00    7.36
   1   7  -2  145.42    6.24
   1  -7   2  144.63    7.82
   1   7  -2  131.71    8.62
  -1   7   2  140.14    6.83
  -1   7   2  147.27    8.60
   1   7  -1  337.12   10.59
   1  -7   1  333.93   12.46
   1  -7   1  352.01   11.00
  -1  -7  -1  338.62   12.34
  -1   7   1  344.18    9.82
   1  -7   1  302.59   12.75
  -1   7   1  331.07   10.55
  -1  -7  -1  335.75   11.67
  -1   7   1  329.12   11.28
   1   7  -1  328.60   14.12
  -1  -7  -1  331.81   13.22
  -1   7   1  310.08   13.11
  -1  -7  -1  335.89   13.64
  -1   7   0   66.46    3.61
  -1   7   0   57.67    4.21
  -1  -7   0   55.09    5.49
   1  -7   0   58.44    4.02
   1   7   0   58.44    3.95
  -1   7   0   55.66    5.20
   1  -7   0   55.86    4.90
  -1  -7   0   54.34    4.24
  -1  -7   0   53.06    4.53
   1  -7   0   55.67    4.72
  -1   7   0   54.02    3.76
   1   7   0   56.56    5.51
  -1  -7   0   50.86    5.26
  -1  -7   1  329.35   12.08
  -1   7  -1  337.09    9.79
  -1   7  -1  312.40   10.36
  -1  -7   1  350.82   14.57
  -1   7  -1  325.87   11.19
   1  -7  -1  355.05   11.27
  -1  -7   1  305.69   11.48
  -1  -7   1  308.80   13.81
   1  -7  -1  333.41   12.44
   1   7   1  337.06   10.69
   1   7   1  320.12   13.95
  -1   7  -1  323.04   12.98
  -1   7  -2  140.55    6.75
  -1  -7   2  127.14    6.96
  -1  -7   2  142.69    9.05
   1   7   2  145.69    5.15
   1   7   2  138.65    6.39
  -1   7  -2  141.14    6.25
  -1  -7   2  145.23    9.29
  -1   7  -2  145.54    5.79
   1  -7  -2  153.00    6.87
  -1   7  -2  135.76    5.89
   1  -7  -2  140.17    7.63
   1   7   2  131.38    8.51
  -1   7  -2  136.84    7.95
  -1  -7   3   94.63    7.56
  -1   7  -3   99.43    4.87
  -1  -7   3   92.39    7.40
  -1   7  -3   94.44    4.60
   1  -7  -3   93.61    6.08
   1   7   3   95.81    4.10
  -1  -7   3   99.55    5.98
   1  -7  -3  107.23    5.68
  -1   7  -3   85.92    5.19
   1   7   3   94.89    5.18
  -1   7  -3  109.44    6.68
   1   7   3  101.52    7.33
   1   7   4   76.09    4.70
  -1  -7   4   79.87    5.33
   1  -7  -4   72.45    5.39
   1   7   4   85.16    3.79
   1  -7  -4   81.28    4.95
  -1   7  -4   81.96    4.46
  -1   7  -4   74.80    4.09
  -1  -7   4   78.27    6.98
  -1  -7   4   74.34    6.84
   1  -7  -5   37.86    3.87
  -1   7  -5   31.42    2.58
  -1  -7   5   33.76    3.53
  -1   7  -5   30.95    2.77
   1  -7  -5   32.40    3.26
   1   7   5   31.84    3.01
   1   7   5   34.54    2.41
   1  -7  -6  138.26    6.76
   1   7   6  132.31    5.09
  -1   7  -6  133.16    5.59
   1  -7  -6  140.14    7.51
  -1  -7   6  132.92    7.14
  -1   7  -6  121.48    5.80
   1   7   6  139.83    6.49
  -1  -7   7   13.67    2.25
  -1   7  -7   11.44    1.65
  -1   7  -7   12.79    1.86
   1   7   7   17.62    1.77
   1   7   7   17.15    2.27
   1  -7  -7   16.29    2.63
  -1   7  -8    2.39    0.98
   1   7   8    2.73    1.17
  -1   7  -8    2.11    1.05
   1   7   8    2.77    0.88
   1  -7  -8    4.18    1.53
   1  -7  -8    1.46    1.21
  -1  -7   8    3.33    1.32
   1   7   9    6.10    1.47
   1  -7  -9    7.87    1.80
  -1   7  -9    6.93    1.42
   1   7   9    6.41    1.20
   1  -7  -9   10.35    2.17
  -1  -7   9    5.00    1.65
  -1   7  -9    3.91    1.19
   1   7  10   16.66    1.87
   1  -7 -10   16.92    2.66
   1  -7 -10   20.45    2.73
   1   7  10   14.65    2.21
  -1  -7  10   18.31    2.63
  -1   7 -10   18.86    2.30
  -1   7 -10   18.44    2.11
   1  -7 -11   18.75    2.66
  -1   7 -11   19.06    2.08
   1   7  11   14.47    1.74
  -1  -7  11   16.86    2.63
   1   7  11   14.93    2.24
   1  -7 -11   12.50    2.34
  -1   7 -11   15.92    2.16
  -1  -7  12  116.36    6.71
  -1   7 -12  112.37    5.21
   1   7  12  116.46    6.08
   1  -7 -12  130.58    6.81
   1   7  12  120.59    5.06
   1  -7 -12  120.89    6.78
  -1   7 -12  114.49    5.85
  -1   7 -13  110.30    5.16
   1  -7 -13  119.64    6.60
   1   7  13  115.68    5.00
   1  -7 -13  113.43    6.44
  -1  -7  13  115.12    6.63
  -1   7 -13  108.45    5.66
   1   7  13  114.01    6.02
  -1   7 -14  284.86   10.04
  -1   7 -14  293.23    9.27
   1  -7 -14  279.17   10.73
   1   7  14  288.07   10.30
   1  -7 -14  292.67   10.98
  -1  -7  14  279.37   11.01
   1   7  14  289.40    8.84
   1  -7 -15  132.07    6.79
   1   7  15  135.78    5.47
   1  -7 -15  139.73    7.11
  -1   7 -15  122.49    6.78
  -1  -7  15  134.16    7.07
   1   7  15  130.28    6.41
  -1  -7  15  140.28    5.91
  -1   7 -15  123.10    6.19
  -1   7 -16    6.74    1.83
   1   7  16    9.63    1.85
  -1  -7  16    8.79    1.49
  -1  -7  16   10.26    2.16
   1   7  16    6.08    1.22
   1  -7 -16    8.96    2.02
   1  -7 -16    8.16    1.80
  -1   7 -16    6.43    1.43
  -1   7 -17    5.92    1.68
  -1  -7  17    5.38    1.22
   1  -7 -17    5.03    1.46
  -1   7 -17    6.26    1.57
   1   7  17    6.41    1.20
  -1  -7  17    4.51    1.65
   1   7  17    5.46    1.42
   1  -7 -17    3.18    1.41
   1  -7 -18   67.76    4.50
   1  -7 -18   66.91    4.82
  -1   7 -18   62.78    4.58
  -1  -7  18   64.95    4.05
  -1  -7  18   57.49    4.48
   1   7  18   65.29    3.58
   1   7  18   64.42    4.25
  -1   7 -18   66.92    4.40
  -1   7 -19   66.07    4.56
   1   7  19   63.42    3.54
   1  -7 -19   66.10    4.30
  -1  -7  19   62.34    3.93
   1  -7 -19   60.87    4.57
  -1  -7  19   57.69    4.39
   1   7  19   63.89    4.15
  -1   7 -19   67.41    4.38
  -1   7 -20   31.85    3.14
  -1  -7  20   31.02    2.75
   1   7  20   34.63    2.52
  -1  -7  20   30.37    3.10
   1   7  20   34.18    2.99
  -1   7 -20   35.57    3.15
   1  -7 -20   31.06    3.28
   1  -7 -20   34.15    2.96
  -1   7 -21   47.43    3.61
   1   7  21   47.99    2.89
  -1  -7  21   42.25    3.17
   1  -7 -21   41.19    3.66
   1   7  21   46.91    3.40
   1  -7 -21   40.60    3.00
  -1  -7  21   41.09    3.54
  -1   7 -21   48.51    3.61
  -1   7 -22   48.96    3.59
  -1  -7  22   51.59    3.47
  -1  -7  22   48.74    3.74
   1   7  22   55.14    3.05
   1  -7 -22   51.63    4.01
  -1   7 -22   52.81    3.74
   1   7  22   50.53    3.47
  -1   7 -23   12.83    1.82
  -1  -7  23    9.98    1.64
   1   7  23   14.44    1.52
  -1  -7  23   16.84    1.93
   1  -7 -23   17.34    2.40
   1   7  23   16.29    1.97
  -1   7 -23   13.36    1.92
  -1   7 -24   25.13    2.34
  -1  -7  24   22.33    2.20
  -1  -7  24   24.23    2.45
   1   7  24   20.84    2.09
   1  -7 -24   20.86    2.49
  -1   7 -24   22.68    2.41
   1   7  24   20.03    1.74
  -1  -7  25    7.80    1.37
   1   7  25    9.18    1.37
  -1  -7  25    7.90    1.33
  -1   7 -25    9.09    1.56
   1   7  25    9.92    1.16
  -1   7 -25    6.99    1.22
   1  -7 -25    7.14    1.61
  -1   7 -26    7.85    1.23
  -1  -7  26   11.33    1.44
   1   7  26   11.20    1.22
  -1  -7  26   11.37    1.54
   1  -7 -26   12.42    1.81
   1   7  26    9.83    1.33
  -1   7 -26    9.89    1.55
  -1   7 -27   17.99    1.52
  -1   7 -27   18.23    1.94
  -1  -7  27   17.61    1.74
   1   7  27   22.54    1.52
  -1  -7  27   20.00    1.88
   1   7  27   19.26    1.67
   1  -7 -27   18.61    2.10
   1   7  28   29.40    1.64
  -1  -7  28   27.09    2.02
  -1   7 -28   28.32    1.62
  -1  -7  28   28.85    2.07
  -1   7 -28   32.73    2.39
   1  -7 -28   25.36    2.28
   1   7  28   27.90    1.84
   1  -7 -29   15.16    1.68
  -1  -7  29   15.52    1.40
  -1  -7  29   17.72    1.57
   1   7  29   15.91    1.06
   1   7  29   17.81    1.28
  -1   7 -29   17.37    1.66
  -1  -7  29   16.84    1.49
  -1  -7  30    5.70    0.77
  -1  -7  30    4.94    0.85
  -1  -7  30    4.52    0.74
   1  -7 -30    5.93    1.08
  -1   7 -30    5.27    0.86
  -1  -7  31    1.48    0.49
   1  -7 -31    1.99    0.63
   1  -8  25    3.14    0.61
  -1   8  25    2.97    0.57
   1   8 -25    3.76    0.77
  -1  -8 -25    5.31    0.96
   1   8 -24   26.66    1.54
  -1  -8 -24   31.55    2.22
   1   8 -24   31.27    2.07
   1  -8  24   30.74    1.83
  -1   8  24   30.69    1.78
   1  -8  23    6.98    0.87
   1   8 -23    7.22    1.02
  -1  -8 -23    7.82    1.01
   1  -8  23    7.26    1.01
  -1  -8 -23    6.10    1.11
  -1   8  23    5.63    0.86
   1   8 -23    6.60    1.07
  -1  -8 -22   10.26    1.48
   1   8 -22    8.87    1.22
  -1  -8 -22    9.60    1.26
   1  -8  22    9.46    1.22
   1  -8  22   10.06    1.20
  -1   8  22    9.46    1.13
   1   8 -22   10.84    1.41
   1   8 -21    1.12    0.70
  -1   8  21    0.42    0.52
  -1  -8 -21   -0.53    0.67
   1  -8  21    1.38    0.64
  -1  -8 -21    0.54    0.81
  -1   8  21    0.18    0.42
   1   8 -21   -0.08    0.66
   1  -8  21    0.29    0.50
   1   8 -20   11.16    1.51
   1  -8  20   12.59    1.51
  -1   8  20   11.87    1.34
  -1   8  20   11.40    1.26
  -1  -8 -20   10.92    1.77
   1  -8  20    9.50    1.30
  -1  -8 -20   13.05    1.70
   1   8 -20   10.64    1.52
  -1  -8 -19    1.90    1.02
   1   8 -19    1.96    0.85
  -1  -8 -19    1.38    0.90
   1  -8  19    3.31    0.98
  -1   8  19    1.22    0.61
  -1   8  19    1.52    0.64
   1  -8  19    0.82    0.63
  -1   8  18    2.92    0.92
   1  -8  18    2.51    0.90
  -1  -8 -18    2.19    1.01
   1  -8  18    3.25    0.93
  -1  -8 -18    1.08    1.02
  -1   8  18    1.41    0.72
   1   8 -18    1.95    1.02
   1   8 -17   61.26    3.79
  -1   8  17   62.23    3.44
  -1   8  17   61.78    3.45
   1  -8  17   56.22    3.43
   1  -8  17   58.88    3.63
  -1  -8 -17   64.23    4.28
   1  -8  16    7.12    1.35
  -1   8  16    9.74    1.46
   1  -8  16    8.97    1.46
  -1   8  16    6.55    1.25
   1   8 -16    7.97    1.67
  -1  -8 -16    9.34    1.89
   1  -8  15   11.84    1.85
  -1   8  15   14.51    1.85
   1  -8  15   14.48    1.80
  -1   8  15   11.89    1.62
   1   8 -15   17.02    2.13
  -1  -8 -15   14.60    2.29
   1  -8  14    8.31    1.47
  -1   8  14   10.46    1.59
   1  -8  14    9.81    1.72
  -1   8  14   10.67    1.59
   1   8 -14   11.88    1.88
  -1  -8 -14    9.55    1.90
   1   8 -13    1.64    0.98
   1  -8  13    2.86    1.09
  -1   8  13    2.35    0.94
  -1   8  13    2.48    0.98
  -1  -8 -13    3.10    1.52
   1  -8  13    2.13    1.05
   1  -8  12   87.22    4.65
  -1   8  12   86.98    4.70
  -1  -8 -12   96.08    5.77
   1  -8  12   86.50    5.08
   1   8 -12   91.52    5.03
  -1   8  12   90.50    4.55
  -1   8  11   23.16    2.49
   1   8 -11   18.48    2.32
   1  -8  11   18.32    2.47
   1  -8  11   17.84    2.16
  -1   8  11   20.40    2.31
  -1  -8 -11   19.64    2.90
   1  -8  10   11.54    1.73
  -1   8  10    8.38    1.54
   1  -8  10   11.45    2.03
   1   8 -10    9.20    1.72
  -1   8  10    7.42    1.54
  -1  -8 -10   11.47    2.36
  -1   8   9   58.76    3.85
   1  -8   9   58.97    4.35
  -1   8   9   55.13    3.85
   1  -8   9   57.02    3.68
   1   8  -9   56.18    4.03
  -1  -8  -9   62.61    4.76
  -1   8   8  163.53    4.91
   1   8  -8  151.49    6.89
  -1   8   8  149.13    6.76
  -1   8   8  149.94    6.32
   1  -8   8  149.38    7.33
  -1  -8  -8  173.81    8.08
   1  -8   8  162.07    6.50
   1  -8   7   40.07    2.99
  -1   8   7   38.99    2.21
  -1  -8  -7   42.55    3.98
  -1   8   7   38.04    3.24
  -1   8   7   34.41    2.89
   1   8  -7   37.36    3.26
   1  -8   7   39.49    3.65
  -1  -8  -6   10.19    2.22
   1   8  -6   11.32    1.89
  -1   8   6   11.54    1.26
  -1   8   6    9.43    1.77
   1  -8   6    9.77    2.05
  -1  -8  -6    8.62    1.60
  -1   8   6   11.54    1.81
  -1   8   5   12.90    1.39
   1   8  -5   10.89    1.90
  -1  -8  -5   15.52    2.81
  -1   8   5   10.67    1.89
  -1  -8  -5   16.12    2.09
   1  -8   5   13.06    2.30
  -1   8   5   13.25    2.09
  -1   8   4  123.22    4.53
  -1   8   4  111.96    5.83
  -1   8   4  117.59    5.46
   1   8  -4  116.72    5.99
   1  -8   4  124.82    6.78
  -1  -8  -4  121.61    5.97
  -1  -8  -4  131.75    6.97
  -1   8   3  120.79    4.55
  -1   8   3  121.02    5.44
   1  -8   3  112.35    6.43
   1   8  -3  104.01    4.89
  -1  -8  -3  119.85    6.04
  -1   8   3  111.15    5.76
   1   8  -3  116.11    5.93
  -1   8   2   91.47    3.93
  -1  -8  -2   81.04    4.95
   1  -8   2   81.46    5.53
   1   8  -2   79.57    4.27
   1   8  -2   88.30    5.15
   1   8  -1  197.50    8.09
  -1   8   1  206.85    6.52
  -1   8   1  194.48    7.37
  -1  -8  -1  200.07    8.22
   1  -8   1  200.08    8.96
   1   8  -1  192.48    7.20
   1  -8   0  239.31    9.90
  -1   8   0  212.19    8.21
   1   8   0  244.34    8.29
  -1   8   0  236.56    7.24
  -1  -8   0  237.71    9.19
  -1   8  -1  201.52    6.48
   1   8   1  192.98    7.35
  -1   8  -1  190.09    7.65
  -1  -8   1  190.49    8.22
   1  -8  -1  204.25    8.96
  -1  -8   2   92.83    5.45
  -1   8  -2   80.38    4.75
  -1   8  -2   81.01    3.83
   1   8   2   85.13    4.60
   1  -8  -2   88.31    5.66
  -1   8  -3  114.44    4.66
  -1  -8   3  118.09    6.31
  -1  -8   3  119.29    5.27
   1  -8  -3  115.38    6.58
   1  -8  -3  111.94    5.50
  -1   8  -3  118.51    5.94
   1   8   3  119.90    5.56
  -1   8  -4  103.76    5.70
   1  -8  -4  113.65    6.51
  -1   8  -4  114.67    4.69
  -1  -8   4  120.81    4.95
  -1  -8   4  110.50    6.11
   1  -8  -4  111.57    5.51
   1   8   4  118.35    5.60
  -1   8  -5   10.17    1.41
   1  -8  -5   11.72    1.87
  -1   8  -5    9.01    1.76
   1  -8  -5   10.02    2.16
   1   8   5   11.82    1.83
  -1  -8   5    9.30    1.89
  -1   8  -5   11.49    1.59
   1   8   6   14.47    2.06
  -1   8  -6    9.45    1.35
   1  -8  -6   10.62    1.79
  -1   8  -6   11.23    1.60
  -1  -8   6   10.36    2.06
   1  -8  -6   12.15    2.13
  -1   8  -6    9.49    1.81
  -1   8  -7   32.73    3.24
  -1   8  -7   37.20    2.57
   1  -8  -7   35.02    3.50
  -1  -8   7   37.86    3.52
   1  -8  -7   38.26    3.21
   1   8   7   33.43    2.97
  -1   8  -7   41.97    2.92
  -1  -8   8  149.22    7.28
  -1   8  -8  154.27    7.21
   1   8   8  149.53    6.54
   1  -8  -8  146.80    6.64
   1  -8  -8  155.96    7.51
  -1   8  -8  164.95    6.34
  -1   8  -8  157.55    5.75
  -1   8  -9   59.75    4.33
   1   8   9   58.79    2.77
  -1   8  -9   56.22    3.23
  -1  -8   9   60.85    4.49
   1  -8  -9   60.37    4.07
   1   8   9   58.40    3.89
   1  -8  -9   59.05    4.40
  -1   8  -9   58.78    3.58
   1   8  10   10.62    1.80
  -1   8 -10    7.87    1.44
   1   8  10   10.40    1.17
   1  -8 -10   11.19    1.92
  -1  -8  10   11.21    2.05
   1  -8 -10    9.30    1.83
  -1   8 -10   10.40    1.96
  -1   8 -11   20.54    2.59
   1   8  11   22.90    1.69
  -1   8 -11   21.78    2.24
   1  -8 -11   22.32    2.56
   1   8  11   18.69    2.23
   1  -8 -11   18.68    2.46
  -1  -8  11   21.72    2.68
  -1   8 -12   88.55    5.27
  -1  -8  12   81.67    5.13
   1   8  12   83.79    4.67
  -1   8 -12   87.88    4.51
   1  -8 -12   92.44    5.05
   1  -8 -12   86.28    5.06
   1   8  12   88.15    3.45
   1   8  13    4.74    1.16
   1   8  13    4.63    0.90
  -1  -8  13    1.90    1.14
   1  -8 -13    2.72    1.16
  -1   8 -13    1.35    0.84
  -1   8 -13    2.24    1.28
   1  -8 -13    2.45    1.14
   1  -8 -14   11.31    1.79
  -1   8 -14   11.09    2.03
   1  -8 -14   11.30    1.78
  -1  -8  14    9.06    1.78
   1   8  14   10.22    1.68
   1   8  14    8.39    0.96
  -1   8 -14    9.02    1.51
  -1   8 -15   12.57    2.03
   1   8  15   12.30    1.18
   1   8  15   13.76    1.87
   1  -8 -15   14.77    2.00
  -1  -8  15   13.15    2.02
   1  -8 -15   15.17    1.93
  -1   8 -15   13.78    1.74
   1  -8 -16    6.50    1.41
   1  -8 -16    7.45    1.43
   1   8  16    6.67    0.91
  -1  -8  16    8.81    1.69
  -1   8 -16    8.63    1.73
   1   8  16    7.18    1.36
  -1   8 -16    8.33    1.35
   1  -8 -17   63.98    3.93
  -1  -8  17   57.03    3.90
  -1   8 -17   66.52    3.66
   1   8  17   63.92    2.61
   1   8  17   59.89    3.57
   1  -8 -17   61.65    3.44
  -1   8 -17   54.61    3.76
  -1   8 -18    1.04    0.88
   1   8  18    2.45    0.57
   1  -8 -18    1.74    0.82
  -1  -8  18    3.76    1.23
  -1   8 -18    3.09    1.03
   1   8  18    3.12    1.02
  -1   8 -19    0.20    0.79
  -1  -8  19    2.13    1.05
   1  -8 -19    1.45    0.87
  -1   8 -19    1.58    0.65
   1   8  19    1.52    0.53
   1   8  19    2.72    0.90
  -1  -8  20    8.97    1.33
   1   8  20   11.38    1.46
   1   8  20   11.81    0.99
  -1   8 -20    9.74    1.50
  -1  -8  20   10.09    1.55
   1  -8 -20    9.67    1.45
  -1   8 -20   11.92    1.46
  -1   8 -21    0.79    0.67
  -1   8 -21   -0.21    0.68
   1   8  21   -0.75    0.50
  -1  -8  21   -0.46    0.73
  -1  -8  21    0.05    0.59
   1   8  21   -0.42    0.60
   1  -8 -21   -1.14    0.78
  -1   8 -22   10.89    1.38
  -1  -8  22    8.14    1.19
   1  -8 -22    8.20    1.29
  -1  -8  22   10.44    1.36
   1   8  22   10.22    1.20
  -1   8 -22    7.70    1.07
  -1   8 -23    7.08    1.07
  -1  -8  23    4.82    0.92
  -1  -8  23    5.90    1.02
   1  -8 -23    6.52    1.11
   1   8  23    8.45    1.06
  -1   8 -23    7.50    0.97
  -1  -8  24   26.22    1.83
   1   8  24   30.97    1.80
  -1  -8  24   34.32    2.13
  -1   8 -24   29.86    1.74
  -1   8 -24   32.63    1.88
   1  -8 -24   35.49    2.24
   1  -8 -25    1.38    0.58
  -1  -8  25    1.80    0.54
   1   8  25    2.58    0.49
  -1  -9 -17   29.65    1.83
   1  -9  17   33.51    1.71
   1   9 -17   29.25    1.70
   1   9 -16   23.25    1.61
   1   9 -16   21.51    1.69
   1  -9  16   28.30    1.73
  -1  -9 -16   28.15    1.94
   1   9 -15   26.42    1.92
   1  -9  15   24.48    1.78
  -1  -9 -15   27.30    2.00
   1   9 -15   26.73    1.81
   1   9 -14    6.44    1.06
   1  -9  14    6.96    1.05
  -1  -9 -14    6.00    1.05
   1   9 -14    7.59    1.04
   1   9 -13   19.81    1.79
   1  -9  13   19.75    1.77
   1   9 -13   18.80    1.66
  -1  -9 -13   18.11    1.77
  -1  -9 -12   88.75    4.07
   1   9 -12   84.84    3.93
   1   9 -12   85.87    3.74
   1  -9  12   86.48    3.93
   1   9 -11    9.39    1.38
  -1  -9 -11    9.21    1.41
   1  -9  11    6.95    1.20
   1   9 -11    9.63    1.32
  -1  -9 -10   84.18    4.13
   1   9 -10   93.91    4.04
   1  -9  10   94.90    4.38
   1   9  -9   21.17    1.89
  -1  -9  -9   19.97    1.96
   1  -9   9   19.50    2.01
   1  -9   8    1.46    0.77
   1   9  -8    0.85    0.72
  -1  -9  -8    0.55    0.67
  -1  -9  -7   28.77    2.36
   1  -9   7   31.20    2.59
   1   9  -7   32.64    2.38
  -1  -9  -6   12.68    1.62
   1  -9   6   12.91    1.80
   1   9  -6   14.16    1.70
   1  -9   5  152.87    6.30
  -1  -9  -5  154.07    5.81
   1   9  -5  160.63    5.82
  -1  -9  -4   71.04    3.69
   1  -9   4   74.42    4.24
   1   9  -4   71.83    3.72
   1  -9   3   49.49    3.47
   1   9  -3   53.51    3.22
  -1  -9  -3   51.28    3.04
  -1  -9  -2  125.34    4.89
   1  -9   2  134.68    5.91
   1   9  -2  125.73    5.09
  -1  -9  -1   32.90    2.33
   1  -9   1   37.74    3.03
   1   9  -1   36.01    2.59
  -1  -9  -1   34.14    2.27
  -1  -9   0   41.81    2.73
   1  -9   0   43.48    3.23
   1   9   0   36.97    2.60
  -1  -9   0   43.43    2.42
   1   9   1   34.61    2.51
  -1  -9   1   35.34    2.02
   1  -9  -1   36.66    3.00
  -1  -9   1   34.36    2.56
   1   9   2  130.85    5.10
   1  -9  -2  138.75    5.96
  -1  -9   2  122.65    5.20
  -1   9  -3   48.93    2.72
   1   9   3   50.93    2.99
  -1  -9   3   53.99    3.29
   1  -9  -3   56.97    3.64
  -1   9  -4   64.68    3.33
  -1  -9   4   77.11    4.02
   1  -9  -4   79.62    4.27
   1   9   4   72.93    3.65
  -1   9  -5  145.61    5.46
   1   9   5  155.81    5.42
  -1  -9   5  150.80    5.97
   1   9   5  146.45    5.30
   1  -9  -5  159.05    6.23
  -1   9  -6    9.31    1.34
  -1  -9   6   13.47    1.70
   1   9   6   11.32    1.39
   1  -9  -6   10.95    1.61
   1   9   6   11.75    1.40
  -1   9  -7   31.89    2.43
  -1  -9   7   37.78    2.74
   1  -9  -7   33.17    2.62
   1   9   7   33.89    2.19
   1   9   7   32.36    2.23
  -1   9  -8    1.27    0.78
   1   9   8    0.32    0.50
  -1  -9   8    0.20    0.75
   1  -9  -8    0.61    0.73
   1   9   8    0.26    0.64
  -1  -9   9   24.01    2.21
   1   9   9   19.66    1.74
  -1   9  -9   21.42    1.99
   1   9   9   19.32    1.53
   1  -9  -9   23.40    2.05
   1  -9 -10   93.19    4.05
  -1  -9  10  101.67    4.53
   1   9  10   92.46    3.94
  -1   9 -10   96.93    4.30
  -1   9 -11   12.07    1.52
   1  -9 -11    9.26    1.19
  -1  -9  11   11.16    1.53
   1   9  11    8.62    1.19
  -1   9 -12   84.66    3.87
   1   9  12   83.61    3.59
   1  -9 -12   87.13    3.38
  -1  -9  12   83.58    3.96
  -1   9 -13   19.67    1.75
   1   9  13   22.17    1.72
  -1  -9  13   21.28    1.87
  -1   9 -14    6.81    1.07
  -1  -9  14    8.39    1.18
   1   9  14    7.53    1.02
  -1   9 -15   29.10    2.03
   1   9  15   27.66    1.77
  -1  -9  15   29.60    2.05
  -1   9 -16   25.69    1.84
  -1  -9  16   27.89    1.88
   1   9  16   26.22    1.67
  -1   9 -17   26.97    1.76
  -1  -9  17   30.55    1.86
   1   9  17   28.86    1.61
  -2   0   0 9999.00  185.40
  -2   0   0 9832.79  183.11
  -2   0   1  690.72   16.86
  -2   0  -1  655.57   14.99
  -2   0   1  719.26   15.16
   2   0   1  698.89   13.92
  -2   0  -1  634.09   16.63
  -2   0   2  822.41   19.73
  -2   0  -2  809.80   19.83
  -2   0  -2  824.38   18.04
  -2   0   2  837.42   18.02
   2   0   2  865.98   16.48
  -2   0   3 1304.11   28.20
  -2   0  -3 1250.35   28.40
   2   0  -3 1307.35   26.68
  -2   0  -3 1289.38   26.66
  -2   0   3 1281.58   26.48
   2   0   3 1316.45   24.47
  -2   0  -4  326.68    8.54
  -2   0   4  323.76    9.52
   2   0  -4  308.13    8.45
  -2   0   4  315.30    8.32
  -2   0  -4  316.17    9.78
  -2   0   5  105.16    4.78
   2   0   5  121.77    3.10
  -2   0  -5  104.00    5.05
  -2   0   5  107.80    4.16
   2   0   5  118.85    4.35
  -2   0  -5  106.87    4.28
   2   0  -5  103.13    4.22
  -2   0   6  121.54    4.53
  -2   0   6  120.06    5.16
  -2   0  -6  119.36    4.69
   2   0   6  116.94    4.57
  -2   0  -6  111.90    5.31
   2   0  -6  117.44    4.68
   2   0   6  129.42    2.88
  -2   0   7   34.42    2.54
  -2   0  -7   33.05    2.74
  -2   0   7   34.58    2.29
   2   0  -7   32.68    2.32
   2   0   7   36.24    2.41
   2   0  -8  136.07    5.35
  -2   0   8  127.66    5.27
   2   0   8  141.78    5.31
  -2   0  -8  126.14    5.64
  -2   0   8  133.73    5.13
  -2   0  -9    0.69    0.72
  -2   0   9    1.03    0.52
   2   0   9    0.64    0.67
  -2   0   9    0.15    0.51
   2   0  -9    0.67    0.69
   2   0  10  389.78   11.08
   2   0 -10  373.79   11.13
  -2   0 -10  388.92   11.55
  -2   0  10  397.11   11.00
  -2   0  10  385.40   10.61
   2   0  11  493.97   13.44
  -2   0  11  488.88   12.59
  -2   0  11  492.91   13.35
  -2   0 -11  498.46   13.75
   2   0 -11  492.85   13.68
   2   0  12  520.47   14.36
  -2   0  12  517.24   13.14
  -2   0  12  538.23   14.30
   2   0 -12  539.60   14.77
   2   0  13  280.55    9.44
  -2   0  13  259.07    7.76
   2   0 -13  254.67    9.33
  -2   0  13  265.54    9.04
  -2   0  14   46.63    2.68
   2   0  14   45.60    3.60
   2   0  15 1805.95   40.13
  -2   0  15 1855.25   39.88
   2   0 -15 1837.22   40.54
   2   0  16 1308.61   30.48
   2   0 -16 1254.11   30.58
  -2   0  16 1291.97   30.01
  -2   0  17    2.74    1.25
   2   0  17    1.19    0.93
   2   0 -17    1.03    1.07
   2   0  18  173.91    8.22
  -2   0  18  166.13    7.86
   2   0 -18  165.11    8.18
  -2   0  19  204.30    9.10
   2   0 -19  206.95    9.53
   2   0  19  211.49    9.39
   2   0 -20  192.73    9.34
  -2   0  20  192.96    8.97
   2   0  20  187.50    9.03
  -2   0  21   65.44    5.17
   2   0 -21   74.86    5.65
   2   0  21   57.37    4.88
  -2   0 -22   -0.21    0.95
  -2   0  22    0.23    1.06
   2   0  22   -0.08    0.99
  -2   0  22   -0.26    0.79
  -2   0 -22    2.60    1.19
   2   0 -22    2.45    1.61
  -2   0 -23  332.38   10.84
   2   0 -23  332.93   13.72
  -2   0 -23  324.33   10.98
  -2   0  23  341.11   13.45
  -2   0 -23  353.52   10.33
   2   0  23  351.14   13.74
  -2   0  23  366.89   10.49
  -2   0 -24  198.34    8.15
  -2   0 -24  223.01    7.78
  -2   0  24  214.90    7.74
  -2   0 -24  206.55    8.44
  -2   0  24  213.05   10.36
   2   0 -24  217.03   10.68
   2   0  24  200.72   10.26
  -2   0 -25   52.00    4.02
  -2   0  25   53.42    3.64
  -2   0 -25   46.10    3.94
  -2   0  25   47.96    4.79
   2   0 -25   40.32    4.53
  -2   0 -25   50.08    3.53
   2   0  25   50.12    5.05
  -2   0 -26   53.69    3.83
  -2   0  26   65.94    5.57
  -2   0 -26   54.05    4.36
  -2   0  26   60.32    3.96
  -2   0 -26   56.60    4.30
   2   0 -26   54.82    5.28
   2   0  26   52.31    5.15
  -2   0  27    6.73    1.53
  -2   0 -27   10.14    1.96
  -2   0 -27   10.78    1.89
  -2   0  27    8.64    2.06
  -2   0 -27    8.82    2.07
   2   0 -27    6.55    2.08
   2   0  27   13.48    2.92
  -2   0 -28   90.71    5.24
  -2   0 -28   80.83    5.41
  -2   0  28   87.71    6.37
  -2   0  28   88.58    5.04
   2   0  28   92.99    7.08
  -2   0 -28   83.96    5.65
   2   0 -28   82.42    6.69
  -2   0  28   85.75    6.62
  -2   0 -29   10.20    2.10
  -2   0  29   10.04    2.24
   2   0  29    9.02    2.34
  -2   0  29   10.22    1.74
  -2   0 -29    9.66    1.82
  -2   0 -29   10.42    2.17
   2   0 -29   11.67    2.89
  -2   0 -30   29.48    3.39
  -2   0  30   31.27    3.00
  -2   0 -30   32.21    3.18
   2   0  30   35.13    4.23
  -2   0  30   35.65    4.17
   2   0 -30   30.99    3.99
  -2   0 -30   34.61    3.74
  -2   0 -31   12.34    2.38
  -2   0 -31   13.84    2.27
   2   0 -31   15.33    2.47
  -2   0  31   17.89    2.31
  -2   0 -31   11.51    2.36
  -2   0 -32    8.10    2.14
  -2   0 -32    7.45    1.76
  -2   0  32   11.11    1.87
  -2   0 -32    5.73    1.86
   2   0 -32   10.08    2.16
  -2   0 -33  140.55    6.83
  -2   0 -33  148.32    7.69
   2   0  33  146.30    6.74
  -2   0  33  143.81    6.53
  -2   0  33  162.12    6.04
  -2   0 -33  156.94    8.19
   2   0 -33  147.44    7.73
  -2   0 -34    1.42    1.58
  -2   0 -34    2.22    1.10
  -2   0  34    2.42    1.13
   2   0  34    3.46    1.28
   2   0 -34    2.84    1.53
  -2   0  34    0.25    0.79
  -2   0 -34    1.77    1.67
  -2   0 -35   58.02    4.60
  -2   0 -35   58.97    4.03
  -2   0  35   65.27    3.99
  -2   0  35   63.20    3.24
   2   0 -35   66.30    4.94
  -2   0 -35   60.26    4.87
   2   0  35   60.66    4.12
  -2   0 -36   71.25    4.27
  -2   0 -36   78.55    5.16
  -2   0  36   78.71    4.25
   2   0  36   73.08    4.38
  -2   0  36   70.66    3.30
   2   0 -36   78.53    5.24
  -2   0 -36   76.57    5.28
  -2   0 -37   20.99    2.20
  -2   0 -37   19.79    2.63
  -2   0  37   19.76    1.99
   2   0 -37   17.51    2.50
   2   0  37   15.36    1.94
  -2   0 -37   23.41    2.90
   2   0  38    9.37    1.58
   2   0 -38   11.70    2.00
  -2   0  38   11.01    1.42
  -2   0 -38   12.26    2.16
  -2   0 -39   61.43    4.07
   2   0  39   66.71    3.71
  -2   0  39   62.31    3.14
   2   0 -39   68.70    4.37
  -2   0 -40    1.57    0.95
   2   0 -40    3.13    1.09
  -2   0  40    2.27    0.63
   2   0  40    3.33    0.96
   2   0  41    7.85    1.17
  -2   0 -41    8.30    1.38
   2   0 -41    7.30    1.36
  -2   0  41    8.19    1.00
  -2   0 -42   -0.47    0.55
  -2   0  42    0.44    0.41
   2   0 -42    1.49    0.74
   2   0  42    0.32    0.47
  -2   0 -43    0.13    0.49
   2   0 -43   -0.13    0.57
   2   0 -43    0.87    0.59
   2   0  43    0.77    0.51
  -2  -1 -43   31.87    1.86
   2   1 -43   27.91    1.75
   2   1 -43   32.82    1.94
   2  -1  43   28.89    1.68
   2   1 -42   23.13    1.91
  -2  -1 -42   23.11    1.87
   2  -1  42   23.41    1.72
  -2  -1 -41   12.25    1.57
  -2   1  41   14.34    1.11
   2   1 -41   11.18    1.55
   2  -1  41   10.82    1.32
  -2  -1 -40    9.74    1.58
  -2  -1 -40    8.09    1.32
  -2   1  40    9.23    1.04
   2   1 -40    9.42    1.58
   2  -1  40    9.53    1.33
  -2  -1 -39   48.57    3.44
   2  -1  39   46.04    3.00
  -2  -1 -39   41.01    2.98
   2   1 -39   45.13    3.45
  -2   1  39   40.27    2.44
  -2  -1 -38   41.35    3.24
  -2  -1 -38   35.99    3.18
   2   1 -38   39.66    3.42
   2  -1  38   45.70    3.14
  -2   1  38   40.11    2.41
  -2  -1 -37    4.07    1.27
   2   1 -37    6.12    1.61
  -2   1  37    6.82    1.11
   2  -1  37    5.34    1.38
  -2   1  37    5.62    1.08
  -2  -1 -37    7.53    1.78
   2   1 -36   21.00    2.71
  -2  -1 -36   21.69    2.61
  -2  -1 -36   23.56    2.70
  -2   1  36   24.41    2.16
   2  -1  36   21.49    2.37
  -2   1  36   26.30    2.22
  -2  -1 -35   62.88    4.61
  -2   1  35   58.70    3.54
  -2   1  35   61.23    3.59
   2   1 -35   63.64    4.75
  -2  -1 -35   56.61    4.30
  -2  -1 -34   60.80    4.67
  -2  -1 -34   58.31    4.59
  -2   1  34   59.10    3.64
   2   1 -34   60.23    4.74
  -2   1  34   58.05    3.65
  -2  -1 -33  461.18   15.18
  -2  -1 -33  476.03   15.34
  -2  -1 -33  495.08   16.41
  -2   1  33  507.75   13.64
  -2   1  33  492.84   13.43
  -2  -1 -32   30.62    3.38
  -2  -1 -32   29.85    3.42
  -2   1  32   29.83    2.71
  -2   1  32   28.98    2.62
  -2  -1 -32   27.35    3.53
  -2  -1 -31  131.68    7.13
  -2  -1 -31  113.35    6.64
  -2   1  31  129.80    5.74
  -2   1  31  131.07    5.92
  -2  -1 -31  127.84    7.43
  -2   1  30   32.97    2.90
  -2  -1 -30   35.97    3.66
   2  -1  30   37.37    4.54
  -2  -1 -30   26.05    3.51
  -2   1  30   32.17    2.71
  -2   1  30   37.68    4.47
   2   1 -30   35.06    4.22
  -2  -1 -30   38.60    3.76
  -2  -1 -29   19.15    2.73
  -2  -1 -29   18.66    2.73
   2  -1  29   14.40    2.77
  -2   1  29   15.84    1.99
  -2   1  29   14.56    1.84
  -2  -1 -29   17.01    2.92
  -2   1  29   14.79    2.94
   2   1 -29   15.83    3.15
  -2   1  28  170.62    6.93
  -2   1  28  163.94    6.41
  -2   1  28  173.92    9.99
  -2  -1 -28  158.72    7.71
  -2  -1 -28  165.39    8.28
   2   1 -28  158.69    9.21
  -2  -1 -28  157.27    7.83
   2  -1  28  154.82    9.38
  -2   1  27  156.60    5.27
   2   1 -27  150.52    8.93
  -2  -1 -27  150.16    7.25
  -2  -1 -27  147.12    7.63
  -2   1  27  158.38    6.49
  -2   1  27  155.93    9.58
  -2   1  27  148.50    5.95
  -2  -1 -27  141.87    7.28
   2  -1  27  142.32    8.98
  -2  -1 -26  218.85    8.82
  -2   1  26  216.70    7.80
  -2  -1 -26  217.61    9.05
  -2   1  26  200.29   11.01
  -2  -1 -26  198.15    9.02
  -2   1  26  208.92    7.09
  -2   1  26  222.93    6.49
   2   1 -26  198.21   10.39
   2  -1  26  214.42   10.92
  -2  -1 -25   77.88    4.93
  -2   1  25   94.47    7.12
  -2   1  25   82.34    4.35
   2   1 -25   86.28    6.45
  -2   1  25   87.28    4.00
  -2   1  25   87.01    3.51
  -2  -1 -25   74.59    5.19
  -2  -1 -25   87.82    5.36
   2  -1  25   75.02    6.30
  -2  -1 -24   24.16    2.69
  -2  -1 -24   15.35    2.20
  -2  -1 -24   16.98    2.48
  -2   1  24   23.70    1.92
  -2   1  24   18.80    1.97
   2  -1  24   18.74    3.25
  -2   1  24   19.30    3.32
   2   1 -24   18.18    2.97
  -2  -1 -23   90.57    4.84
  -2   1  23   82.27    4.12
   2   1 -23   80.93    6.14
  -2   1  23   86.68    6.59
   2  -1  23   77.00    6.22
  -2  -1 -23   81.58    4.95
  -2  -1 -23   80.93    4.77
  -2  -1 -22   10.34    1.71
  -2  -1 -22   12.37    1.83
  -2   1  22   12.22    2.63
  -2   1  22   11.91    1.56
   2  -1  22   11.16    2.42
   2   1 -22   11.30    2.52
  -2  -1 -22    7.10    1.42
   2  -1  21   21.04    3.22
  -2   1  21   21.56    3.25
  -2   1  21   23.86    3.35
   2   1 -21   24.35    3.16
  -2   1  20   81.88    6.03
   2  -1  20   75.31    5.71
  -2   1  20   89.64    6.37
   2   1 -20   81.26    5.68
   2  -1  19 1190.99   30.32
  -2   1  19 1204.60   30.85
   2   1 -19 1179.80   29.70
  -2   1  19 1223.29   30.75
  -2   1  18   19.74    2.88
   2  -1  18   17.20    2.57
   2   1 -18   16.64    2.53
   2  -1  17  391.74   13.71
  -2   1  17  410.65   14.07
   2   1 -17  417.54   13.45
   2   1 -16  772.62   20.53
   2  -1  16  736.31   20.76
  -2   1  16  812.14   21.50
   2  -1  15  880.13   22.83
  -2  -1 -15  896.62   20.96
  -2   1  15  886.71   23.08
   2   1 -15  865.79   22.19
   2  -1  14   41.87    3.55
  -2  -1 -14   41.52    3.04
  -2   1  14   36.03    3.42
   2   1 -14   34.74    3.12
   2   1 -13  136.36    6.24
   2  -1  13  138.78    6.56
  -2   1  13  144.60    6.80
  -2  -1 -13  133.87    5.87
   2  -1  12  911.32   21.85
  -2   1  12  904.85   22.03
  -2  -1 -12  877.86   21.00
   2   1 -12  829.14   20.86
  -2  -1 -11 1442.07   32.35
  -2   1  11 1504.31   33.19
  -2   1  11 1500.08   30.23
   2   1 -11 1489.53   32.21
   2  -1  11 1541.39   33.03
   2   1 -10  503.04   13.34
   2  -1  10  493.60   13.93
  -2  -1 -10  504.68   13.84
  -2   1  10  529.62   12.39
  -2   1  10  505.62   14.17
  -2  -1  -9  180.44    7.06
  -2   1   9  181.05    6.12
   2  -1   9  194.39    7.16
  -2   1   9  188.23    7.21
   2   1  -9  177.50    6.39
   2  -1   8   22.21    2.17
  -2  -1  -8   28.21    2.59
  -2   1   8   22.01    1.91
  -2   1   8   23.98    2.28
   2   1  -8   21.38    1.90
  -2   1   7   63.76    3.75
  -2   1   7   67.45    3.52
   2   1  -7   62.18    3.16
  -2  -1  -7   70.46    4.06
   2  -1   7   72.50    2.59
   2  -1   6  316.22    7.28
  -2   1   6  291.42    8.75
  -2   1   6  287.28    9.10
  -2  -1  -6  286.06    9.47
   2   1  -6  288.84    8.02
   2   1  -5 1523.69   30.29
  -2   1   5 1516.70   31.75
  -2   1   5 1484.53   31.83
  -2  -1  -5 1465.98   32.61
   2  -1   5 1514.62   29.54
  -2  -1  -4  334.37   10.48
  -2   1   4  341.04    9.96
  -2   1   4  347.67    9.89
   2   1  -4  338.00    8.45
   2  -1   4  352.01    8.26
   2   1  -3  369.76    8.96
   2  -1   3  401.92    9.19
  -2   1   3  375.27   10.83
  -2   1   3  388.48   10.64
  -2  -1  -3  394.67   11.48
   2   1  -2 1701.58   32.72
  -2   1   2 1657.19   34.89
  -2   1   2 1688.99   35.50
   2  -1   2 1708.34   33.22
  -2  -1  -2 1655.21   35.99
  -2  -1  -1  834.46   16.68
  -2   1   1  839.47   19.31
  -2  -1  -1  825.86   20.27
  -2   1   1  864.80   20.04
   2  -1   1  804.44   17.81
   2   1  -1  885.76   17.03
   2  -1   0 1771.88   35.35
   2   1   0 1881.97   33.69
  -2  -1   0 1749.89   33.77
  -2   1   0 1710.68   36.61
   2   1   0 1673.91   36.40
  -2   1   0 1788.23   37.63
   2   1   0 1805.60   33.99
  -2  -1   0 1716.66   37.79
  -2   1  -1  851.21   20.67
  -2  -1   1  914.92   17.16
  -2   1  -1  827.93   19.75
   2  -1  -1  867.54   18.85
   2   1   1  888.29   19.53
   2   1   1  852.57   17.19
  -2  -1   1  838.83   20.87
   2   1   1  887.63   17.12
   2  -1  -2 1705.53   33.90
   2   1   2 1638.75   32.09
  -2  -1   2 1632.52   31.82
  -2   1  -2 1664.15   34.73
  -2   1  -2 1624.69   35.69
   2   1   2 1735.54   31.66
  -2  -1   2 1682.21   35.87
   2   1   2 1742.54   34.15
   2   1   3  395.77    8.87
   2  -1  -3  387.51   10.21
  -2   1  -3  407.83   10.90
  -2  -1   3  386.74    8.41
  -2   1  -3  392.61   11.61
  -2  -1   3  377.21   11.53
   2   1   3  411.30   10.02
   2   1   4  333.12    8.03
  -2  -1   4  341.07   10.54
  -2   1  -4  332.73    9.71
   2   1   4  349.49    8.66
  -2  -1   4  328.98    7.53
   2  -1  -4  349.23    9.46
   2   1   5 1581.02   30.45
  -2   1  -5 1497.89   32.38
   2  -1  -5 1489.44   31.98
  -2  -1   5 1544.12   33.45
  -2  -1   5 1523.66   29.80
   2   1   5 1550.61   30.58
   2  -1  -6  286.41    8.95
  -2   1  -6  308.12    9.21
  -2  -1   6  273.50    7.06
   2   1   6  289.24    7.66
   2   1   6  302.64    7.39
  -2  -1   6  297.78    9.65
   2  -1  -6  283.51    8.80
   2   1   7   64.95    3.07
  -2   1  -7   70.15    3.91
  -2  -1   7   69.65    4.17
  -2  -1   7   66.59    2.77
   2  -1  -7   67.03    3.81
   2   1   7   70.82    2.67
  -2   1  -8   25.33    2.31
  -2  -1   8   22.54    1.62
  -2  -1   8   22.33    2.36
   2   1   8   22.31    1.82
   2  -1  -8   23.99    2.32
   2   1   8   22.68    1.33
   2   1   9  178.03    6.11
  -2   1  -9  189.15    7.12
  -2  -1   9  185.38    5.79
  -2  -1   9  185.67    7.33
   2  -1  -9  179.09    7.04
   2   1   9  175.46    4.56
  -2  -1  10  500.97   13.04
   2   1  10  483.48   12.71
  -2  -1  10  484.15   13.88
   2  -1 -10  489.56   13.88
   2   1  10  503.28   10.36
   2   1  11 1532.99   32.02
  -2  -1  11 1457.33   30.88
  -2  -1  11 1467.80   33.05
   2  -1 -11 1446.85   33.14
   2   1  11 1529.97   28.62
  -2  -1  11 1514.20   31.84
  -2  -1  12  904.04   20.35
  -2  -1  12  889.42   19.79
  -2  -1  12  863.57   21.39
   2  -1 -12  865.16   21.94
   2   1  12  872.81   20.72
  -2  -1  13  136.71    5.39
   2   1  13  134.33    5.96
  -2  -1  13  136.99    5.44
  -2  -1  13  130.53    6.11
   2  -1 -13  140.30    6.70
  -2  -1  14   38.53    3.12
  -2  -1  14   41.11    2.74
  -2  -1  14   39.69    2.85
   2  -1 -14   38.26    3.45
   2   1  14   49.71    3.50
  -2  -1  15  907.80   21.02
  -2  -1  15  865.46   21.37
   2   1  15  869.11   21.69
   2  -1 -15  881.71   23.02
   2  -1 -16  737.85   20.94
  -2  -1  16  756.53   19.09
  -2  -1  16  792.70   19.07
   2   1  16  754.95   19.75
  -2  -1  17  385.64   12.01
   2  -1 -17  391.10   13.69
   2   1  17  392.60   12.71
   2   1  18   17.55    2.47
  -2  -1  18   17.82    2.27
  -2  -1  19 1169.97   27.78
   2  -1 -19 1156.53   29.97
   2   1  19 1135.00   28.47
  -2  -1  20   82.74    5.24
   2  -1 -20   78.91    5.94
   2   1  20   76.04    5.41
  -2  -1  21   22.54    2.83
   2  -1 -21   19.78    3.04
   2   1  21   23.46    3.03
  -2   1 -22   11.36    1.66
  -2  -1  22   13.03    2.23
   2   1  22   12.17    2.12
  -2  -1  22   14.10    1.84
  -2  -1  22   11.88    1.76
  -2   1 -22    9.62    1.66
   2  -1 -22   11.86    2.49
  -2   1 -23   78.90    4.53
  -2  -1  23   80.37    4.50
  -2  -1  23   86.64    5.63
  -2  -1  23   84.23    4.43
  -2   1 -23   71.03    4.52
   2  -1 -23   81.04    6.47
   2   1  23   73.38    5.68
  -2  -1  24   21.14    2.41
  -2  -1  24   21.45    2.96
   2   1  24   12.86    2.60
  -2   1 -24   16.83    2.28
  -2  -1  24   18.49    2.08
   2  -1 -24   20.84    2.45
   2  -1 -24   16.02    3.04
  -2   1 -24   16.83    2.31
   2  -1 -24   17.12    3.29
  -2   1 -25   92.32    5.35
  -2   1 -25   76.26    5.06
   2   1  25   74.42    6.03
   2  -1 -25   77.90    6.73
   2  -1 -25   86.12    5.12
  -2  -1  25   84.87    4.90
   2  -1 -25   81.28    6.57
  -2   1 -26  211.26    8.83
  -2  -1  26  225.54    8.62
   2  -1 -26  208.16   11.36
   2  -1 -26  201.44   10.84
  -2   1 -26  202.78    8.84
   2  -1 -26  222.13    8.92
   2   1  26  200.00   10.34
  -2   1 -27  141.63    7.13
  -2  -1  27  160.37    7.10
   2  -1 -27  169.89    7.77
   2  -1 -27  163.54    9.97
   2   1  27  141.40    8.61
   2  -1 -27  140.54    8.96
  -2   1 -27  140.50    7.36
  -2   1 -28  157.12    7.69
   2   1  28  156.04    6.63
  -2  -1  28  158.82    7.27
   2   1  28  147.13    8.84
   2  -1 -28  161.85    7.89
  -2   1 -28  159.41    8.00
   2  -1 -28  169.59   10.08
   2  -1 -28  152.76    9.27
  -2   1 -29   13.84    2.36
   2  -1 -29   14.07    2.89
   2   1  29   13.02    2.66
   2  -1 -29   14.00    2.72
   2   1  29   17.65    2.20
   2  -1 -29   14.11    2.48
  -2  -1  29   22.24    2.70
  -2   1 -29   15.34    2.61
  -2   1 -30   36.01    3.70
  -2  -1  30   30.29    3.10
   2   1  30   37.87    4.25
   2   1  30   31.19    2.91
   2  -1 -30   32.27    4.30
  -2   1 -30   32.47    3.65
   2  -1 -30   31.75    3.54
   2  -1 -30   26.28    3.65
  -2   1 -31  122.48    6.90
  -2  -1  31  124.49    6.36
   2   1  31  123.10    6.05
   2  -1 -31  121.52    7.01
  -2   1 -31  116.73    6.98
  -2   1 -32   31.52    3.47
  -2  -1  32   23.84    2.79
   2  -1 -32   23.94    3.29
   2   1  32   29.75    2.85
  -2   1 -32   27.11    3.37
  -2   1 -33  470.18   15.25
   2   1  33  490.90   14.05
  -2  -1  33  463.53   14.18
  -2   1 -33  466.22   15.62
   2  -1 -33  476.18   15.64
  -2   1 -34   63.77    4.86
  -2  -1  34   61.67    4.21
   2   1  34   55.55    4.01
   2  -1 -34   58.97    4.75
  -2   1 -34   59.64    4.85
  -2   1 -35   61.49    4.62
  -2  -1  35   59.69    4.02
   2   1  35   65.55    4.14
   2  -1 -35   66.54    5.00
  -2   1 -35   55.75    4.64
  -2   1 -36   24.81    2.85
  -2  -1  36   26.15    2.58
   2  -1 -36   22.78    2.90
  -2  -1  36   26.16    2.28
   2   1  36   21.70    2.39
  -2   1 -36   25.46    3.08
  -2  -1  37    7.38    1.22
  -2  -1  37    3.36    1.11
   2   1  37    4.75    1.19
  -2   1 -37    4.93    1.43
  -2   1 -37    6.03    1.55
   2  -1 -37    7.76    1.85
  -2  -1  38   37.54    2.75
  -2   1 -38   38.08    3.29
   2   1  38   40.86    2.95
  -2   1 -38   42.89    3.62
  -2  -1  38   39.59    2.42
   2  -1 -38   36.86    3.38
  -2   1 -39   47.71    3.47
   2  -1 -39   47.41    3.60
  -2   1 -39   43.76    3.45
  -2  -1  39   40.03    2.16
   2   1  39   43.57    2.92
  -2  -1  39   42.76    2.72
  -2   1 -40    7.42    1.41
   2   1  40    9.65    1.32
  -2  -1  40    9.62    1.20
   2  -1 -40    8.51    1.57
  -2   1 -41   10.46    1.48
   2  -1 -41   12.71    1.45
   2   1  41   11.77    1.33
   2  -1 -41   11.88    1.63
  -2  -1  41   13.16    1.22
  -2  -1  42   23.89    1.29
   2   1  42   23.03    1.65
  -2   1 -42   22.80    1.88
   2  -1 -42   20.59    1.49
   2  -1 -43   27.39    1.75
  -2   1 -43   28.10    1.76
   2   1  43   28.90    1.62
   2  -1 -43   31.08    1.99
   2   2 -42   14.10    1.30
   2  -2  42   12.99    1.19
  -2  -2 -42   12.75    1.14
  -2  -2 -41   35.35    2.33
  -2  -2 -41   33.64    2.09
   2   2 -41   38.28    2.48
   2  -2  41   37.37    2.25
  -2   2  40   52.11    1.95
   2  -2  40   49.93    2.83
   2   2 -40   48.36    3.10
  -2  -2 -40   44.09    2.72
  -2  -2 -40   44.05    2.96
  -2  -2 -39   55.58    3.61
  -2   2  39   60.90    2.54
   2  -2  39   52.85    3.14
  -2  -2 -39   57.84    3.37
   2   2 -39   55.54    3.59
  -2  -2 -38   21.31    2.18
  -2   2  38   21.82    1.68
  -2  -2 -38   25.41    2.62
   2   2 -38   25.89    2.60
  -2   2  38   20.94    1.79
   2  -2  38   24.62    2.25
  -2  -2 -37   10.35    1.64
  -2  -2 -37   10.50    1.89
  -2   2  37    8.57    1.20
  -2   2  37    9.43    1.32
   2   2 -37   11.18    1.83
  -2  -2 -36   35.02    3.03
  -2   2  36   29.11    2.45
  -2   2  36   30.41    2.30
   2   2 -36   37.11    3.39
  -2  -2 -36   31.09    3.16
  -2  -2 -35   13.47    2.07
  -2  -2 -35   11.03    2.08
  -2   2  35    9.39    1.41
  -2   2  35   11.05    1.64
  -2  -2 -34   24.08    2.84
  -2   2  34   24.69    2.27
  -2   2  34   23.31    2.32
  -2  -2 -34   27.52    3.26
  -2  -2 -33  147.43    7.63
  -2  -2 -33  139.47    6.82
  -2   2  33  142.68    6.20
  -2  -2 -32    5.05    1.67
  -2   2  32    5.79    1.15
  -2   2  32    6.39    1.36
  -2  -2 -32    4.87    1.68
  -2  -2 -31  128.69    6.59
  -2   2  31  125.34    5.41
  -2   2  31  127.03    5.95
  -2  -2 -31  124.08    7.20
  -2  -2 -30   24.74    2.85
  -2   2  30   27.25    2.46
  -2   2  30   28.34    2.69
   2  -2  30   30.99    2.37
   2   2 -30   29.44    2.45
  -2  -2 -30   25.87    3.30
  -2  -2 -29  331.23   12.74
  -2  -2 -29  350.56   11.93
  -2   2  29  341.06   10.33
   2  -2  29  343.08    9.74
  -2   2  29  335.66   10.89
   2   2 -29  368.22   10.36
   2   2 -29  341.11   13.55
  -2  -2 -28   36.27    3.86
  -2  -2 -28   37.88    3.50
   2  -2  28   35.08    2.62
  -2   2  28   34.12    4.30
  -2   2  28   35.67    3.06
   2   2 -28   39.14    2.88
  -2   2  28   38.54    2.88
   2   2 -28   36.44    4.23
   2  -2  28   36.34    4.41
   2   2 -28   32.58    4.25
  -2  -2 -27  156.31    7.33
  -2   2  27  147.28    6.41
   2   2 -27  166.43    6.18
   2  -2  27  161.75    5.92
  -2   2  27  153.95    6.19
  -2   2  27  153.70    9.71
  -2  -2 -27  166.22    8.18
   2  -2  27  169.84    9.63
   2   2 -27  148.62    8.54
   2   2 -27  150.23    8.93
  -2  -2 -26  660.63   17.71
  -2   2  26  647.59   16.41
   2  -2  26  652.44   15.44
  -2   2  26  650.17   22.21
   2   2 -26  633.99   15.55
  -2   2  26  650.01   16.05
   2  -2  26  630.04   21.26
   2   2 -26  619.11   20.29
  -2  -2 -26  629.45   18.74
   2   2 -26  590.18   20.76
  -2  -2 -25  246.00    9.11
  -2   2  25  255.22    8.16
   2  -2  25  261.46    7.76
  -2   2  25  239.78   12.28
  -2   2  25  229.83    8.15
   2   2 -25  251.39   11.44
   2   2 -25  223.73   11.86
   2   2 -25  270.22    7.88
  -2  -2 -25  240.23    9.96
   2  -2  25  252.58   12.16
  -2   2  24   40.48    2.81
   2  -2  24   45.04    2.72
  -2   2  24   43.43    4.94
  -2   2  24   36.44    2.78
  -2  -2 -24   40.70    3.71
   2   2 -24   41.57    2.55
  -2  -2 -24   44.40    3.40
   2   2 -24   44.01    4.40
   2  -2  24   38.78    4.54
   2   2 -24   30.95    4.17
   2  -2  23  165.71    9.44
  -2  -2 -23  186.81    7.06
   2   2 -23  162.33    9.90
   2  -2  23  191.38    5.97
  -2  -2 -23  162.30    7.68
  -2   2  23  190.68    6.34
   2   2 -23  148.01    5.29
  -2   2  23  167.66    6.17
  -2   2  23  183.94   10.19
   2   2 -23  164.70    8.75
   2  -2  22  194.67   10.18
  -2  -2 -22  213.16    8.43
  -2  -2 -22  202.80    7.20
  -2   2  22  204.19    6.59
   2  -2  22  197.81    6.16
  -2   2  22  202.52    6.60
  -2   2  22  207.01   10.74
  -2  -2 -22  172.66    7.93
   2   2 -22  194.53    9.42
   2   2 -22  178.59   10.46
  -2  -2 -21   52.42    3.28
   2  -2  21   51.08    5.01
  -2   2  21   53.20    2.98
  -2  -2 -21   55.15    3.98
  -2  -2 -21   55.01    3.90
  -2   2  21   53.77    5.19
   2   2 -21   49.55    4.44
   2   2 -21   58.90    5.73
  -2  -2 -20    2.21    1.07
  -2  -2 -20    4.28    1.31
  -2   2  20    2.97    1.53
   2  -2  20    3.83    1.60
   2   2 -20    5.74    1.80
   2   2 -20    1.84    1.13
   2  -2  19  202.03    9.71
  -2   2  19  200.40    9.95
   2   2 -19  199.88    8.92
   2   2 -19  184.17   10.38
   2  -2  18   12.43    2.34
   2   2 -18   11.74    2.14
  -2   2  18   13.29    2.53
   2  -2  17  150.51    8.10
  -2   2  17  171.60    8.80
   2   2 -17  168.05    7.67
   2  -2  16  164.54    8.26
  -2   2  16  179.38    8.86
  -2  -2 -16  189.20    6.58
   2   2 -16  167.45    7.48
   2  -2  15  291.26   11.34
   2   2 -15  299.20   10.37
  -2  -2 -15  328.50    9.66
  -2   2  15  291.81   11.65
   2  -2  14  267.91   10.49
  -2  -2 -14  284.28    9.22
  -2   2  14  280.42   11.05
   2   2 -14  275.03    9.55
   2  -2  13   84.03    5.29
  -2  -2 -13   80.65    4.46
  -2   2  13   89.28    5.67
   2   2 -13   80.24    4.47
  -2  -2 -12  385.70   11.59
   2  -2  12  376.73   12.39
  -2   2  12  381.52   12.82
   2   2 -12  369.41   11.02
   2   2 -11  343.25   10.22
  -2   2  11  368.55   12.23
  -2  -2 -11  370.77   11.29
   2  -2  11  343.33   11.66
   2  -2  10   56.09    3.17
   2  -2  10   54.16    4.01
   2   2 -10   54.94    4.63
  -2  -2 -10   60.07    3.94
   2   2 -10   67.37    3.56
  -2  -2  -9  187.19    7.63
   2   2  -9  205.16    6.65
   2  -2   9  203.56    6.65
   2   2  -9  194.86    8.89
  -2  -2  -8 1085.58   25.81
   2  -2   8 1129.27   23.93
  -2   2   8 1105.91   26.23
   2   2  -8 1113.76   23.50
   2   2  -8 1046.05   27.07
   2   2  -7   50.14    4.05
  -2   2   7   51.06    3.78
   2   2  -7   58.97    2.88
  -2  -2  -7   55.87    3.89
  -2   2   6 1348.12   30.15
   2  -2   6 1329.90   28.25
   2   2  -6 1364.01   27.04
  -2  -2  -6 1305.77   30.31
   2   2  -6 1293.28   30.99
   2   2  -5  258.83    9.77
  -2   2   5  280.94    9.50
   2  -2   5  265.66    8.09
   2   2  -5  285.49    7.04
  -2  -2  -5  271.02    9.56
   2  -2   4 1659.48   33.97
   2   2  -4 1618.10   36.19
  -2  -2  -4 1610.51   36.09
  -2   2   4 1656.42   35.58
   2   2  -4 1652.67   31.83
  -2   2   3 1518.69   32.70
   2  -2   3 1463.62   31.11
  -2  -2  -3 1472.06   33.29
   2   2  -3 1510.77   33.24
   2   2  -3 1494.34   28.60
  -2   2   2  200.46    7.53
   2   2  -2  208.16    4.62
  -2  -2  -2  187.46    7.88
   2   2  -2  190.71    7.62
   2  -2   2  184.77    6.58
   2  -2   1  135.85    5.45
  -2   2   1  138.36    6.03
   2   2  -1  146.17    3.17
  -2  -2  -1  133.92    6.50
   2   2  -1  145.55    6.26
   2   2   0  244.45    8.32
  -2   2   0  238.20    8.30
  -2  -2   0  221.39    8.83
   2  -2   0  225.87    7.54
   2  -2  -1  139.35    5.62
   2   2   1  137.45    5.89
  -2   2  -1  141.71    6.09
  -2  -2   1  142.31    6.77
  -2  -2   2  203.68    8.08
  -2   2  -2  205.26    7.63
   2   2   2  200.71    4.07
   2   2   2  200.94    7.19
  -2  -2   2  200.24    8.37
   2  -2  -2  202.59    7.19
  -2   2  -3 1496.87   32.46
   2  -2  -3 1494.18   31.94
  -2  -2   3 1426.79   33.17
   2   2   3 1418.61   31.47
  -2  -2   3 1491.34   33.82
   2   2   3 1494.42   27.99
  -2   2  -4 1625.92   35.14
  -2  -2   4 1642.65   36.60
   2  -2  -4 1581.83   34.58
  -2  -2   4 1663.64   36.02
   2   2   4 1604.43   30.97
   2   2   4 1666.10   33.98
  -2   2  -5  251.46    8.92
   2  -2  -5  286.23    9.06
   2   2   5  255.01    6.41
  -2  -2   5  277.45   10.21
  -2  -2   5  267.96    9.63
   2   2   5  257.77    8.05
  -2   2  -6 1337.22   30.37
   2  -2  -6 1330.86   30.29
  -2  -2   6 1333.69   31.71
  -2  -2   6 1364.36   31.11
   2   2   6 1378.13   27.06
   2   2   6 1365.66   28.74
  -2   2  -7   61.98    4.06
  -2  -2   7   63.58    4.31
  -2  -2   7   65.12    4.64
   2  -2  -7   54.16    3.86
   2   2   7   62.91    2.82
   2   2   7   62.10    3.27
  -2  -2   8 1079.35   26.88
  -2   2  -8 1080.97   25.63
   2  -2  -8 1076.11   25.91
  -2  -2   8 1083.62   26.12
   2  -2  -8 1112.12   26.03
   2   2   8 1123.05   23.07
   2   2   8 1077.78   23.49
  -2  -2   9  195.37    8.60
  -2  -2   9  180.52    7.88
  -2   2  -9  187.21    7.79
   2  -2  -9  207.34    8.28
   2  -2  -9  200.83    8.20
   2   2   9  215.78    6.58
   2   2   9  201.60    6.36
   2   2  10   68.85    3.26
   2  -2 -10   65.76    4.47
  -2  -2  10   60.93    4.25
   2  -2 -10   60.25    4.39
  -2  -2  10   62.40    4.62
   2   2  10   61.82    3.35
  -2   2 -11  359.22   11.87
  -2  -2  11  350.38   11.69
   2  -2 -11  339.52   12.04
   2  -2 -11  353.06   11.99
   2   2  11  369.72   10.27
  -2  -2  11  354.69   12.49
   2   2  11  365.45    9.31
  -2  -2  12  396.18   12.43
   2  -2 -12  369.04   12.60
   2  -2 -12  366.20   12.93
   2   2  12  405.76   11.13
  -2  -2  12  371.19   13.06
   2   2  12  396.83    9.78
  -2  -2  13   82.34    4.96
   2  -2 -13   82.96    5.34
  -2  -2  13   78.35    5.31
   2  -2 -13   85.63    5.69
   2   2  13   82.86    4.41
   2   2  13   84.34    3.36
  -2  -2  14  266.45   10.61
  -2  -2  14  269.17    9.94
   2  -2 -14  278.37   11.23
   2  -2 -14  262.67   10.59
   2   2  14  283.69    9.31
   2   2  14  281.70    7.33
   2   2  15  289.54    9.85
  -2  -2  15  282.30   10.26
   2  -2 -15  277.75   11.01
  -2  -2  15  290.68   11.08
   2  -2 -15  294.88   11.83
  -2  -2  16  154.72    7.81
  -2  -2  16  170.11    7.34
   2  -2 -16  163.73    8.28
   2   2  16  156.36    7.01
   2  -2 -16  173.76    8.86
  -2  -2  17  167.70    7.17
  -2  -2  17  151.63    7.66
   2  -2 -17  156.58    8.70
   2  -2 -17  168.05    8.50
   2   2  17  152.60    7.08
   2   2  18    9.20    1.79
   2  -2 -18   13.13    2.43
  -2  -2  18   13.99    2.22
   2  -2 -18   12.34    2.53
   2  -2 -19  170.84    9.17
   2   2  19  187.47    8.39
  -2  -2  20    3.10    0.99
   2  -2 -20    3.53    1.74
   2   2  20    4.58    1.50
  -2  -2  20    0.35    0.88
   2  -2 -20    2.12    1.39
  -2   2 -21   52.97    3.33
  -2  -2  21   47.78    3.37
   2   2  21   45.88    2.72
   2  -2 -21   49.37    4.88
  -2   2 -21   48.24    3.42
   2  -2 -21   59.88    5.70
   2  -2 -21   57.17    3.64
   2   2  21   52.81    4.41
   2  -2 -22  178.19    9.87
  -2   2 -22  187.54    7.18
  -2   2 -22  188.62    7.61
  -2  -2  22  203.92    7.76
   2  -2 -22  189.46    7.58
  -2  -2  22  204.98    7.64
   2   2  22  200.78    6.45
   2  -2 -22  187.26   10.56
   2   2  22  193.21    9.11
  -2   2 -23  170.28    6.86
   2  -2 -23  172.16    9.62
  -2  -2  23  165.60    7.11
   2   2  23  168.37    8.61
   2  -2 -23  165.11    7.26
  -2  -2  23  177.79    7.23
   2   2  23  172.42    6.16
  -2   2 -23  164.87    7.31
   2  -2 -23  167.19    9.97
  -2   2 -24   37.97    3.27
  -2  -2  24   44.71    3.51
  -2  -2  24   40.25    3.29
   2   2  24   40.36    2.86
   2  -2 -24   38.41    4.56
  -2   2 -24   36.25    3.39
   2  -2 -24   43.19    5.16
   2  -2 -24   37.83    3.41
   2   2  24   34.28    3.86
  -2   2 -25  232.10    9.16
   2  -2 -25  250.42   12.08
  -2  -2  25  272.41    9.68
   2  -2 -25  258.19    9.88
  -2   2 -25  236.45    9.61
   2   2  25  230.39   10.79
  -2  -2  25  269.51    9.52
   2   2  25  248.47    8.34
   2  -2 -25  249.81   12.73
  -2   2 -26  641.39   17.78
  -2  -2  26  619.10   17.69
  -2  -2  26  677.26   17.77
   2  -2 -26  607.71   22.00
   2   2  26  633.09   16.35
   2  -2 -26  656.17   18.32
  -2   2 -26  624.13   18.13
   2   2  26  639.69   19.93
   2  -2 -26  614.92   21.15
   2   2  27  152.15    8.47
  -2   2 -27  160.10    7.44
   2  -2 -27  151.51    9.23
   2   2  27  164.29    6.63
  -2  -2  27  162.05    7.29
  -2   2 -27  148.26    7.69
   2  -2 -27  161.23    9.94
   2  -2 -27  162.21    7.80
  -2  -2  27  154.36    7.37
  -2   2 -28   30.87    3.27
   2   2  28   34.84    2.94
  -2  -2  28   32.63    3.31
   2  -2 -28   27.46    3.30
   2   2  28   36.72    4.00
   2  -2 -28   42.30    4.83
  -2  -2  28   31.34    3.18
  -2   2 -28   31.99    3.44
   2  -2 -28   30.27    4.02
  -2   2 -29  331.40   11.82
  -2  -2  29  344.08   11.91
   2  -2 -29  360.50   14.78
   2   2  29  346.78   13.05
  -2   2 -29  312.64   12.21
   2   2  29  348.37   10.91
   2  -2 -29  342.87   12.62
   2  -2 -29  331.33   13.64
  -2   2 -30   20.80    2.74
  -2  -2  30   26.53    3.10
   2   2  30   28.90    2.77
   2  -2 -30   25.49    3.24
  -2   2 -30   31.86    3.60
  -2   2 -31  118.93    6.46
   2  -2 -31  123.90    7.13
   2   2  31  115.35    5.72
  -2  -2  31  123.37    6.52
  -2   2 -31  121.72    7.06
  -2   2 -32    5.35    1.68
   2  -2 -32    7.70    2.21
  -2  -2  32    7.39    1.74
   2   2  32    6.44    1.52
  -2   2 -32    6.67    1.93
  -2   2 -33  147.26    7.26
  -2  -2  33  153.23    7.20
   2   2  33  156.22    6.63
   2  -2 -33  156.98    8.03
  -2   2 -33  142.98    7.64
  -2   2 -34   31.05    3.14
  -2  -2  34   26.13    2.83
   2   2  34   31.48    2.81
   2  -2 -34   27.66    3.34
  -2   2 -34   26.21    3.16
   2  -2 -35   11.32    2.15
  -2  -2  35   10.70    1.77
  -2   2 -35   12.59    2.08
  -2   2 -35    9.78    2.07
   2   2  35   11.07    1.73
  -2   2 -36   34.97    3.04
  -2  -2  36   30.80    2.84
   2  -2 -36   33.52    3.46
  -2   2 -36   35.38    3.45
   2   2  36   33.30    2.72
  -2   2 -37    9.58    1.72
  -2  -2  37    9.97    1.53
   2   2  37    9.61    1.43
   2  -2 -37   10.69    2.09
  -2   2 -37   12.40    2.13
  -2   2 -38   20.98    2.18
   2  -2 -38   24.27    2.75
  -2  -2  38   21.60    2.10
  -2  -2  38   17.41    1.76
   2   2  38   21.69    2.04
  -2   2 -38   22.47    2.59
  -2  -2  39   50.49    3.01
   2  -2 -39   59.61    3.93
  -2   2 -39   50.47    3.23
   2   2  39   56.14    3.09
  -2  -2  39   50.27    2.76
  -2   2 -39   56.53    3.81
  -2  -2  40   43.03    2.53
  -2   2 -40   50.89    3.34
  -2  -2  40   44.10    2.26
  -2   2 -40   46.27    2.84
   2   2  40   47.82    2.65
   2  -2 -40   46.72    3.24
   2  -2 -41   33.25    2.47
  -2  -2  41   31.74    1.55
   2  -2 -41   33.73    2.37
  -2  -2  41   37.93    2.08
   2   2  41   32.82    2.00
  -2   2 -41   34.44    2.53
  -2   2 -41   34.00    2.11
   2  -2 -42   13.34    1.30
   2  -2 -42   14.48    1.09
  -2  -2  42   13.89    1.02
   2   2  42   13.06    1.10
   2  -2 -42   13.91    1.46
   2  -3  41    1.11    0.44
   2   3 -41    1.31    0.51
  -2  -3 -41    0.77    0.54
  -2  -3 -40   49.55    2.94
   2   3 -40   52.08    2.79
   2  -3  40   49.69    2.56
  -2  -3 -39  132.27    5.56
  -2  -3 -39  142.27    4.11
   2  -3  39  137.95    4.99
   2   3 -39  144.08    5.48
  -2   3  39  145.13    4.34
  -2  -3 -38   13.37    1.29
  -2  -3 -38   12.70    1.82
  -2   3  38   14.48    1.41
   2   3 -38   12.36    1.67
  -2   3  37    5.30    1.02
  -2  -3 -37    5.98    1.38
  -2  -3 -37    5.13    0.99
   2   3 -37    5.37    1.35
  -2   3  37    6.48    0.86
  -2  -3 -36    8.51    1.27
  -2  -3 -36    8.17    1.75
  -2   3  36    7.45    0.98
  -2   3  36    7.04    1.25
  -2  -3 -35    0.77    0.81
  -2  -3 -35    1.94    1.39
  -2   3  35    1.35    0.78
  -2   3  35    2.31    0.79
   2  -3  35    0.90    0.53
   2   3 -35    0.38    0.76
  -2  -3 -34   25.04    3.05
  -2  -3 -34   28.41    2.55
  -2   3  34   26.89    2.15
   2  -3  34   24.41    2.02
  -2   3  34   24.55    2.36
   2   3 -34   24.22    2.04
  -2  -3 -33  109.37    6.47
  -2  -3 -33  103.98    5.16
  -2   3  33  109.91    4.67
   2  -3  33  106.27    4.62
   2   3 -33  109.84    4.79
  -2   3  33  102.56    5.17
  -2  -3 -32  156.36    8.07
  -2  -3 -32  158.58    6.75
   2  -3  32  164.86    6.14
  -2   3  32  162.21    6.09
  -2   3  32  151.11    6.59
   2   3 -32  164.91    6.29
  -2  -3 -31  193.04    9.15
  -2  -3 -31  204.87    7.88
  -2   3  31  195.00    7.08
   2  -3  31  198.35    7.17
  -2   3  31  198.79    7.75
   2   3 -31  194.31    7.22
  -2  -3 -30   40.11    4.10
  -2   3  30   43.97    3.13
   2  -3  30   43.35    3.15
  -2  -3 -30   45.97    3.54
  -2   3  30   45.04    3.46
   2   3 -30   48.92    3.40
  -2   3  29   12.99    1.81
  -2  -3 -29   16.19    2.20
   2  -3  29   19.71    2.20
  -2   3  29   18.07    2.21
  -2  -3 -29   16.99    2.79
   2   3 -29   19.30    2.27
  -2  -3 -28   43.58    4.20
  -2  -3 -28   50.55    3.73
  -2   3  28   46.24    3.26
   2  -3  28   41.50    3.17
  -2   3  28   42.35    3.40
   2   3 -28   40.55    3.22
  -2  -3 -27   17.68    2.27
  -2  -3 -27   18.73    2.95
   2  -3  27   10.56    2.36
   2  -3  27   18.03    2.21
   2   3 -27   16.40    2.54
  -2   3  27   22.06    2.42
  -2   3  27   18.87    2.12
  -2   3  27   18.33    3.41
   2   3 -27   15.44    2.07
  -2   3  26  111.94    5.65
  -2   3  26  127.94    8.60
  -2  -3 -26  121.61    5.70
  -2   3  26  120.06    5.48
   2  -3  26  126.54    5.80
  -2  -3 -26  123.42    7.14
   2   3 -26  117.91    5.56
   2   3 -26  119.98    7.09
   2   3 -26  113.93    7.34
   2  -3  26  133.98    8.27
  -2  -3 -25  249.54   10.35
  -2  -3 -25  240.24    8.38
  -2   3  25  245.24    8.27
   2  -3  25  232.12    8.39
   2  -3  25  244.61   11.76
  -2   3  25  255.60   12.58
  -2   3  25  249.03    8.75
   2   3 -25  233.36   10.37
  -2  -3 -25  213.45    8.25
   2   3 -25  234.97    8.16
  -2  -3 -24   13.64    2.49
  -2   3  24   12.35    1.72
   2   3 -24   13.98    3.22
   2  -3  24   13.39    2.67
   2  -3  24    9.39    1.66
  -2   3  24   11.57    2.71
  -2   3  24   11.45    1.90
  -2  -3 -24   14.37    2.22
   2   3 -24   13.87    1.89
   2   3 -24   13.95    2.59
  -2  -3 -24   12.06    1.74
  -2  -3 -23  789.26   18.03
  -2   3  23  735.42   18.18
  -2   3  23  789.94   24.59
   2  -3  23  737.65   18.47
  -2   3  23  738.62   18.55
   2   3 -23  721.64   23.66
   2  -3  23  723.70   23.39
   2   3 -23  781.61   18.09
   2   3 -23  752.78   21.60
  -2  -3 -23  689.94   18.15
  -2  -3 -23  746.46   20.58
  -2  -3 -22  244.29    7.68
  -2   3  22  240.29    8.23
  -2   3  22  229.02    7.86
   2  -3  22  238.57    8.22
  -2   3  22  225.43   11.73
  -2  -3 -22  222.68    7.94
   2   3 -22  232.65    7.68
   2   3 -22  249.47   10.59
  -2  -3 -22  248.71    9.78
   2   3 -22  227.25   11.90
   2  -3  22  244.42   11.76
   2  -3  21   96.92    7.12
  -2  -3 -21  107.57    4.30
  -2   3  21   90.46    4.43
   2  -3  21  100.01    4.80
   2   3 -21  101.52    6.38
  -2   3  21   94.59    7.21
  -2   3  21   93.08    4.59
   2   3 -21  101.00    4.42
   2   3 -21   93.95    7.43
  -2  -3 -21  104.78    5.90
   2  -3  20  228.57   10.92
  -2   3  20  215.96    7.26
   2  -3  20  224.10    7.56
  -2   3  20  219.62   11.14
  -2   3  20  221.04    7.38
   2   3 -20  218.23    6.94
   2   3 -20  223.52    9.67
   2   3 -20  198.89   11.05
  -2  -3 -20  213.99    8.68
   2  -3  19   54.38    5.03
  -2   3  19   53.29    3.13
  -2   3  19   56.37    5.36
   2  -3  19   62.41    3.52
  -2   3  19   55.67    3.24
   2   3 -19   63.09    4.82
   2   3 -19   58.17    5.80
  -2  -3 -19   62.14    4.10
   2   3 -19   58.46    3.08
   2  -3  18  229.21   10.78
  -2   3  18  226.45    7.19
  -2  -3 -18  225.88    8.30
   2  -3  18  239.27    7.59
  -2   3  18  221.71    7.15
  -2   3  18  239.65   11.31
   2   3 -18  208.07   11.23
   2   3 -18  237.12    9.57
   2  -3  17  104.68    6.84
  -2   3  17   91.84    6.71
   2   3 -17  106.62    5.96
   2   3 -17   99.00    7.47
   2  -3  16  555.15   18.17
  -2   3  16  586.63   18.92
   2   3 -16  541.34   19.67
   2   3 -16  602.79   16.53
   2  -3  15   41.37    4.09
   2   3 -15   40.65    4.68
  -2   3  15   40.81    4.29
   2   3 -15   44.69    3.50
  -2   3  14  479.49   16.40
   2  -3  14  457.06   15.58
   2   3 -14  491.43   13.95
   2   3 -14  455.97   17.13
   2  -3  13  847.75   23.49
  -2   3  13  867.79   24.32
   2   3 -13  898.12   21.31
   2   3 -13  834.58   25.35
   2  -3  12  419.28   14.03
  -2   3  12  408.33   14.41
   2   3 -12  418.30   11.80
   2   3 -12  383.58   14.97
  -2  -3 -12  431.53   12.94
   2  -3  11  309.72   10.04
   2  -3  11  291.31   11.11
   2   3 -11  275.10   11.96
  -2   3  11  295.17   11.49
  -2  -3 -11  300.25   10.39
   2   3 -11  280.39    8.89
  -2   3  10  440.42   14.70
  -2  -3 -10  453.48   13.84
   2  -3  10  466.21   13.24
   2   3 -10  444.78   11.74
   2   3 -10  424.86   15.44
  -2  -3  -9  942.56   23.29
  -2   3   9  925.00   24.11
   2  -3   9  931.08   22.33
   2   3  -9  915.98   20.22
  -2   3   8   44.10    3.95
  -2  -3  -8   42.94    2.68
   2  -3   8   39.01    3.24
  -2  -3  -8   43.74    3.70
   2   3  -8   43.38    2.45
   2   3  -8   40.56    4.10
  -2   3   7  223.79    9.26
   2  -3   7  214.66    8.25
  -2  -3  -7  205.65    8.75
   2   3  -7  224.42    6.38
   2   3  -7  216.90    9.74
  -2  -3  -7  223.69    7.09
   2   3  -6  232.38    9.90
  -2   3   6  236.15    9.44
  -2  -3  -6  235.69    7.49
   2  -3   6  227.57    8.43
  -2  -3  -6  216.87    9.15
  -2   3   5  417.37   13.18
  -2  -3  -5  406.77   11.12
   2  -3   5  388.16   12.04
  -2  -3  -5  389.51   13.17
   2   3  -5  386.15   13.49
   2   3  -4  199.78    8.95
   2  -3   4  204.12    7.90
  -2   3   4  206.55    8.53
  -2  -3  -4  205.21    8.90
  -2  -3  -4  202.73    7.17
   2  -3   3 1816.20   39.93
  -2   3   3 1935.73   41.18
  -2  -3  -3 1886.01   42.04
   2   3  -3 1819.41   41.55
  -2  -3  -2  295.60   11.30
  -2   3   2  319.24   10.90
   2   3  -2  295.16   10.93
   2  -3   2  286.18   10.04
   2   3  -1  655.40   18.42
  -2   3   1  680.63   18.41
  -2  -3  -1  668.42   19.43
   2  -3   1  663.69   17.72
  -2  -3  -1  676.64   19.27
  -2  -3   0   92.98    6.05
   2  -3   0  101.86    5.48
  -2   3   0  103.75    5.71
   2   3   0   98.28    5.70
  -2  -3   0   97.28    6.02
  -2   3  -1  671.58   18.21
  -2  -3   1  652.74   19.43
   2  -3  -1  658.38   17.91
   2   3   1  633.91   18.03
  -2  -3   1  695.48   19.53
  -2   3  -1  669.26   16.91
   2   3   2  277.71   10.22
  -2   3  -2  291.47   10.44
  -2  -3   2  303.67   11.78
  -2  -3   2  295.97   11.46
   2  -3  -2  308.44   10.61
  -2   3  -2  292.66    9.36
  -2  -3   3 1957.25   44.02
  -2   3  -3 1953.07   42.39
  -2  -3   3 1945.47   44.44
   2  -3  -3 1944.67   42.47
   2   3   3 1897.45   41.80
  -2   3  -3 1971.09   40.43
  -2  -3   4  204.62    9.26
  -2   3  -4  213.30    8.58
  -2  -3   4  197.09    9.47
   2  -3  -4  211.75    8.77
   2   3   4  205.63    8.16
  -2   3  -4  204.55    7.27
  -2   3  -5  395.34   12.76
  -2  -3   5  410.29   13.95
   2  -3  -5  399.62   13.12
  -2  -3   5  389.27   14.10
   2   3   5  392.84   12.17
  -2   3  -5  389.11   11.07
  -2   3  -6  238.20    9.30
  -2  -3   6  225.14    9.85
  -2   3  -6  239.14    7.55
   2  -3  -6  225.42    9.47
  -2  -3   6  232.60   10.39
   2   3   6  223.39    8.39
  -2  -3   7  219.75    9.75
  -2   3  -7  215.48    8.87
   2   3   7  205.72    7.97
   2   3   7  224.04    5.90
  -2  -3   7  215.40   10.02
   2  -3  -7  220.13    9.32
  -2   3  -7  207.80    6.87
   2  -3  -8   38.83    3.85
  -2   3  -8   41.38    3.64
   2  -3  -8   38.58    3.64
  -2  -3   8   40.39    4.19
  -2  -3   8   44.44    4.22
   2   3   8   42.75    2.29
   2   3   8   46.32    3.37
  -2   3  -8   39.67    2.52
  -2  -3   9  913.79   24.25
   2  -3  -9  828.41   23.40
  -2   3  -9  865.86   22.88
   2  -3  -9  860.32   23.17
  -2  -3   9  904.75   24.90
   2   3   9  910.69   19.36
   2   3   9  878.22   21.26
  -2  -3  10  420.60   14.84
  -2   3 -10  430.34   14.09
  -2  -3  10  432.14   15.59
   2   3  10  471.32   11.40
   2  -3 -10  425.19   14.77
   2  -3 -10  423.73   14.25
   2   3  10  436.17   12.49
  -2  -3  11  286.22   12.11
  -2   3 -11  289.97   11.05
  -2  -3  11  276.60   11.49
   2   3  11  295.59    8.76
   2  -3 -11  276.28   11.54
   2  -3 -11  293.49   11.29
   2   3  11  301.25    9.46
  -2  -3  12  413.03   14.53
  -2  -3  12  420.81   15.23
  -2   3 -12  408.45   14.02
   2   3  12  434.32   11.70
   2  -3 -12  412.02   14.82
   2  -3 -12  421.76   14.29
   2   3  12  422.81   12.03
   2  -3 -13  870.32   24.74
  -2  -3  13  873.44   25.10
  -2  -3  13  887.01   24.24
   2   3  13  881.46   20.83
   2  -3 -13  868.98   23.77
   2   3  13  893.20   20.83
  -2  -3  14  448.91   16.31
  -2  -3  14  455.00   15.60
   2   3  14  469.45   13.23
   2  -3 -14  453.62   16.36
   2  -3 -14  451.13   15.59
   2   3  14  508.50   12.86
  -2  -3  15   37.35    4.01
   2  -3 -15   42.53    4.55
   2  -3 -15   41.58    4.18
  -2  -3  15   45.66    4.65
   2   3  15   49.07    3.55
   2   3  15   52.04    3.17
  -2  -3  16  571.38   18.26
   2  -3 -16  552.87   19.39
   2  -3 -16  577.35   18.63
  -2  -3  16  540.75   18.77
   2   3  16  617.60   16.44
   2   3  16  631.29   14.77
  -2  -3  17  105.72    6.67
   2  -3 -17  100.00    7.23
  -2  -3  17   97.44    6.79
   2   3  17  117.67    5.97
   2  -3 -17   90.25    6.45
   2   3  18  223.56    9.01
   2  -3 -18  230.55   11.56
  -2  -3  18  216.80    7.56
   2  -3 -18  242.93    8.05
   2  -3 -18  227.02   10.71
  -2  -3  18  214.43    7.94
  -2  -3  18  224.70    9.93
  -2   3 -18  220.64    7.51
  -2  -3  18  224.14   10.69
   2   3  19   63.32    2.99
   2  -3 -19   53.41    5.02
  -2  -3  19   61.84    4.81
  -2  -3  19   58.52    3.66
  -2  -3  19   59.16    3.89
  -2  -3  19   58.78    5.18
   2  -3 -19   56.29    5.60
  -2   3 -19   55.71    3.58
   2   3  19   55.91    4.31
  -2   3 -19   59.50    3.32
   2  -3 -19   65.43    3.95
  -2   3 -19   52.76    2.66
   2  -3 -20  225.33   11.77
  -2  -3  20  213.19    7.98
  -2   3 -20  218.90    7.16
  -2  -3  20  209.83    8.18
   2   3  20  217.62    6.67
  -2   3 -20  209.84    7.90
   2  -3 -20  230.29    8.38
  -2  -3  20  208.73    9.85
   2   3  20  215.51    9.07
   2  -3 -20  204.85   10.47
  -2   3 -21   94.06    4.38
  -2   3 -21   94.87    5.15
  -2  -3  21  105.04    5.44
   2   3  21  101.32    4.30
  -2  -3  21  104.19    5.53
   2  -3 -21   97.12    7.04
   2   3  21  107.09    6.22
   2  -3 -21   97.15    7.57
   2  -3 -21  105.99    5.60
  -2   3 -22  246.05    7.88
  -2   3 -22  254.62    7.69
   2   3  22  234.16    9.81
  -2  -3  22  229.37    8.88
   2  -3 -22  245.01    9.42
  -2  -3  22  226.86    8.87
   2  -3 -22  226.49   12.27
   2   3  22  251.33    7.73
  -2   3 -22  216.44    8.81
   2  -3 -22  220.83   11.16
  -2   3 -23  731.56   18.19
  -2  -3  23  737.71   19.68
   2  -3 -23  759.87   20.31
   2  -3 -23  751.29   24.87
  -2   3 -23  828.60   17.85
  -2  -3  23  749.78   19.77
   2   3  23  717.80   17.80
   2   3  23  734.90   20.80
   2  -3 -23  726.12   23.29
  -2   3 -23  733.53   19.84
  -2   3 -24   13.77    1.93
  -2  -3  24   13.82    2.22
   2   3  24   11.58    1.70
  -2   3 -24   14.46    1.68
   2   3  24    9.32    2.27
  -2  -3  24   11.31    1.99
   2  -3 -24   10.80    2.11
   2  -3 -24   15.83    3.34
  -2   3 -24   13.78    2.25
   2  -3 -24   13.59    3.10
   2  -3 -25  228.99   12.05
  -2   3 -25  229.39    8.23
   2   3  25  216.76    9.60
  -2  -3  25  220.52    9.00
  -2  -3  25  230.44    9.16
   2   3  25  221.43    7.90
  -2   3 -25  207.35    9.01
   2  -3 -25  215.28   10.92
   2  -3 -25  227.12    9.48
  -2   3 -26  117.31    5.76
  -2  -3  26  111.66    6.31
   2  -3 -26  120.98    7.79
   2  -3 -26  111.91    6.60
  -2  -3  26  119.70    6.36
   2   3  26  122.37    5.56
   2   3  26  122.10    6.81
  -2   3 -26  117.51    6.62
   2  -3 -26  126.91    8.55
  -2   3 -27   14.08    2.00
   2  -3 -27   17.22    2.59
  -2  -3  27   22.87    2.82
   2   3  27   14.65    2.31
   2   3  27   20.05    2.22
   2  -3 -27   12.92    2.89
  -2   3 -27   18.97    2.65
   2  -3 -27   21.47    3.23
  -2  -3  27   18.07    2.47
  -2  -3  28   42.57    3.85
   2  -3 -28   41.14    4.02
  -2   3 -28   39.99    3.85
  -2   3 -28   36.54    3.17
  -2  -3  28   47.28    3.89
   2   3  28   40.85    3.19
  -2  -3  29   16.44    2.45
   2   3  29   16.82    2.08
   2  -3 -29   17.88    2.74
  -2  -3  29   17.07    2.45
  -2   3 -29   19.20    2.40
  -2   3 -29   15.59    2.45
  -2   3 -30   37.51    3.29
  -2  -3  30   46.16    3.95
  -2  -3  30   50.93    3.96
   2   3  30   41.02    3.22
   2  -3 -30   42.23    4.11
  -2   3 -30   45.59    4.17
  -2   3 -31  188.45    7.74
  -2  -3  31  204.77    8.60
   2  -3 -31  181.80    8.79
  -2  -3  31  193.86    6.73
   2   3  31  186.01    7.38
  -2   3 -31  194.99    8.88
   2  -3 -32  162.59    8.09
  -2   3 -32  149.31    6.73
  -2  -3  32  167.39    7.61
  -2  -3  32  156.15    5.61
   2   3  32  166.73    6.64
  -2   3 -32  150.39    7.71
  -2  -3  33  111.11    5.93
   2   3  33  105.69    5.08
  -2   3 -33  107.77    5.38
   2  -3 -33  107.63    6.37
  -2   3 -33  100.93    6.05
  -2  -3  34   25.61    2.71
   2  -3 -34   20.85    2.83
   2   3  34   25.35    2.38
  -2   3 -34   26.88    2.55
  -2   3 -34   22.30    2.76
  -2   3 -35    0.77    0.75
  -2  -3  35    1.77    0.98
   2   3  35    0.34    0.66
   2  -3 -35    1.78    1.27
  -2   3 -35    1.93    1.30
  -2   3 -36    7.91    1.30
  -2  -3  36    7.33    1.42
   2   3  36    8.08    1.28
   2  -3 -36    8.52    1.81
  -2   3 -36    7.71    1.71
  -2   3 -37    6.00    1.08
  -2  -3  37    4.73    1.15
   2   3  37    5.44    1.08
   2  -3 -37    6.08    1.45
  -2   3 -37    3.95    1.25
   2   3  38   11.46    1.30
  -2  -3  38   12.44    1.49
   2  -3 -38   12.33    1.77
  -2  -3  38   12.45    1.52
  -2   3 -38   11.66    1.80
   2  -3 -39  133.05    5.49
   2  -3 -39  131.19    3.94
  -2  -3  39  136.40    5.02
   2   3  39  141.06    4.70
   2  -3 -39  136.38    5.69
  -2  -3  39  133.23    4.75
  -2   3 -39  139.80    5.70
   2  -3 -40   51.62    2.98
  -2  -3  40   52.14    2.61
   2   3  40   54.38    2.45
   2  -3 -40   55.35    3.14
  -2  -3  40   47.26    2.34
  -2   3 -40   55.84    3.14
   2  -3 -41    1.75    0.63
  -2  -3  41    1.35    0.48
   2  -3 -41    1.50    0.60
  -2   3 -41    2.22    0.75
   2   3  41    1.55    0.42
  -2  -4 -39    6.35    1.01
   2  -4  39    6.41    0.84
   2   4 -39    7.39    0.91
  -2  -4 -38    8.96    1.32
  -2   4  38    8.17    0.87
   2   4 -38    8.80    1.16
  -2  -4 -37   23.79    2.26
   2  -4  37   23.14    1.29
  -2   4  37   24.44    1.75
  -2  -4 -36   39.47    3.11
   2  -4  36   42.25    2.13
  -2   4  36   44.69    2.63
  -2  -4 -35    4.39    1.28
  -2   4  35    4.50    1.05
   2  -4  35    3.39    0.76
   2   4 -35    3.80    0.90
  -2  -4 -34    5.97    1.59
  -2   4  34    7.11    0.87
   2  -4  34    6.70    1.14
  -2   4  34    9.84    1.48
   2   4 -34    8.78    1.22
  -2  -4 -33    3.48    1.41
  -2   4  33    3.57    0.72
   2  -4  33    4.74    1.03
  -2   4  33    2.75    1.13
   2   4 -33    5.29    1.12
   2  -4  32   32.20    2.53
  -2  -4 -32   29.35    3.28
  -2   4  32   26.13    2.51
  -2   4  32   28.32    2.02
   2   4 -32   27.95    2.43
  -2  -4 -31   20.05    2.78
  -2   4  31   16.85    1.65
   2  -4  31   20.95    2.18
  -2   4  31   23.57    2.43
   2   4 -31   17.70    2.02
  -2  -4 -31   16.05    1.98
  -2  -4 -30   18.64    2.71
  -2   4  30   18.88    1.85
   2  -4  30   16.46    2.02
  -2  -4 -30   16.86    2.24
  -2   4  30   19.72    2.30
   2   4 -30   19.30    2.23
  -2  -4 -29    6.77    1.97
  -2   4  29    5.93    1.21
   2  -4  29    3.77    1.19
  -2   4  29    5.13    1.24
  -2  -4 -29    3.99    1.30
   2   4 -29    3.67    1.25
  -2  -4 -28   47.68    4.30
  -2   4  28   53.97    3.27
   2   4 -28   47.53    3.57
  -2   4  28   46.16    3.59
   2  -4  28   42.21    3.36
  -2  -4 -28   40.25    3.49
  -2  -4 -27   50.26    3.99
   2  -4  27   48.72    3.68
  -2   4  27   49.32    3.78
   2   4 -27   47.05    3.59
  -2   4  27   50.25    3.27
  -2  -4 -27   54.73    4.67
  -2  -4 -26   19.52    2.92
  -2   4  26   22.73    2.26
   2  -4  26   21.49    2.63
  -2  -4 -26   21.83    2.72
  -2   4  26   21.62    2.49
   2   4 -26   26.06    2.71
  -2  -4 -25   89.33    5.97
  -2   4  25   92.02    4.61
   2  -4  25   86.73    5.09
  -2  -4 -25   83.89    5.23
  -2   4  25   91.52    5.13
   2   4 -25   82.59    4.80
  -2  -4 -24   94.81    6.11
  -2   4  24   99.54    4.87
   2  -4  24  102.74    5.57
   2  -4  24  103.46    6.83
  -2   4  24   99.85    5.42
  -2   4  24  101.63    7.34
  -2  -4 -24   95.05    5.52
   2   4 -24  103.13    5.39
   2   4 -24   88.41    6.26
   2  -4  23   72.92    5.81
  -2  -4 -23   82.30    5.61
  -2   4  23   97.59    4.76
  -2   4  23   91.57    5.08
   2  -4  23   87.93    5.16
  -2   4  23  102.27    7.47
   2   4 -23   82.90    4.78
  -2  -4 -23   82.26    5.18
   2   4 -23   72.82    6.08
  -2  -4 -22  289.36   11.07
   2  -4  22  290.96   12.62
  -2   4  22  307.42    9.51
   2  -4  22  298.63   10.30
  -2   4  22  302.32   13.58
  -2   4  22  288.58    9.93
  -2  -4 -22  264.46   10.09
   2   4 -22  308.98   10.00
   2   4 -22  262.41   12.57
  -2  -4 -21   75.81    5.18
   2   4 -21   69.21    6.21
  -2   4  21   89.94    4.56
  -2   4  21   87.97    4.90
   2  -4  21   78.64    4.84
  -2   4  21   92.72    7.23
  -2  -4 -21   77.23    4.84
   2  -4  21   78.97    6.32
   2   4 -21   89.60    4.77
  -2  -4 -21   84.54    4.46
  -2  -4 -20   10.76    2.15
  -2   4  20   16.63    2.00
   2   4 -20   15.66    3.24
   2  -4  20    8.29    2.13
   2  -4  20   11.31    1.79
  -2   4  20   14.11    1.96
  -2  -4 -20   12.66    2.10
  -2   4  20   14.84    3.01
   2   4 -20   16.27    2.06
   2  -4  19  277.34   12.49
  -2   4  19  275.41    8.74
  -2  -4 -19  263.99    9.45
  -2   4  19  271.24    9.27
  -2   4  19  280.34   12.92
   2  -4  19  272.11    9.66
   2   4 -19  271.80    9.11
  -2  -4 -19  273.58   10.04
   2   4 -19  253.41   12.81
  -2  -4 -18  861.08   21.11
   2   4 -18  831.26   19.74
   2  -4  18  823.62   24.52
  -2   4  18  831.22   19.36
   2  -4  18  832.75   20.56
  -2   4  18  842.05   25.41
  -2  -4 -18  785.77   20.34
  -2   4  18  831.18   20.09
   2   4 -18  763.97   25.45
  -2  -4 -17  425.35   12.51
  -2  -4 -17  398.31   12.14
  -2   4  17  410.41   11.34
   2  -4  17  411.82   15.45
  -2   4  17  420.37   16.27
  -2   4  17  422.66   11.96
   2   4 -17  426.17   11.64
   2   4 -17  387.76   16.35
  -2  -4 -16  377.78   10.85
   2  -4  16  323.99   13.40
  -2   4  16  347.06    9.73
  -2   4  16  347.74   14.18
  -2   4  16  329.78   10.13
  -2  -4 -16  327.78   10.37
   2   4 -16  320.43   14.59
   2   4 -16  336.24    9.95
  -2  -4 -15  182.23    6.83
   2  -4  15  180.43    9.28
  -2   4  15  181.93    6.24
   2   4 -15  173.23    6.35
  -2   4  15  163.61    9.23
  -2  -4 -15  183.36    6.90
  -2   4  15  174.53    6.51
   2   4 -15  179.08   10.25
   2  -4  14  190.89    9.45
  -2   4  14  197.20    6.41
  -2   4  14  182.78    6.59
  -2  -4 -14  177.17    6.69
  -2  -4 -14  185.44    6.56
  -2   4  14  182.26    9.71
   2   4 -14  186.62    6.49
   2   4 -14  180.22   10.31
  -2   4  13  713.05   17.43
   2   4 -13  791.62   17.67
   2  -4  13  737.72   21.90
  -2   4  13  770.00   22.85
  -2   4  13  767.74   17.26
   2   4 -13  703.22   23.45
   2  -4  12  348.25   13.53
  -2   4  12  371.58   14.39
   2   4 -12  346.53   14.88
   2  -4  11  201.88    9.68
  -2   4  11  223.81   10.43
   2  -4  11  202.95    9.10
   2   4 -11  195.87   10.56
  -2   4  10    8.08    2.02
  -2  -4 -10   13.99    2.38
   2  -4  10   11.47    2.10
   2   4 -10   11.68    2.77
   2   4  -9    4.39    1.89
  -2   4   9    4.10    1.64
  -2  -4  -9    5.12    1.59
   2  -4   9    4.27    1.19
  -2   4   8   20.12    2.89
   2  -4   8   23.90    3.05
  -2  -4  -8   24.02    3.13
   2   4  -8   19.85    3.09
  -2   4   7  164.53    8.40
  -2  -4  -7  171.64    7.24
   2  -4   7  157.89    7.90
  -2  -4  -7  167.76    8.44
   2   4  -7  161.68    8.94
  -2   4   6  380.15   13.70
  -2  -4  -6  384.43   12.27
   2  -4   6  370.99   13.17
  -2  -4  -6  406.13   14.29
   2   4  -6  369.42   14.37
  -2   4   5   82.36    5.77
  -2  -4  -5   89.29    5.22
   2  -4   5   87.52    5.76
  -2  -4  -5   93.79    6.31
   2   4  -5   87.83    6.32
   2  -4   4   42.98    4.00
  -2   4   4   48.33    4.28
  -2  -4  -4   45.75    4.48
  -2  -4  -4   42.65    3.64
   2   4  -4   43.15    4.42
   2  -4   3   25.36    3.11
   2   4  -3   27.58    3.43
  -2   4   3   20.61    2.89
  -2  -4  -3   24.03    3.36
  -2  -4  -3   24.93    2.81
  -2   4   2  228.38    9.80
  -2  -4  -2  225.10   10.70
  -2  -4  -2  232.75   10.70
   2  -4   2  221.65    9.77
   2   4  -2  238.51   10.61
   2   4  -1   15.70    2.71
  -2  -4  -1   18.40    3.11
  -2   4   1   15.38    2.39
  -2  -4  -1   17.31    3.00
   2  -4   1   15.50    2.61
  -2   4   1   14.22    2.21
  -2   4   0  102.92    6.19
  -2  -4   0   96.96    6.83
   2  -4   0   91.96    6.08
  -2  -4   0   95.07    6.69
   2   4   0  106.74    6.62
  -2   4   0   94.12    5.66
  -2   4  -1   15.40    2.39
  -2  -4   1   14.94    2.89
  -2  -4   1   14.99    2.86
   2  -4  -1   10.86    2.22
   2   4   1   14.53    2.60
  -2   4  -1   15.89    2.27
  -2  -4   2  228.33   11.15
  -2   4  -2  238.42    9.87
  -2  -4   2  221.29   10.72
   2  -4  -2  221.42   10.06
   2   4   2  218.72    9.83
  -2   4  -2  227.17    9.04
  -2   4  -3   20.91    2.77
   2  -4  -3   23.46    3.29
  -2  -4   3   21.55    3.51
  -2  -4   3   21.38    3.36
   2   4   3   26.55    3.21
  -2   4  -3   32.05    3.07
  -2   4  -4   47.35    4.13
  -2  -4   4   43.03    4.62
  -2  -4   4   43.17    4.75
   2  -4  -4   39.95    4.11
   2   4   4   36.78    3.74
  -2   4  -4   43.24    3.48
  -2   4  -5   86.46    5.66
  -2  -4   5   87.98    6.58
  -2  -4   5   86.22    6.77
   2   4   5   86.15    5.69
  -2   4  -5   90.09    5.08
   2  -4  -5   88.30    6.28
   2  -4  -6  412.71   11.47
   2   4   6  387.69   13.33
  -2   4  -6  373.51   13.34
   2  -4  -6  377.76   14.52
  -2  -4   6  369.11   14.96
  -2  -4   6  390.33   15.67
  -2   4  -6  406.74   12.16
  -2  -4   7  160.08    9.19
   2  -4  -7  156.17    8.74
  -2   4  -7  169.46    8.19
  -2  -4   7  166.30    9.72
   2   4   7  174.62    8.05
  -2   4  -7  154.91    6.66
   2  -4  -8   22.44    3.04
  -2   4  -8   28.47    3.29
  -2  -4   8   20.13    3.39
  -2  -4   8   21.83    3.32
   2  -4  -8   19.45    3.04
   2   4   8   24.23    2.89
  -2  -4   9    6.83    2.10
  -2   4  -9    2.78    1.22
  -2  -4   9    8.99    2.61
   2  -4  -9    5.26    1.66
   2   4   9    7.68    1.72
   2  -4 -10   11.34    2.47
  -2  -4  10   13.17    2.71
   2  -4 -10   12.77    2.45
  -2   4 -10   11.77    2.26
   2   4  10   11.68    2.07
  -2   4 -11  216.83    9.75
  -2  -4  11  223.68   11.62
  -2  -4  11  207.52   10.81
   2  -4 -11  218.97   11.09
   2  -4 -11  202.93    9.74
   2   4  11  218.55    8.91
  -2  -4  12  364.34   15.02
  -2   4 -12  356.30   13.39
  -2  -4  12  363.10   15.60
   2  -4 -12  389.65   15.54
   2  -4 -12  359.98   13.81
   2   4  12  392.23   12.50
  -2  -4  13  781.79   24.29
  -2  -4  13  697.13   23.04
  -2   4 -13  785.22   18.56
  -2   4 -13  713.16   16.70
  -2  -4  13  765.01   18.48
   2  -4 -13  738.47   23.76
   2  -4 -13  724.40   21.84
   2   4  13  774.02   19.96
  -2   4 -14  203.01    7.41
  -2  -4  14  172.49    9.85
  -2   4 -14  177.35    6.12
   2  -4 -14  200.78    6.87
  -2  -4  14  183.30    7.30
  -2  -4  14  166.72   10.23
   2  -4 -14  198.34   10.80
   2  -4 -14  190.48    9.52
   2   4  14  205.23    8.10
  -2   4 -15  187.99    7.25
  -2  -4  15  183.28    9.98
  -2   4 -15  183.91    6.13
  -2  -4  15  164.99    6.23
  -2  -4  15  168.65    7.14
   2  -4 -15  172.93    6.71
  -2   4 -15  183.50    6.39
   2  -4 -15  173.82    9.14
  -2  -4  15  175.56   10.29
   2  -4 -15  174.48   10.22
   2   4  15  194.93    7.65
  -2  -4  16  319.62   14.70
  -2   4 -16  351.72   10.97
  -2   4 -16  357.85    9.62
  -2  -4  16  311.11   13.95
   2  -4 -16  349.34   10.66
   2  -4 -16  337.32   13.61
  -2  -4  16  343.41   10.17
  -2  -4  16  328.60   11.09
   2  -4 -16  340.78   15.22
  -2   4 -16  352.03   10.20
   2   4  16  355.23   11.01
  -2   4 -17  419.53   12.43
  -2   4 -17  404.34   10.97
  -2  -4  17  417.91   16.14
  -2  -4  17  396.55   12.64
  -2  -4  17  399.48   11.81
   2  -4 -17  419.91   17.35
  -2   4 -17  404.93   11.78
   2  -4 -17  430.41   12.43
   2   4  17  423.83   10.13
  -2  -4  17  379.86   16.29
   2  -4 -17  418.39   15.47
  -2  -4  18  783.61   25.21
  -2   4 -18  838.56   20.59
   2  -4 -18  836.60   26.45
  -2   4 -18  762.49   18.63
  -2  -4  18  772.11   24.11
  -2  -4  18  839.19   20.14
  -2   4 -18  779.92   19.93
  -2  -4  18  833.78   21.13
   2   4  18  862.03   18.20
   2  -4 -18  820.96   20.64
   2  -4 -18  808.07   24.12
  -2   4 -19  283.86    8.54
  -2   4 -19  294.19    9.87
  -2  -4  19  264.84    9.50
  -2  -4  19  255.25   11.71
  -2  -4  19  263.83   10.06
   2   4  19  284.87    8.09
  -2  -4  19  260.17   12.45
   2  -4 -19  257.72   13.45
   2  -4 -19  275.57   12.23
  -2   4 -19  284.79    9.71
   2  -4 -19  270.46    9.98
  -2  -4  20   17.96    3.13
  -2   4 -20   11.57    2.00
  -2   4 -20   15.90    2.21
  -2  -4  20   17.48    2.27
  -2  -4  20   14.91    2.83
   2  -4 -20   15.36    2.32
   2   4  20   10.99    1.50
  -2  -4  20   19.21    2.59
   2  -4 -20   15.42    3.42
   2  -4 -20   18.91    3.10
   2   4  21   84.93    4.10
  -2  -4  21   78.04    4.88
  -2   4 -21   88.27    4.89
  -2  -4  21   84.87    5.29
   2  -4 -21   83.10    5.30
  -2  -4  21   74.99    5.98
  -2   4 -21   79.70    5.03
   2  -4 -21   85.22    7.44
   2  -4 -21   72.60    5.94
  -2   4 -22  301.32   10.09
   2   4  22  297.46    9.10
  -2  -4  22  295.63   10.62
  -2  -4  22  290.31   10.83
   2  -4 -22  314.47   11.38
  -2   4 -22  287.85   10.63
   2  -4 -22  323.09   14.94
   2  -4 -22  275.73   12.14
  -2   4 -23   92.48    5.00
   2  -4 -23   87.47    6.23
  -2  -4  23   79.49    5.09
  -2  -4  23   96.06    5.74
   2   4  23   82.64    4.32
   2  -4 -23   89.94    5.79
  -2   4 -23   79.15    5.19
   2  -4 -23   87.09    7.48
  -2   4 -24  108.39    5.29
   2  -4 -24   88.93    6.08
  -2  -4  24   96.23    5.71
  -2  -4  24  103.77    6.04
   2   4  24   95.13    4.76
   2  -4 -24   86.37    5.78
  -2   4 -24  108.90    6.05
   2  -4 -24  109.46    8.01
   2  -4 -25   81.40    5.58
  -2   4 -25   88.94    4.68
  -2  -4  25   86.98    5.42
  -2  -4  25   88.92    5.53
   2   4  25   90.79    4.62
  -2   4 -25   83.06    5.44
  -2   4 -26   23.50    2.32
   2   4  26   23.02    2.28
  -2  -4  26   16.08    2.40
  -2  -4  26   22.64    2.82
  -2   4 -26   20.49    2.82
   2  -4 -26   19.37    2.88
  -2   4 -27   56.30    3.33
   2  -4 -27   45.00    4.23
  -2  -4  27   48.91    4.03
  -2  -4  27   48.12    4.03
   2   4  27   50.71    3.38
  -2   4 -27   45.08    4.07
   2  -4 -28   44.87    4.17
  -2  -4  28   50.18    4.14
  -2  -4  28   50.43    4.04
   2   4  28   50.71    3.40
  -2   4 -28   47.04    4.17
   2   4  29    7.93    1.47
  -2  -4  29    4.95    1.50
   2  -4 -29    7.15    1.96
  -2  -4  29    4.11    1.42
  -2   4 -29    5.76    1.85
  -2  -4  30   16.54    2.42
   2   4  30   19.90    2.10
   2  -4 -30   23.00    2.93
  -2  -4  30   17.75    2.39
  -2   4 -30   17.63    2.49
  -2  -4  31   19.20    2.46
  -2  -4  31   20.19    2.45
  -2  -4  31   17.98    2.03
   2   4  31   19.84    2.04
   2  -4 -31   17.71    2.68
  -2   4 -31   17.41    2.52
  -2  -4  32   29.68    3.02
   2  -4 -32   28.07    3.19
  -2  -4  32   28.71    2.32
   2   4  32   28.10    2.36
  -2   4 -32   27.58    3.04
  -2  -4  33    4.33    1.31
  -2  -4  33    3.21    0.87
   2  -4 -33    2.95    1.40
   2   4  33    5.81    1.11
  -2   4 -33    5.57    1.61
   2  -4 -34    5.68    1.43
  -2  -4  34    6.08    1.38
   2   4  34    7.47    1.15
  -2  -4  34    7.03    1.04
  -2   4 -34    6.71    1.59
  -2  -4  35    5.54    1.31
  -2  -4  35    4.39    0.72
   2   4  35    4.26    0.93
   2  -4 -35    3.29    1.22
  -2   4 -35    5.89    1.44
  -2   4 -36   44.13    3.22
  -2  -4  36   45.85    3.05
   2   4  36   42.81    2.47
   2  -4 -36   46.46    3.35
   2   4  36   42.82    2.31
   2  -4 -37   26.10    2.25
  -2  -4  37   23.66    2.00
   2  -4 -37   22.88    2.22
   2   4  37   25.35    1.72
  -2   4 -37   25.25    2.30
   2  -4 -38    8.61    1.30
  -2  -4  38    8.38    1.10
   2   4  38    9.18    0.91
   2  -4 -38    8.77    1.30
  -2  -4  38    6.80    1.05
  -2   4 -38    8.54    1.28
   2  -4 -39    5.45    1.00
  -2  -4  39    7.36    0.95
   2  -4 -39    7.47    1.14
  -2  -4  39    7.34    0.92
  -2   4 -39    9.28    1.18
  -2  -5 -37   29.85    1.77
   2  -5  36   31.72    1.48
  -2   5  36   31.70    1.70
  -2  -5 -36   29.46    2.10
  -2   5  35   15.47    1.39
   2  -5  35   12.53    1.14
  -2  -5 -35   13.66    1.60
   2   5 -35   11.95    0.99
   2  -5  34    8.78    1.10
  -2   5  34    7.37    1.10
   2   5 -34    7.63    1.03
  -2  -5 -34    6.70    1.26
  -2  -5 -33    9.90    1.58
  -2   5  33    9.74    1.36
   2  -5  33   11.36    1.37
   2   5 -33   10.41    1.28
  -2  -5 -32   45.24    3.32
   2  -5  32   43.03    2.77
   2   5 -32   44.49    2.83
  -2   5  32   49.22    3.06
  -2  -5 -31   12.43    1.92
   2  -5  31   11.94    1.58
  -2   5  31   13.80    1.78
  -2  -5 -31   13.46    1.74
   2   5 -31   12.88    1.65
  -2  -5 -30   12.41    2.08
  -2   5  30   11.18    1.14
   2  -5  30   11.95    1.64
  -2   5  30   11.29    1.62
  -2  -5 -30   12.16    1.85
   2   5 -30   10.33    1.54
  -2  -5 -29  182.57    7.92
  -2   5  29  195.46    5.82
   2  -5  29  176.19    7.07
  -2   5  29  191.28    7.41
  -2  -5 -29  184.23    7.52
   2   5 -29  192.02    7.20
  -2  -5 -28  129.64    6.59
  -2   5  28  139.46    4.93
   2  -5  28  118.65    5.85
  -2   5  28  145.11    6.33
  -2  -5 -28  128.57    6.35
   2   5 -28  128.29    5.91
  -2  -5 -27   71.18    4.86
  -2   5  27   70.03    3.49
   2  -5  27   72.67    4.52
  -2   5  27   75.47    4.49
  -2  -5 -27   64.89    4.55
   2   5 -27   68.46    4.29
  -2  -5 -26   67.63    4.81
  -2   5  26   62.24    4.17
   2  -5  26   60.90    4.26
  -2  -5 -26   64.32    4.58
  -2   5  26   64.00    3.41
   2   5 -26   65.87    4.24
  -2  -5 -25   39.68    3.60
   2  -5  25   34.96    3.28
   2   5 -25   38.83    3.33
  -2  -5 -25   36.02    3.52
  -2   5  25   44.98    2.90
  -2   5  25   35.77    3.20
  -2  -5 -24   11.61    2.16
  -2   5  24   13.35    1.65
  -2  -5 -24   10.66    1.64
   2  -5  24   10.03    1.89
  -2   5  24    9.93    1.88
  -2  -5 -24   10.66    2.08
   2   5 -24   10.35    1.90
  -2   5  23   18.70    2.07
  -2  -5 -23   15.33    2.06
   2  -5  23   16.78    2.34
  -2   5  23   17.69    2.33
  -2  -5 -23   17.00    2.54
  -2  -5 -23   16.03    2.49
   2   5 -23   13.34    2.04
  -2  -5 -22  141.34    6.94
  -2   5  22  139.82    5.74
   2   5 -22  138.25    6.53
  -2  -5 -22  124.94    6.90
   2  -5  22  129.63    6.66
  -2  -5 -22  135.33    6.42
  -2   5  22  129.87    6.41
  -2  -5 -21  136.42    7.24
  -2  -5 -21  149.56    7.17
   2  -5  21  134.23    6.90
  -2  -5 -21  141.70    6.74
  -2   5  21  150.96    6.01
   2  -5  21  133.40    5.38
  -2   5  21  140.96    6.69
   2   5 -21  147.13    6.80
  -2  -5 -20  155.46    7.39
   2  -5  20  170.81    8.23
   2   5 -20  177.32    7.45
  -2   5  20  174.00    6.62
   2  -5  20  160.31    7.60
   2   5 -20  161.04    9.16
  -2   5  20  169.23    7.40
  -2   5  20  182.38    9.53
   2  -5  20  164.80    6.18
  -2  -5 -20  150.34    7.69
  -2  -5 -19  394.46   12.35
   2  -5  19  396.36   13.93
  -2  -5 -19  364.50   12.88
   2  -5  19  384.26   12.66
  -2   5  19  411.67   15.18
  -2   5  19  359.47   11.86
   2  -5  19  373.45   10.70
   2   5 -19  374.40   12.01
  -2   5  19  375.54   11.07
   2   5 -19  365.76   15.06
  -2  -5 -18  193.28    8.68
  -2  -5 -18  205.25    8.12
   2  -5  18  195.12    9.41
  -2   5  18  196.90    7.27
   2  -5  18  199.18    8.46
  -2   5  18  222.62   10.75
  -2   5  18  183.53    7.84
   2  -5  18  208.45    7.20
   2   5 -18  194.86    7.88
   2   5 -18  179.29   10.46
  -2  -5 -17   43.95    3.39
  -2   5  17   38.85    3.29
   2  -5  17   41.51    4.26
  -2   5  17   44.32    3.09
   2  -5  17   45.89    3.84
   2   5 -17   36.61    3.22
   2  -5  17   39.47    2.91
  -2   5  17   37.61    4.52
  -2  -5 -17   37.29    3.68
   2   5 -17   32.39    4.49
  -2  -5 -16  366.24   12.93
  -2  -5 -16  398.04   11.78
  -2   5  16  383.81   12.14
   2  -5  16  400.75   14.64
  -2   5  16  415.20   15.70
   2  -5  16  401.35   11.31
   2  -5  16  395.34   12.68
   2   5 -16  388.92   12.21
   2   5 -16  364.01   16.06
  -2   5  16  410.72   11.40
  -2  -5 -15  193.86    7.02
   2  -5  15  169.85    9.02
   2  -5  15  175.29    6.67
  -2   5  15  185.03    6.81
  -2   5  15  180.63    6.46
  -2   5  15  196.65   10.22
  -2   5  15  189.66    7.57
   2   5 -15  190.74    7.61
  -2  -5 -15  172.84    7.94
   2   5 -15  175.82   10.66
  -2  -5 -14  878.01   19.83
   2  -5  14  829.98   24.17
  -2   5  14  882.14   20.22
   2   5 -14  904.77   21.36
  -2   5  14  900.69   25.75
  -2   5  14  850.78   21.01
   2  -5  14  837.27   20.03
  -2  -5 -14  803.41   21.90
  -2   5  14  826.38   19.57
   2   5 -14  823.04   26.48
   2  -5  13  400.17   11.73
  -2   5  13  428.10   12.61
  -2   5  13  439.71   11.85
   2  -5  13  396.64   15.19
   2   5 -13  454.63   12.89
  -2   5  13  437.60   16.24
  -2  -5 -13  410.26   13.34
  -2   5  13  447.19   11.62
   2   5 -13  420.09   17.09
  -2  -5 -12  103.43    5.82
  -2   5  12  114.73    4.98
   2  -5  12  105.81    7.03
  -2   5  12  104.19    7.20
  -2   5  12  106.65    5.34
   2   5 -12  109.75    5.46
  -2   5  12  111.06    4.81
   2  -5  12  114.89    5.16
   2   5 -12   98.45    7.82
  -2   5  11  465.62   12.27
   2  -5  11  448.77   16.08
  -2   5  11  466.07   16.64
  -2  -5 -11  440.79   13.81
   2  -5  11  463.02   12.62
  -2   5  11  467.95   12.27
  -2   5  11  459.54   13.08
   2   5 -11  439.23   17.62
  -2   5  10   83.24    4.06
   2  -5  10   83.08    6.19
  -2   5  10   87.37    6.40
  -2   5  10   83.35    4.55
  -2  -5 -10   83.01    4.95
  -2   5  10   83.05    4.14
   2  -5  10   84.57    6.18
  -2  -5 -10   90.84    5.95
   2   5 -10   82.41    6.89
   2  -5  10   86.10    4.39
   2  -5   9   21.77    3.25
  -2   5   9   17.59    1.82
  -2   5   9   13.63    2.68
  -2   5   9   14.84    1.91
  -2  -5  -9   15.98    2.18
  -2   5   9   14.68    1.78
   2  -5   9   15.26    1.82
  -2  -5  -9   19.39    2.95
   2   5  -9   17.57    3.53
  -2   5   8  373.60   10.30
  -2   5   8  372.36   14.21
  -2  -5  -8  401.37   14.36
  -2   5   8  379.28   11.02
  -2  -5  -8  365.89   11.68
   2  -5   8  384.03   10.91
  -2   5   8  368.22   10.50
   2  -5   8  325.08   13.69
   2   5  -8  342.65   15.10
  -2   5   7  111.69    4.65
  -2   5   7  105.68    6.97
   2  -5   7  114.46    5.11
  -2   5   7  102.21    4.96
  -2  -5  -7  102.24    5.45
  -2   5   7  109.48    4.80
   2  -5   7  108.88    7.17
  -2  -5  -7  105.66    7.07
   2   5  -7  101.81    7.64
  -2   5   6  128.95    5.08
  -2  -5  -6  132.69    6.11
  -2   5   6  138.32    7.89
  -2   5   6  122.55    5.44
   2  -5   6  131.88    5.61
  -2   5   6  131.06    5.34
   2  -5   6  132.61    7.99
  -2  -5  -6  138.94    8.47
   2   5  -6  125.43    8.43
  -2  -5  -5   31.20    2.83
  -2   5   5   29.45    2.25
  -2   5   5   33.38    3.77
  -2   5   5   32.35    2.44
   2  -5   5   34.36    2.79
  -2   5   5   29.04    2.44
  -2  -5  -5   40.05    4.56
  -2  -5  -5   32.67    3.55
   2  -5   5   32.67    3.94
   2   5  -5   27.24    3.90
  -2   5   4   16.39    1.69
  -2   5   4   18.46    1.95
   2  -5   4   17.28    1.93
  -2   5   4   16.49    2.69
  -2  -5  -4   13.83    1.91
  -2  -5  -4   12.38    2.85
  -2   5   4   14.50    1.72
   2  -5   4   16.56    2.96
   2   5  -4   15.99    3.15
  -2   5   3  265.63    8.04
  -2   5   3  285.03   11.62
  -2  -5  -3  277.52    9.27
  -2   5   3  269.20    8.48
   2  -5   3  262.64    8.73
  -2   5   3  257.63    8.40
   2  -5   3  259.99   11.91
   2   5  -3  254.45   12.24
  -2  -5  -3  293.95   13.04
  -2  -5  -2   37.67    3.04
  -2   5   2   38.70    2.55
  -2   5   2   37.52    4.04
   2  -5   2   41.70    3.11
  -2   5   2   33.45    2.55
  -2  -5  -2   40.57    4.80
   2  -5   2   32.85    3.99
  -2   5   2   36.10    2.69
   2   5  -2   40.81    4.64
  -2  -5  -1  182.80   10.42
  -2   5   1  197.14    6.47
  -2   5   1  191.77    9.20
  -2   5   1  184.85    6.71
  -2  -5  -1  202.36   10.97
   2  -5   1  197.72   10.23
  -2  -5  -1  194.86    7.35
  -2   5   1  184.40    6.72
   2   5  -1  177.73    9.93
  -2   5   1  187.19    9.26
  -2  -5   0    6.06    2.30
  -2   5   0    4.04    0.95
  -2  -5   0    9.71    2.60
  -2   5   0    5.70    1.23
  -2   5   0    2.67    1.09
  -2  -5   0    5.85    1.28
   2   5   0    5.62    1.93
  -2   5   0    8.11    1.38
   2  -5   0    5.99    1.96
  -2   5   0    5.02    1.63
  -2   5  -1  180.81    6.61
   2  -5  -1  209.63    9.57
  -2   5  -1  179.22    6.73
  -2   5  -1  198.77    6.48
  -2   5  -1  200.62    9.30
  -2  -5   1  186.53   10.66
  -2   5  -1  187.86    6.75
  -2  -5   1  171.74    7.15
   2  -5  -1  190.34   10.24
  -2  -5   1  192.63   10.83
   2   5   1  197.84   10.11
  -2   5  -1  192.91    9.11
  -2   5  -2   39.29    3.89
  -2   5  -2   39.52    2.86
  -2   5  -2   40.59    2.67
   2  -5  -2   40.50    3.90
  -2   5  -2   43.47    4.16
  -2  -5   2   31.24    2.82
  -2  -5   2   36.58    4.76
   2   5   2   45.20    2.56
   2  -5  -2   35.28    4.30
  -2  -5   2   36.27    4.66
   2   5   2   47.37    4.81
  -2   5  -2   38.53    2.70
   2   5   3  277.51   12.08
  -2   5  -3  251.13    7.97
   2  -5  -3  290.48   10.63
  -2   5  -3  263.29   11.04
  -2   5  -3  257.41    8.34
  -2  -5   3  253.80   12.91
  -2  -5   3  261.35   13.37
  -2   5  -3  260.91    8.52
   2   5   3  280.28    7.88
   2  -5  -3  256.35   12.32
  -2  -5   3  282.96    9.29
  -2   5  -3  270.91   10.84
  -2   5  -4   16.65    1.78
   2  -5  -4   12.68    2.74
   2  -5  -4   14.23    2.21
  -2  -5   4   12.05    3.01
  -2   5  -4   19.05    1.95
  -2   5  -4   15.33    2.49
   2   5   4   16.58    1.69
  -2  -5   4   13.20    3.12
  -2   5  -4   19.23    2.76
  -2  -5   4   11.45    1.60
   2   5   4   13.86    2.62
  -2   5  -5   29.73    2.29
  -2   5  -5   32.69    3.64
  -2  -5   5   30.82    2.58
  -2   5  -5   31.14    2.53
  -2  -5   5   28.12    4.35
  -2  -5   5   33.75    4.96
   2  -5  -5   28.34    4.07
   2   5   5   35.48    4.05
  -2   5  -5   31.14    3.24
  -2   5  -6  130.46    5.19
  -2   5  -6  116.78    5.29
  -2   5  -6  130.42    7.36
  -2  -5   6  127.12    8.98
  -2  -5   6  131.60    5.63
  -2  -5   6  128.70    9.33
   2  -5  -6  126.92    8.62
   2   5   6  137.29    7.98
  -2   5  -6  144.53    6.95
  -2   5  -7  100.37    4.57
  -2   5  -7  105.14    6.52
  -2  -5   7  106.49    8.39
  -2  -5   7  100.13    7.92
  -2  -5   7   92.87    4.86
   2  -5  -7  101.99    4.16
   2  -5  -7  101.40    7.72
   2  -5  -7  107.75    7.04
   2   5   7  115.17    7.13
  -2   5  -8  345.82   10.19
  -2   5  -8  383.87   13.70
  -2  -5   8  339.18   15.68
  -2  -5   8  363.38   11.18
  -2  -5   8  352.97   16.52
   2  -5  -8  382.84    9.96
   2  -5  -8  367.28   15.64
   2  -5  -8  385.71   14.36
   2   5   8  387.64   14.07
  -2   5  -9   15.91    1.79
   2  -5  -9   13.41    2.75
  -2  -5   9   11.84    2.90
  -2  -5   9   15.26    3.33
  -2   5  -9   18.51    2.68
   2  -5  -9   14.47    1.75
  -2  -5   9   15.54    2.16
   2  -5  -9   14.70    2.46
   2   5   9   19.49    2.90
  -2   5 -10   77.84    4.94
  -2   5 -10   78.74    4.08
  -2   5 -10   90.26    6.08
  -2  -5  10   86.51    7.47
  -2  -5  10   80.62    7.53
  -2  -5  10   81.17    4.77
   2  -5 -10   83.57    4.19
   2  -5 -10   78.50    6.97
   2  -5 -10   92.10    6.47
   2   5  10   88.54    6.03
   2  -5 -11  463.25   18.41
  -2   5 -11  473.46   14.17
  -2   5 -11  469.86   12.41
  -2   5 -11  460.67   15.76
  -2   5 -11  455.52   11.62
   2  -5 -11  457.99   12.53
  -2  -5  11  426.12   18.06
  -2  -5  11  449.71   13.61
  -2  -5  11  446.92   18.99
   2  -5 -11  417.50   15.67
   2   5  11  487.21   15.77
   2  -5 -12  100.63    5.01
  -2   5 -12  104.73    5.82
  -2   5 -12  109.84    4.96
  -2  -5  12   98.08    7.98
  -2  -5  12  108.78    8.80
  -2  -5  12   96.50    5.56
   2  -5 -12  110.49    8.40
  -2   5 -12  119.48    4.88
   2  -5 -12  103.41    6.88
   2   5  12  109.24    6.57
  -2   5 -13  438.07   13.76
  -2  -5  13  437.22   13.59
  -2   5 -13  412.14   11.71
  -2  -5  13  404.04   18.08
   2  -5 -13  443.64   12.62
  -2  -5  13  412.18   17.56
   2  -5 -13  450.80   18.22
  -2   5 -13  419.55   11.72
   2  -5 -13  450.61   15.62
   2   5  13  425.95   14.19
  -2   5 -14  829.49   21.77
  -2   5 -14  827.83   19.68
   2  -5 -14  863.70   23.82
  -2  -5  14  814.74   19.56
  -2  -5  14  843.14   27.05
   2  -5 -14  850.22   20.80
  -2  -5  14  811.98   21.67
  -2   5 -14  799.79   19.88
  -2  -5  14  816.88   27.64
   2  -5 -14  862.62   27.57
   2   5  14  904.49   22.60
  -2   5 -15  192.76    8.30
  -2   5 -15  170.03    6.63
  -2  -5  15  197.28    7.19
  -2  -5  15  172.54   10.76
   2  -5 -15  190.27    7.81
  -2  -5  15  184.22    8.20
  -2  -5  15  197.91   11.99
   2  -5 -15  196.34   11.68
  -2   5 -15  176.51    7.11
   2   5  15  190.71    8.21
   2  -5 -15  203.58    9.56
  -2   5 -16  405.43   13.22
  -2   5 -16  385.48   11.30
  -2  -5  16  404.85   11.85
  -2  -5  16  383.10   16.28
   2   5  16  407.21   10.30
  -2  -5  16  360.57   16.66
   2  -5 -16  409.25   17.65
  -2   5 -16  392.68   11.97
  -2  -5  16  378.46   12.95
   2  -5 -16  411.70   14.43
   2  -5 -16  398.60   12.68
   2   5  16  406.50   12.66
  -2   5 -17   40.79    3.75
  -2   5 -17   38.92    2.94
   2  -5 -17   44.14    5.50
  -2  -5  17   37.87    3.09
  -2  -5  17   40.00    3.70
  -2  -5  17   37.96    4.91
   2   5  17   44.64    2.67
   2  -5 -17   38.90    3.61
  -2  -5  17   37.58    5.00
  -2   5 -17   44.56    3.47
   2  -5 -17   36.86    3.91
  -2   5 -18  193.30    8.57
  -2   5 -18  197.06    7.30
   2  -5 -18  202.73    8.64
  -2  -5  18  208.18    8.14
  -2  -5  18  188.47    8.63
   2   5  18  209.12    6.69
  -2  -5  18  204.10   10.77
  -2  -5  18  198.33   11.22
   2  -5 -18  207.41   11.92
  -2   5 -18  200.70    8.17
   2  -5 -18  196.03    9.15
  -2   5 -19  383.27   12.65
   2  -5 -19  374.78   12.70
  -2   5 -19  377.12   10.97
  -2  -5  19  364.88   11.84
  -2  -5  19  346.67   12.65
  -2  -5  19  354.73   14.44
   2   5  19  380.88   10.41
  -2  -5  19  358.35   15.21
   2  -5 -19  386.91   16.75
  -2   5 -19  368.66   12.19
  -2   5 -20  176.34    7.95
  -2  -5  20  168.12    7.42
  -2   5 -20  164.12    7.50
   2   5  20  170.98    6.15
  -2  -5  20  164.88    8.02
  -2  -5  20  148.06    8.84
   2  -5 -20  170.97   10.52
   2  -5 -20  171.72    8.01
   2  -5 -21  141.58    7.32
  -2  -5  21  144.60    6.86
  -2  -5  21  140.52    7.38
   2   5  21  153.54    5.82
  -2   5 -21  134.42    6.78
  -2   5 -21  145.73    7.03
  -2   5 -22  138.09    6.77
  -2  -5  22  138.21    6.73
  -2  -5  22  127.49    6.98
   2   5  22  137.99    5.64
   2  -5 -22  141.82    7.39
  -2   5 -22  128.61    6.69
   2   5  23   17.15    1.94
  -2   5 -23   15.90    2.27
  -2  -5  23   15.89    2.28
   2  -5 -23   19.71    2.86
  -2  -5  23   16.74    2.60
  -2   5 -23   16.43    2.43
  -2   5 -24   11.03    2.02
  -2  -5  24   11.14    1.97
   2   5  24    8.83    1.45
  -2   5 -24   10.89    2.02
   2  -5 -24   10.94    2.30
  -2  -5  24   10.77    2.03
  -2   5 -25   32.36    2.99
   2  -5 -25   34.87    3.61
  -2   5 -25   36.91    3.49
  -2  -5  25   32.80    3.20
  -2  -5  25   40.35    3.76
   2   5  25   39.71    2.86
  -2   5 -26   72.66    4.23
  -2  -5  26   61.64    4.42
  -2  -5  26   71.21    4.89
   2  -5 -26   65.25    4.91
   2   5  26   68.71    3.76
  -2   5 -26   63.41    4.58
  -2   5 -27   71.20    4.03
  -2  -5  27   76.56    4.81
  -2  -5  27   74.11    4.96
   2   5  27   77.60    3.98
   2  -5 -27   71.41    5.05
  -2   5 -27   74.92    4.93
  -2   5 -28  136.50    5.39
  -2  -5  28  144.83    6.79
  -2  -5  28  139.38    6.70
   2   5  28  132.37    5.36
  -2   5 -28  141.46    6.87
   2  -5 -28  133.05    6.92
  -2  -5  29  180.25    7.62
  -2  -5  29  184.41    7.63
   2   5  29  190.52    6.43
   2  -5 -29  175.00    7.93
  -2   5 -29  176.68    7.77
  -2  -5  30   12.38    1.94
  -2  -5  30   10.97    1.79
  -2  -5  30   11.53    1.70
   2   5  30   11.19    1.32
   2  -5 -30    8.63    1.75
  -2   5 -30   11.52    1.91
  -2  -5  31   13.60    1.91
  -2  -5  31   16.93    2.04
  -2  -5  31   15.95    1.80
   2   5  31   11.96    1.36
   2  -5 -31   12.62    2.01
   2   5  31   15.28    1.76
  -2   5 -31   15.26    2.15
  -2  -5  32   46.11    3.25
   2  -5 -32   45.18    3.48
  -2  -5  32   46.80    2.83
   2   5  32   46.37    2.59
   2   5  32   45.06    2.87
  -2   5 -32   44.60    3.36
   2  -5 -33    8.75    1.43
  -2  -5  33   12.79    1.66
  -2  -5  33   10.94    1.23
   2   5  33   12.90    1.23
   2  -5 -33   10.47    1.74
  -2   5 -33   11.62    1.70
   2   5  33   11.24    1.35
   2  -5 -34    9.86    1.42
  -2  -5  34    9.40    1.36
  -2  -5  34    8.06    0.98
   2   5  34   11.95    1.13
   2  -5 -34    9.29    1.48
   2   5  34    9.05    1.08
  -2   5 -34    9.49    1.49
   2  -5 -35   10.74    1.35
  -2  -5  35   14.69    1.52
  -2  -5  35   13.78    1.01
   2   5  35   12.99    1.03
   2  -5 -35   12.76    1.59
   2   5  35   13.23    1.08
  -2   5 -35   12.87    1.50
   2  -5 -36   28.73    1.85
  -2  -5  36   29.46    1.96
   2  -5 -36   28.44    2.14
  -2   5 -36   32.09    2.11
  -2  -5  37   26.12    1.63
   2  -5 -37   32.54    1.94
  -2  -5  37   24.32    1.59
  -2   5 -37   30.89    1.80
  -2   6  33    2.43    0.60
   2  -6  33    2.26    0.58
   2  -6  32  135.76    4.61
  -2   6  32  141.35    4.65
   2   6 -32  136.64    4.25
  -2  -6 -32  137.02    4.19
   2  -6  31   60.29    3.09
  -2   6  31   74.63    3.37
   2   6 -31   71.66    3.17
  -2  -6 -31   65.67    2.95
  -2  -6 -30   82.04    3.59
   2  -6  30   73.71    3.66
   2   6 -30   83.55    3.74
  -2   6  30   84.13    3.83
   2  -6  29   58.70    3.40
  -2   6  29   64.66    3.51
  -2  -6 -29   66.60    3.57
   2   6 -29   61.95    3.41
  -2  -6 -29   62.09    3.28
  -2  -6 -28   38.92    2.69
  -2  -6 -28   42.14    3.08
   2  -6  28   44.62    3.05
  -2   6  28   48.07    3.11
   2   6 -28   37.95    2.77
  -2  -6 -27   32.32    2.52
   2   6 -27   33.67    2.73
   2  -6  27   30.39    2.70
  -2  -6 -27   29.48    2.73
  -2   6  27   36.26    2.83
  -2  -6 -26    0.91    0.80
   2  -6  26    0.36    0.86
  -2   6  26   -1.22    0.96
  -2  -6 -26   -0.59    1.10
   2   6 -26    0.45    0.89
  -2  -6 -25   62.12    3.69
  -2   6  25   53.91    2.59
   2  -6  25   50.36    3.69
  -2  -6 -25   54.52    3.39
  -2   6  25   58.03    3.82
  -2  -6 -25   55.16    4.03
   2   6 -25   57.71    3.80
  -2  -6 -24   34.76    2.82
  -2   6  24   41.13    2.35
   2  -6  24   35.63    3.16
  -2  -6 -24   38.12    3.06
  -2  -6 -24   34.12    3.35
   2   6 -24   38.73    3.18
  -2   6  24   38.14    3.14
  -2  -6 -23    7.07    1.78
  -2   6  23    6.48    1.05
  -2  -6 -23    7.64    1.51
   2  -6  23    6.59    1.61
  -2   6  23    6.64    1.58
  -2  -6 -23    8.53    1.55
   2  -6  23    6.73    1.14
   2   6 -23    6.22    1.59
  -2  -6 -22  107.13    5.05
  -2  -6 -22   98.55    5.95
   2  -6  22  104.08    5.84
  -2  -6 -22  105.51    5.58
   2  -6  22  107.50    4.59
  -2   6  22  106.11    4.40
   2   6 -22  110.33    5.64
  -2   6  22  106.17    5.52
  -2  -6 -21  213.72    7.40
  -2  -6 -21  169.98    8.30
  -2   6  21  206.85    6.72
   2  -6  21  181.32    8.11
  -2  -6 -21  185.07    8.03
  -2   6  21  194.82    7.90
   2  -6  21  202.14    6.94
   2   6 -21  191.68    7.91
   2  -6  20   33.28    2.71
  -2  -6 -20   37.09    2.83
  -2   6  20   39.22    2.65
   2  -6  20   26.33    3.02
  -2  -6 -20   31.40    3.19
  -2  -6 -20   27.50    3.21
   2   6 -20   35.37    3.22
  -2   6  20   33.89    3.20
  -2   6  19   12.58    1.62
  -2  -6 -19    9.37    2.01
   2  -6  19    9.59    1.95
  -2   6  19   11.29    1.90
  -2  -6 -19   11.43    2.32
   2  -6  19   11.10    1.79
   2   6 -19   11.86    2.12
  -2   6  18    2.90    1.02
   2  -6  18    2.38    1.06
   2  -6  18    3.39    1.53
  -2  -6 -18    2.56    1.37
  -2   6  18    1.14    0.92
  -2   6  18    4.02    1.15
   2   6 -18    3.79    1.35
  -2   6  17   20.26    2.08
   2  -6  17   20.46    2.27
   2   6 -17   16.26    2.43
   2  -6  17   18.98    2.61
  -2   6  17   16.59    2.29
  -2  -6 -17   20.38    2.87
  -2   6  17   19.47    2.10
  -2   6  16   49.66    3.25
   2  -6  16   47.75    4.01
  -2   6  16   43.27    3.62
   2  -6  16   46.61    3.49
  -2  -6 -16   42.90    4.17
  -2   6  16   50.93    3.44
   2   6 -16   48.43    3.86
  -2   6  15   98.83    4.70
   2  -6  15   88.60    5.56
   2  -6  15   90.76    5.09
  -2  -6 -15   88.31    5.91
  -2   6  15   96.58    4.95
   2   6 -15   88.62    5.31
  -2   6  15   87.76    5.23
   2  -6  14   78.76    7.18
  -2   6  14   73.42    4.03
   2  -6  14   66.51    4.73
   2   6 -14   62.49    4.49
  -2   6  14   68.12    4.64
  -2  -6 -14   69.80    5.20
  -2   6  14   73.61    4.32
   2  -6  14   67.20    4.37
   2   6 -14   66.66    6.06
   2  -6  13  101.72    8.24
  -2   6  13  109.27    5.04
  -2   6  13  107.62    6.58
  -2   6  13  110.79    5.84
   2  -6  13  111.78    5.79
  -2  -6 -13  107.40    6.51
  -2   6  13  107.78    5.39
   2   6 -13  107.57    5.87
   2   6 -13  104.59    7.62
  -2   6  12   13.23    1.80
   2  -6  12   13.15    3.20
  -2   6  12   14.09    2.60
  -2   6  12   14.42    2.25
  -2  -6 -12   13.46    2.48
  -2   6  12   11.89    1.85
   2  -6  12   14.74    2.15
   2   6 -12   13.35    2.17
   2   6 -12   11.21    2.51
   2  -6  11  228.85   12.40
  -2   6  11  244.41    8.11
   2  -6  11  242.35    9.72
  -2   6  11  244.42   10.39
  -2   6  11  230.60    8.90
  -2  -6 -11  234.06    9.99
  -2   6  11  227.96    8.62
   2   6 -11  224.13    9.06
   2  -6  11  218.96    8.74
   2   6 -11  216.63   11.50
   2  -6  10  131.15    9.17
  -2   6  10  150.78    6.04
   2  -6  10  121.81    6.94
  -2   6  10  155.21    8.03
  -2   6  10  140.85    6.43
  -2   6  10  133.22    6.50
  -2  -6 -10  128.68    7.23
   2  -6  10  133.86    6.57
   2   6 -10  139.83    6.78
   2   6 -10  126.39    8.72
  -2  -6  -9  545.53   17.05
   2  -6   9  584.80   20.91
  -2   6   9  566.47   14.66
   2  -6   9  561.35   17.39
  -2   6   9  581.49   17.90
   2   6  -9  543.51   20.11
  -2   6   9  544.59   15.69
   2  -6   9  564.86   15.98
  -2   6   9  549.19   15.48
   2  -6   9  570.12   18.95
  -2   6   8   12.63    1.86
   2  -6   8   17.28    3.59
   2  -6   8   12.91    2.39
  -2   6   8   13.97    2.19
  -2  -6  -8   20.93    3.10
  -2   6   8   12.96    1.93
   2  -6   8   14.39    2.28
   2  -6   8   13.13    3.05
  -2   6   8   14.79    2.69
   2   6  -8   14.09    3.20
  -2   6   7  496.69   13.48
   2  -6   7  516.57   19.05
  -2   6   7  534.33   16.70
  -2   6   7  485.03   14.39
  -2   6   7  509.43   14.51
  -2  -6  -7  527.80   16.06
   2  -6   7  476.75   14.81
   2  -6   7  485.69   17.81
  -2  -6  -7  558.88   17.31
   2   6  -7  508.15   19.08
  -2   6   6   52.09    3.39
   2  -6   6   59.58    5.97
   2  -6   6   49.31    5.20
  -2  -6  -6   48.94    4.27
   2  -6   6   51.01    3.97
  -2   6   6   46.94    3.71
  -2   6   6   53.18    3.81
  -2  -6  -6   43.54    4.48
  -2   6   6   57.40    4.86
   2   6  -6   42.69    5.09
  -2   6   5  288.10    9.10
   2  -6   5  286.67   13.20
  -2   6   5  273.15    9.78
  -2   6   5  289.34   11.46
  -2   6   5  282.62    9.81
   2  -6   5  284.15   10.40
   2  -6   5  268.80   12.81
  -2  -6  -5  309.75   12.95
   2   6  -5  284.21   13.56
  -2  -6  -5  297.53   11.10
  -2   6   4  343.08   10.35
   2  -6   4  348.62   14.38
  -2   6   4  371.34   13.09
  -2  -6  -4  344.91   12.35
   2  -6   4  356.50   11.91
  -2   6   4  337.43   11.19
   2   6  -4  357.66    9.39
  -2  -6  -4  357.86   14.72
   2  -6   4  335.28   14.76
  -2   6   4  352.75   11.21
   2   6  -4  310.14   14.63
   2  -6   3  119.75    7.79
  -2   6   3  109.69    5.63
  -2   6   3  117.33    6.81
   2   6  -3  114.12    4.63
   2  -6   3  114.26    6.19
  -2  -6  -3  122.07    6.61
  -2   6   3  121.69    5.33
  -2  -6  -3  122.68    8.21
  -2   6   3  110.41    5.69
   2  -6   3  129.81    8.63
   2   6  -3  113.14    8.20
  -2   6   2  109.33    5.19
  -2   6   2  104.53    4.99
   2  -6   2  106.84    7.23
   2  -6   2  112.19    6.18
  -2   6   2  115.73    6.75
  -2  -6  -2  114.98    6.42
  -2   6   2  111.63    5.62
  -2   6   2  111.36    5.65
   2   6  -2  113.47    4.62
  -2  -6  -2  121.38    8.50
   2  -6   2  113.25    8.22
   2   6  -2  109.58    8.00
  -2   6   1   67.39    4.13
  -2   6   1   68.71    3.91
   2  -6   1   77.72    5.05
   2  -6   1   70.52    5.62
  -2   6   1   69.65    5.18
  -2  -6  -1   70.15    4.95
   2  -6   1   75.88    6.75
  -2   6   1   64.36    4.24
   2   6  -1   63.97    3.49
  -2  -6  -1   76.12    6.88
   2   6  -1   66.56    6.29
  -2   6   1   69.88    4.29
  -2   6   0   16.02    2.63
  -2   6   0   15.33    2.17
  -2   6   0   14.05    1.81
  -2  -6   0   15.26    1.95
  -2   6   0   14.69    2.00
  -2  -6   0   15.34    2.25
   2  -6   0   12.96    2.46
  -2  -6   0    9.19    2.86
  -2   6   0   14.72    2.10
   2   6   0   18.61    1.86
   2  -6   0   14.29    2.34
   2  -6   0   13.44    2.92
   2   6   0   11.39    2.65
  -2   6  -1   70.91    4.45
  -2  -6   1   69.34    6.79
  -2   6  -1   74.87    4.10
   2  -6  -1   60.02    6.09
  -2   6  -1   76.60    5.34
   2  -6  -1   81.88    5.59
  -2  -6   1   68.72    4.19
  -2   6  -1   74.99    4.43
  -2  -6   1   69.47    4.89
   2  -6  -1   72.91    4.96
  -2  -6   1   71.19    6.85
   2   6   1   71.64    3.83
  -2   6  -1   73.42    4.52
   2   6   1   82.44    6.83
  -2  -6   2  107.57    8.49
  -2   6  -2  108.24    5.73
  -2   6  -2  113.34    5.18
  -2   6  -2  124.73    6.86
  -2   6  -2  111.74    5.49
   2   6   2  107.99    5.00
  -2  -6   2  105.98    5.37
   2  -6  -2  105.38    6.10
  -2  -6   2  117.36    8.98
   2  -6  -2  114.55    8.47
   2   6   2  116.20    8.08
  -2   6  -3  114.16    6.02
  -2   6  -3  118.28    6.71
  -2   6  -3  108.52    5.47
   2   6   3  117.30    5.30
  -2  -6   3  106.70    5.53
   2  -6  -3  120.95    4.92
   2  -6  -3  124.18    8.76
  -2  -6   3  119.74    8.99
   2  -6  -3  121.07    6.58
  -2  -6   3  130.34    9.63
  -2   6  -3  114.61    5.29
   2   6   3  130.07    8.46
  -2   6  -4  347.58   11.12
  -2   6  -4  349.80   11.94
  -2   6  -4  348.00   10.66
  -2   6  -4  372.87   12.83
   2  -6  -4  377.28   10.41
  -2  -6   4  365.35   10.79
  -2  -6   4  324.67   11.14
  -2  -6   4  322.51   16.05
   2   6   4  362.45   10.71
   2  -6  -4  342.49   15.70
  -2  -6   4  342.49   16.07
   2   6   4  378.63   14.94
  -2   6  -5  281.41   10.42
  -2   6  -5  279.79    9.23
   2   6   5  294.16    9.53
  -2   6  -5  294.69   11.04
  -2  -6   5  304.77    9.23
  -2  -6   5  267.79   10.02
   2  -6  -5  304.13    9.14
  -2  -6   5  274.93   14.59
   2  -6  -5  283.47   14.03
   2  -6  -5  253.34   11.36
  -2  -6   5  281.79   14.65
   2   6   5  287.15   12.91
  -2   6  -6   52.33    4.16
  -2   6  -6   57.56    3.66
  -2   6  -6   52.81    4.38
  -2  -6   6   53.47    3.32
  -2  -6   6   47.34    3.84
  -2  -6   6   41.78    5.57
   2   6   6   51.03    3.54
   2  -6  -6   57.96    6.20
  -2  -6   6   49.91    5.98
   2  -6  -6   54.16    4.78
   2  -6  -6   55.22    3.48
   2   6   6   53.66    5.10
  -2   6  -7  496.06   15.33
   2  -6  -7  534.37   13.85
  -2   6  -7  488.75   13.63
  -2   6  -7  513.83   15.58
  -2  -6   7  501.47   20.73
  -2  -6   7  491.92   14.94
   2   6   7  507.56   14.04
   2  -6  -7  501.84   19.79
  -2  -6   7  484.35   20.05
   2  -6  -7  478.62   16.26
   2   6   7  502.75   17.58
  -2   6  -8   15.69    2.44
  -2   6  -8   15.24    1.96
  -2  -6   8    6.75    2.14
  -2  -6   8   10.94    3.01
  -2   6  -8   17.98    2.72
   2  -6  -8   17.03    2.20
  -2  -6   8   15.78    2.32
   2   6   8   15.09    2.16
   2  -6  -8   15.41    3.39
   2  -6  -8   12.99    2.68
   2   6   8   16.19    2.83
  -2   6  -9  571.77   16.92
   2   6   9  567.29   15.52
  -2   6  -9  523.45   14.70
  -2  -6   9  553.48   16.47
   2  -6  -9  581.22   15.37
  -2  -6   9  526.32   21.35
   2  -6  -9  618.71   22.05
  -2  -6   9  563.80   22.55
   2   6   9  596.52   18.48
   2  -6 -10  137.32    6.30
  -2   6 -10  135.64    7.21
  -2   6 -10  124.71    5.75
  -2  -6  10  143.98    7.10
   2   6  10  136.92    6.35
  -2  -6  10  124.99    9.81
  -2  -6  10  139.49   10.00
   2  -6 -10  148.54    9.93
   2   6  10  134.11    7.66
  -2   6 -11  233.65    9.77
   2  -6 -11  233.10   12.70
  -2   6 -11  217.18    8.06
  -2  -6  11  252.51   13.79
  -2  -6  11  225.53    9.40
   2  -6 -11  234.85    8.70
  -2  -6  11  210.84   12.33
   2   6  11  242.45    8.86
   2   6  11  220.04    9.84
  -2  -6  12   10.86    3.11
  -2   6 -12   14.90    2.44
  -2   6 -12   12.63    1.83
   2  -6 -12   17.03    2.30
  -2  -6  12   15.13    3.66
  -2  -6  12   16.12    2.35
   2   6  12   14.69    2.21
   2  -6 -12    8.73    2.63
  -2   6 -12   11.53    1.55
   2   6  12   13.80    2.57
  -2   6 -13  116.26    6.67
  -2  -6  13  109.31    8.37
  -2   6 -13  109.71    5.32
   2  -6 -13  112.79    5.93
  -2  -6  13  100.79    8.44
   2   6  13  119.61    6.06
   2  -6 -13  107.92    8.41
  -2   6 -13  117.13    5.41
  -2  -6  13  108.48    6.32
   2   6  13  115.92    6.21
  -2   6 -14   68.19    5.07
  -2  -6  14   53.80    5.92
  -2   6 -14   73.55    4.17
   2  -6 -14   67.28    4.55
  -2  -6  14   64.01    4.81
  -2  -6  14   69.81    6.98
   2   6  14   72.72    4.70
  -2   6 -14   64.36    4.14
  -2   6 -15   98.18    6.12
  -2   6 -15   99.74    4.95
   2  -6 -15   94.50    5.50
   2   6  15   87.65    5.28
  -2   6 -15   96.63    5.12
  -2  -6  15   90.64    5.75
  -2   6 -16   46.82    4.19
  -2   6 -16   48.13    3.37
  -2   6 -16   45.46    3.55
   2   6  16   47.69    3.87
  -2  -6  16   48.64    4.24
   2  -6 -16   44.61    3.86
  -2  -6  16   48.35    3.35
  -2   6 -17   16.33    2.04
  -2   6 -17   21.50    2.94
  -2  -6  17   19.31    2.20
   2  -6 -17   16.03    2.43
  -2  -6  17   19.07    2.69
   2   6  17   17.55    2.43
  -2   6 -17   19.98    2.43
  -2   6 -18    2.66    1.10
  -2  -6  18    2.50    1.05
   2   6  18    2.50    0.93
   2  -6 -18    2.55    1.46
  -2  -6  18    2.67    1.56
  -2   6 -18    1.96    1.44
   2   6  18    2.98    1.15
  -2   6 -18    4.03    1.43
  -2   6 -19    9.20    1.92
  -2  -6  19   12.69    1.93
   2   6  19   13.89    1.56
   2  -6 -19   12.63    2.20
  -2  -6  19   11.83    2.25
   2   6  19   12.42    2.05
  -2   6 -19   13.91    2.11
  -2   6 -20   39.98    3.74
  -2  -6  20   37.27    3.13
  -2  -6  20   36.70    3.69
   2   6  20   35.47    2.43
  -2   6 -20   35.87    3.26
   2  -6 -20   39.83    3.67
   2   6  20   36.69    3.26
  -2  -6  21  192.45    7.72
  -2  -6  21  196.43    8.70
   2   6  21  204.40    6.49
   2  -6 -21  190.32    8.39
   2   6  21  191.09    7.97
  -2   6 -21  192.10    8.00
  -2   6 -21  185.92    8.23
  -2   6 -22  112.96    5.97
  -2  -6  22  103.12    5.41
   2  -6 -22  102.95    5.94
  -2  -6  22  109.33    6.17
   2   6  22  113.05    4.45
   2   6  22  111.48    5.76
  -2   6 -22   96.29    5.38
  -2   6 -23    6.43    1.54
  -2  -6  23   10.01    1.73
   2   6  23    7.09    1.14
   2  -6 -23    7.32    1.84
  -2  -6  23    9.98    2.01
   2   6  23    9.92    1.76
  -2   6 -23    9.54    1.73
  -2   6 -24   36.15    3.11
  -2  -6  24   36.19    3.03
   2  -6 -24   37.76    3.48
  -2  -6  24   38.40    3.53
   2   6  24   43.12    2.54
   2   6  24   39.41    3.20
  -2   6 -24   38.00    3.28
  -2   6 -25   55.85    3.68
  -2  -6  25   56.70    3.77
  -2  -6  25   57.06    4.11
   2   6  25   59.33    2.95
   2  -6 -25   52.06    4.01
   2   6  25   57.61    3.79
  -2   6 -25   53.18    3.81
  -2   6 -26    0.16    0.71
  -2  -6  26    0.91    0.82
   2   6  26    0.06    0.51
   2  -6 -26    1.07    1.17
  -2  -6  26    1.85    1.16
   2   6  26    0.36    0.81
  -2   6 -26    0.90    0.89
  -2   6 -27   34.05    2.51
   2   6  27   32.60    2.02
  -2  -6  27   34.43    2.78
   2  -6 -27   29.93    2.91
  -2  -6  27   33.67    2.96
  -2  -6  27   32.70    2.73
   2   6  27   37.50    2.81
  -2   6 -27   34.82    2.93
  -2  -6  28   44.97    3.09
   2  -6 -28   44.09    3.34
  -2  -6  28   40.02    3.10
  -2  -6  28   40.80    2.95
   2   6  28   45.63    2.23
   2   6  28   40.21    2.85
  -2   6 -28   41.59    3.14
  -2   6 -28   42.01    2.52
   2   6  29   64.19    2.59
  -2  -6  29   62.50    3.54
  -2  -6  29   69.01    3.81
  -2  -6  29   55.94    3.33
   2   6  29   56.94    3.27
  -2   6 -29   63.65    3.70
  -2   6 -29   67.01    2.82
   2  -6 -29   63.35    3.86
  -2  -6  30   85.25    4.00
  -2  -6  30   89.79    4.19
  -2  -6  30   80.78    3.80
   2   6  30   80.85    3.72
  -2   6 -30   79.76    4.01
   2  -6 -30   83.60    4.29
   2   6  30   79.80    2.77
  -2  -6  31   72.52    3.48
  -2   6 -31   70.92    3.56
  -2  -6  31   76.41    3.58
  -2  -6  31   69.37    3.25
   2  -6 -31   67.47    3.65
   2   6  31   71.39    3.22
   2  -6 -32  138.91    5.08
  -2  -6  32  135.43    4.68
   2   6  32  132.93    4.28
  -2  -6  32  124.03    4.32
  -2   6 -32  132.87    4.75
  -2  -6  33    3.38    0.69
  -2  -6  33    3.07    0.57
   2  -6 -33    4.65    0.94
  -2  -6  33    3.39    0.71
   2   6  33    3.67    0.57
  -2   6 -33    2.93    0.64
   2  -7  29   18.21    1.42
   2   7 -29   16.09    1.18
   2  -7  28   11.37    1.21
  -2   7  28   13.09    1.24
   2   7 -28   10.33    1.14
  -2   7  27   63.21    2.97
   2  -7  27   54.35    2.93
  -2  -7 -27   60.85    2.86
   2   7 -27   56.89    2.88
  -2  -7 -26   15.56    1.63
   2   7 -26   13.68    1.13
   2  -7  26   15.26    1.63
  -2   7  26   16.51    1.61
   2   7 -26   14.29    1.52
  -2   7  25   82.16    3.85
   2   7 -25   74.36    3.75
   2  -7  25   82.07    4.01
  -2  -7 -25   81.90    4.14
   2  -7  24   35.73    2.71
  -2  -7 -24   37.34    2.54
  -2   7  24   36.81    2.61
  -2  -7 -24   36.88    2.90
   2   7 -24   36.63    2.68
   2  -7  23   50.31    3.37
  -2  -7 -23   50.94    3.32
   2  -7  23   54.52    2.46
  -2   7  23   56.77    3.40
  -2  -7 -23   57.01    3.74
   2   7 -23   55.33    3.41
  -2  -7 -22   10.70    1.63
   2  -7  22   10.29    1.68
  -2   7  22   11.82    1.68
  -2  -7 -22   12.54    1.98
   2  -7  22    9.72    1.18
   2   7 -22   12.44    1.72
  -2  -7 -21    8.31    1.63
   2  -7  21    6.01    1.43
  -2   7  21    7.06    1.44
  -2  -7 -21    7.18    1.65
   2  -7  21    5.02    1.08
   2   7 -21    6.40    1.37
  -2   7  20   18.49    1.42
   2  -7  20   18.45    2.32
  -2  -7 -20   18.06    2.31
   2  -7  20   17.17    1.81
  -2   7  20   17.81    2.07
  -2  -7 -20   15.18    2.21
   2   7 -20   16.56    2.11
  -2  -7 -19   31.81    3.30
   2  -7  19   33.79    3.10
  -2   7  19   30.63    1.92
  -2  -7 -19   30.18    2.96
  -2   7  19   29.95    2.80
   2  -7  19   34.60    2.68
  -2   7  19   38.89    2.53
   2   7 -19   31.66    2.89
  -2   7  18   14.82    1.64
   2   7 -18   15.11    2.09
  -2   7  18   14.44    1.42
   2  -7  18   17.06    2.30
  -2  -7 -18   17.40    2.42
  -2   7  18   15.25    2.09
  -2  -7 -18   17.12    2.60
   2  -7  18   15.65    1.88
  -2  -7 -17   21.08    2.79
   2  -7  17   21.13    2.60
  -2  -7 -17   20.31    2.70
  -2   7  17   19.60    1.71
   2  -7  17   20.65    2.25
  -2   7  17   20.01    2.33
  -2   7  17   19.72    2.01
   2   7 -17   18.48    2.37
  -2   7  16   51.87    2.88
   2   7 -16   47.36    3.66
  -2   7  16   47.10    3.24
   2  -7  16   45.69    3.76
  -2  -7 -16   43.91    3.90
  -2   7  16   48.48    3.68
   2  -7  16   43.42    3.34
  -2  -7 -16   41.63    3.94
  -2   7  15   62.64    3.29
  -2  -7 -15   62.16    4.83
  -2   7  15   54.23    3.61
   2  -7  15   57.97    4.33
  -2  -7 -15   59.27    4.61
   2  -7  15   61.78    4.02
  -2   7  15   64.29    4.20
   2   7 -15   53.72    4.05
  -2   7  14    5.30    1.10
   2  -7  14    8.41    1.67
  -2   7  14    5.45    1.66
  -2  -7 -14    6.13    1.87
  -2   7  14    5.08    1.24
   2  -7  14    6.86    1.64
   2   7 -14    6.75    1.75
  -2   7  13   98.11    4.39
  -2   7  13   96.69    5.04
   2  -7  13   88.80    5.47
  -2   7  13   94.32    5.30
   2  -7  13   86.15    5.09
  -2  -7 -13   97.46    6.18
   2   7 -13   95.48    5.42
  -2   7  12   19.93    2.00
   2  -7  12   16.01    2.32
  -2   7  12   18.93    2.44
  -2   7  12   18.64    2.25
   2  -7  12   17.93    2.43
  -2  -7 -12   19.08    2.90
   2   7 -12   21.19    2.62
  -2   7  11   99.42    4.53
   2  -7  11   78.17    5.20
  -2  -7 -11   91.55    6.08
   2  -7  11   90.05    5.35
  -2   7  11   85.02    4.91
  -2   7  11   91.27    5.20
   2   7 -11   87.60    5.28
  -2   7  10   26.56    2.34
   2  -7  10   23.59    2.89
  -2  -7 -10   25.28    3.22
  -2   7  10   28.52    3.08
  -2   7  10   23.92    2.57
   2  -7  10   20.79    2.63
   2   7 -10   26.66    2.93
  -2   7   9   31.18    3.04
  -2   7   9   27.66    2.39
  -2   7   9   31.17    2.94
   2  -7   9   24.48    2.88
   2   7  -9   30.73    3.11
  -2  -7  -9   28.52    3.47
  -2   7   8   58.91    3.52
  -2   7   8   54.26    4.04
  -2  -7  -8   56.58    4.81
   2  -7   8   60.69    4.48
  -2   7   8   52.12    3.91
   2   7  -8   50.69    4.04
  -2   7   7    9.49    1.57
  -2   7   7    8.17    1.77
  -2  -7  -7   11.97    2.48
  -2   7   7    9.43    1.74
   2  -7   7   12.16    2.20
   2   7  -7    8.06    1.77
  -2   7   6    8.36    1.48
  -2   7   6    7.93    1.74
  -2  -7  -6   10.80    2.29
  -2   7   6    4.99    1.26
   2  -7   6    9.58    2.03
  -2   7   5   32.60    2.75
  -2   7   5   34.87    3.21
  -2  -7  -5   38.82    3.99
  -2   7   5   35.59    3.30
   2   7  -5   39.05    2.52
   2  -7   5   30.18    3.30
  -2   7   4   81.73    4.33
  -2   7   4   88.83    5.32
  -2  -7  -4   83.39    5.88
   2  -7   4   78.72    5.37
  -2   7   4   73.20    4.80
   2   7  -4   83.51    3.89
  -2   7   3  541.55   14.21
  -2   7   3  536.21   15.31
  -2  -7  -3  526.45   16.89
   2  -7   3  511.73   16.20
   2   7  -3  536.05   13.57
  -2   7   2  108.17    5.35
  -2   7   2  116.71    5.36
   2  -7   2  114.46    6.68
  -2   7   2  127.30    6.80
   2   7  -2  111.81    4.92
  -2  -7  -2  111.14    6.84
  -2   7   1  609.67   17.04
  -2   7   1  652.66   16.51
  -2   7   1  666.76   17.56
  -2  -7  -1  636.59   17.01
   2  -7   1  675.91   19.06
   2   7  -1  671.25   16.28
  -2   7   0  268.17    8.99
  -2   7   0  266.10    9.78
  -2   7   0  289.46   10.03
   2  -7   0  281.06   10.98
  -2  -7   0  269.88    9.98
  -2  -7   0  263.73    9.43
   2   7   0  269.37    8.81
  -2   7  -1  654.58   17.86
  -2   7  -1  641.40   16.57
  -2  -7   1  700.74   18.05
  -2   7  -1  613.48   17.32
  -2  -7   1  643.26   17.57
   2  -7  -1  650.65   19.15
   2   7   1  662.04   16.49
  -2   7  -2  106.93    5.95
  -2   7  -2  114.54    5.43
   2  -7  -2  119.51    6.84
   2   7   2  106.63    5.23
  -2  -7   2  116.75    5.90
  -2  -7   2  114.46    6.01
  -2   7  -3  532.70   16.04
  -2   7  -3  535.58   14.49
   2   7   3  535.32   14.57
  -2  -7   3  561.69   15.24
  -2  -7   3  536.50   15.80
   2  -7  -3  581.75   14.33
   2  -7  -3  527.86   16.73
  -2   7  -4   69.87    4.99
  -2   7  -4   67.26    4.17
  -2  -7   4   79.39    4.50
  -2  -7   4   77.13    5.02
   2  -7  -4   92.07    4.47
   2  -7  -4   82.16    5.63
   2   7   4   72.93    4.33
  -2   7  -5   37.10    3.56
  -2   7  -5   34.88    2.91
   2  -7  -5   33.95    3.64
  -2  -7   5   34.56    2.84
  -2  -7   5   32.11    3.19
   2  -7  -5   36.62    2.89
   2   7   5   31.46    2.81
  -2   7  -6    7.30    1.89
  -2   7  -6   10.39    1.63
  -2  -7   6   11.16    1.71
   2  -7  -6    7.80    1.50
  -2  -7   6    8.57    1.71
   2   7   6   10.88    1.76
   2  -7  -6    7.02    1.90
  -2   7  -7   12.76    2.33
  -2   7  -7    9.45    1.65
  -2  -7   7    7.66    1.37
   2  -7  -7   10.31    1.65
  -2  -7   7    6.40    1.53
   2   7   7    8.93    1.72
   2  -7  -7    8.50    2.08
  -2   7  -8   55.11    4.47
   2  -7  -8   54.76    3.65
  -2   7  -8   53.74    3.61
   2   7   8   50.31    3.64
  -2  -7   8   53.66    3.65
  -2  -7   8   52.38    4.23
   2  -7  -8   54.23    4.57
  -2   7  -9   26.37    3.19
  -2   7  -9   29.98    2.68
   2  -7  -9   28.62    2.75
  -2  -7   9   26.24    2.66
  -2  -7   9   26.53    2.99
   2  -7  -9   29.99    3.36
   2   7   9   28.33    2.76
  -2  -7  10   20.81    2.72
  -2   7 -10   28.60    3.34
  -2   7 -10   24.39    2.41
   2   7  10   24.04    2.60
   2  -7 -10   25.49    2.57
   2  -7 -10   22.49    3.05
  -2   7 -11   89.51    4.66
   2  -7 -11   93.60    5.07
  -2   7 -11   98.10    6.02
   2  -7 -11   89.79    5.89
   2   7  11   90.66    5.08
  -2  -7  11   85.81    5.50
  -2   7 -12   18.74    2.20
  -2   7 -12   17.61    2.74
   2  -7 -12   19.64    2.35
   2   7  12   18.61    2.35
  -2  -7  12   20.61    2.68
   2  -7 -12   18.92    2.81
  -2   7 -13   85.84    5.68
  -2   7 -13   92.21    4.70
   2  -7 -13   96.81    5.17
  -2  -7  13   88.89    5.59
   2  -7 -13   88.37    5.81
   2   7  13   93.36    5.19
   2  -7 -14    5.16    1.56
  -2   7 -14    6.93    1.70
  -2   7 -14    5.64    1.36
  -2  -7  14    7.78    1.97
   2   7  14    9.97    1.89
   2  -7 -14    5.25    1.67
  -2   7 -15   57.90    4.53
  -2   7 -15   63.23    3.75
  -2  -7  15   56.25    4.37
   2  -7 -15   62.56    4.13
   2  -7 -15   61.24    4.60
   2   7  15   63.28    4.20
  -2   7 -15   63.28    3.79
  -2   7 -16   47.46    4.11
   2   7  16   47.01    3.57
  -2  -7  16   52.18    4.13
   2  -7 -16   47.68    3.62
   2  -7 -16   42.18    3.80
  -2   7 -16   44.71    3.17
  -2   7 -17   17.93    2.54
  -2  -7  17   20.21    2.67
   2  -7 -17   19.49    2.31
   2   7  17   17.06    2.21
   2  -7 -17   19.82    2.55
  -2   7 -17   19.31    2.10
  -2   7 -18   18.30    2.51
  -2  -7  18   19.18    2.59
   2  -7 -18   11.04    1.83
   2  -7 -18   12.11    1.96
  -2   7 -18   15.99    1.89
   2   7  18   19.49    2.25
  -2   7 -19   33.90    3.24
  -2  -7  19   34.52    3.25
   2  -7 -19   32.94    2.91
   2  -7 -19   35.82    3.26
  -2   7 -19   36.18    2.82
   2   7  19   33.41    2.93
  -2   7 -20   15.47    2.16
  -2  -7  20   14.31    1.94
   2  -7 -20   17.38    2.15
   2  -7 -20   18.19    2.27
  -2  -7  20   16.04    2.24
   2   7  20   17.34    2.10
  -2   7 -20   16.96    1.95
  -2  -7  21    9.57    1.81
  -2   7 -21    6.25    1.42
  -2  -7  21    7.30    1.47
   2  -7 -21    8.30    1.59
   2   7  21    8.17    1.52
  -2   7 -21    5.51    1.23
   2  -7 -21    5.46    1.28
  -2   7 -22   11.14    1.72
  -2  -7  22   12.50    1.80
   2  -7 -22   13.71    1.86
  -2  -7  22   12.12    1.88
   2   7  22   10.27    1.61
   2  -7 -22   11.08    1.70
  -2   7 -22   10.25    1.53
   2  -7 -23   51.21    3.30
  -2  -7  23   55.99    3.69
  -2   7 -23   50.92    3.35
  -2  -7  23   51.38    3.45
   2  -7 -23   54.47    3.47
   2   7  23   53.83    3.32
  -2   7 -23   51.15    3.11
  -2   7 -24   38.73    2.76
   2  -7 -24   34.10    2.45
  -2  -7  24   38.12    2.95
  -2  -7  24   34.76    2.70
   2  -7 -24   36.06    2.69
   2   7  24   38.40    2.66
  -2   7 -24   33.52    2.41
  -2   7 -25   79.22    3.80
  -2  -7  25   82.76    4.21
  -2  -7  25   80.72    4.07
   2  -7 -25   81.51    4.03
   2   7  25   83.70    3.86
  -2   7 -25   84.76    3.71
  -2   7 -26   14.13    1.43
  -2  -7  26   13.16    1.59
   2  -7 -26   14.47    1.63
  -2  -7  26   12.12    1.51
   2   7  26   14.64    1.51
  -2   7 -26   14.37    1.40
   2   7  27   58.42    2.88
  -2  -7  27   60.90    3.22
  -2  -7  27   61.33    3.14
   2  -7 -27   68.41    3.26
  -2   7 -27   62.63    2.71
  -2   7 -27   62.09    2.63
  -2  -7  28   13.61    1.42
  -2  -7  28   10.40    1.23
   2  -7 -28   10.83    1.20
   2   7  28   11.28    1.13
  -2  -7  29   19.41    1.51
  -2  -7  29   17.74    1.40
   2   7  29   19.69    1.29
   2  -7 -29   16.16    1.28
   2  -8  24   11.48    1.02
  -2   8  24   14.37    1.07
   2  -8  23   27.31    1.71
  -2   8  23   25.51    1.60
   2   8 -23   26.89    1.68
   2   8 -22   41.66    2.09
   2  -8  22   50.51    2.55
  -2  -8 -22   46.64    2.31
  -2   8  22   49.02    2.39
   2   8 -22   40.32    2.33
  -2  -8 -21   86.55    3.78
   2  -8  21   82.59    3.59
  -2  -8 -21   79.87    3.57
  -2   8  21   85.30    3.47
   2   8 -21   83.51    3.57
  -2   8  20    8.83    1.21
  -2  -8 -20    7.24    1.20
   2  -8  20    7.62    1.14
  -2  -8 -20    7.95    1.26
   2  -8  20   10.61    1.04
   2   8 -20    6.85    1.11
   2  -8  19   20.29    1.57
   2  -8  19   20.52    1.87
  -2  -8 -19   22.25    2.07
  -2   8  19   24.70    1.96
  -2  -8 -19   20.13    2.04
   2   8 -19   23.30    1.96
  -2  -8 -18   61.07    3.71
   2  -8  18   66.34    3.53
  -2  -8 -18   63.91    3.77
   2  -8  18   69.32    3.14
  -2   8  18   74.61    3.55
   2   8 -18   64.10    3.48
  -2  -8 -17   -0.16    0.87
   2  -8  17    2.19    0.91
  -2  -8 -17    0.69    0.89
   2  -8  17    0.59    0.73
  -2   8  17    0.67    0.75
   2   8 -17    1.13    0.75
  -2  -8 -16    9.73    1.71
   2  -8  16   13.01    1.66
  -2   8  16   11.71    1.50
  -2  -8 -16   11.27    1.80
   2  -8  16   11.04    1.42
   2   8 -16   10.73    1.53
  -2   8  15    5.71    0.70
  -2  -8 -15    4.31    1.34
   2  -8  15    5.57    1.24
  -2   8  15    6.35    1.21
  -2  -8 -15    7.65    1.59
   2   8 -15    2.78    1.00
   2  -8  15    4.25    0.97
  -2   8  14   26.94    1.55
   2  -8  14   28.38    2.56
  -2  -8 -14   27.75    2.78
  -2  -8 -14   24.21    2.65
  -2   8  14   27.23    2.35
   2  -8  14   24.93    2.31
   2   8 -14   27.52    2.49
  -2  -8 -13   23.03    2.70
  -2   8  13   28.30    2.46
   2  -8  13   26.16    2.47
  -2  -8 -13   28.61    2.86
   2  -8  13   25.69    2.42
  -2   8  13   29.43    1.73
   2   8 -13   27.15    2.49
  -2   8  12   35.22    2.03
  -2   8  12   38.06    2.86
   2  -8  12   36.39    2.92
  -2  -8 -12   38.57    3.33
   2  -8  12   34.71    2.87
  -2  -8 -12   41.72    3.53
   2   8 -12   35.16    2.92
  -2   8  11    0.26    0.50
  -2  -8 -11   -0.04    0.95
   2  -8  11    0.66    0.80
  -2   8  11    0.70    0.94
  -2  -8 -11    0.88    1.21
   2  -8  11    0.04    0.81
   2   8 -11    1.39    1.15
  -2   8  10   21.72    1.71
  -2   8  10   20.90    2.19
   2  -8  10   18.80    2.22
  -2  -8 -10   19.18    2.49
  -2  -8 -10   20.81    2.74
   2  -8  10   18.36    2.21
   2   8 -10   18.50    2.30
   2  -8   9   87.34    4.81
  -2  -8  -9   97.29    5.55
  -2   8   9  106.55    5.04
  -2   8   9  109.03    4.10
   2  -8   9   90.84    5.10
   2   8  -9   97.38    5.18
  -2   8   8   26.70    1.99
   2   8  -8   21.27    2.48
   2  -8   8   25.08    2.49
  -2  -8  -8   24.01    2.75
   2  -8   8   19.17    2.46
  -2   8   7   44.55    2.62
   2  -8   7   40.51    3.17
  -2  -8  -7   35.85    3.36
  -2   8   7   46.32    3.46
   2  -8   7   37.57    3.35
   2   8  -7   40.42    3.28
  -2   8   6  182.66    6.12
   2  -8   6  178.59    7.10
  -2  -8  -6  164.91    7.47
  -2   8   6  194.69    7.24
   2  -8   6  182.73    7.74
   2   8  -6  177.58    7.37
  -2   8   5   21.42    1.97
   2  -8   5   19.58    2.25
  -2  -8  -5   15.90    2.31
   2  -8   5   17.72    2.45
   2   8  -5   23.60    2.63
   2  -8   4  216.80    8.75
  -2   8   4  223.46    7.02
   2  -8   4  211.56    7.85
  -2  -8  -4  202.57    8.24
   2   8  -4  212.82    8.26
   2  -8   3   99.21    5.71
  -2   8   3  109.04    4.58
   2  -8   3  102.88    5.11
  -2  -8  -3  100.10    5.44
   2   8  -3  104.67    5.63
  -2   8   2   53.04    3.10
  -2  -8  -2   46.46    3.57
   2  -8   2   52.90    3.49
   2  -8   2   49.53    4.01
   2   8  -2   52.74    2.86
   2   8  -2   50.76    3.83
  -2   8   1   23.23    2.05
  -2  -8  -1   20.69    2.40
   2  -8   1   23.35    2.26
   2  -8   1   21.89    2.89
   2   8  -1   17.35    1.75
  -2   8   0  246.93    8.30
  -2   8   0  258.71    8.01
  -2  -8   0  252.17    8.82
   2  -8   0  252.70    8.26
   2  -8   0  252.20    9.90
   2   8   0  264.82    7.82
  -2   8  -1   21.66    2.36
  -2   8  -1   22.16    2.10
  -2  -8   1   17.50    2.03
  -2  -8   1   21.22    2.26
   2  -8  -1   23.13    3.01
   2   8   1   18.39    1.85
  -2   8  -2   49.39    3.51
  -2   8  -2   49.60    3.12
  -2  -8   2   49.55    3.29
  -2  -8   2   49.68    3.52
   2  -8  -2   57.62    4.43
   2   8   2   46.22    2.98
  -2   8  -3   97.45    5.22
  -2   8  -3  102.43    4.57
  -2  -8   3  103.39    4.68
  -2  -8   3   98.34    5.12
   2  -8  -3  112.83    6.24
   2   8   3   99.33    4.56
  -2   8  -4  204.12    8.02
  -2   8  -4  213.28    7.12
  -2  -8   4  214.63    6.86
  -2  -8   4  203.64    7.93
   2  -8  -4  225.04    9.14
   2   8   4  202.26    7.16
  -2   8  -5   19.98    2.47
  -2   8  -5   18.99    1.95
  -2  -8   5   22.09    2.46
   2  -8  -5   22.61    2.86
   2   8   5   19.53    2.02
  -2   8  -6  191.60    6.51
  -2  -8   6  179.19    7.39
   2  -8  -6  191.40    8.34
   2   8   6  168.60    6.50
  -2   8  -6  177.69    7.50
  -2   8  -7   42.03    3.49
   2  -8  -7   46.54    3.91
  -2   8  -7   34.85    2.61
  -2  -8   7   38.22    3.20
   2  -8  -7   40.28    2.52
   2   8   7   38.33    2.88
  -2   8  -8   25.62    2.77
  -2  -8   8   22.85    2.50
  -2   8  -8   23.75    2.09
   2  -8  -8   25.49    2.05
   2  -8  -8   27.37    3.03
   2   8   8   22.81    2.25
  -2   8  -9   93.57    5.32
  -2   8  -9   90.94    4.26
  -2  -8   9   93.83    5.16
   2  -8  -9   99.52    4.21
   2  -8  -9   98.51    5.63
   2   8   9   93.42    4.59
  -2   8 -10   19.81    2.43
  -2   8 -10   21.28    1.98
  -2  -8  10   20.67    2.46
   2  -8 -10   22.23    1.94
   2  -8 -10   21.04    2.59
   2   8  10   19.86    2.13
  -2   8 -11    1.38    1.09
   2  -8 -11   -0.06    0.79
  -2   8 -11    0.59    0.61
   2   8  11    0.60    0.71
  -2  -8  11    0.56    0.70
  -2  -8  11    0.39    0.88
   2  -8 -11   -0.14    1.01
  -2   8 -12   35.88    3.19
  -2  -8  12   32.81    2.40
  -2  -8  12   36.44    3.08
   2  -8 -12   41.58    2.63
   2  -8 -12   38.96    3.33
   2   8  12   34.92    2.71
  -2   8 -13   29.83    2.92
  -2  -8  13   21.86    1.98
  -2  -8  13   28.54    2.73
   2  -8 -13   26.29    2.07
   2  -8 -13   26.65    2.78
   2   8  13   23.94    2.25
  -2   8 -14   25.75    2.62
   2  -8 -14   24.77    2.58
  -2  -8  14   22.14    2.00
  -2  -8  14   30.04    2.72
   2  -8 -14   29.51    2.25
   2   8  14   28.28    2.40
  -2   8 -15    4.86    1.28
  -2  -8  15    3.93    0.96
   2  -8 -15    4.21    0.95
  -2  -8  15    3.19    1.11
   2   8  15    7.44    1.31
   2  -8 -15    5.35    1.29
  -2   8 -16   10.72    1.69
  -2  -8  16   13.08    1.85
  -2  -8  16    9.28    1.34
   2  -8 -16   12.72    1.43
   2   8  16   11.83    1.56
   2  -8 -16   10.93    1.66
  -2   8 -17    0.40    0.81
  -2  -8  17   -0.30    0.60
   2  -8 -17    0.88    0.67
  -2  -8  17    0.31    0.80
   2   8  17    0.41    0.59
   2  -8 -17    0.33    0.76
  -2   8 -18   62.62    3.65
   2  -8 -18   59.77    3.42
  -2  -8  18   73.36    3.90
  -2  -8  18   61.68    3.27
   2  -8 -18   65.81    3.08
   2   8  18   62.91    3.33
  -2   8 -19   21.12    2.02
   2  -8 -19   23.20    1.97
  -2  -8  19   24.48    2.18
  -2  -8  19   21.91    1.82
   2  -8 -19   23.58    1.76
   2   8  19   20.68    1.82
  -2   8 -20    7.36    1.27
  -2  -8  20    5.77    1.02
   2  -8 -20    7.21    0.99
  -2  -8  20    7.52    1.25
   2   8  20    6.81    1.06
   2  -8 -20    6.37    0.94
  -2   8 -21   79.73    3.66
  -2  -8  21   82.05    3.75
  -2  -8  21   74.51    3.37
   2  -8 -21   86.50    3.08
   2   8  21   83.99    3.47
  -2  -8  22   50.15    2.71
  -2   8 -22   50.27    2.61
   2   8  22   45.14    2.35
  -2   8 -23   28.92    1.74
  -2  -8  23   30.60    1.94
  -2  -8  23   28.16    1.70
   2   8  23   30.46    1.75
  -2  -8  24   10.32    1.06
   2   8  24   12.25    1.00
  -2  -9 -15   38.09    2.03
   2   9 -15   37.43    1.87
   2   9 -14   16.59    1.37
  -2  -9 -14   18.68    1.50
   2   9 -14   18.96    1.42
  -2  -9 -13   19.72    1.64
   2  -9  13   20.36    1.35
   2   9 -13   17.11    1.43
  -2  -9 -12    4.60    0.92
   2  -9  12    3.89    0.75
   2   9 -12    3.92    0.74
  -2  -9 -11   38.39    2.41
   2  -9  11   40.64    2.26
   2   9 -11   35.86    2.20
  -2  -9 -10    2.28    0.80
   2  -9  10    2.58    0.82
   2   9 -10    1.31    0.51
   2   9  -9    3.90    0.97
  -2  -9  -9    2.68    0.80
   2  -9   9    3.91    0.90
   2   9  -8   47.64    2.71
  -2  -9  -8   44.98    2.74
   2  -9   8   47.89    2.78
  -2  -9  -7    0.16    0.62
   2  -9   7   -0.33    0.72
   2   9  -7   -0.01    0.57
  -2   9   6   21.05    1.05
  -2  -9  -6   18.75    1.76
   2  -9   6   19.83    1.88
   2   9  -6   21.70    1.87
  -2   9   5   28.77    1.33
  -2  -9  -5   25.22    1.98
   2  -9   5   23.35    2.07
   2   9  -5   26.15    2.08
  -2   9   4   12.63    0.96
  -2  -9  -4   11.59    1.39
   2  -9   4   11.98    1.62
   2   9  -4   10.69    1.35
  -2   9   3    6.90    0.79
  -2  -9  -3    8.67    1.22
   2  -9   3    7.81    1.34
   2   9  -3    6.41    1.16
  -2   9   2   60.12    2.33
   2  -9   2   56.28    3.35
  -2  -9  -2   60.30    2.87
   2   9  -2   59.87    3.22
   2   9  -1    2.03    0.80
  -2   9   1    1.78    0.53
  -2  -9  -1    0.43    0.60
   2  -9   1    2.38    0.92
  -2   9   0    0.51    0.39
   2  -9   0    1.49    0.87
   2   9   0    1.64    0.75
  -2   9  -1    1.55    0.50
   2  -9  -1    2.01    0.99
   2   9   1    2.22    0.85
  -2   9  -2   59.77    2.52
   2  -9  -2   60.27    3.53
   2   9   2   57.24    3.14
  -2   9  -3    8.84    0.97
   2   9   3    8.82    1.31
   2  -9  -3    7.86    1.34
   2  -9  -4   13.51    1.70
   2   9   4   11.53    1.45
   2  -9  -5   30.26    2.45
   2   9   5   30.77    2.22
  -2   9  -6   21.39    1.63
   2  -9  -6   19.86    2.00
   2   9   6   18.78    1.41
   2   9   6   22.31    1.80
  -2   9  -7    0.11    0.50
   2   9   7    0.21    0.46
   2  -9  -7    0.28    0.63
   2   9   7    0.32    0.60
  -2   9  -8   54.61    2.75
   2  -9  -8   50.93    3.03
   2   9   8   51.71    2.40
   2   9   8   55.39    2.78
  -2   9  -9    3.64    0.82
   2   9   9    4.42    0.75
   2  -9  -9    2.87    0.84
   2   9   9    4.80    0.84
  -2   9 -10    1.22    0.52
  -2  -9  10    2.78    0.67
   2   9  10    2.16    0.60
   2  -9 -10    3.06    0.82
   2   9  10    1.44    0.48
  -2   9 -11   37.09    2.24
   2  -9 -11   40.93    2.37
  -2  -9  11   43.21    2.10
   2   9  11   35.68    1.93
   2   9  11   38.19    2.01
  -2   9 -12    4.81    0.85
  -2  -9  12    3.38    0.65
   2   9  12    4.53    0.70
   2  -9 -12    4.78    0.81
   2   9  12    4.51    0.70
   2  -9 -13   19.26    1.41
   2   9  13   17.90    1.26
  -2   9 -13   16.48    1.41
   2   9  14   19.93    1.25
  -2   9 -14   20.08    1.50
  -2   9 -15   36.89    1.93
  -3   0   0    0.09    0.45
   3   0   0    1.28    0.49
  -3   0   0    1.04    1.21
  -3   0  -1   14.10    1.62
  -3   0   1   14.79    1.63
   3   0   1   12.05    1.02
   3   0  -1   15.32    1.39
  -3   0   1   13.57    2.23
  -3   0  -1   11.12    2.12
  -3   0   2  160.16    7.68
  -3   0  -2  172.92    8.07
  -3   0  -2  159.19    6.06
  -3   0   2  160.72    5.98
   3   0  -2  174.51    5.56
   3   0   2  166.75    4.25
   3   0  -2  156.28    5.88
  -3   0  -3   14.59    1.66
  -3   0   3   14.17    1.59
   3   0   3   13.74    0.76
  -3   0  -3   15.52    2.55
   3   0  -3   16.43    1.74
  -3   0   3   14.33    2.25
  -3   0   4  170.34    7.97
  -3   0  -4  181.13    6.50
  -3   0  -4  166.19    8.06
  -3   0   4  169.43    6.28
   3   0   4  186.55    5.46
   3   0  -4  165.81    6.29
  -3   0   5   35.88    3.48
  -3   0  -5   38.54    2.83
   3   0   5   38.62    2.75
  -3   0  -5   45.77    4.04
  -3   0   5   38.84    2.77
   3   0  -5   38.70    2.83
   3   0   5   43.46    2.00
  -3   0   6  207.11    8.84
   3   0   6  216.00    7.29
  -3   0  -6  210.24    7.46
  -3   0  -6  209.72    9.16
  -3   0   6  211.69    7.34
   3   0  -6  199.01    7.31
  -3   0  -7    0.94    1.15
   3   0   7    1.03    0.72
  -3   0  -7    4.01    1.05
  -3   0   7    1.09    0.65
   3   0  -7    2.45    0.98
  -3   0   7    0.07    0.98
  -3   0   8  187.45    8.26
   3   0   8  191.51    7.11
  -3   0  -8  178.39    8.54
  -3   0   8  189.95    7.08
   3   0  -8  191.42    7.32
   3   0   9  674.50   17.11
  -3   0   9  653.04   18.34
   3   0  -9  655.28   17.29
  -3   0  -9  674.21   19.45
  -3   0   9  685.68   17.19
  -3   0 -10   13.25    2.24
   3   0  10   11.74    1.81
  -3   0  10   15.00    1.96
   3   0 -10    8.52    1.58
  -3   0  10   12.93    2.07
  -3   0 -11   40.90    3.92
   3   0  11   45.34    3.50
  -3   0  11   35.98    3.30
  -3   0  11   44.31    3.38
   3   0 -11   37.38    3.27
  -3   0  12  693.35   18.83
  -3   0  12  744.27   18.85
  -3   0 -12  715.84   20.29
   3   0  12  701.22   18.64
   3   0 -12  690.67   18.93
   3   0  13  542.93   16.01
   3   0 -13  566.93   16.58
  -3   0  13  566.17   15.83
  -3   0  13  598.44   16.38
   3   0  14   57.70    4.28
  -3   0  14   57.21    3.91
  -3   0  14   69.67    4.67
   3   0 -14   61.25    4.54
  -3   0  15  103.14    5.87
   3   0 -15   97.17    5.88
   3   0  15   87.47    5.50
   3   0  16  298.91   11.48
  -3   0  16  338.31   11.84
   3   0 -16  307.00   11.82
   3   0  17    0.10    0.87
  -3   0  17    2.20    1.23
   3   0 -17    1.13    1.34
   3   0  18  181.63    8.78
  -3   0  18  185.25    8.80
   3   0 -18  183.31    9.03
  -3   0 -19    3.19    1.18
  -3   0  19    1.71    0.98
   3   0  19    0.33    0.92
  -3   0  19    0.47    0.94
   3   0 -19    2.29    1.46
  -3   0 -20   70.55    4.06
  -3   0 -20   61.64    4.09
  -3   0  20   66.81    4.07
   3   0 -20   65.60    5.51
  -3   0  20   67.92    5.36
  -3   0  20   69.66    3.82
  -3   0 -20   62.00    4.00
   3   0  20   58.62    5.01
  -3   0 -21   64.19    4.04
  -3   0 -21   55.72    4.03
   3   0 -21   53.74    5.11
  -3   0  21   59.44    3.91
  -3   0  21   58.68    4.98
  -3   0  21   59.80    3.60
  -3   0 -21   50.45    3.82
   3   0  21   66.32    5.31
  -3   0 -22   -0.03    1.16
  -3   0 -22    5.85    1.49
  -3   0 -22    3.64    1.35
  -3   0  22   -0.30    0.96
   3   0  22    3.09    1.59
  -3   0  22    3.62    1.53
  -3   0  22    0.57    0.80
   3   0 -22    1.03    1.37
  -3   0 -23  111.35    5.69
  -3   0 -23  100.84    5.89
  -3   0  23  121.15    6.03
  -3   0  23  119.20    7.24
  -3   0  23  114.93    5.42
  -3   0 -23  103.83    6.04
   3   0 -23  108.93    7.45
   3   0  23  100.28    6.95
  -3   0 -24   58.62    4.17
  -3   0 -24   48.36    4.07
  -3   0  24   47.63    3.77
  -3   0  24   48.73    4.62
  -3   0  24   58.25    3.90
  -3   0 -24   47.09    4.11
   3   0 -24   46.25    4.86
   3   0  24   48.59    4.80
  -3   0 -25   97.56    5.61
  -3   0  25  102.75    5.70
  -3   0 -25   94.75    5.83
  -3   0  25   97.67    6.57
  -3   0 -25   92.91    5.91
   3   0  25   94.06    6.87
  -3   0  25  112.01    5.40
   3   0 -25   86.03    6.70
  -3   0 -26  136.23    6.77
  -3   0 -26  131.00    7.06
  -3   0  26  125.09    6.48
  -3   0  26  127.42    7.41
  -3   0  26  141.82    6.27
   3   0  26  141.92    8.32
  -3   0 -26  123.79    7.03
   3   0 -26  132.33    8.24
  -3   0 -27    3.71    1.66
  -3   0 -27    3.17    1.22
   3   0  27    1.86    1.43
  -3   0  27    1.26    1.00
  -3   0  27    1.40    1.02
  -3   0 -27    2.29    1.26
   3   0 -27    3.42    1.80
  -3   0 -28  356.74   12.31
  -3   0 -28  350.56   12.89
  -3   0  28  371.72   12.32
  -3   0  28  392.61   11.65
  -3   0 -28  338.23   13.06
   3   0 -28  345.18   13.93
  -3   0 -29   -1.40    1.28
  -3   0 -29   -0.29    0.93
  -3   0  29   -0.47    1.08
   3   0 -29    0.52    1.38
  -3   0  29    1.53    1.14
  -3   0 -29    0.61    1.37
  -3   0 -30  205.57    8.82
  -3   0 -30  222.44    9.78
  -3   0  30  222.99    9.04
  -3   0  30  227.10    8.20
   3   0 -30  227.11    9.58
  -3   0 -30  217.25   10.03
  -3   0 -31    6.02    1.85
  -3   0 -31    8.32    2.01
  -3   0 -31    5.52    1.52
   3   0 -31   10.13    2.20
  -3   0  31    7.21    1.75
  -3   0  31   10.41    1.79
  -3   0 -32  174.54    7.60
  -3   0 -32  159.16    8.07
   3   0  32  173.36    7.05
  -3   0  32  179.02    6.83
   3   0 -32  176.41    8.27
  -3   0 -32  168.69    8.61
  -3   0  32  180.25    7.69
  -3   0 -33   22.84    2.59
  -3   0 -33   26.88    3.24
  -3   0  33   27.36    2.82
   3   0  33   25.43    2.51
   3   0 -33   31.25    3.39
  -3   0  33   30.95    2.54
  -3   0 -33   24.34    3.28
  -3   0 -34   -0.27    0.91
  -3   0 -34    1.35    1.46
  -3   0  34    0.94    0.79
   3   0  34    0.64    0.81
  -3   0  34   -0.06    0.67
   3   0 -34    0.19    1.10
  -3   0 -35    7.67    1.45
  -3   0 -35   10.95    2.13
   3   0 -35    8.63    1.89
  -3   0  35   12.25    1.79
   3   0  35    9.91    1.58
  -3   0  35    9.28    1.28
  -3   0 -36    5.92    1.69
  -3   0  36    6.86    1.02
  -3   0  36    5.01    1.07
   3   0  36    6.66    1.24
   3   0 -36    6.27    1.56
  -3   0 -37    0.12    1.02
  -3   0  37    0.15    0.75
   3   0  37   -0.20    0.59
   3   0 -37   -0.27    0.96
  -3   0  37   -0.19    0.48
  -3   0  38  170.23    5.99
  -3   0 -38  178.10    7.05
   3   0  38  172.94    5.97
   3   0 -38  177.74    7.05
  -3   0 -39    2.05    1.04
  -3   0  39    2.41    0.78
   3   0  39    1.66    0.65
   3   0 -39    1.85    0.87
  -3   0  40  295.80    7.91
   3   0  40  304.72    7.92
   3   0 -40  293.98    8.86
  -3   0 -40  312.88    8.88
  -3   0 -41    1.91    0.76
  -3   0  41    3.35    0.67
   3   0  41    2.18    0.57
   3   0 -41    3.35    0.91
   3   0 -42   12.83    1.20
  -3   0 -42   12.27    1.16
   3   1 -41   57.16    2.92
  -3  -1 -41   63.01    2.87
  -3   1  41   61.80    2.24
   3  -1  41   63.33    2.54
  -3  -1 -40    7.54    1.12
   3  -1  40    9.49    1.11
  -3   1  40    9.56    1.04
   3   1 -40   11.31    1.45
  -3  -1 -39   41.26    2.81
  -3   1  39   41.09    2.36
   3  -1  39   43.60    2.52
   3   1 -39   39.61    2.84
  -3  -1 -39   39.03    2.31
  -3  -1 -38   15.32    1.86
  -3   1  38   14.92    1.55
   3   1 -38   15.40    1.98
   3  -1  38   15.93    1.67
  -3  -1 -38   15.06    1.75
  -3  -1 -37   15.09    1.88
  -3  -1 -37   15.92    2.06
   3   1 -37   14.41    2.00
  -3   1  37   16.40    1.79
   3  -1  37   15.39    1.73
  -3  -1 -36   30.89    2.95
  -3   1  36   34.00    2.63
   3  -1  36   33.21    2.64
   3   1 -36   33.62    3.14
  -3  -1 -36   32.32    2.92
  -3  -1 -35  103.20    5.69
  -3   1  35  112.00    5.09
  -3  -1 -35  111.62    5.79
   3  -1  35  114.92    5.19
   3   1 -35  105.56    5.84
  -3  -1 -34   49.36    3.95
  -3  -1 -34   49.34    3.97
  -3   1  34   48.40    3.39
   3   1 -34   44.27    3.78
  -3  -1 -33   63.86    4.68
  -3  -1 -33   67.53    4.81
  -3   1  33   69.67    4.25
   3   1 -33   71.01    5.00
  -3  -1 -32  106.25    6.25
  -3  -1 -32  105.58    6.24
  -3   1  32  110.32    5.64
  -3   1  32  120.10    4.56
  -3  -1 -31  110.17    6.57
  -3  -1 -31  117.18    6.77
  -3   1  31  126.31    6.14
  -3   1  31  130.23    5.00
  -3  -1 -30  143.51    7.56
  -3  -1 -30  148.31    7.58
  -3   1  30  145.02    6.70
  -3   1  30  143.86    5.53
  -3  -1 -29  135.17    7.42
  -3  -1 -29  146.44    7.50
  -3   1  29  138.60    6.66
  -3   1  29  141.64    5.66
  -3  -1 -28   59.33    4.72
  -3  -1 -28   63.42    4.84
  -3   1  28   64.59    4.37
  -3   1  28   57.98    3.52
   3   1 -28   61.87    5.12
  -3  -1 -27   57.23    4.72
  -3  -1 -27   57.73    4.56
  -3   1  27   62.39    4.35
  -3   1  27   62.84    5.45
  -3   1  27   62.57    3.63
  -3  -1 -27   56.62    4.86
   3   1 -27   62.13    5.16
   3  -1  27   57.99    5.42
  -3  -1 -26   15.08    2.58
  -3  -1 -26   15.85    2.49
  -3   1  26   15.16    2.22
   3  -1  26   12.75    2.83
  -3   1  26   14.64    2.84
  -3   1  26   13.19    1.77
  -3  -1 -26   14.34    2.56
   3   1 -26   20.64    3.24
  -3  -1 -25  340.72   12.32
  -3  -1 -25  339.13   12.12
  -3   1  25  348.08   11.46
  -3   1  25  339.44   14.06
  -3   1  25  361.27   10.30
  -3  -1 -25  333.91   12.58
   3   1 -25  333.65   13.47
   3  -1  25  344.80   14.37
  -3  -1 -24    7.56    1.80
  -3  -1 -24    5.50    1.64
  -3   1  24    6.27    1.62
   3  -1  24    5.29    2.33
  -3   1  24    7.20    1.97
  -3   1  24    5.68    1.30
  -3  -1 -24    5.30    1.64
   3   1 -24    5.22    1.90
  -3  -1 -23   78.63    5.21
  -3  -1 -23   81.45    5.16
  -3   1  23   79.00    4.71
  -3   1  23   88.22    6.78
  -3  -1 -23   77.75    5.34
   3  -1  23   75.33    6.16
  -3   1  23   74.65    3.88
   3   1 -23   74.49    5.79
  -3  -1 -22   83.43    5.29
  -3  -1 -22   86.47    5.18
  -3   1  22   91.93    4.92
   3  -1  22   82.80    6.46
  -3   1  22   81.93    6.55
  -3   1  22   90.44    4.19
  -3  -1 -22   81.79    5.34
   3   1 -22   82.89    6.08
   3  -1  21   93.75    6.75
  -3  -1 -21  101.57    5.67
  -3  -1 -21  104.49    5.51
  -3   1  21   98.02    5.14
  -3   1  21  102.87    7.29
  -3   1  21  113.56    4.68
  -3  -1 -21   90.76    5.51
   3   1 -21   96.89    6.44
  -3   1  20   49.99    2.92
  -3  -1 -20   47.12    3.65
   3  -1  20   43.13    4.56
  -3  -1 -20   50.46    3.64
  -3   1  20   58.76    5.32
  -3   1  20   50.93    3.48
   3   1 -20   50.30    4.60
  -3  -1 -20   47.97    3.76
  -3  -1 -19  107.60    5.39
   3  -1  19   95.98    6.71
  -3  -1 -19   96.20    4.98
  -3   1  19  108.45    5.01
  -3   1  19  101.71    6.98
  -3   1  19  108.55    4.32
  -3  -1 -19   92.97    5.06
   3   1 -19  103.46    6.45
  -3  -1 -18   44.97    3.34
   3  -1  18   43.47    4.40
  -3  -1 -18   44.92    3.24
  -3   1  18   51.46    3.27
  -3   1  18   46.74    4.58
   3   1 -18   48.72    4.28
   3  -1  17  150.01    8.18
   3   1 -17  164.75    7.96
  -3   1  17  169.87    8.86
   3  -1  16   71.89    5.41
  -3   1  16   75.19    5.60
   3   1 -16   78.59    5.16
   3  -1  15   30.70    3.42
   3   1 -15   32.96    3.31
  -3   1  15   35.54    3.74
  -3  -1 -15   36.03    3.59
   3  -1  14   31.66    3.44
  -3  -1 -14   33.27    3.40
  -3   1  14   42.15    4.00
   3   1 -14   34.83    3.17
   3  -1  13  142.97    7.25
  -3  -1 -13  143.28    7.42
  -3   1  13  144.12    7.53
   3   1 -13  149.67    6.72
  -3  -1 -12   35.73    3.56
  -3   1  12   33.46    3.45
  -3   1  12   26.12    2.43
   3  -1  12   32.92    3.30
   3   1 -12   32.35    2.93
   3  -1  11  232.36    9.16
  -3  -1 -11  237.64   10.03
  -3   1  11  219.59    9.29
  -3   1  11  236.26    8.41
   3   1 -11  217.61    8.14
   3  -1  10  303.38   10.68
  -3  -1 -10  329.62   12.02
  -3   1  10  305.88   10.26
  -3   1  10  307.13   11.12
   3   1 -10  296.43    9.67
   3  -1   9 2252.52   47.93
  -3  -1  -9 2348.10   50.18
  -3   1   9 2260.85   47.69
  -3   1   9 2232.67   48.36
   3   1  -9 2249.87   46.27
   3   1  -8  201.22    7.09
  -3  -1  -8  203.40    9.19
   3  -1   8  221.20    8.38
  -3   1   8  205.03    8.22
  -3   1   8  203.08    8.36
  -3  -1  -7  201.15    9.16
  -3   1   7  202.41    8.35
  -3   1   7  210.10    8.30
   3   1  -7  199.65    6.86
  -3  -1  -6  186.96    8.78
  -3   1   6  172.30    7.82
  -3   1   6  178.20    7.57
   3   1  -6  201.96    6.55
  -3  -1  -5 1290.23   31.42
  -3   1   5 1249.87   30.08
  -3   1   5 1221.78   28.99
   3  -1   5 1301.83   25.08
   3   1  -5 1251.12   26.75
  -3  -1  -4  261.98   10.59
  -3   1   4  244.44    9.07
  -3   1   4  237.82    9.75
   3   1  -4  251.21    7.38
  -3  -1  -3  422.44   14.28
  -3   1   3  391.20   12.35
  -3   1   3  383.30   13.24
   3  -1   3  443.13   10.02
   3   1  -3  424.97   10.41
  -3   1   2   21.83    2.35
  -3   1   2   21.83    2.75
   3  -1   2   20.87    1.60
   3   1  -2   20.18    1.52
  -3  -1  -2   19.48    2.80
  -3  -1  -1  255.34   10.39
  -3  -1  -1  230.09    6.36
   3   1  -1  259.13    6.12
  -3   1   1  251.85    8.92
  -3   1   1  241.29    9.84
   3  -1   1  248.43    7.11
   3   1  -1  250.24    6.62
   3   1  -1  254.13    8.96
  -3  -1   0   80.72    5.54
   3   1   0   82.50    2.80
  -3  -1   0   78.11    2.94
  -3   1   0   80.56    4.61
  -3   1   0   77.92    5.25
   3  -1   0   82.79    3.71
   3   1   0   83.90    3.06
   3   1   0   82.72    4.56
  -3  -1   1  243.34   10.14
   3   1   1  247.24    6.22
  -3  -1   1  244.65    6.37
  -3   1  -1  243.70    8.82
  -3   1  -1  249.65   10.03
   3  -1  -1  255.34    7.65
   3   1   1  249.22    6.28
   3   1   1  251.81    8.49
   3   1   2   18.95    1.36
  -3  -1   2   19.22    1.35
  -3   1  -2   18.25    2.20
  -3   1  -2   19.74    2.76
   3  -1  -2   20.34    1.93
   3   1   2   20.38    1.29
  -3  -1   2   18.62    2.64
   3   1   2   17.19    1.88
  -3  -1   3  399.06   13.87
   3   1   3  416.01    9.86
  -3   1  -3  405.29   12.45
  -3  -1   3  410.68    9.60
   3   1   3  424.15   11.36
  -3   1  -3  418.63   13.99
   3  -1  -3  415.14   11.46
   3   1   3  425.84    9.26
   3   1   4  276.50    7.34
  -3   1  -4  262.60    9.36
  -3  -1   4  253.46    6.87
  -3   1  -4  254.52   10.57
  -3  -1   4  246.08   10.45
   3  -1  -4  269.71    8.73
   3   1   4  287.97    6.51
   3   1   4  272.41    8.02
   3   1   5 1286.07   26.10
  -3   1  -5 1215.91   28.87
  -3  -1   5 1264.52   25.55
  -3   1  -5 1259.14   30.92
   3  -1  -5 1284.43   28.24
   3  -1  -5 1178.00   28.60
   3   1   5 1294.35   26.40
  -3  -1   5 1284.01   31.03
   3   1   6  198.41    6.25
  -3   1  -6  193.56    7.91
  -3  -1   6  200.84    5.79
   3  -1  -6  170.43    7.44
   3  -1  -6  193.79    7.43
   3   1   6  199.11    5.83
  -3  -1   6  200.28    9.05
   3   1   7  212.40    6.74
  -3   1  -7  201.83    8.21
  -3  -1   7  208.64    6.14
   3  -1  -7  195.46    8.06
   3  -1  -7  217.72    8.13
   3   1   7  218.81    5.77
  -3  -1   7  200.34    9.13
  -3   1  -8  219.75    8.62
  -3  -1   8  214.92    6.40
   3   1   8  211.72    6.92
   3  -1  -8  209.99    8.26
   3  -1  -8  201.99    8.32
  -3  -1   8  201.82    9.18
   3   1   9 2387.13   46.18
  -3   1  -9 2337.21   48.91
  -3  -1   9 2235.18   45.12
   3  -1  -9 2267.99   48.41
   3  -1  -9 2241.13   48.50
  -3  -1   9 2213.10   49.81
   3   1  10  321.80    9.49
  -3   1 -10  304.26   11.05
  -3  -1  10  318.02    8.86
   3  -1 -10  306.92   10.94
   3  -1 -10  299.99   10.83
  -3  -1  10  294.15   11.49
   3   1  11  236.09    7.96
  -3  -1  11  227.13    7.34
   3  -1 -11  218.88    9.22
   3  -1 -11  222.59    9.09
  -3  -1  11  216.70    9.52
   3   1  12   33.02    2.79
  -3  -1  12   28.20    2.34
   3  -1 -12   29.78    3.24
   3  -1 -12   30.76    3.34
  -3  -1  12   26.61    3.05
   3   1  13  140.98    6.32
  -3  -1  13  151.62    5.98
   3  -1 -13  142.00    7.54
   3  -1 -13  133.88    7.14
  -3  -1  13  141.95    7.41
  -3  -1  14   35.61    3.54
   3  -1 -14   38.52    3.75
  -3  -1  14   34.01    2.71
   3  -1 -14   40.79    3.98
   3   1  14   32.81    2.97
  -3  -1  15   29.93    3.16
  -3  -1  15   32.96    2.81
   3  -1 -15   29.53    3.57
   3  -1 -15   27.82    3.32
   3   1  15   28.47    2.84
  -3  -1  16   70.68    4.75
  -3  -1  16   80.70    4.60
   3  -1 -16   70.91    5.64
   3  -1 -16   71.53    5.43
   3   1  16   69.01    4.61
   3  -1 -17  164.50    8.98
   3  -1 -17  162.06    8.67
   3   1  17  152.56    7.31
  -3   1 -18   42.54    3.13
  -3  -1  18   46.03    3.20
  -3  -1  18   52.32    3.39
   3  -1 -18   42.38    4.45
   3  -1 -18   49.96    4.97
   3   1  18   43.40    3.88
  -3   1 -19  105.38    5.20
  -3  -1  19  110.36    5.21
  -3  -1  19  105.47    5.15
   3  -1 -19   92.57    6.75
  -3   1 -19   94.32    4.69
   3  -1 -19   96.23    7.16
   3   1  19  101.18    6.15
  -3   1 -20   50.91    3.66
   3  -1 -20   46.93    4.82
  -3  -1  20   52.41    3.60
  -3  -1  20   39.21    2.27
  -3   1 -20   45.31    3.33
   3  -1 -20   50.32    5.11
   3   1  20   52.02    4.36
  -3   1 -21  106.41    5.58
  -3  -1  21  110.18    5.58
   3  -1 -21   99.05    7.19
   3   1  21  102.99    6.43
  -3  -1  21  108.81    3.95
   3  -1 -21  112.80    5.16
  -3   1 -21   90.94    5.11
   3  -1 -21  101.89    7.59
  -3   1 -22   81.30    5.06
  -3  -1  22   86.76    5.14
  -3  -1  22   81.89    3.36
   3  -1 -22   92.59    4.84
  -3   1 -22   77.62    4.86
   3  -1 -22   84.27    6.90
   3   1  22   91.88    6.08
   3  -1 -22   77.46    6.40
  -3   1 -23   73.59    4.87
  -3  -1  23   80.27    4.93
   3  -1 -23   81.82    4.81
  -3   1 -23   76.41    4.97
   3  -1 -23   80.52    6.95
   3  -1 -23   68.54    6.05
   3   1  23   70.68    5.55
  -3   1 -24    6.67    1.71
   3  -1 -24    7.01    1.66
   3   1  24    8.16    2.15
  -3  -1  24    5.40    1.46
   3  -1 -24    5.73    2.17
  -3   1 -24    5.06    1.61
   3  -1 -24    4.61    1.71
  -3   1 -25  346.34   12.10
  -3  -1  25  354.57   11.85
   3  -1 -25  352.19   11.76
  -3   1 -25  317.02   11.75
   3  -1 -25  328.73   15.29
   3  -1 -25  318.22   14.24
   3   1  25  332.39   12.93
  -3   1 -26   14.69    2.47
   3   1  26    8.51    2.20
  -3  -1  26   15.24    2.33
   3   1  26   17.56    1.98
   3  -1 -26   17.34    3.59
  -3   1 -26   12.98    2.27
   3  -1 -26   12.87    2.95
   3  -1 -26   15.17    2.37
  -3   1 -27   60.52    4.72
   3   1  27   61.19    3.77
   3  -1 -27   58.62    4.47
  -3  -1  27   59.28    4.45
  -3   1 -27   52.92    4.52
   3  -1 -27   60.04    6.07
   3  -1 -27   53.36    5.25
   3   1  27   67.88    5.28
  -3   1 -28   60.00    4.79
  -3  -1  28   60.68    4.55
   3   1  28   65.55    3.93
   3  -1 -28   63.52    4.77
  -3   1 -28   57.10    4.78
  -3   1 -29  134.93    7.25
  -3  -1  29  140.17    7.08
   3   1  29  141.50    6.09
  -3   1 -29  134.25    7.45
   3  -1 -29  151.35    7.48
  -3   1 -30  138.63    7.41
  -3  -1  30  148.19    7.23
   3   1  30  143.95    6.18
   3  -1 -30  141.35    7.36
  -3  -1  30  139.47    6.56
  -3   1 -30  133.09    7.42
  -3   1 -31  112.99    6.60
  -3  -1  31  117.17    6.34
   3  -1 -31  119.50    6.69
  -3  -1  31  106.70    5.65
   3   1  31  117.26    5.48
  -3   1 -31  110.82    6.69
  -3  -1  32  121.44    5.80
  -3   1 -32  108.42    6.46
  -3  -1  32  119.72    6.28
   3   1  32  120.36    5.47
   3  -1 -32  110.16    6.44
  -3   1 -32  109.00    6.62
  -3   1 -33   67.47    4.80
  -3  -1  33   67.89    4.56
   3   1  33   60.31    3.77
  -3  -1  33   63.42    4.00
   3  -1 -33   70.62    4.99
  -3   1 -33   59.89    4.76
   3  -1 -34   50.86    4.14
  -3   1 -34   44.24    3.86
  -3  -1  34   46.53    3.64
   3   1  34   48.00    3.27
  -3  -1  34   50.76    3.39
  -3   1 -34   43.16    4.01
  -3   1 -35  107.81    5.90
  -3  -1  35  103.80    5.35
   3   1  35  111.73    4.99
  -3  -1  35  113.15    4.97
   3  -1 -35  104.41    5.87
  -3   1 -35  117.66    6.37
  -3   1 -36   28.55    2.95
  -3  -1  36   32.57    2.77
  -3  -1  36   27.99    2.23
   3   1  36   31.81    2.42
   3  -1 -36   31.84    3.07
  -3   1 -36   30.80    3.09
  -3   1 -37   15.03    2.07
  -3  -1  37   14.24    1.75
   3   1  37   15.97    1.67
  -3  -1  37   15.09    1.53
   3  -1 -37   16.47    2.16
   3   1  38   15.34    1.52
  -3  -1  38   16.92    1.75
  -3   1 -38   16.42    2.00
  -3  -1  38   17.68    1.49
   3  -1 -38   14.25    1.88
  -3   1 -39   38.31    2.78
  -3  -1  39   42.18    2.53
   3   1  39   41.39    2.32
  -3  -1  39   39.49    1.88
   3  -1 -39   39.23    2.87
  -3   1 -40   11.48    1.40
  -3  -1  40    9.21    1.10
   3   1  40    9.30    0.99
   3  -1 -40    9.41    1.34
  -3   1 -41   65.19    2.95
  -3  -1  41   59.47    2.53
   3   1  41   59.80    2.21
   3  -1 -41   66.45    3.11
   3   2 -41   42.49    2.14
   3  -2  41   38.40    1.75
  -3  -2 -40   18.29    1.32
  -3   2  40   17.17    1.03
   3  -2  40   17.16    1.38
   3   2 -40   17.36    1.60
  -3  -2 -40   16.49    1.38
  -3  -2 -39   21.91    1.75
  -3   2  39   23.79    1.51
   3  -2  39   20.34    1.63
   3   2 -39   21.78    1.98
  -3  -2 -39   19.93    1.82
  -3  -2 -38   12.66    1.65
  -3  -2 -38   10.41    1.40
  -3   2  38   11.58    1.24
   3   2 -38   11.01    1.60
   3  -2  38   13.86    1.48
  -3  -2 -37   86.38    4.60
  -3  -2 -37   81.44    4.11
  -3   2  37   84.07    3.72
   3  -2  37   81.18    3.92
   3   2 -37   85.78    4.52
  -3  -2 -36   10.97    1.66
  -3  -2 -36   10.24    1.82
  -3   2  36   11.89    1.51
   3   2 -36   13.93    1.99
  -3  -2 -35   88.82    5.24
  -3  -2 -35   81.71    4.53
  -3   2  35   90.04    4.37
   3   2 -35   92.14    5.12
  -3  -2 -34   28.26    3.14
  -3  -2 -34   28.36    2.79
  -3   2  34   25.68    2.37
  -3  -2 -33   71.34    5.05
  -3  -2 -33   67.60    4.41
  -3   2  33   63.53    3.94
  -3  -2 -32   14.95    2.30
  -3  -2 -32   18.99    2.79
  -3   2  32   17.40    2.15
  -3  -2 -31  244.52   10.47
  -3  -2 -31  256.59    9.76
  -3   2  31  255.02    9.09
  -3  -2 -30  113.51    6.84
  -3  -2 -30  112.97    6.14
  -3   2  30  107.36    5.55
  -3  -2 -29   40.13    4.09
  -3  -2 -29   49.99    4.14
  -3  -2 -28   38.90    4.09
  -3  -2 -28   34.62    3.39
  -3   2  28   31.02    2.93
  -3  -2 -27  341.35   12.88
  -3  -2 -27  331.11   11.74
  -3   2  27  342.28   11.13
   3   2 -27  338.60   12.17
  -3  -2 -26   49.88    4.48
  -3  -2 -26   44.59    3.82
  -3   2  26   49.77    3.70
   3  -2  26   38.67    4.59
  -3   2  26   49.72    5.15
   3   2 -26   44.43    4.06
   3   2 -26   34.15    4.62
  -3  -2 -25  204.96    9.38
  -3  -2 -25  204.98    8.62
  -3   2  25  211.93    8.09
  -3   2  25  200.65   10.93
   3  -2  25  194.21   10.50
   3   2 -25  194.88    9.12
   3   2 -25  182.98   11.08
   3  -2  24   81.95    6.75
  -3  -2 -24   89.36    5.90
  -3  -2 -24   98.91    5.62
  -3   2  24   88.68    4.96
  -3   2  24   84.51    7.02
   3   2 -24   88.22    5.82
   3   2 -24   83.90    7.53
   3  -2  23   68.94    6.07
  -3  -2 -23   70.64    5.17
  -3  -2 -23   74.78    4.75
  -3   2  23   78.76    4.62
  -3   2  23   71.34    6.50
  -3   2  23   81.04    3.47
   3   2 -23   65.22    5.17
   3   2 -23   62.84    6.55
  -3  -2 -22   71.65    5.03
   3  -2  22   61.84    5.84
  -3  -2 -22   67.72    4.44
  -3   2  22   65.83    4.15
  -3   2  22   70.47    6.29
  -3   2  22   61.67    3.00
   3   2 -22   63.11    4.94
   3   2 -22   48.73    5.79
  -3  -2 -21   36.45    3.63
  -3  -2 -21   36.97    3.11
   3  -2  21   31.99    4.27
  -3   2  21   37.26    3.01
  -3   2  21   37.08    2.21
   3   2 -21   37.71    3.78
   3   2 -21   30.11    4.60
  -3   2  21   38.06    4.70
  -3  -2 -20   83.79    5.33
  -3  -2 -20   97.90    4.96
   3  -2  20   82.56    6.47
  -3   2  20   91.50    4.78
  -3   2  20   86.02    3.50
  -3   2  20   87.43    6.98
   3   2 -20   79.22    5.50
   3   2 -20   78.16    7.24
  -3  -2 -19   96.89    5.55
  -3  -2 -19   97.57    4.82
   3  -2  19   88.53    6.62
  -3   2  19   99.55    4.86
  -3   2  19   92.50    7.10
  -3   2  19   99.32    3.68
   3   2 -19   89.68    5.78
   3   2 -19   90.73    7.74
  -3  -2 -18  105.88    5.73
  -3  -2 -18   99.56    4.79
   3  -2  18   97.24    6.84
  -3   2  18  113.10    5.07
  -3   2  18  112.95    7.65
   3   2 -18  115.99    6.38
   3   2 -18   87.27    7.56
  -3  -2 -17   10.16    1.93
  -3  -2 -17    8.38    1.46
  -3  -2 -17    8.07    1.54
   3   2 -17    5.08    2.37
  -3   2  17    9.64    1.44
   3  -2  17    8.88    2.18
  -3   2  17    6.83    2.16
   3   2 -17    8.25    1.79
  -3  -2 -16  320.84   10.34
   3  -2  16  303.38   12.57
  -3   2  16  313.25    9.37
  -3   2  16  313.19   13.32
   3   2 -16  322.55   11.07
   3   2 -16  292.24   14.01
   3  -2  15  112.48    6.99
  -3  -2 -15  112.64    6.41
  -3   2  15  109.76    7.32
   3   2 -15  118.43    5.97
   3   2 -15  113.85    8.20
   3  -2  14  292.45   12.03
  -3  -2 -14  357.80   12.52
  -3   2  14  333.80   13.28
   3   2 -14  333.38   10.80
   3   2 -14  306.19   13.93
   3  -2  13   11.32    2.15
  -3   2  13   14.96    2.57
   3   2 -13   14.48    1.93
   3   2 -13   14.35    2.96
  -3  -2 -13   13.02    2.33
  -3   2  12   15.77    2.68
   3  -2  12   17.81    2.68
   3   2 -12   15.82    1.93
   3   2 -12   16.18    3.05
  -3  -2 -12   17.33    2.60
   3  -2  11   24.47    3.03
  -3   2  11   19.11    2.76
   3   2 -11   20.47    2.09
  -3  -2 -11   20.90    2.97
   3   2 -11   18.68    3.21
  -3  -2 -10  548.27   17.21
   3  -2  10  506.29   16.16
  -3   2  10  532.51   16.93
   3   2 -10  541.85   13.69
   3   2 -10  506.75   17.85
  -3  -2  -9  537.65   17.28
  -3   2   9  553.52   17.04
   3   2  -9  543.30   13.54
   3   2  -9  523.91   17.84
  -3  -2  -8  139.35    7.69
  -3   2   8  141.54    7.49
   3  -2   8  148.72    5.05
   3   2  -8  147.51    5.23
   3   2  -8  141.64    8.07
  -3  -2  -7   28.00    3.42
   3   2  -7   25.33    1.89
  -3   2   7   30.82    3.29
   3  -2   7   27.67    2.03
   3   2  -7   23.65    3.24
  -3   2   6   79.22    5.27
  -3  -2  -6   73.21    5.55
   3  -2   6   73.49    3.56
   3   2  -6   81.05    3.24
   3   2  -6   68.90    5.31
  -3  -2  -5  575.64   18.05
  -3   2   5  562.53   17.03
   3  -2   5  567.34   14.03
   3   2  -5  581.03   12.65
   3   2  -5  577.43   17.56
  -3  -2  -4 1164.88   30.36
  -3   2   4 1179.51   29.14
   3  -2   4 1243.77   26.10
   3   2  -4 1194.53   29.60
  -3   2   3  980.56   24.90
   3  -2   3  987.99   22.16
   3   2  -3  975.33   25.01
  -3  -2  -3  973.93   26.27
  -3   2   2  163.29    7.60
   3  -2   2  151.95    6.01
   3   2  -2  158.88    7.49
  -3  -2  -2  149.96    8.20
  -3   2   1 1504.92   34.54
   3  -2   1 1529.30   32.06
   3   2  -1 1428.21   33.84
  -3  -2  -1 1497.09   36.37
  -3   2   0   70.96    4.87
   3  -2   0   70.15    4.00
   3   2   0   65.72    4.43
  -3  -2   0   59.98    5.19
  -3   2  -1 1515.22   34.63
   3  -2  -1 1529.95   32.72
  -3  -2   1 1473.11   36.49
   3   2   1 1462.14   33.36
  -3   2  -2  163.98    7.55
   3  -2  -2  164.19    6.80
  -3  -2   2  155.37    8.49
   3   2   2  149.71    6.65
  -3   2  -3 1004.70   25.32
   3  -2  -3 1024.34   24.04
  -3  -2   3  996.36   27.05
   3   2   3  985.70   23.51
  -3   2  -4 1196.93   28.98
   3  -2  -4 1163.72   27.62
  -3  -2   4 1209.64   30.91
   3   2   4 1197.20   26.82
   3  -2  -5  570.28   15.89
  -3   2  -5  575.52   16.87
  -3  -2   5  563.07   18.29
   3   2   5  553.91   14.59
  -3   2  -6   78.63    5.22
   3  -2  -6   72.39    4.72
  -3  -2   6   74.79    5.81
   3   2   6   84.53    4.16
  -3   2  -7   29.09    3.23
   3  -2  -7   26.92    2.89
   3  -2  -7   25.23    3.01
  -3  -2   7   30.32    3.71
   3   2   7   27.89    2.21
  -3   2  -8  152.45    7.54
   3  -2  -8  140.84    7.08
   3  -2  -8  134.27    7.22
  -3  -2   8  144.49    8.25
   3   2   8  143.55    4.75
   3   2   8  146.64    5.26
  -3   2  -9  545.56   16.88
   3  -2  -9  530.13   16.40
   3  -2  -9  543.06   16.90
  -3  -2   9  538.91   18.17
   3   2   9  564.85   13.05
   3   2   9  556.47   13.08
  -3   2 -10  524.04   16.35
   3  -2 -10  515.71   16.31
   3  -2 -10  471.92   15.80
  -3  -2  10  507.02   17.37
   3   2  10  524.49   12.70
  -3   2 -11   18.47    2.69
  -3  -2  11   21.84    3.26
   3  -2 -11   19.68    2.90
   3  -2 -11   20.65    2.87
   3   2  11   21.92    1.98
   3   2  12   15.64    1.74
  -3  -2  12   16.34    2.84
   3  -2 -12   16.05    2.68
   3  -2 -12   15.15    2.58
   3   2  13   11.77    1.58
  -3  -2  13   14.29    2.69
   3  -2 -13   11.28    2.36
   3  -2 -13   10.46    2.30
   3  -2 -14  314.09   12.78
   3  -2 -14  310.67   12.45
  -3  -2  14  305.07   12.61
   3   2  14  301.64    9.70
   3  -2 -15  115.81    7.41
   3  -2 -15  103.90    6.86
  -3  -2  15  124.07    7.52
   3   2  15  112.28    5.44
   3  -2 -16  290.20   12.85
   3  -2 -16  301.06   12.54
   3   2  16  317.13   10.35
  -3  -2  16  322.28   12.76
  -3   2 -17    7.93    1.34
   3   2  17    9.26    1.74
  -3  -2  17    7.41    1.25
  -3  -2  17    9.80    1.41
  -3  -2  17   14.61    1.83
  -3  -2  17   11.31    2.28
   3  -2 -17    6.55    2.10
   3  -2 -17    5.13    1.46
  -3   2 -18  101.50    4.83
  -3  -2  18  104.67    5.08
   3  -2 -18  108.21    4.60
  -3  -2  18  120.20    5.57
  -3  -2  18  115.44    4.82
  -3   2 -18   94.25    4.48
   3  -2 -18   91.84    7.12
   3  -2 -18   98.80    7.09
   3   2  18  106.40    5.62
  -3   2 -18  116.85    4.84
  -3   2 -19   96.42    4.89
  -3   2 -19   96.21    4.45
  -3  -2  19   89.20    4.86
  -3  -2  19   91.26    5.06
  -3  -2  19   94.53    4.35
   3  -2 -19   94.16    4.53
  -3   2 -19   86.84    4.52
   3  -2 -19   86.51    6.92
   3  -2 -19   98.58    7.07
   3   2  19   97.74    5.49
  -3   2 -20   87.56    4.80
  -3  -2  20   85.92    4.88
  -3  -2  20   86.67    5.09
  -3  -2  20   82.81    4.19
   3  -2 -20   89.02    4.54
  -3   2 -20   84.07    4.66
   3  -2 -20   79.09    6.77
   3  -2 -20   83.64    6.69
   3   2  20   87.79    5.33
  -3   2 -20   94.72    4.40
  -3   2 -21   34.70    3.13
   3   2  21   34.75    3.43
  -3  -2  21   32.63    3.12
  -3  -2  21   34.46    3.22
  -3  -2  21   38.39    2.81
   3   2  21   43.46    2.36
   3  -2 -21   40.39    3.20
  -3   2 -21   33.72    3.02
   3  -2 -21   36.77    4.70
   3  -2 -21   34.20    4.23
  -3   2 -21   34.41    2.57
  -3   2 -22   63.66    4.43
  -3  -2  22   64.36    4.45
  -3  -2  22   68.00    4.61
  -3  -2  22   70.12    3.81
   3   2  22   72.09    3.37
   3  -2 -22   69.82    4.38
  -3   2 -22   64.33    4.33
   3  -2 -22   64.20    6.29
   3   2  22   61.19    4.54
   3  -2 -22   68.79    6.12
  -3   2 -22   68.94    3.68
  -3   2 -23   72.00    4.80
  -3  -2  23   72.04    4.78
   3  -2 -23   73.25    4.72
  -3  -2  23   77.22    4.97
  -3  -2  23   70.86    3.93
   3   2  23   77.00    3.70
  -3   2 -23   67.63    4.56
   3  -2 -23   70.99    6.63
   3   2  23   66.75    4.78
   3  -2 -23   73.87    6.55
  -3   2 -23   78.14    3.89
  -3   2 -24   87.02    5.38
  -3  -2  24   81.35    5.15
  -3  -2  24   88.96    5.45
  -3  -2  24   86.87    4.36
   3   2  24   95.07    4.25
   3  -2 -24   90.44    5.33
  -3   2 -24   84.72    5.31
   3  -2 -24   86.35    7.42
   3   2  24   91.63    5.70
   3  -2 -24   93.47    7.22
  -3   2 -25  195.26    8.53
  -3  -2  25  208.79    8.82
  -3  -2  25  201.10    8.79
  -3  -2  25  216.15    7.35
   3   2  25  214.57    7.12
   3  -2 -25  203.95    8.60
  -3   2 -25  178.96    8.33
   3  -2 -25  195.28   11.36
   3   2  25  205.85    8.76
   3  -2 -25  194.60   10.79
  -3   2 -26   36.53    3.51
   3   2  26   43.00    3.04
  -3  -2  26   50.73    4.11
   3   2  26   50.45    3.96
   3  -2 -26   50.84    4.12
  -3  -2  26   47.58    3.14
  -3   2 -26   40.34    3.79
   3  -2 -26   49.06    5.56
   3  -2 -26   46.60    5.02
  -3   2 -27  318.77   11.81
  -3  -2  27  335.80   11.93
  -3  -2  27  355.78    9.90
   3   2  27  350.22   10.26
   3  -2 -27  335.03   11.94
  -3   2 -27  308.32   11.80
  -3   2 -28   34.94    3.55
  -3  -2  28   37.13    3.65
  -3  -2  28   36.96    2.59
   3   2  28   36.36    2.84
   3  -2 -28   31.44    3.42
  -3   2 -28   29.56    3.31
  -3   2 -29   48.44    4.13
  -3  -2  29   51.59    4.19
   3  -2 -29   47.32    4.09
   3   2  29   46.97    3.24
  -3   2 -29   50.58    4.31
  -3   2 -30  107.41    6.17
  -3  -2  30  103.77    6.03
   3   2  30  111.17    5.09
   3  -2 -30  109.90    6.33
  -3   2 -30  101.73    6.21
  -3   2 -31  241.97    9.76
  -3  -2  31  237.11    9.58
   3   2  31  262.45    8.49
  -3   2 -31  250.65   10.20
   3  -2 -31  257.12   10.11
  -3   2 -32   15.56    2.39
  -3  -2  32   13.97    2.13
   3   2  32   12.70    1.63
   3  -2 -32   13.56    2.28
  -3  -2  32   15.49    2.23
  -3   2 -32   12.64    2.26
  -3   2 -33   61.31    4.35
  -3  -2  33   61.48    4.28
   3   2  33   72.15    3.85
   3  -2 -33   71.49    4.91
  -3  -2  33   65.34    4.23
  -3   2 -33   74.00    5.07
   3  -2 -34   24.24    2.88
  -3   2 -34   27.19    2.81
  -3  -2  34   26.02    2.75
   3   2  34   27.16    2.26
  -3  -2  34   27.51    2.65
  -3   2 -34   31.40    3.27
  -3  -2  35   85.82    4.74
  -3   2 -35   86.29    4.81
   3   2  35   92.47    4.14
   3  -2 -35   96.65    5.41
  -3  -2  35   84.78    4.52
  -3   2 -35   95.62    5.41
  -3   2 -36   14.60    1.93
  -3  -2  36   12.93    1.75
   3   2  36   14.95    1.56
   3  -2 -36   13.36    1.94
  -3  -2  36   11.63    1.58
  -3   2 -36   14.69    2.14
  -3   2 -37   83.84    4.29
   3   2  37   82.61    3.54
   3  -2 -37   84.81    4.60
  -3  -2  37   75.00    3.64
  -3  -2  37   79.63    4.10
  -3   2 -37   78.63    4.59
  -3   2 -38   12.55    1.55
  -3  -2  38   10.33    1.35
   3   2  38   11.57    1.16
  -3  -2  38   11.88    1.30
   3  -2 -38   13.28    1.75
  -3   2 -38   12.15    1.72
  -3   2 -39   21.39    1.75
  -3  -2  39   22.86    1.82
   3   2  39   26.70    1.52
   3  -2 -39   20.24    1.95
  -3  -2  39   19.64    1.48
  -3   2 -40   16.43    1.30
  -3  -2  40   17.58    1.40
   3  -2 -40   15.08    1.52
  -3  -2  40   15.21    1.02
   3   3 -39   50.68    2.62
   3  -3  39   50.97    2.34
  -3  -3 -39   47.12    2.59
  -3   3  38   81.44    2.66
   3  -3  38   79.39    3.33
   3   3 -38   79.84    3.73
  -3  -3 -38   80.77    3.88
  -3  -3 -37   28.50    2.51
  -3  -3 -37   27.18    1.60
  -3   3  37   30.09    1.76
   3   3 -37   25.12    2.24
  -3  -3 -36   14.46    1.39
  -3  -3 -36   14.56    1.96
  -3   3  36   12.86    1.31
   3   3 -36   14.83    1.87
  -3  -3 -35   23.79    2.62
  -3  -3 -35   28.22    2.08
  -3   3  35   25.19    1.95
  -3  -3 -34   14.17    1.67
  -3  -3 -34   15.42    2.29
  -3   3  34   14.32    1.60
  -3  -3 -33    8.53    1.85
  -3   3  33    6.35    1.20
  -3  -3 -32    7.16    1.42
  -3  -3 -32    5.36    1.52
  -3   3  32    4.23    1.05
  -3  -3 -31   35.35    3.73
  -3  -3 -31   32.67    2.84
  -3   3  31   32.19    2.70
  -3   3  31   33.49    2.54
  -3  -3 -30   54.07    4.59
  -3  -3 -30   51.55    3.70
  -3   3  30   65.83    4.02
  -3   3  30   64.62    3.61
  -3  -3 -29  164.53    8.42
  -3  -3 -29  175.22    7.20
  -3   3  29  166.64    6.92
   3  -3  29  176.65    6.02
  -3   3  29  170.71    6.51
  -3  -3 -28   45.04    4.37
  -3  -3 -28   52.88    3.78
  -3   3  28   48.24    3.59
   3  -3  28   51.21    3.10
  -3   3  28   49.60    3.32
  -3  -3 -27  144.62    8.00
  -3  -3 -27  148.99    6.71
  -3   3  27  144.48    6.57
   3  -3  27  161.93    6.03
  -3   3  27  153.29    6.22
  -3  -3 -26  129.76    7.52
  -3  -3 -26  131.26    6.15
  -3   3  26  126.50    6.15
   3  -3  26  131.28    5.52
  -3   3  26  132.71    5.74
  -3  -3 -25  210.49    9.85
  -3  -3 -25  220.85    8.33
  -3   3  25  215.48    8.35
   3  -3  25  219.82    7.61
  -3   3  25  209.39    7.66
   3  -3  24   53.67    5.29
  -3  -3 -24   49.96    4.56
  -3  -3 -24   53.14    3.81
   3   3 -24   54.47    5.60
  -3   3  24   52.89    3.87
   3  -3  24   57.26    3.61
  -3   3  24   66.99    6.33
  -3   3  24   59.51    3.63
  -3  -3 -23  186.47    9.00
   3  -3  23  186.18   10.21
  -3  -3 -23  200.46    7.57
  -3   3  23  176.02    7.49
   3  -3  23  192.96    7.09
  -3   3  23  205.41   11.23
  -3   3  23  188.22    7.01
   3   3 -23  182.33    7.58
   3   3 -23  197.54   11.31
  -3  -3 -22  361.03   13.24
  -3  -3 -22  370.93   11.18
  -3   3  22  355.70   11.49
   3  -3  22  363.57   15.18
   3  -3  22  364.23   10.81
  -3   3  22  385.14   16.17
  -3   3  22  386.68   10.74
   3   3 -22  376.74   12.05
  -3  -3 -21   71.53    5.26
  -3  -3 -21   77.65    4.31
   3  -3  21   79.67    6.55
  -3   3  21   71.21    4.38
   3  -3  21   77.59    4.18
  -3   3  21   71.52    6.62
  -3   3  21   73.70    3.92
   3   3 -21   74.88    4.85
   3   3 -21   74.21    7.04
  -3  -3 -20   47.60    4.19
  -3  -3 -20   57.97    3.50
   3  -3  20   46.29    5.00
  -3   3  20   45.61    3.42
   3  -3  20   44.02    3.08
  -3   3  20   44.39    5.10
  -3   3  20   44.89    3.04
   3   3 -20   49.23    3.94
   3   3 -20   46.90    5.69
  -3  -3 -19   79.14    5.23
  -3  -3 -19   75.71    3.90
   3  -3  19   67.94    6.00
   3   3 -19   69.89    6.84
  -3   3  19   72.15    4.22
  -3  -3 -19   67.27    3.84
   3  -3  19   65.28    3.74
  -3   3  19   78.74    6.82
  -3   3  19   76.12    3.78
   3   3 -19   71.78    4.72
  -3  -3 -18   73.15    4.93
  -3  -3 -18   68.13    3.52
   3  -3  18   62.62    5.69
  -3   3  18   64.62    4.02
  -3  -3 -18   58.56    3.63
  -3   3  18   68.20    6.18
  -3   3  18   68.72    3.47
   3   3 -18   72.71    4.58
   3   3 -18   68.38    6.67
  -3  -3 -17   46.74    3.77
  -3  -3 -17   50.53    2.85
   3  -3  17   42.95    4.62
  -3   3  17   45.96    3.27
  -3  -3 -17   42.23    2.96
  -3   3  17   46.89    5.06
  -3   3  17   43.60    2.67
   3   3 -17   53.60    3.83
   3   3 -17   40.57    5.24
  -3  -3 -16  214.20    8.40
   3  -3  16  213.64   10.52
  -3   3  16  198.75    7.44
  -3  -3 -16  200.57    7.23
  -3   3  16  232.01   11.57
   3   3 -16  211.08    7.88
   3   3 -16  198.15   11.54
  -3  -3 -15   46.82    3.57
   3  -3  15   46.00    4.69
  -3   3  15   44.51    3.05
  -3  -3 -15   45.16    3.97
  -3  -3 -15   43.98    3.06
  -3   3  15   52.38    5.24
   3   3 -15   39.80    3.09
   3   3 -15   41.49    5.18
  -3  -3 -14  220.32    8.07
   3  -3  14  210.81   10.36
  -3   3  14  207.60    7.30
  -3  -3 -14  217.54    7.45
  -3   3  14  215.52   10.99
   3   3 -14  209.74   11.60
  -3  -3 -13   12.96    1.76
  -3   3  13   13.47    1.67
   3  -3  13   16.66    2.83
  -3   3  13   19.04    3.26
  -3  -3 -13   16.45    2.65
   3   3 -13   16.91    3.28
   3  -3  12   62.10    5.29
  -3   3  12   56.29    5.26
  -3  -3 -12   68.90    5.34
   3   3 -12   61.98    5.90
  -3   3  11    1.26    1.49
   3  -3  11    2.57    1.46
  -3  -3 -11    1.58    1.31
   3   3 -11    2.78    1.58
  -3  -3 -10  298.84   12.09
  -3   3  10  287.49   12.38
   3  -3  10  285.33    8.99
   3   3 -10  268.34   12.56
  -3  -3  -9  783.26   22.91
  -3   3   9  781.10   23.20
   3  -3   9  810.16   19.18
   3   3  -9  745.54   23.63
  -3  -3  -8   48.02    4.68
  -3   3   8   45.38    4.53
   3  -3   8   42.81    3.16
   3   3  -8   41.84    4.59
   3  -3   7  350.76   10.88
  -3   3   7  340.74   13.38
   3   3  -7  320.39   13.41
  -3   3   6  287.12   12.06
   3  -3   6  312.11   10.01
   3   3  -6  296.25   12.45
  -3  -3  -6  300.72   12.53
  -3   3   5  109.25    6.90
   3  -3   5  104.45    5.40
   3   3  -5  108.12    6.95
  -3  -3  -5  118.83    7.52
  -3   3   4   80.74    5.79
   3  -3   4   72.13    4.49
  -3  -3  -4   73.78    5.95
   3   3  -4   70.26    5.47
  -3   3   3 1041.25   27.49
   3  -3   3 1038.77   24.93
  -3  -3  -3 1070.90   29.02
   3   3  -3 1026.93   27.20
  -3   3   2   80.67    5.77
   3  -3   2   79.38    4.78
  -3  -3  -2   79.42    6.30
   3   3  -2   73.73    5.40
  -3   3   1  104.78    6.64
   3  -3   1  117.24    6.05
  -3  -3  -1  112.68    7.52
   3   3  -1  110.04    6.53
  -3   3   0  132.80    7.45
   3  -3   0  127.31    6.55
  -3  -3   0  130.81    8.26
   3   3   0  129.62    7.06
   3  -3  -1  104.62    6.02
  -3   3  -1  112.57    6.81
  -3  -3   1  117.55    7.74
   3   3   1  102.40    6.11
  -3   3  -2   79.77    5.69
   3  -3  -2   69.98    4.95
  -3  -3   2   84.16    6.61
   3   3   2   74.43    5.03
  -3   3  -3 1055.78   27.43
  -3  -3   3 1039.45   29.44
   3  -3  -3 1039.74   26.29
   3   3   3 1020.60   25.65
  -3   3  -4   74.57    5.55
   3  -3  -4   70.56    5.12
  -3  -3   4   79.73    6.47
   3   3   4   71.64    4.71
  -3   3  -5  122.49    7.21
   3  -3  -5  116.86    6.75
  -3  -3   5  120.53    8.12
   3   3   5  121.94    6.10
  -3   3  -6  319.26   12.45
   3  -3  -6  294.78   11.75
  -3  -3   6  309.33   13.59
   3   3   6  310.13   10.51
  -3   3  -7  351.11   13.29
  -3  -3   7  351.85   14.75
   3  -3  -7  334.01   12.80
   3   3   7  350.03   11.17
  -3   3  -8   54.07    4.73
   3  -3  -8   38.19    4.04
  -3  -3   8   39.97    4.78
   3  -3  -8   45.44    4.36
   3   3   8   49.28    3.48
  -3   3  -9  811.63   22.87
  -3  -3   9  770.86   24.24
   3  -3  -9  743.96   22.28
   3  -3  -9  761.66   22.48
   3   3   9  787.94   19.01
   3   3  10  276.16    8.76
  -3   3 -10  282.38   11.83
   3  -3 -10  276.34   11.80
  -3  -3  10  266.47   12.75
   3  -3 -10  269.94   11.75
  -3   3 -11    1.47    1.28
  -3  -3  11    2.88    1.76
   3  -3 -11    3.77    1.60
   3  -3 -11   -0.21    1.02
  -3   3 -12   62.74    5.32
  -3  -3  12   58.41    5.73
   3  -3 -12   62.67    5.45
   3  -3 -12   57.75    5.14
  -3   3 -13   14.06    1.93
  -3  -3  13   18.32    3.31
   3  -3 -13   13.62    2.60
   3  -3 -13   17.45    2.98
  -3   3 -14  231.30    7.92
   3  -3 -14  184.51   10.13
  -3  -3  14  201.90    7.45
  -3  -3  14  214.43   11.11
   3  -3 -14  193.52   10.07
  -3   3 -15   41.97    3.21
  -3  -3  15   42.46    2.84
  -3  -3  15   40.48    3.12
   3  -3 -15   42.77    4.64
  -3  -3  15   39.99    4.73
   3  -3 -15   40.81    4.50
  -3   3 -16  214.74    7.84
  -3  -3  16  193.05    7.02
   3  -3 -16  211.52    6.59
  -3  -3  16  205.64    7.91
   3  -3 -16  192.32   10.71
  -3  -3  16  208.56   10.95
   3  -3 -16  206.89   10.57
  -3   3 -17   43.25    3.31
  -3  -3  17   52.65    3.40
   3  -3 -17   47.67    5.21
  -3  -3  17   45.71    3.58
   3  -3 -17   45.81    2.92
  -3  -3  17   41.31    4.64
   3  -3 -17   46.10    4.88
  -3   3 -18   69.13    4.21
  -3   3 -18   69.40    3.69
  -3  -3  18   73.64    4.32
  -3  -3  18   62.74    5.63
  -3  -3  18   78.25    4.80
   3  -3 -18   77.55    4.08
  -3   3 -18   69.00    3.85
   3  -3 -18   64.94    6.34
   3  -3 -18   60.82    5.67
  -3   3 -19   73.93    4.45
  -3   3 -19   73.93    4.00
  -3  -3  19   78.13    4.60
   3  -3 -19   82.95    4.44
  -3  -3  19   68.71    4.65
  -3   3 -19   68.07    4.11
   3  -3 -19   81.98    6.95
   3  -3 -19   80.43    6.57
  -3   3 -20   44.15    3.46
   3  -3 -20   50.08    3.61
  -3   3 -20   45.26    3.28
  -3  -3  20   47.17    3.66
  -3  -3  20   47.77    3.84
  -3  -3  20   49.86    3.62
  -3   3 -20   48.98    3.57
   3  -3 -20   42.99    5.27
   3  -3 -20   42.90    4.89
  -3   3 -21   70.04    4.14
  -3  -3  21   62.09    4.38
  -3  -3  21   69.49    4.80
  -3  -3  21   73.69    4.41
  -3   3 -21   70.45    4.46
   3  -3 -21   77.14    6.88
   3  -3 -21   66.64    6.05
   3  -3 -21   72.00    4.47
  -3   3 -21   75.97    4.46
  -3   3 -22  359.44   11.20
  -3  -3  22  362.61   12.06
  -3   3 -22  367.57   11.33
  -3  -3  22  365.76   12.48
  -3  -3  22  370.74   11.51
   3  -3 -22  388.04   12.21
  -3   3 -22  345.81   11.76
   3  -3 -22  353.61   16.04
   3  -3 -22  360.61   15.26
  -3   3 -23  189.42    7.61
  -3  -3  23  203.21    8.45
  -3  -3  23  193.72    8.60
  -3  -3  23  184.99    7.59
[truncated: 291,763 more chars]
