# Supplementary material for: Diels–Alder reactions and electrophilic substitutions with atypical regioselectivity enable functionalization of terminal rings of anthracene
Source: Commun Chem. 2020 Nov 6;3:158. doi: 10.1038/s42004-020-00407-9 (PMC9814106; doi:10.1038/s42004-020-00407-9)
Supplement: Supplementary file 8 — Supplementary Data 6 [file 42004_2020_407_MOESM8_ESM.cif]

data_t086
_audit_creation_date               2020-07-15
_audit_creation_method
;
Olex2 1.3-alpha
(compiled 2020.06.28 svn.raecde09e for OlexSys, GUI svn.r6132)
;
_shelx_SHELXL_version_number       '2018/3'
loop_
  _audit_author_name
  _audit_author_email
  _audit_author_address
 'Uhlstein, L.' lisa.uhlstein@chemie.uni-regensburg.de
;
University of Regensburg
Faculty of Chemistry and Pharmacy
Universitaetsstr. 31
Regensburg
93053
Germany
;
 'Stempfhuber, S.' sabine.stempfhuber@ur.de
;
University of Regensburg
Faculty of Chemistry and Pharmacy
Universitaetsstr. 31
Regensburg
93053
Germany
;

_audit_contact_author_address      ?
_audit_contact_author_email        ?
_audit_contact_author_name         ''
_audit_contact_author_phone        ?
_publ_contact_author_id_orcid      ?
_publ_section_references
;
Dolomanov, O.V., Bourhis, L.J., Gildea, R.J, Howard, J.A.K. & Puschmann, H.
 (2009), J. Appl. Cryst. 42, 339-341.

Sheldrick, G.M. (2015). Acta Cryst. A71, 3-8.

Sheldrick, G.M. (2015). Acta Cryst. C71, 3-8.
;
_chemical_name_common              ?
_chemical_name_systematic          ?
_chemical_formula_moiety           'C20 H15 Br O5'
_chemical_formula_sum              'C20 H15 Br O5'
_chemical_formula_weight           415.23
_chemical_melting_point            ?
_chemical_oxdiff_formula           'C20 H15 Br O5'
_chemical_oxdiff_usercomment       Uhlstein_Reiser_LU-065
loop_
  _atom_type_symbol
  _atom_type_description
  _atom_type_scat_dispersion_real
  _atom_type_scat_dispersion_imag
  _atom_type_scat_source
 'C' 'C' 0.0181 0.0091 'International Tables Vol C Tables 4.2.6.8 and 6.1.1.4'
 'H' 'H' 0.0000 0.0000 'International Tables Vol C Tables 4.2.6.8 and 6.1.1.4'
 'Br' 'Br' -0.6763 1.2805
 'International Tables Vol C Tables 4.2.6.8 and 6.1.1.4'
 'O' 'O' 0.0492 0.0322 'International Tables Vol C Tables 4.2.6.8 and 6.1.1.4'

_shelx_space_group_comment
;
The symmetry employed for this shelxl refinement is uniquely defined
by the following loop, which should always be used as a source of
symmetry information in preference to the above space-group names.
They are only intended as comments.
;
_space_group_crystal_system        'monoclinic'
_space_group_IT_number             14
_space_group_name_H-M_alt          'P 1 21/n 1'
_space_group_name_Hall             '-P 2yn'
loop_
  _space_group_symop_operation_xyz
 'x, y, z'
 '-x+1/2, y+1/2, -z+1/2'
 '-x, -y, -z'
 'x-1/2, -y-1/2, z-1/2'

_cell_length_a                     7.79240(10)
_cell_length_b                     11.7162(2)
_cell_length_c                     19.1249(3)
_cell_angle_alpha                  90
_cell_angle_beta                   95.530(2)
_cell_angle_gamma                  90
_cell_volume                       1737.93(5)
_cell_formula_units_Z              4
_cell_measurement_reflns_used      12514
_cell_measurement_temperature      123.01(10)
_cell_measurement_theta_max        72.6580
_cell_measurement_theta_min        4.3630
_shelx_estimated_absorpt_T_max     ?
_shelx_estimated_absorpt_T_min     ?
_exptl_absorpt_coefficient_mu      3.482
_exptl_absorpt_correction_T_max    1.000
_exptl_absorpt_correction_T_min    0.692
_exptl_absorpt_correction_type     gaussian
_exptl_absorpt_process_details
;
CrysAlisPro 1.171.41.21a (Rigaku Oxford Diffraction, 2019)
Numerical absorption correction based on gaussian integration over
			a multifaceted crystal model
Empirical absorption correction using spherical harmonics,
 implemented in SCALE3 ABSPACK scaling algorithm.
;
_exptl_absorpt_special_details     ?
_exptl_crystal_colour              'clear yellow'
_exptl_crystal_colour_lustre       clear
_exptl_crystal_colour_primary      yellow
_exptl_crystal_density_diffrn      1.587
_exptl_crystal_density_meas        ?
_exptl_crystal_density_method      ?
_exptl_crystal_description         irregular
_exptl_crystal_F_000               840
loop_
  _exptl_crystal_face_index_h
  _exptl_crystal_face_index_k
  _exptl_crystal_face_index_l
  _exptl_crystal_face_perp_dist
 -3 -5 -4 0.0787
 -2 -4 10 0.0597
 2 2 11 0.0603
 0 -1 12 0.0525
 1 7 -2 0.0607
 1 -6 6 0.0498
 -3 3 -8 0.0491
 3 -2 8 0.0756
 0 -7 4 0.0573
 0 0 -12 0.0161
 0 -6 -8 0.0267
 1 6 7 0.0627
 -2 5 9 0.0931
 5 3 -1 0.1001

_exptl_crystal_size_max            0.236
_exptl_crystal_size_mid            0.132
_exptl_crystal_size_min            0.076
loop_
  _exptl_oxdiff_crystal_face_indexfrac_h
  _exptl_oxdiff_crystal_face_indexfrac_k
  _exptl_oxdiff_crystal_face_indexfrac_l
  _exptl_oxdiff_crystal_face_x
  _exptl_oxdiff_crystal_face_y
  _exptl_oxdiff_crystal_face_z
 -3.3082 -4.9574 -3.9516 -0.0078 0.0288 0.9996
 -1.6376 -4.0081 10.0986 0.2729 -0.9194 0.2834
 1.9277 1.8217 10.5794 0.1946 -0.6578 -0.7276
 0.1014 -1.3954 12.1237 0.2758 -0.9305 -0.2412
 1.3560 7.2873 -1.5227 0.2701 0.5674 -0.7779
 1.4224 -6.0736 6.2423 -0.4249 -0.8918 0.1556
 -3.2335 2.5752 -7.7716 0.3861 0.8098 0.4418
 3.3796 -2.0650 7.7648 -0.3712 -0.7785 -0.5062
 0.0058 -7.1714 4.1097 -0.3707 -0.7783 0.5068
 -0.3707 -0.1331 -12.2366 -0.3484 0.8406 0.4147
 0.3569 -5.6337 -8.3361 -0.7104 0.1703 0.6829
 0.8548 5.8634 7.3806 0.5256 -0.1260 -0.8413
 -1.7227 4.9422 8.8022 0.8690 -0.2083 -0.4489
 4.7341 2.6740 -1.2238 -0.5177 0.1241 -0.8465

_exptl_transmission_factor_max     ?
_exptl_transmission_factor_min     ?
_diffrn_reflns_av_R_equivalents    0.0461
_diffrn_reflns_av_unetI/netI       0.0263
_diffrn_reflns_Laue_measured_fraction_full  1.000
_diffrn_reflns_Laue_measured_fraction_max  0.994
_diffrn_reflns_limit_h_max         9
_diffrn_reflns_limit_h_min         -9
_diffrn_reflns_limit_k_max         14
_diffrn_reflns_limit_k_min         -14
_diffrn_reflns_limit_l_max         23
_diffrn_reflns_limit_l_min         -23
_diffrn_reflns_number              23376
_diffrn_reflns_point_group_measured_fraction_full  1.000
_diffrn_reflns_point_group_measured_fraction_max  0.994
_diffrn_reflns_theta_full          67.684
_diffrn_reflns_theta_max           72.612
_diffrn_reflns_theta_min           4.431
_diffrn_ambient_environment        N~2~
_diffrn_ambient_temperature        123.01(10)
_diffrn_detector                   'CCD plate'
_diffrn_detector_area_resol_mean   10.3546
_diffrn_detector_type              Atlas
_diffrn_measured_fraction_theta_full  1.000
_diffrn_measured_fraction_theta_max  0.994
_diffrn_measurement_details
;
List of Runs (angles in degrees, time in seconds):

  # Type    Start    End  Width  t~exp~   \w     \q     \k     \f   Frames
--------------------------------------------------------------------------
  1  \w    -26.00  39.00   1.00    1.50    --  -41.23  19.00 -90.00   65
  2  \w   -114.00 -13.00   1.00    1.50    --  -41.23 -57.00-120.00  101
  3  \w   -116.00 -17.00   1.00    1.50    --  -41.23 -37.00 120.00   99
  4  \w    -42.00  33.00   1.00    1.50    --  -41.23  37.00  60.00   75
  5  \w    -39.00  26.00   1.00    1.50    --   41.23 -19.00 150.00   65
  6  \w     75.00 158.00   1.00    6.00    --  104.58  65.00 112.00   83
  7  \w     31.00 113.00   1.00    6.00    --  104.58-125.00 -60.00   82
  8  \w     82.00 158.00   1.00    6.00    --  104.58  77.00  60.00   76
  9  \w     75.00 158.00   1.00    6.00    --  104.58  61.00-150.00   83
 10  \w     82.00 158.00   1.00    6.00    --  104.58  77.00  30.00   76
 11  \w     82.00 158.00   1.00    6.00    --  104.58  77.00 150.00   76
 12  \w     76.00 158.00   1.00    6.00    --  104.58 125.00 150.00   82
 13  \w     76.00 158.00   1.00    6.00    --  104.58  30.00 -90.00   82
 14  \w     31.00 113.00   1.00    6.00    --  104.58-125.00 120.00   82
 15  \w     32.00  71.00   1.00    6.00    --  104.58 -61.00 -30.00   39
 16  \w     32.00  71.00   1.00    6.00    --  104.58 -61.00-150.00   39
 17  \w     28.00 106.00   1.00    6.00    --  104.58 -77.00 -60.00   78
 18  \w   -114.00 -13.00   1.00    1.50    --  -41.23 -57.00  60.00  101
 19  \w   -114.00 -11.00   1.00    1.50    --  -41.23 -65.00 -23.00  103
 20  \w    -26.00  39.00   1.00    1.50    --  -41.23  19.00 150.00   65
 21  \w      6.00  97.00   1.00    1.50    --   41.23-125.00-150.00   91
 22  \w    -33.00  42.00   1.00    1.50    --   41.23 -37.00 -90.00   75
 23  \w     32.00  71.00   1.00    6.00    --  104.58 -61.00  90.00   39
 24  \w     75.00 158.00   1.00    6.00    --  104.58  61.00 150.00   83
 25  \w     75.00 158.00   1.00    6.00    --  104.58  61.00 -30.00   83
 26  \w     28.00 106.00   1.00    6.00    --  104.58 -77.00 150.00   78
 27  \w     75.00 158.00   1.00    6.00    --  104.58  61.00   0.00   83
 28  \w     75.00 158.00   1.00    6.00    --  104.58  61.00 -60.00   83
 29  \w     75.00 158.00   1.00    6.00    --  104.58  61.00 -90.00   83
 30  \w     75.00 100.00   1.00    6.00    --  104.58  61.00  30.00   25
 31  \w     32.00  71.00   1.00    6.00    --  104.58 -61.00 150.00   39
;
_diffrn_measurement_device         'four-circle diffractometer'
_diffrn_measurement_device_type   
 'SuperNova, Single source at offset/far, Atlas'
_diffrn_measurement_method         '\w scans'
_diffrn_orient_matrix_type        
 'CrysAlisPro convention (1999,Acta A55,543-557)'
_diffrn_orient_matrix_UB_11        -0.1405679000
_diffrn_orient_matrix_UB_12        0.0698943000
_diffrn_orient_matrix_UB_13        0.0319695000
_diffrn_orient_matrix_UB_21        -0.0306033000
_diffrn_orient_matrix_UB_22        0.0692328000
_diffrn_orient_matrix_UB_23        -0.0685235000
_diffrn_orient_matrix_UB_31        -0.1369551000
_diffrn_orient_matrix_UB_32        -0.0872837000
_diffrn_orient_matrix_UB_33        -0.0287919000
_diffrn_radiation_monochromator    mirror
_diffrn_radiation_probe            x-ray
_diffrn_radiation_type             'Cu K\a'
_diffrn_radiation_wavelength       1.54184
_diffrn_source                     'micro-focus sealed X-ray tube'
_diffrn_source_type                'SuperNova (Cu) X-ray Source'
_reflns_Friedel_coverage           0.000
_reflns_Friedel_fraction_full      .
_reflns_Friedel_fraction_max       .
_reflns_number_gt                  3136
_reflns_number_total               3442
_reflns_odcompleteness_completeness  99.97
_reflns_odcompleteness_iscentric   1
_reflns_odcompleteness_theta       66.97
_reflns_special_details
;
 Reflections were merged by SHELXL according to the crystal
 class for the calculation of statistics and refinement.
 
 _reflns_Friedel_fraction is defined as the number of unique
 Friedel pairs measured divided by the number that would be
 possible theoretically, ignoring centric projections and
 systematic absences.
;
_reflns_threshold_expression       'I > 2\s(I)'
_computing_cell_refinement         'CrysAlisPro 1.171.41.21a (Rigaku OD, 2019)'
_computing_data_collection         'CrysAlisPro 1.171.41.21a (Rigaku OD, 2019)'
_computing_data_reduction          'CrysAlisPro 1.171.41.21a (Rigaku OD, 2019)'
_computing_molecular_graphics      'Olex2 1.3-alpha (Dolomanov et al., 2009)'
_computing_publication_material    'Olex2 1.3-alpha (Dolomanov et al., 2009)'
_computing_structure_refinement    'SHELXL 2018/3 (Sheldrick, 2015)'
_computing_structure_solution      'SHELXT 2018/2 (Sheldrick, 2018)'
_refine_diff_density_max           0.700
_refine_diff_density_min           -0.975
_refine_diff_density_rms           0.060
_refine_ls_extinction_coef         .
_refine_ls_extinction_method       none
_refine_ls_goodness_of_fit_ref     1.053
_refine_ls_hydrogen_treatment      constr
_refine_ls_matrix_type             full
_refine_ls_number_parameters       237
_refine_ls_number_reflns           3442
_refine_ls_number_restraints       0
_refine_ls_R_factor_all            0.0338
_refine_ls_R_factor_gt             0.0301
_refine_ls_restrained_S_all        1.053
_refine_ls_shift/su_max            0.003
_refine_ls_shift/su_mean           0.000
_refine_ls_structure_factor_coef   Fsqd
_refine_ls_weighting_details      
 'w=1/[\s^2^(Fo^2^)+(0.0296P)^2^+1.3702P] where P=(Fo^2^+2Fc^2^)/3'
_refine_ls_weighting_scheme        calc
_refine_ls_wR_factor_gt            0.0721
_refine_ls_wR_factor_ref           0.0750
_refine_special_details            ?
_olex2_refinement_description
;
1. Fixed Uiso
 At 1.2 times of:
  All C(H) groups
 At 1.5 times of:
  All C(H,H,H) groups
2.a Ternary CH refined with riding coordinates:
 C1(H1), C6(H6), C5(H5)
2.b Aromatic/amide H refined with riding coordinates:
 C12(H12), C9(H9), C13(H13), C16(H16), C14(H14), C15(H15)
2.c Idealised Me refined as rotating group:
 C20(H20A,H20B,H20C), C18(H18A,H18B,H18C)
;
_atom_sites_solution_hydrogens     geom
_atom_sites_solution_primary       dual
_atom_sites_solution_secondary     ?
loop_
  _atom_site_label
  _atom_site_type_symbol
  _atom_site_fract_x
  _atom_site_fract_y
  _atom_site_fract_z
  _atom_site_U_iso_or_equiv
  _atom_site_adp_type
  _atom_site_occupancy
  _atom_site_site_symmetry_order
  _atom_site_calc_flag
  _atom_site_refinement_flags_posn
  _atom_site_refinement_flags_adp
  _atom_site_refinement_flags_occupancy
  _atom_site_disorder_assembly
  _atom_site_disorder_group
 Br1 Br 0.90956(4) 0.36986(2) 0.78645(2) 0.03850(9) Uani 1 1 d . . . . .
 O5 O 0.41570(16) 0.53688(11) 0.68957(7) 0.0203(3) Uani 1 1 d . . . . .
 O3 O 0.58202(17) 0.57573(12) 0.56433(7) 0.0233(3) Uani 1 1 d . . . . .
 O2 O 0.86113(19) 0.59932(13) 0.59982(10) 0.0363(4) Uani 1 1 d . . . . .
 O4 O 0.28772(19) 0.40868(17) 0.61461(11) 0.0475(5) Uani 1 1 d . . . . .
 O1 O 0.4651(3) 0.23347(14) 0.71489(10) 0.0473(5) Uani 1 1 d . . . . .
 C17 C 0.7321(2) 0.54335(15) 0.59655(9) 0.0169(4) Uani 1 1 d . . . . .
 C7 C 0.8643(2) 0.26423(15) 0.57830(10) 0.0168(3) Uani 1 1 d . . . . .
 C2 C 0.7251(2) 0.42791(15) 0.62893(9) 0.0161(3) Uani 1 1 d . . . . .
 C12 C 0.9131(2) 0.25754(16) 0.51191(10) 0.0177(4) Uani 1 1 d . . . . .
 H12 H 0.973153 0.317145 0.493333 0.021 Uiso 1 1 calc R U . . .
 C1 C 0.8904(2) 0.35917(15) 0.63254(10) 0.0179(4) Uani 1 1 d . . . . .
 H1 H 0.992817 0.405834 0.627373 0.021 Uiso 1 1 calc R U . . .
 C11 C 0.8705(2) 0.15762(16) 0.47142(10) 0.0184(4) Uani 1 1 d . . . . .
 C10 C 0.7763(2) 0.06804(16) 0.50039(10) 0.0201(4) Uani 1 1 d . . . . .
 C8 C 0.7758(2) 0.17329(16) 0.60825(10) 0.0202(4) Uani 1 1 d . . . . .
 C9 C 0.7306(3) 0.07760(16) 0.57053(10) 0.0227(4) Uani 1 1 d . . . . .
 H9 H 0.670608 0.019126 0.590307 0.027 Uiso 1 1 calc R U . . .
 C3 C 0.5835(2) 0.38502(16) 0.65410(10) 0.0205(4) Uani 1 1 d . . . . .
 C13 C 0.7338(3) -0.02975(17) 0.45885(11) 0.0259(4) Uani 1 1 d . . . . .
 H13 H 0.671035 -0.088404 0.476986 0.031 Uiso 1 1 calc R U . . .
 C6 C 0.9074(3) 0.28441(17) 0.69849(10) 0.0261(4) Uani 1 1 d . . . . .
 H6 H 1.014272 0.240145 0.699258 0.031 Uiso 1 1 calc R U . . .
 C19 C 0.4120(2) 0.44412(17) 0.64940(11) 0.0245(4) Uani 1 1 d . . . . .
 C16 C 0.9215(2) 0.14426(17) 0.40261(10) 0.0231(4) Uani 1 1 d . . . . .
 H16 H 0.984833 0.201558 0.383328 0.028 Uiso 1 1 calc R U . . .
 C14 C 0.7837(3) -0.03941(18) 0.39248(11) 0.0284(4) Uani 1 1 d . . . . .
 H14 H 0.754446 -0.104221 0.365878 0.034 Uiso 1 1 calc R U . . .
 C5 C 0.7538(3) 0.20293(16) 0.68451(10) 0.0272(4) Uani 1 1 d . . . . .
 H5 H 0.761294 0.136154 0.715514 0.033 Uiso 1 1 calc R U . . .
 C15 C 0.8787(3) 0.04821(19) 0.36445(10) 0.0277(4) Uani 1 1 d . . . . .
 H15 H 0.912932 0.040807 0.319406 0.033 Uiso 1 1 calc R U . . .
 C20 C 0.2559(3) 0.6013(2) 0.68458(12) 0.0311(5) Uani 1 1 d . . . . .
 H20A H 0.212052 0.608702 0.636133 0.047 Uiso 1 1 calc R U . . .
 H20B H 0.276959 0.675766 0.704547 0.047 Uiso 1 1 calc R U . . .
 H20C H 0.172852 0.562087 0.709766 0.047 Uiso 1 1 calc R U . . .
 C4 C 0.5877(3) 0.26998(17) 0.68754(11) 0.0276(5) Uani 1 1 d . . . . .
 C18 C 0.5781(3) 0.68966(18) 0.53484(11) 0.0295(5) Uani 1 1 d . . . . .
 H18A H 0.651002 0.692608 0.497192 0.044 Uiso 1 1 calc R U . . .
 H18B H 0.618536 0.743356 0.570612 0.044 Uiso 1 1 calc R U . . .
 H18C H 0.462040 0.708535 0.517181 0.044 Uiso 1 1 calc R U . . .

loop_
  _atom_site_aniso_label
  _atom_site_aniso_U_11
  _atom_site_aniso_U_22
  _atom_site_aniso_U_33
  _atom_site_aniso_U_23
  _atom_site_aniso_U_13
  _atom_site_aniso_U_12
 Br1 0.06106(18) 0.03307(14) 0.02078(13) -0.00613(8) 0.00091(10) 0.00818(11)
 O5 0.0169(6) 0.0218(7) 0.0228(6) -0.0059(5) 0.0050(5) 0.0023(5)
 O3 0.0189(6) 0.0271(7) 0.0241(7) 0.0064(6) 0.0026(5) 0.0019(5)
 O2 0.0227(7) 0.0251(8) 0.0600(11) 0.0142(7) -0.0021(7) -0.0091(6)
 O4 0.0146(7) 0.0572(11) 0.0718(13) -0.0432(10) 0.0105(8) -0.0067(7)
 O1 0.0612(11) 0.0283(8) 0.0605(12) -0.0056(8) 0.0473(10) -0.0143(8)
 C17 0.0160(8) 0.0168(8) 0.0185(8) -0.0017(7) 0.0056(7) 0.0012(7)
 C7 0.0138(8) 0.0150(8) 0.0221(9) 0.0006(7) 0.0037(7) 0.0039(6)
 C2 0.0161(8) 0.0147(8) 0.0184(8) -0.0031(6) 0.0057(7) 0.0001(7)
 C12 0.0134(8) 0.0178(9) 0.0226(9) 0.0029(7) 0.0056(7) 0.0026(7)
 C1 0.0145(8) 0.0184(9) 0.0216(9) -0.0011(7) 0.0060(7) 0.0024(7)
 C11 0.0158(8) 0.0200(9) 0.0196(9) 0.0006(7) 0.0024(7) 0.0062(7)
 C10 0.0208(9) 0.0163(9) 0.0232(9) 0.0006(7) 0.0025(7) 0.0049(7)
 C8 0.0260(9) 0.0157(9) 0.0201(9) 0.0028(7) 0.0081(7) 0.0049(7)
 C9 0.0297(10) 0.0147(9) 0.0251(10) 0.0048(7) 0.0087(8) 0.0013(7)
 C3 0.0194(9) 0.0185(9) 0.0255(9) -0.0063(7) 0.0113(7) -0.0035(7)
 C13 0.0294(10) 0.0183(9) 0.0299(10) 0.0004(8) 0.0030(8) 0.0014(8)
 C6 0.0366(11) 0.0228(10) 0.0191(9) -0.0031(7) 0.0025(8) 0.0088(8)
 C19 0.0180(9) 0.0254(10) 0.0322(10) -0.0094(8) 0.0136(8) -0.0049(8)
 C16 0.0215(9) 0.0262(10) 0.0221(9) 0.0019(7) 0.0044(8) 0.0039(8)
 C14 0.0314(11) 0.0244(10) 0.0284(11) -0.0079(8) -0.0020(9) 0.0049(8)
 C5 0.0477(13) 0.0150(9) 0.0207(10) 0.0030(7) 0.0123(9) 0.0015(8)
 C15 0.0295(10) 0.0346(11) 0.0191(9) -0.0038(8) 0.0030(8) 0.0070(9)
 C20 0.0196(10) 0.0355(12) 0.0380(12) -0.0131(9) 0.0024(9) 0.0078(9)
 C4 0.0382(11) 0.0204(10) 0.0276(10) -0.0058(8) 0.0201(9) -0.0076(8)
 C18 0.0372(11) 0.0280(11) 0.0237(10) 0.0079(8) 0.0051(9) 0.0121(9)

_geom_special_details
;
 All esds (except the esd in the dihedral angle between two l.s. planes)
 are estimated using the full covariance matrix.  The cell esds are taken
 into account individually in the estimation of esds in distances, angles
 and torsion angles; correlations between esds in cell parameters are only
 used when they are defined by crystal symmetry.  An approximate (isotropic)
 treatment of cell esds is used for estimating esds involving l.s. planes.
;
loop_
  _geom_bond_atom_site_label_1
  _geom_bond_atom_site_label_2
  _geom_bond_distance
  _geom_bond_site_symmetry_2
  _geom_bond_publ_flag
 Br1 C6 1.9564(19) . ?
 O5 C19 1.330(2) . ?
 O5 C20 1.452(2) . ?
 O3 C17 1.324(2) . ?
 O3 C18 1.448(2) . ?
 O2 C17 1.197(2) . ?
 O4 C19 1.195(3) . ?
 O1 C4 1.211(3) . ?
 C17 C2 1.491(2) . ?
 C7 C12 1.362(3) . ?
 C7 C1 1.521(2) . ?
 C7 C8 1.420(3) . ?
 C2 C1 1.516(2) . ?
 C2 C3 1.343(3) . ?
 C12 H12 0.9300 . ?
 C12 C11 1.425(3) . ?
 C1 H1 0.9800 . ?
 C1 C6 1.531(3) . ?
 C11 C10 1.423(3) . ?
 C11 C16 1.420(3) . ?
 C10 C9 1.425(3) . ?
 C10 C13 1.415(3) . ?
 C8 C9 1.361(3) . ?
 C8 C5 1.525(3) . ?
 C9 H9 0.9300 . ?
 C3 C19 1.501(3) . ?
 C3 C4 1.491(3) . ?
 C13 H13 0.9300 . ?
 C13 C14 1.367(3) . ?
 C6 H6 0.9800 . ?
 C6 C5 1.534(3) . ?
 C16 H16 0.9300 . ?
 C16 C15 1.365(3) . ?
 C14 H14 0.9300 . ?
 C14 C15 1.402(3) . ?
 C5 H5 0.9800 . ?
 C5 C4 1.520(3) . ?
 C15 H15 0.9300 . ?
 C20 H20A 0.9600 . ?
 C20 H20B 0.9600 . ?
 C20 H20C 0.9600 . ?
 C18 H18A 0.9600 . ?
 C18 H18B 0.9600 . ?
 C18 H18C 0.9600 . ?

loop_
  _geom_angle_atom_site_label_1
  _geom_angle_atom_site_label_2
  _geom_angle_atom_site_label_3
  _geom_angle
  _geom_angle_site_symmetry_1
  _geom_angle_site_symmetry_3
  _geom_angle_publ_flag
 C19 O5 C20 114.59(16) . . ?
 C17 O3 C18 115.48(16) . . ?
 O3 C17 C2 112.79(15) . . ?
 O2 C17 O3 124.56(17) . . ?
 O2 C17 C2 122.66(17) . . ?
 C12 C7 C1 130.29(17) . . ?
 C12 C7 C8 121.53(17) . . ?
 C8 C7 C1 108.17(15) . . ?
 C17 C2 C1 115.85(15) . . ?
 C3 C2 C17 123.56(16) . . ?
 C3 C2 C1 120.59(17) . . ?
 C7 C12 H12 120.6 . . ?
 C7 C12 C11 118.84(17) . . ?
 C11 C12 H12 120.6 . . ?
 C7 C1 H1 113.3 . . ?
 C7 C1 C6 97.97(14) . . ?
 C2 C1 C7 107.47(15) . . ?
 C2 C1 H1 113.3 . . ?
 C2 C1 C6 110.31(15) . . ?
 C6 C1 H1 113.3 . . ?
 C10 C11 C12 119.74(16) . . ?
 C16 C11 C12 121.53(17) . . ?
 C16 C11 C10 118.73(17) . . ?
 C11 C10 C9 119.57(17) . . ?
 C13 C10 C11 118.68(17) . . ?
 C13 C10 C9 121.74(18) . . ?
 C7 C8 C5 108.60(16) . . ?
 C9 C8 C7 121.02(17) . . ?
 C9 C8 C5 130.33(17) . . ?
 C10 C9 H9 120.4 . . ?
 C8 C9 C10 119.23(17) . . ?
 C8 C9 H9 120.4 . . ?
 C2 C3 C19 124.31(18) . . ?
 C2 C3 C4 120.51(18) . . ?
 C4 C3 C19 115.16(16) . . ?
 C10 C13 H13 119.5 . . ?
 C14 C13 C10 121.09(19) . . ?
 C14 C13 H13 119.5 . . ?
 Br1 C6 H6 108.7 . . ?
 C1 C6 Br1 114.12(13) . . ?
 C1 C6 H6 108.7 . . ?
 C1 C6 C5 102.04(16) . . ?
 C5 C6 Br1 114.21(14) . . ?
 C5 C6 H6 108.7 . . ?
 O5 C19 C3 111.89(17) . . ?
 O4 C19 O5 125.25(18) . . ?
 O4 C19 C3 122.84(18) . . ?
 C11 C16 H16 119.6 . . ?
 C15 C16 C11 120.70(19) . . ?
 C15 C16 H16 119.6 . . ?
 C13 C14 H14 119.9 . . ?
 C13 C14 C15 120.13(19) . . ?
 C15 C14 H14 119.9 . . ?
 C8 C5 C6 98.65(15) . . ?
 C8 C5 H5 113.0 . . ?
 C6 C5 H5 113.0 . . ?
 C4 C5 C8 109.20(17) . . ?
 C4 C5 C6 108.96(16) . . ?
 C4 C5 H5 113.0 . . ?
 C16 C15 C14 120.66(18) . . ?
 C16 C15 H15 119.7 . . ?
 C14 C15 H15 119.7 . . ?
 O5 C20 H20A 109.5 . . ?
 O5 C20 H20B 109.5 . . ?
 O5 C20 H20C 109.5 . . ?
 H20A C20 H20B 109.5 . . ?
 H20A C20 H20C 109.5 . . ?
 H20B C20 H20C 109.5 . . ?
 O1 C4 C3 121.3(2) . . ?
 O1 C4 C5 123.0(2) . . ?
 C3 C4 C5 115.73(16) . . ?
 O3 C18 H18A 109.5 . . ?
 O3 C18 H18B 109.5 . . ?
 O3 C18 H18C 109.5 . . ?
 H18A C18 H18B 109.5 . . ?
 H18A C18 H18C 109.5 . . ?
 H18B C18 H18C 109.5 . . ?

loop_
  _geom_torsion_atom_site_label_1
  _geom_torsion_atom_site_label_2
  _geom_torsion_atom_site_label_3
  _geom_torsion_atom_site_label_4
  _geom_torsion
  _geom_torsion_site_symmetry_1
  _geom_torsion_site_symmetry_2
  _geom_torsion_site_symmetry_3
  _geom_torsion_site_symmetry_4
  _geom_torsion_publ_flag
 Br1 C6 C5 C8 168.92(13) . . . . ?
 Br1 C6 C5 C4 55.09(19) . . . . ?
 O3 C17 C2 C1 149.35(16) . . . . ?
 O3 C17 C2 C3 -30.9(2) . . . . ?
 O2 C17 C2 C1 -30.5(3) . . . . ?
 O2 C17 C2 C3 149.2(2) . . . . ?
 C17 C2 C1 C7 -107.43(17) . . . . ?
 C17 C2 C1 C6 146.81(16) . . . . ?
 C17 C2 C3 C19 3.6(3) . . . . ?
 C17 C2 C3 C4 -178.34(17) . . . . ?
 C7 C12 C11 C10 0.9(3) . . . . ?
 C7 C12 C11 C16 -178.35(17) . . . . ?
 C7 C1 C6 Br1 -171.27(13) . . . . ?
 C7 C1 C6 C5 -47.57(16) . . . . ?
 C7 C8 C9 C10 1.3(3) . . . . ?
 C7 C8 C5 C6 -25.5(2) . . . . ?
 C7 C8 C5 C4 88.16(19) . . . . ?
 C2 C1 C6 Br1 -59.24(19) . . . . ?
 C2 C1 C6 C5 64.46(18) . . . . ?
 C2 C3 C19 O5 -68.4(3) . . . . ?
 C2 C3 C19 O4 113.3(3) . . . . ?
 C2 C3 C4 O1 174.7(2) . . . . ?
 C2 C3 C4 C5 -5.5(3) . . . . ?
 C12 C7 C1 C2 98.4(2) . . . . ?
 C12 C7 C1 C6 -147.3(2) . . . . ?
 C12 C7 C8 C9 -2.5(3) . . . . ?
 C12 C7 C8 C5 175.19(17) . . . . ?
 C12 C11 C10 C9 -2.1(3) . . . . ?
 C12 C11 C10 C13 179.29(17) . . . . ?
 C12 C11 C16 C15 -179.63(18) . . . . ?
 C1 C7 C12 C11 -179.49(17) . . . . ?
 C1 C7 C8 C9 178.14(17) . . . . ?
 C1 C7 C8 C5 -4.1(2) . . . . ?
 C1 C2 C3 C19 -176.65(17) . . . . ?
 C1 C2 C3 C4 1.4(3) . . . . ?
 C1 C6 C5 C8 45.28(17) . . . . ?
 C1 C6 C5 C4 -68.55(18) . . . . ?
 C11 C10 C9 C8 1.0(3) . . . . ?
 C11 C10 C13 C14 0.8(3) . . . . ?
 C11 C16 C15 C14 -0.1(3) . . . . ?
 C10 C11 C16 C15 1.1(3) . . . . ?
 C10 C13 C14 C15 0.1(3) . . . . ?
 C8 C7 C12 C11 1.4(3) . . . . ?
 C8 C7 C1 C2 -82.36(18) . . . . ?
 C8 C7 C1 C6 31.95(18) . . . . ?
 C8 C5 C4 O1 113.8(2) . . . . ?
 C8 C5 C4 C3 -65.9(2) . . . . ?
 C9 C10 C13 C14 -177.73(19) . . . . ?
 C9 C8 C5 C6 152.0(2) . . . . ?
 C9 C8 C5 C4 -94.4(2) . . . . ?
 C3 C2 C1 C7 72.8(2) . . . . ?
 C3 C2 C1 C6 -32.9(2) . . . . ?
 C13 C10 C9 C8 179.53(19) . . . . ?
 C13 C14 C15 C16 -0.5(3) . . . . ?
 C6 C5 C4 O1 -139.4(2) . . . . ?
 C6 C5 C4 C3 40.8(2) . . . . ?
 C19 C3 C4 O1 -7.1(3) . . . . ?
 C19 C3 C4 C5 172.66(17) . . . . ?
 C16 C11 C10 C9 177.18(17) . . . . ?
 C16 C11 C10 C13 -1.4(3) . . . . ?
 C5 C8 C9 C10 -175.9(2) . . . . ?
 C20 O5 C19 O4 -4.8(3) . . . . ?
 C20 O5 C19 C3 176.97(17) . . . . ?
 C4 C3 C19 O5 113.46(19) . . . . ?
 C4 C3 C19 O4 -64.9(3) . . . . ?
 C18 O3 C17 O2 -3.2(3) . . . . ?
 C18 O3 C17 C2 176.97(15) . . . . ?

_shelx_res_file
;
TITL t086_a.res in P2(1)/n
    t086.res
    created by SHELXL-2018/3 at 10:57:27 on 15-Jul-2020
REM Old TITL T086 in P2(1)/n
REM SHELXT solution in P2(1)/n: R1 0.170, Rweak 0.095, Alpha 0.030
REM <I/s> 1.020 for 183 systematic absences, Orientation as input
REM Formula found by SHELXT: C20 O5 Br
CELL 1.54184 7.7924 11.7162 19.1249 90 95.53 90
ZERR 4 0.0001 0.0002 0.0003 0 0.002 0
LATT 1
SYMM 0.5-X,0.5+Y,0.5-Z
SFAC C H Br O
UNIT 80 60 4 20

L.S. 10
PLAN  5
CONF
BOND
list 4
MORE -1
BOND $H
fmap 2
acta
REM <olex2.extras>
REM <HklSrc "%.\\T086.hkl">
REM </olex2.extras>

WGHT    0.029600    1.370200
FVAR       0.52881
BR1   3    0.909557    0.369862    0.786453    11.00000    0.06106    0.03307 =
         0.02078   -0.00613    0.00091    0.00818
O5    4    0.415701    0.536882    0.689573    11.00000    0.01691    0.02183 =
         0.02277   -0.00587    0.00502    0.00232
O3    4    0.582024    0.575731    0.564331    11.00000    0.01886    0.02708 =
         0.02406    0.00638    0.00264    0.00185
O2    4    0.861126    0.599319    0.599820    11.00000    0.02274    0.02509 =
         0.06002    0.01419   -0.00214   -0.00909
O4    4    0.287720    0.408681    0.614611    11.00000    0.01459    0.05722 =
         0.07181   -0.04316    0.01049   -0.00669
O1    4    0.465059    0.233465    0.714890    11.00000    0.06117    0.02833 =
         0.06046   -0.00564    0.04729   -0.01435
C17   1    0.732080    0.543349    0.596555    11.00000    0.01603    0.01683 =
         0.01851   -0.00174    0.00560    0.00123
C7    1    0.864326    0.264230    0.578301    11.00000    0.01384    0.01500 =
         0.02206    0.00059    0.00367    0.00388
C2    1    0.725059    0.427906    0.628929    11.00000    0.01609    0.01472 =
         0.01843   -0.00310    0.00574    0.00013
C12   1    0.913100    0.257541    0.511909    11.00000    0.01344    0.01779 =
         0.02263    0.00292    0.00563    0.00256
AFIX  43
H12   2    0.973153    0.317145    0.493333    11.00000   -1.20000
AFIX   0
C1    1    0.890435    0.359167    0.632542    11.00000    0.01454    0.01841 =
         0.02158   -0.00111    0.00597    0.00240
AFIX  13
H1    2    0.992817    0.405834    0.627373    11.00000   -1.20000
AFIX   0
C11   1    0.870500    0.157621    0.471419    11.00000    0.01575    0.01996 =
         0.01956    0.00063    0.00240    0.00624
C10   1    0.776264    0.068041    0.500386    11.00000    0.02081    0.01632 =
         0.02318    0.00063    0.00251    0.00492
C8    1    0.775802    0.173294    0.608251    11.00000    0.02603    0.01572 =
         0.02011    0.00284    0.00805    0.00494
C9    1    0.730597    0.077596    0.570533    11.00000    0.02966    0.01468 =
         0.02505    0.00484    0.00874    0.00128
AFIX  43
H9    2    0.670608    0.019126    0.590307    11.00000   -1.20000
AFIX   0
C3    1    0.583549    0.385016    0.654103    11.00000    0.01935    0.01851 =
         0.02547   -0.00625    0.01131   -0.00349
C13   1    0.733839   -0.029745    0.458847    11.00000    0.02941    0.01831 =
         0.02987    0.00036    0.00299    0.00141
AFIX  43
H13   2    0.671035   -0.088404    0.476986    11.00000   -1.20000
AFIX   0
C6    1    0.907398    0.284412    0.698486    11.00000    0.03656    0.02279 =
         0.01906   -0.00314    0.00254    0.00879
AFIX  13
H6    2    1.014272    0.240145    0.699258    11.00000   -1.20000
AFIX   0
C19   1    0.411957    0.444124    0.649404    11.00000    0.01801    0.02545 =
         0.03222   -0.00945    0.01364   -0.00486
C16   1    0.921544    0.144262    0.402611    11.00000    0.02146    0.02618 =
         0.02208    0.00192    0.00442    0.00388
AFIX  43
H16   2    0.984833    0.201558    0.383328    11.00000   -1.20000
AFIX   0
C14   1    0.783659   -0.039412    0.392480    11.00000    0.03137    0.02440 =
         0.02837   -0.00786   -0.00199    0.00490
AFIX  43
H14   2    0.754446   -0.104221    0.365878    11.00000   -1.20000
AFIX   0
C5    1    0.753765    0.202933    0.684513    11.00000    0.04771    0.01496 =
         0.02067    0.00296    0.01227    0.00154
AFIX  13
H5    2    0.761294    0.136154    0.715514    11.00000   -1.20000
AFIX   0
C15   1    0.878720    0.048209    0.364448    11.00000    0.02947    0.03462 =
         0.01914   -0.00383    0.00297    0.00699
AFIX  43
H15   2    0.912932    0.040807    0.319406    11.00000   -1.20000
AFIX   0
C20   1    0.255855    0.601316    0.684582    11.00000    0.01965    0.03550 =
         0.03801   -0.01313    0.00238    0.00781
AFIX 137
H20A  2    0.212052    0.608702    0.636133    11.00000   -1.50000
H20B  2    0.276959    0.675766    0.704547    11.00000   -1.50000
H20C  2    0.172852    0.562087    0.709766    11.00000   -1.50000
AFIX   0
C4    1    0.587663    0.269976    0.687538    11.00000    0.03823    0.02038 =
         0.02763   -0.00576    0.02011   -0.00762
C18   1    0.578067    0.689659    0.534844    11.00000    0.03716    0.02800 =
         0.02374    0.00794    0.00510    0.01211
AFIX 137
H18A  2    0.651002    0.692608    0.497192    11.00000   -1.50000
H18B  2    0.618536    0.743356    0.570612    11.00000   -1.50000
H18C  2    0.462040    0.708535    0.517181    11.00000   -1.50000
AFIX   0
HKLF 4


REM  t086_a.res in P2(1)/n
REM wR2 = 0.0750, GooF = S = 1.053, Restrained GooF = 1.053 for all data
REM R1 = 0.0301 for 3136 Fo > 4sig(Fo) and 0.0338 for all 3442 data
REM 237 parameters refined using 0 restraints

END

WGHT      0.0296      1.3702

REM Highest difference peak  0.700,  deepest hole -0.975,  1-sigma level  0.060
Q1    1   0.8056  0.3641  0.7874  11.00000  0.05    0.70
Q2    1   0.9136  0.3338  0.6668  11.00000  0.05    0.30
Q3    1   0.8034  0.3979  0.6346  11.00000  0.05    0.30
Q4    1   0.8791  0.3149  0.6053  11.00000  0.05    0.28
Q5    1   0.6642  0.4146  0.6548  11.00000  0.05    0.28
;
_shelx_res_checksum                12206
_shelx_hkl_file
;
   0 -14   0    7.14    2.42
   0 -14  -1  148.44   11.68
   0 -14   1  142.71   12.27
   0 -14  -2   21.70    4.89
   0 -14   2   21.16    4.65
   0 -14  -3  112.59   10.46
   0 -14   3  108.02   10.48
   0 -14  -4   21.72    4.58
   0 -14   4   24.57    4.78
   0 -14   5    1.53    1.12
   0 -13   0   -3.79    4.20
   0 -13   0   -1.66    1.99
   0 -13  -1   -0.94    2.61
   0 -13   1    0.68    1.56
   0 -13  -1   -0.29    2.27
   0 -13   1    2.09    4.02
   0 -13  -2   31.06    7.53
   0 -13   2   25.43    7.11
   0 -13  -2   20.22    5.02
   0 -13   3   31.40    5.16
   0 -13  -3   33.61    7.82
   0 -13   3   34.42    7.80
   0 -13  -3   31.06    6.13
   0 -13   4    7.56    2.19
   0 -13  -4    3.45    1.81
   0 -13   4    6.28    3.32
   0 -13   5   -1.09    0.93
   0 -13   5    0.58    0.47
   0 -13   6  133.88   10.40
   0 -13  -6  138.37   15.20
   0 -13   6  132.62   13.63
   0 -13   7   22.03    3.96
   0 -13  -7   25.66    6.26
   0 -13   7   27.08    5.65
   0 -13   8  217.88   12.03
   0 -13  -8  214.23   17.52
   0 -13   8  203.89   14.20
   0 -13   9   11.34    2.45
   0 -13  -9    8.85    2.71
   0 -13   9    9.72    2.30
   0 -13 -10  142.63   12.04
   0 -13  10  122.39    7.66
   0 -12   0  333.12   17.60
   0 -12   0  335.08   27.87
   0 -12   0  331.63   26.89
   0 -12   1  393.53   19.63
   0 -12  -1  400.10   18.33
   0 -12   1  357.67   28.74
   0 -12  -1  374.43   29.98
   0 -12  -1  361.70   27.28
   0 -12   1  385.06   29.19
   0 -12   2  781.87   28.81
   0 -12  -2  751.72   38.13
   0 -12   2  780.30   41.90
   0 -12   2  782.33   41.58
   0 -12  -2  730.41   41.98
   0 -12  -3   29.85    7.89
   0 -12   3   30.43    7.94
   0 -12  -3   26.40    8.41
   0 -12   3   39.12    6.44
   0 -12  -3   29.93    6.56
   0 -12   3   29.18    7.71
   0 -12   3   34.70    6.15
   0 -12  -4   37.61    9.01
   0 -12  -4   27.59    8.01
   0 -12   4   36.24    6.19
   0 -12   4   32.80    8.44
   0 -12  -4   23.32    6.04
   0 -12   4   22.55    4.73
   0 -12  -5    3.08    1.35
   0 -12  -5    7.51    3.43
   0 -12   5   -1.94    2.78
   0 -12   5   -0.06    3.90
   0 -12   5   -1.00    1.73
   0 -12  -6   15.20    7.15
   0 -12  -6   19.42    6.73
   0 -12   6   18.86    4.55
   0 -12   6    8.34    1.87
   0 -12   6   11.39    2.97
   0 -12  -7   29.14    7.58
   0 -12  -7   27.04    8.00
   0 -12   7   23.43    4.90
   0 -12   7   25.00    6.01
   0 -12   7   21.59    4.90
   0 -12  -8   45.76    9.88
   0 -12  -8   50.40   10.43
   0 -12   8   47.58    7.26
   0 -12   8   45.00    8.16
   0 -12   8   43.81    7.08
   0 -12  -9   12.14    2.30
   0 -12  -9   18.24    6.32
   0 -12   9   17.29    4.36
   0 -12   9    9.81    3.41
   0 -12   9   12.95    3.25
   0 -12 -10   64.46   11.32
   0 -12 -10   69.10   10.43
   0 -12  10   68.65    8.02
   0 -12  10   59.49    7.85
   0 -12  10   60.07    7.07
   0 -12 -11  223.98   19.31
   0 -12 -11  237.75   18.42
   0 -12  11  241.02   14.07
   0 -12  11  188.58   10.88
   0 -12  11  209.96   12.66
   0 -12 -12  237.48   16.21
   0 -12 -12  247.28   18.50
   0 -12  12  238.54   12.08
   0 -12 -13   -3.47    1.98
   0 -12  13    1.71    0.95
   0 -11   0    1.45    3.05
   0 -11   0    0.04    0.91
   0 -11   1   24.89    4.69
   0 -11  -1   31.52    9.04
   0 -11   1   27.06    8.24
   0 -11  -1   36.65    9.51
   0 -11  -1   31.79    5.64
   0 -11   1   27.24    5.09
   0 -11   2   46.16    7.01
   0 -11  -2   56.56   12.51
   0 -11  -2   51.45    6.91
   0 -11   2   51.67    7.84
   0 -11  -2   49.85   11.66
   0 -11   2   51.08   10.33
   0 -11   3   70.34   12.77
   0 -11  -3   91.31   15.37
   0 -11  -3   78.64   14.38
   0 -11   3   72.11    9.39
   0 -11   3   69.77   12.77
   0 -11   3   62.72    8.67
   0 -11   4   54.24   11.33
   0 -11  -4   36.43    8.58
   0 -11  -4   39.60   10.44
   0 -11   4   51.18    8.04
   0 -11   4   54.95   11.36
   0 -11   4   43.14    7.04
   0 -11  -5  168.55   20.65
   0 -11   5  214.69   21.71
   0 -11  -5  188.29   22.35
   0 -11   5  208.53   16.97
   0 -11   5  182.69   20.76
   0 -11   5  184.79   15.63
   0 -11  -6    4.82    2.22
   0 -11  -6    7.45    2.53
   0 -11   6    7.34    3.94
   0 -11   6   11.51    4.58
   0 -11  -7  338.94   29.86
   0 -11  -7  333.29   29.59
   0 -11   7  337.29   22.14
   0 -11   7  315.47   26.03
   0 -11   7  317.90   20.93
   0 -11  -8  227.75   24.07
   0 -11  -8  215.67   23.18
   0 -11   8  219.26   17.79
   0 -11   8  195.12   19.68
   0 -11   8  207.47   16.94
   0 -11  -9  369.76   30.52
   0 -11  -9  380.63   30.23
   0 -11   9  417.94   24.05
   0 -11   9  362.07   25.27
   0 -11   9  401.96   22.86
   0 -11 -10   80.23   13.65
   0 -11 -10   71.22   12.00
   0 -11  10   77.36   10.29
   0 -11  10   70.32   10.02
   0 -11  10   70.52    9.30
   0 -11 -11  259.84   24.56
   0 -11 -11  269.81   23.66
   0 -11  11  273.02   17.90
   0 -11  11  253.15   17.15
   0 -11  11  260.07   16.79
   0 -11 -12    1.31    1.50
   0 -11 -12    6.00    1.92
   0 -11  12    7.05    3.01
   0 -11  13    4.36    1.41
   0 -11 -13    4.59    1.21
   0 -11 -14    5.20    1.70
   0 -11  14    5.56    1.80
   0 -11 -14    8.74    2.70
   0 -11 -15    1.89    0.66
   0 -10   0  422.32   31.89
   0 -10   0  446.67   31.39
   0 -10   0  463.11   21.90
   0 -10   1  665.94   25.66
   0 -10   1  652.66   39.84
   0 -10  -1  623.51   38.85
   0 -10  -1  686.85   36.21
   0 -10   1  595.85   36.12
   0 -10  -1  625.34   37.77
   0 -10   1  608.42   25.70
   0 -10  -1  655.64   25.18
   0 -10   2    5.73    3.21
   0 -10  -2    0.32    2.20
   0 -10  -2    4.94    4.38
   0 -10   2    6.44    2.69
   0 -10   2    3.76    2.46
   0 -10   3   97.71   11.04
   0 -10  -3   91.68   15.32
   0 -10   3  104.09   14.94
   0 -10  -3   97.70   15.06
   0 -10   3   97.59   10.79
   0 -10   4   14.72    4.38
   0 -10  -4   14.83    6.19
   0 -10   4   22.46    5.45
   0 -10   4   17.84    6.21
   0 -10  -4   10.04    3.50
   0 -10   5  190.13   20.64
   0 -10  -5  203.24   22.49
   0 -10  -5  210.13   23.30
   0 -10   5  200.76   17.07
   0 -10   5  207.38   21.76
   0 -10   5  196.32   16.16
   0 -10   6    7.49    5.42
   0 -10  -6   -4.84    4.81
   0 -10  -6   -4.21    2.86
   0 -10   6    0.38    0.75
   0 -10   6    2.37    4.13
   0 -10   6    5.65    2.95
   0 -10  -7    6.96    3.59
   0 -10  -7    5.40    4.01
   0 -10   7    3.63    1.64
   0 -10   7    3.58    4.16
   0 -10   7    2.83    2.55
   0 -10  -8    0.81    4.87
   0 -10  -8   13.72    5.29
   0 -10   8    7.11    3.04
   0 -10   8    9.33    3.60
   0 -10   8    7.58    2.15
   0 -10  -9  229.94   24.98
   0 -10  -9  260.14   25.85
   0 -10   9  244.23   19.52
   0 -10   9  230.74   21.07
   0 -10   9  231.96   18.23
   0 -10   9  248.57   14.80
   0 -10 -10   87.37   15.55
   0 -10 -10   79.11   13.90
   0 -10  10   78.88   10.74
   0 -10  10   68.20   10.75
   0 -10  10   72.74    8.02
   0 -10  10   68.56   10.01
   0 -10 -11   58.95   12.88
   0 -10 -11   63.84   12.44
   0 -10  11   64.92    9.81
   0 -10  11   60.11    9.31
   0 -10  11   51.94    6.87
   0 -10  11   61.73    9.09
   0 -10  12   38.97    7.25
   0 -10 -12   28.41    8.02
   0 -10 -12   49.26   10.70
   0 -10  12   44.00    6.06
   0 -10  12   30.42    5.88
   0 -10  13  355.55   20.41
   0 -10 -13  367.94   29.41
   0 -10 -13  360.59   26.57
   0 -10  13  323.31   16.05
   0 -10  13  322.91   18.89
   0 -10  14  121.82   10.78
   0 -10 -14  119.77   15.65
   0 -10 -14  117.91   13.95
   0 -10  14  114.47   10.07
   0 -10  14  107.35    8.70
   0 -10  15  377.39   15.09
   0 -10  15  418.59   17.86
   0 -10 -15  406.53   27.04
   0 -10 -15  376.50   22.14
   0 -10  15  372.88   16.24
   0 -10  16   37.75    4.15
   0 -10 -16   43.45    7.27
   0 -10  16   43.71    4.51
   0 -10 -17   10.36    3.17
   0  -9   0   -2.44    1.34
   0  -9   0    1.40    1.41
   0  -9   0   -2.73    2.74
   0  -9   0   -2.65    3.43
   0  -9   0    2.60    1.60
   0  -9  -1  146.09   15.74
   0  -9  -1  148.69   17.56
   0  -9   1  139.21   16.62
   0  -9   1  176.24   17.54
   0  -9   1  152.35   11.45
   0  -9  -1  138.51   16.40
   0  -9   1  135.01   15.98
   0  -9  -1  140.89   23.49
   0  -9   1  187.14   29.02
   0  -9  -1  157.27   11.15
   0  -9   1  145.42   11.56
   0  -9  -2  169.92   19.00
   0  -9  -2  162.13   15.82
   0  -9   2  173.07   18.35
   0  -9   2  186.27   18.47
   0  -9  -2  159.56   17.89
   0  -9   2  155.09   16.90
   0  -9   2  180.16   13.70
   0  -9   2  213.35   32.03
   0  -9   2  173.53   13.05
   0  -9  -2  168.61   11.00
   0  -9  -3   54.96   11.03
   0  -9  -3   59.71    8.97
   0  -9  -3   50.32    9.60
   0  -9   3   55.27   10.51
   0  -9   3   58.88   10.58
   0  -9   3   52.00    7.73
   0  -9  -3   31.18    9.69
   0  -9   3   64.41   11.72
   0  -9  -3   55.49    6.16
   0  -9   3   57.04    7.57
   0  -9  -4  871.76   43.42
   0  -9  -4  834.48   31.16
   0  -9   4  835.24   40.06
   0  -9  -4  801.92   40.93
   0  -9   4  858.35   33.79
   0  -9  -4  847.79   71.69
   0  -9   4  803.09   64.98
   0  -9   4  815.78   30.60
   0  -9   5  201.36   19.94
   0  -9  -5  182.77   20.05
   0  -9   5  213.07   17.25
   0  -9  -5  215.08   39.12
   0  -9  -5  205.50   21.68
   0  -9   5  195.20   32.17
   0  -9  -6  229.97   23.06
   0  -9  -6  210.39   21.74
   0  -9   6  204.05   20.41
   0  -9   6  230.87   18.25
   0  -9  -6  251.72   41.42
   0  -9   6  210.12   20.13
   0  -9   6  190.82   30.82
   0  -9   7  316.10   41.83
   0  -9  -7  355.95   28.74
   0  -9  -7  335.80   28.39
   0  -9   7  364.25   23.83
   0  -9  -7  244.64   42.12
   0  -9   7  321.05   25.62
   0  -9   7  335.23   16.61
   0  -9  -8  706.77   41.03
   0  -9   8  746.93   34.66
   0  -9  -8  697.14   41.56
   0  -9   8  703.33   36.71
   0  -9   8  713.90   26.17
   0  -9  -9   33.00    9.11
   0  -9   9   39.09    7.84
   0  -9  -9   42.81   10.29
   0  -9   9   38.18    7.19
   0  -9   9   34.19    6.09
   0  -9 -10  107.41   15.89
   0  -9  10  141.10   15.07
   0  -9 -10  117.24   17.40
   0  -9  10  150.50   16.02
   0  -9  10  135.17   12.26
   0  -9 -11  257.18   25.37
   0  -9  11  223.62   18.62
   0  -9 -11  248.15   26.23
   0  -9  11  249.00   19.59
   0  -9  11  209.18   15.41
   0  -9 -12   -2.57    2.92
   0  -9 -12    0.03    1.90
   0  -9  12   -0.56    1.91
   0  -9  12    4.06    2.43
   0  -9 -13   68.24   13.63
   0  -9 -13   60.52   11.75
   0  -9  13   54.67    7.73
   0  -9  13   66.37    9.62
   0  -9 -14   16.84    6.48
   0  -9 -14   12.37    4.60
   0  -9  14   14.86    3.60
   0  -9  14   15.22    3.85
   0  -9  14   10.92    3.13
   0  -9 -15   -4.30    3.90
   0  -9 -15   -3.39    3.29
   0  -9  15   -1.19    1.14
   0  -9  15   -2.68    1.04
   0  -9  15    0.16    0.87
   0  -9 -16   48.98    9.27
   0  -9 -16   56.44    8.88
   0  -9  16   54.15    6.53
   0  -9  16   58.33    6.52
   0  -9  16   51.72    5.92
   0  -9  17   13.48    2.76
   0  -9  17   18.59    2.74
   0  -9 -17   17.75    5.40
   0  -9  18  116.51    7.37
   0  -9 -18  134.86   12.10
   0  -8   0  346.53   36.76
   0  -8   0  324.14   21.20
   0  -8   0  355.65   39.81
   0  -8   0  363.79   23.62
   0  -8   0  354.76   21.73
   0  -8  -1   25.76    6.13
   0  -8   1   26.82    5.62
   0  -8  -1   20.51    4.70
   0  -8   1   36.92    7.48
   0  -8   1   13.54    3.56
   0  -8  -1   24.68    5.57
   0  -8  -1   32.50   11.88
   0  -8   1   26.23    4.21
   0  -8   2 1827.26   51.88
   0  -8   2 1636.83   50.60
   0  -8  -2 1792.65   53.58
   0  -8  -2 1660.20   49.82
   0  -8   2 1542.24   46.12
   0  -8   2 1657.01   37.50
   0  -8  -2 1683.63   95.70
   0  -8   2 1599.29   89.01
   0  -8  -2 1796.02   86.16
   0  -8   2 1617.63   35.73
   0  -8  -3   19.12    5.17
   0  -8   3   19.59    4.07
   0  -8   3   24.50    5.94
   0  -8   3   30.13    5.22
   0  -8  -3   37.97   14.91
   0  -8   3   19.31    5.06
   0  -8   3   34.98    6.71
   0  -8  -3   19.20    5.93
   0  -8  -4  576.88   31.51
   0  -8   4  613.36   31.10
   0  -8  -4  585.65   31.54
   0  -8   4  563.99   28.60
   0  -8   4  573.28   25.65
   0  -8   4  664.99   45.49
   0  -8  -4  486.65   57.34
   0  -8   4  528.88   54.20
   0  -8  -4  587.34   47.02
   0  -8  -5   70.50   11.19
   0  -8  -5   85.77   11.49
   0  -8   5   74.46   10.80
   0  -8   5   89.89   10.59
   0  -8  -5   79.64   25.29
   0  -8   5   76.24   17.19
   0  -8   5   73.99   22.17
   0  -8  -5   85.06   12.25
   0  -8   5   94.51   12.58
   0  -8  -6   34.19    7.63
   0  -8  -6   32.25    7.94
   0  -8  -6   39.72    7.87
   0  -8   6   31.56    7.18
   0  -8   6   34.90    6.59
   0  -8   6   29.29   10.71
   0  -8  -6   27.00   14.40
   0  -8   6   30.37    4.39
   0  -8   6    7.12   12.95
   0  -8   7    0.56   12.07
   0  -8  -7   13.25    4.26
   0  -8  -7   15.13    5.23
   0  -8  -7   17.09    5.73
   0  -8   7    8.76    3.40
   0  -8   7    6.16    2.37
   0  -8  -7    3.75    6.60
   0  -8   7   11.69    4.64
   0  -8   7   18.31    3.64
   0  -8   8   35.18   12.17
   0  -8  -8   64.61   11.23
   0  -8  -8   57.18    9.02
   0  -8  -8   52.01   10.42
   0  -8   8   46.50    8.07
   0  -8  -8   92.29   29.36
   0  -8   8   68.00   17.86
   0  -8   8   57.13    9.41
   0  -8   8   55.01    7.45
   0  -8   9    2.24    4.06
   0  -8  -9    3.96    1.76
   0  -8   9    0.55    2.53
   0  -8  -9   -4.58    5.69
   0  -8   9   -0.02    2.26
   0  -8   9   -0.43    1.69
   0  -8  10  346.56   46.78
   0  -8 -10  342.06   27.77
   0  -8 -10  335.32   28.85
   0  -8  10  336.91   23.09
   0  -8  10  335.51   22.70
   0  -8  10  349.32   20.25
   0  -8 -11   13.03    5.53
   0  -8 -11    6.24    3.50
   0  -8  11    6.48    0.87
   0  -8 -11    6.16    5.12
   0  -8  11    5.62    3.28
   0  -8  11    6.38    2.94
   0  -8 -12  465.64   35.38
   0  -8  12  434.74   25.70
   0  -8 -12  465.70   34.29
   0  -8 -12  458.61   32.86
   0  -8  12  437.78   24.02
   0  -8 -13   90.07   15.47
   0  -8  13   91.24   11.37
   0  -8 -13   90.71   14.63
   0  -8 -13   93.54   15.16
   0  -8  13  101.35   11.35
   0  -8 -14  626.37   40.91
   0  -8 -14  620.57   37.48
   0  -8  14  595.76   27.70
   0  -8  14  627.62   28.44
   0  -8 -15  148.84   19.18
   0  -8 -15  149.03   17.42
   0  -8  15  145.70   13.27
   0  -8  15  150.75   12.74
   0  -8 -16  522.91   34.58
   0  -8 -16  518.75   29.83
   0  -8  16  546.12   21.27
   0  -8  16  495.97   23.14
   0  -8  16  489.13   21.16
   0  -8  17   -2.92    1.66
   0  -8  17    3.03    2.27
   0  -8 -17   -2.73    3.58
   0  -8  18   56.97    6.27
   0  -8 -18   71.37   10.57
   0  -8  19    4.70    1.61
   0  -8 -19    3.51    2.11
   0  -7   0    2.24    4.26
   0  -7   0    4.10    3.83
   0  -7  -1  858.81   56.22
   0  -7   1  776.11   56.83
   0  -7   1  864.44   52.97
   0  -7  -1  859.31   62.15
   0  -7  -2   -3.64    3.57
   0  -7  -2    4.54    1.01
   0  -7   2   -0.49    5.86
   0  -7  -2    8.02    6.19
   0  -7  -3  536.05   44.22
   0  -7   3  499.06   48.96
   0  -7  -3  513.40   42.01
   0  -7  -3  495.66   52.27
   0  -7  -4   18.79    7.65
   0  -7   4   19.01   13.67
   0  -7  -4    9.88    5.48
   0  -7  -5  293.38   31.24
   0  -7  -5  248.09   41.11
   0  -7   5  301.68   29.52
   0  -7   5  267.97   38.44
   0  -7  -6   16.57    4.50
   0  -7   6   23.23    5.02
   0  -7  -6   18.64    4.70
   0  -7  -6   24.07   13.25
   0  -7   6   31.06   10.96
   0  -7  -6   15.56    6.25
   0  -7   6   14.04   11.30
   0  -7  -7 1622.27   50.53
   0  -7   7 1494.87   44.36
   0  -7   7 1516.01   43.88
   0  -7  -7 1653.48   51.07
   0  -7  -7 1566.22  108.98
   0  -7   7 1534.09   34.25
   0  -7   7 1468.37   94.81
   0  -7   8  525.84   21.99
   0  -7  -8  527.49   30.76
   0  -7  -8  523.12   22.47
   0  -7   8  570.38   27.47
   0  -7   8  591.59   53.29
   0  -7  -8  529.85   65.52
   0  -7  -8  566.31   31.11
   0  -7   8  511.29   25.14
   0  -7   8  503.24   57.13
   0  -7   9  473.68   22.82
   0  -7  -9  466.82   29.64
   0  -7   9  475.84   25.83
   0  -7  -9  472.24   29.69
   0  -7  -9  449.17   62.12
   0  -7   9  494.71   50.42
   0  -7   9  455.94   23.75
   0  -7   9  375.33   49.95
   0  -7  10   69.55    8.94
   0  -7 -10   90.85   13.76
   0  -7  10   74.46   10.26
   0  -7 -10   90.94   26.82
   0  -7 -10   55.96   10.43
   0  -7  10   85.21   21.53
   0  -7  10   79.56    9.79
   0  -7  10  102.65   26.12
   0  -7 -11   98.53   14.96
   0  -7  11   91.63   11.44
   0  -7 -11   83.01   13.69
   0  -7 -11   78.71   25.55
   0  -7  11   80.80   21.98
   0  -7  11   77.09   23.93
   0  -7  11   93.40   10.69
   0  -7 -12   50.61   10.50
   0  -7  12   42.44    7.75
   0  -7  12   37.60    7.09
   0  -7 -12   52.94   10.75
   0  -7 -13   61.25   12.08
   0  -7  13   50.29    8.21
   0  -7  13   51.17    8.72
   0  -7 -13   56.59   11.55
   0  -7 -14   -1.94    6.28
   0  -7  14   -4.46    2.31
   0  -7  14    3.06    2.69
   0  -7 -14   -1.82    4.14
   0  -7 -15   -2.27    2.41
   0  -7  15    0.47    0.74
   0  -7  15   -3.67    3.22
   0  -7 -16  122.41   17.25
   0  -7  16  121.21   10.00
   0  -7 -16  104.97   16.14
   0  -7  16  122.86   12.61
   0  -7 -17  391.27   29.07
   0  -7 -17  391.03   25.27
   0  -7  17  386.42   20.83
   0  -7 -17  419.01   30.24
   0  -7  18  120.78   10.45
   0  -7 -18  124.64   15.09
   0  -7 -18  130.67   15.69
   0  -7  19  218.83   12.71
   0  -7 -19  230.94   18.42
   0  -7  20  143.32    8.46
   0  -7 -20  157.49   12.88
   0  -6   0 1563.27   71.58
   0  -6   0 1608.27   73.71
   0  -6   0 1523.13   71.30
   0  -6  -1 3335.08  102.31
   0  -6   1 3201.20  106.46
   0  -6  -1 3349.70  103.41
   0  -6   1 3412.82   99.67
   0  -6  -1 3369.71  113.57
   0  -6   2   41.80   10.84
   0  -6  -2   46.31   11.08
   0  -6  -2   60.34   13.68
   0  -6   2   52.98   11.11
   0  -6  -2   61.12   15.30
   0  -6  -3  366.84   32.78
   0  -6   3  387.58   30.88
   0  -6   3  368.19   38.56
   0  -6  -3  388.24   34.39
   0  -6  -3  328.54   40.55
   0  -6   3  376.85   26.09
   0  -6  -4  172.77   21.95
   0  -6   4  180.58   21.23
   0  -6   4  162.04   26.71
   0  -6  -4  177.20   31.22
   0  -6  -5  797.04   47.27
   0  -6  -5  762.01   69.44
   0  -6   5  776.29   62.27
   0  -6   5  815.60   46.73
   0  -6  -6   20.99   12.89
   0  -6  -6   24.54    8.29
   0  -6   6   12.09   12.79
   0  -6   6   14.44    5.33
   0  -6  -7   14.71    7.47
   0  -6   7   24.74    8.58
   0  -6  -7   35.03    8.91
   0  -6   7   42.27   10.95
   0  -6  -8   12.09    8.70
   0  -6   8    8.07    6.01
   0  -6   8   -2.46    7.59
   0  -6  -9  289.28   18.85
   0  -6  -9  328.86   23.03
   0  -6  -9  310.47   21.99
   0  -6  -9  295.86   47.43
   0  -6   9  317.85   19.05
   0  -6   9  300.83   45.59
   0  -6   9  330.98   17.73
   0  -6 -10   -0.19    1.01
   0  -6 -10    0.52    2.65
   0  -6 -10    5.26    2.97
   0  -6  10    2.44    4.53
   0  -6  10    2.28    3.69
   0  -6  10    3.05    2.71
   0  -6 -11 1059.93   40.44
   0  -6  11 1039.95   75.80
   0  -6 -11  978.96   89.44
   0  -6 -11 1031.65   45.07
   0  -6  11 1051.29   36.67
   0  -6  11  935.70   84.12
   0  -6  11 1095.61   36.56
   0  -6 -12  238.81   19.99
   0  -6 -12  270.28   24.43
   0  -6 -12  254.10   46.33
   0  -6  12  269.22   38.86
   0  -6  12  260.49   18.25
   0  -6  12  234.79   42.49
   0  -6  12  238.53   17.73
   0  -6 -13  518.83   29.98
   0  -6  13  517.63   25.23
   0  -6 -13  481.97   61.18
   0  -6  13  488.71   51.61
   0  -6 -13  497.34   34.33
   0  -6  13  537.13   63.42
   0  -6  13  511.98   26.69
   0  -6 -14  230.45   23.73
   0  -6  14  209.28   15.41
   0  -6 -14  203.85   21.90
   0  -6 -14  206.41   18.90
   0  -6  14  211.90   17.34
   0  -6 -15  365.22   30.55
   0  -6  15  378.03   19.23
   0  -6 -15  350.99   29.90
   0  -6 -15  384.15   25.28
   0  -6  15  359.38   22.88
   0  -6  16  270.46   19.35
   0  -6 -16  279.60   26.03
   0  -6 -16  272.48   26.34
   0  -6  17  646.17   28.74
   0  -6 -17  637.28   38.62
   0  -6 -17  710.14   40.68
   0  -6  18    2.76    2.26
   0  -6 -18    2.45    0.83
   0  -6 -18    1.59    2.23
   0  -6  19   26.20    4.97
   0  -6 -19   27.40    6.37
   0  -6 -19   28.91    7.21
   0  -6  20    4.24    1.32
   0  -6 -20    3.69    2.06
   0  -6 -20    5.18    2.34
   0  -6  21    2.17    0.94
   0  -6 -21    4.43    2.09
   0  -5   0    1.44    3.60
   0  -5   0   -4.39    3.41
   0  -5  -1  248.82   24.47
   0  -5  -1  229.31   23.90
   0  -5   1  211.95   25.10
   0  -5  -1  213.90   26.17
   0  -5   1  220.51   22.01
   0  -5  -2  884.23   44.75
   0  -5   2  907.25   42.54
   0  -5   2  854.84   52.33
   0  -5  -2  890.96   47.03
   0  -5  -2  849.67   56.70
   0  -5   2  908.30   41.97
   0  -5  -3  336.57   26.95
   0  -5   3  335.46   25.91
   0  -5   3  321.37   33.56
   0  -5  -3  336.24   28.72
   0  -5  -3  337.84   37.66
   0  -5   3  380.99   24.19
   0  -5  -4  369.92   28.19
   0  -5   4  395.37   28.47
   0  -5   4  371.65   37.05
   0  -5  -4  377.28   42.41
   0  -5  -5 2632.74   75.62
   0  -5   5 2750.93   77.05
   0  -5   5 2552.47  103.89
   0  -5  -5 2766.28  122.77
   0  -5  -6 3029.90   83.16
   0  -5   6 3109.04   85.83
   0  -5   6 2717.93  113.70
   0  -5  -6 2920.88  130.90
   0  -5  -7 1026.91   80.98
   0  -5  -7  999.72   49.10
   0  -5   7  925.75   50.08
   0  -5  -8 1026.62   56.23
   0  -5  -8 1142.04   88.24
   0  -5  -8 1155.85   55.15
   0  -5   8 1107.45   55.92
   0  -5  -9  241.26   41.84
   0  -5  -9  303.75   28.31
   0  -5   9  251.43   27.43
   0  -5 -10 1021.16   38.71
   0  -5 -10  940.01   83.89
   0  -5  10 1035.16   57.20
   0  -5  10 1105.40   32.94
   0  -5  11   43.70    6.44
   0  -5 -11   29.44    5.57
   0  -5  11   34.50    6.15
   0  -5 -11   32.03    6.56
   0  -5  11   35.35   13.68
   0  -5 -11   42.02   17.78
   0  -5 -12    1.98    2.11
   0  -5  12    0.74    0.71
   0  -5 -12    3.37    3.43
   0  -5  13  114.80   10.36
   0  -5 -13  116.05   13.16
   0  -5  13  120.81   12.55
   0  -5  13  103.98   24.05
   0  -5 -13  115.67   15.57
   0  -5 -13  104.95   28.56
   0  -5 -14   41.04    7.96
   0  -5  14   36.51    7.33
   0  -5  14   26.76    9.12
   0  -5 -14   27.64    8.34
   0  -5 -14   48.27   17.93
   0  -5 -15   82.00   11.00
   0  -5  15   71.85   10.21
   0  -5 -15   76.10   13.34
   0  -5 -16  209.71   17.26
   0  -5  16  221.49   17.70
   0  -5  16  209.84   15.73
   0  -5 -16  228.12   23.83
   0  -5  17  161.95   13.53
   0  -5  17  214.93   17.03
   0  -5 -17  210.72   22.34
   0  -5 -18  369.07   28.93
   0  -5  18  384.17   21.27
   0  -5 -18  401.68   29.79
   0  -5 -19   77.98   12.13
   0  -5  19   76.01    8.50
   0  -5 -19   85.74   12.93
   0  -5 -20  319.00   22.75
   0  -5  20  328.69   15.41
   0  -5 -20  329.50   22.52
   0  -5 -21   72.90    9.28
   0  -5 -21   77.64    9.76
   0  -5  21   74.37    5.81
   0  -4   0 2662.25   75.65
   0  -4   0 2682.22   75.75
   0  -4   0 2575.30   69.75
   0  -4   1  228.92   19.99
   0  -4  -1  218.86   23.42
   0  -4  -1  198.00   20.10
   0  -4   1  206.09   21.93
   0  -4   1  219.73   18.27
   0  -4  -1  214.69   19.34
   0  -4   1  199.05   19.82
   0  -4  -2 1093.64   57.21
   0  -4   2 1115.62   40.25
   0  -4  -2 1116.03   46.37
   0  -4   2 1065.08   52.30
   0  -4   2 1105.36   41.02
   0  -4  -2 1087.06   42.58
   0  -4   3  217.96   15.93
   0  -4  -3  238.95   28.82
   0  -4  -3  195.58   19.63
   0  -4   3  186.11   21.73
   0  -4   3  213.24   18.20
   0  -4  -3  231.41   19.14
   0  -4   4   45.84    9.01
   0  -4  -4   39.02   14.97
   0  -4  -4   38.24    7.61
   0  -4  -5 1357.16   79.69
   0  -4  -5 1397.39   49.46
   0  -4   5 1414.22   51.17
   0  -4  -6  294.89   37.23
   0  -4  -6  274.38   22.42
   0  -4   6  292.60   24.44
   0  -4  -7  181.30   31.15
   0  -4  -7  182.45   19.11
   0  -4   7  162.02   19.46
   0  -4  -8  189.85   24.71
   0  -4  -8  185.04   33.19
   0  -4  -8  182.86   20.44
   0  -4   8  187.67   21.82
   0  -4  -9 1490.46   96.96
   0  -4  -9 1473.97   73.66
   0  -4  -9 1636.45   64.70
   0  -4   9 1448.68   65.15
   0  -4 -10  140.47   29.67
   0  -4 -10  115.65   21.43
   0  -4  10  147.65   21.94
   0  -4 -10  158.49   20.34
   0  -4  11    4.87    4.14
   0  -4 -11    2.28    1.31
   0  -4  11    3.15    3.29
   0  -4 -11    5.38    2.89
   0  -4 -11    2.85    4.50
   0  -4 -12  952.87   37.55
   0  -4 -12  913.77   31.87
   0  -4  12  950.79   57.46
   0  -4  12  937.95   27.01
   0  -4  12  964.56   32.66
   0  -4  12  958.53   69.89
   0  -4 -12  803.50   74.13
   0  -4 -12  975.40   40.20
   0  -4 -12  944.52   65.31
   0  -4 -13   21.60    6.33
   0  -4 -13   11.66    3.38
   0  -4  13    7.32    1.24
   0  -4  13   11.88    3.36
   0  -4 -13    9.60    3.34
   0  -4 -13   25.77   15.67
   0  -4 -14  869.07   39.72
   0  -4 -14  844.80   33.91
   0  -4  14  803.38   31.97
   0  -4  14  838.11   32.76
   0  -4 -14  819.34   41.62
   0  -4  14  913.20   69.45
   0  -4 -14  753.04   70.39
   0  -4 -15    1.63    2.24
   0  -4 -15    7.09    3.83
   0  -4  15    3.39    2.46
   0  -4  15  -14.44    4.43
   0  -4 -15  -10.52    7.51
   0  -4 -15   -5.03    3.58
   0  -4 -16  833.53   41.70
   0  -4  16  788.71   32.86
   0  -4  16  784.24   33.99
   0  -4 -16  807.94   43.63
   0  -4  17    9.58    3.36
   0  -4  17   18.75    5.02
   0  -4 -17   11.73    3.96
   0  -4  18  319.07   21.17
   0  -4  18  314.37   19.29
   0  -4 -18  322.38   26.92
   0  -4  19    4.71    2.87
   0  -4  19    0.43    1.86
   0  -4 -19    5.24    4.34
   0  -4 -20   17.97    5.84
   0  -4  20   28.86    4.69
   0  -4 -20   28.58    6.44
   0  -4 -21   41.42    7.56
   0  -4  21   33.40    3.90
   0  -4 -21   34.66    6.46
   0  -4 -22   67.69    7.98
   0  -3   0    4.05    3.10
   0  -3   0    1.06    2.39
   0  -3   0   -4.70    4.52
   0  -3   0   -2.16    1.68
   0  -3   1    3.26    1.97
   0  -3  -1    4.23    3.75
   0  -3   1    2.51    1.16
   0  -3   1    6.07    3.30
   0  -3   1    3.81    3.93
   0  -3  -1    4.09    2.32
   0  -3  -1    2.50    3.69
   0  -3  -2 1428.63   58.40
   0  -3   2 1386.52   37.66
   0  -3  -2 1408.80   40.05
   0  -3   2 1394.03   39.16
   0  -3  -2 1417.18   45.08
   0  -3   2 1406.66   52.73
   0  -3   3 1461.86   35.56
   0  -3  -3 1536.42   42.58
   0  -3   3 1491.83   42.69
   0  -3  -4 2818.51   95.74
   0  -3  -4 2794.54   59.90
   0  -3   4 2745.58   62.43
   0  -3  -5 1301.69   70.33
   0  -3  -5 1285.16   42.78
   0  -3   5 1335.07   47.12
   0  -3   6 6836.54  116.43
   0  -3  -6 7046.75  106.19
   0  -3  -7 3276.11  123.44
   0  -3  -7 3147.41   94.68
   0  -3   7 3269.55   97.60
   0  -3   7 3163.82   85.12
   0  -3  -8 3774.36  137.32
   0  -3  -8 3670.91  111.30
   0  -3   8 3736.76  110.57
   0  -3   8 3685.12   98.18
   0  -3  -9 1219.12   68.44
   0  -3  -9 1319.56   84.71
   0  -3   9 1289.01   69.06
   0  -3   9 1231.91   59.54
   0  -3 -10   13.05    6.13
   0  -3  10   17.63    9.93
   0  -3  10    5.14    3.44
   0  -3 -11   12.41    6.48
   0  -3 -11    9.43    8.52
   0  -3  11   15.94    8.81
   0  -3  11    4.82    3.84
   0  -3  11    8.92    1.78
   0  -3  12  139.62   26.90
   0  -3 -12  110.15   11.54
   0  -3  12  125.00   21.83
   0  -3  12  111.93    9.91
   0  -3 -12  112.42   25.68
   0  -3  12  139.84   25.37
   0  -3 -12   99.90   22.31
   0  -3 -13    4.51    2.08
   0  -3 -13   -1.65    2.67
   0  -3  13    4.94    5.63
   0  -3  13    0.08    2.86
   0  -3 -13    3.77    4.83
   0  -3 -13    1.44    1.18
   0  -3  13    0.86    6.85
   0  -3 -13   -0.81    1.39
   0  -3 -14    5.09    2.61
   0  -3 -14   14.04    4.31
   0  -3  14    8.93    9.08
   0  -3  14  -15.19    8.45
   0  -3 -14   19.74    4.84
   0  -3 -14    4.07    2.24
   0  -3 -14    2.60    3.66
   0  -3  14    0.71    0.81
   0  -3  14    0.22    1.62
   0  -3  15    2.03    3.32
   0  -3 -15    1.85    2.35
   0  -3 -15   -5.67    5.45
   0  -3  15    0.95    1.08
   0  -3  15   -2.25    3.50
   0  -3 -15    3.19    1.68
   0  -3 -16  244.14   23.44
   0  -3  16  232.50   19.58
   0  -3  16  227.85   16.76
   0  -3 -16  237.70   21.82
   0  -3 -17  236.23   23.67
   0  -3  17  264.12   20.89
   0  -3  17  250.79   17.58
   0  -3 -17  268.58   23.73
   0  -3 -18   43.86    9.45
   0  -3  18   49.06    8.66
   0  -3  18   52.79    7.42
   0  -3 -18   42.94    8.52
   0  -3 -19  368.08   28.30
   0  -3  19  385.47   23.89
   0  -3  19  380.55   18.98
   0  -3 -19  398.67   27.29
   0  -3 -20   90.48   13.37
   0  -3  20   86.95    7.84
   0  -3  20   85.68   10.34
   0  -3 -21  195.47   17.58
   0  -3  21  187.31   13.85
   0  -3 -22    8.15    2.68
   0  -2   0   55.32    7.49
   0  -2   0   56.66    6.18
   0  -2   0   57.78    6.08
   0  -2   0   44.07    5.93
   0  -2   1 3472.92   52.03
   0  -2  -1 3500.85   68.81
   0  -2   1 3489.93   57.66
   0  -2  -1 3618.53   49.83
   0  -2   1 3569.09   49.24
   0  -2  -1 3635.31   57.59
   0  -2   1 3608.16   63.65
   0  -2   2  575.84   18.13
   0  -2  -2  529.34   30.99
   0  -2  -2  545.75   20.21
   0  -2   2  543.98   20.31
   0  -2  -2  551.09   22.62
   0  -2  -3 2549.14   75.05
   0  -2   3 2652.74   50.80
   0  -2  -3 2612.14   47.99
   0  -2  -3 2595.68   47.27
   0  -2  -4 2648.61   82.53
   0  -2   4 2663.44   63.78
   0  -2  -4 2631.38   56.32
   0  -2   4 2732.98   58.40
   0  -2  -5  508.26   38.95
   0  -2   5  465.90   29.28
   0  -2   5  489.97   27.58
   0  -2  -5  477.17   27.15
   0  -2  -6  163.18   23.83
   0  -2   6  157.86   18.73
   0  -2   6  152.53   17.05
   0  -2  -7   92.78   17.95
   0  -2  -7   93.54   16.95
   0  -2   7  126.71   17.95
   0  -2   7  105.86   15.19
   0  -2  -8  209.41   28.43
   0  -2  -8  204.18   26.57
   0  -2   8  219.64   25.39
   0  -2   8  200.80   23.21
   0  -2  -9  268.94   32.71
   0  -2  -9  296.63   35.55
   0  -2   9  288.63   30.51
   0  -2   9  271.33   28.07
   0  -2 -10  273.00   35.41
   0  -2 -10  280.71   36.84
   0  -2  10  269.03   31.14
   0  -2  10  279.58   30.32
   0  -2  11 1241.42   68.55
   0  -2 -11 1230.02   78.48
   0  -2 -11 1298.57   81.08
   0  -2  11 1197.53   69.59
   0  -2  11 1203.69   67.21
   0  -2 -12    1.17    2.54
   0  -2 -12   13.13    8.85
   0  -2  12   11.71    5.64
   0  -2  12    1.93    3.64
   0  -2  13 2039.66   42.10
   0  -2  13 1982.57   96.61
   0  -2 -13 2133.15   55.17
   0  -2 -13 2002.61  104.76
   0  -2 -13 1996.83  108.64
   0  -2  13 2108.09   94.38
   0  -2  13 2045.75   94.75
   0  -2 -13 2109.26   46.04
   0  -2  14    1.98    0.64
   0  -2  14    8.80    2.88
   0  -2  14    3.54    4.12
   0  -2 -14    2.86    2.82
   0  -2 -14   13.21    4.80
   0  -2 -14   -9.40    6.62
   0  -2  14   -0.36    1.17
   0  -2  14   21.57   11.38
   0  -2 -14    8.89    2.99
   0  -2  15 1699.36   42.71
   0  -2  15 1588.42   50.15
   0  -2  15 1526.08   88.72
   0  -2 -15 1654.25   54.60
   0  -2  15 1623.41   81.45
   0  -2 -15 1452.72   93.49
   0  -2  15 1554.56   80.62
   0  -2 -15 1664.59   47.89
   0  -2 -16   11.82    9.41
   0  -2 -16   34.37    7.86
   0  -2  16   39.91   13.34
   0  -2  16   30.52    7.29
   0  -2  16   33.66    6.27
   0  -2 -17  288.73   25.85
   0  -2  17  272.52   22.01
   0  -2  17  317.41   18.61
   0  -2 -17  291.24   24.21
   0  -2 -18   19.33    6.22
   0  -2  18    9.92    3.23
   0  -2  18   20.34    4.26
   0  -2 -18   11.95    5.08
   0  -2 -19   16.64    4.72
   0  -2  19   19.19    6.07
   0  -2  19   21.14    4.18
   0  -2 -19   28.80    7.90
   0  -2 -20   17.62    6.29
   0  -2  20   19.46    4.97
   0  -2 -20   19.46    5.19
   0  -2 -21    3.13    2.45
   0  -2  21   -0.14    2.80
   0  -2 -22   20.53    4.87
   0  -2  22   26.25    5.00
   0  -2  23  130.56    8.69
   0  -1   0    0.55    0.62
   0  -1   0   -0.06    0.45
   0  -1   0    0.19    0.71
   0  -1   1   48.79    3.72
   0  -1  -1   47.43    6.48
   0  -1  -1   54.78    4.10
   0  -1  -1   47.60    4.59
   0  -1   1   43.55    4.14
   0  -1  -1   49.20    3.70
   0  -1  -2  614.98   26.84
   0  -1   2  575.80   19.49
   0  -1  -2  624.97   18.84
   0  -1   2  617.07   18.93
   0  -1  -3 1346.52   45.59
   0  -1   3 1259.60   34.16
   0  -1  -3 1336.38   34.02
   0  -1   3 1272.93   33.11
   0  -1  -4  110.36   14.44
   0  -1   4  110.49   11.49
   0  -1   4  103.46   11.19
   0  -1  -4  110.79   11.27
   0  -1  -5 2076.43   64.65
   0  -1  -5 2114.56   69.98
   0  -1  -5 2067.77   19.72
   0  -1   5 2205.15   59.03
   0  -1  -5 2109.96   57.60
   0  -1   5 2087.81   57.35
   0  -1  -6 1731.15   66.64
   0  -1  -6 1765.03   68.90
   0  -1  -6 1799.29   19.18
   0  -1   6 1845.83   59.55
   0  -1   6 1763.99   58.90
   0  -1  -6 1808.44   58.60
   0  -1  -7 1225.65   62.26
   0  -1  -7 1233.52   61.42
   0  -1   7 1214.25   52.84
   0  -1   7 1161.80   52.44
   0  -1  -7 1197.85   52.02
   0  -1  -8  557.99   43.68
   0  -1  -8  564.60   45.43
   0  -1   8  579.26   39.25
   0  -1   8  573.02   39.72
   0  -1  -9 1412.80   72.35
   0  -1  -9 1469.61   77.79
   0  -1   9 1420.77   65.95
   0  -1   9 1482.98   67.85
   0  -1  10  470.63   36.35
   0  -1 -10  457.68   42.78
   0  -1 -10  484.06   47.83
   0  -1  10  482.68   40.30
   0  -1  10  470.48   40.32
   0  -1  11  414.12   35.32
   0  -1 -11  422.18   47.48
   0  -1 -11  446.15   43.35
   0  -1  11  423.05   39.83
   0  -1  11  388.51   38.71
   0  -1 -12   49.91   17.90
   0  -1 -12   55.48   16.23
   0  -1  12   78.45   16.25
   0  -1  12   63.60   15.25
   0  -1  12   69.90   17.62
   0  -1  13   80.45   19.57
   0  -1 -13   70.22    9.77
   0  -1 -13   90.28   19.75
   0  -1  13   78.39   15.81
   0  -1 -13   61.29   17.42
   0  -1  13   59.43   16.66
   0  -1 -13   72.59    8.64
   0  -1  14   29.14    4.71
   0  -1  14   22.10   11.25
   0  -1 -14   38.71    7.69
   0  -1  14   42.35   12.01
   0  -1 -14   47.31   18.49
   0  -1  14   40.02   14.76
   0  -1 -14   27.32    5.81
   0  -1  15    0.19    0.99
   0  -1  15    3.35    3.45
   0  -1  15    1.57    9.35
   0  -1 -15   -0.58    1.75
   0  -1 -15    3.77    4.72
   0  -1  15    4.18    4.01
   0  -1 -15    0.69    0.87
   0  -1  16    6.02    2.01
   0  -1  16    6.72    3.79
   0  -1 -16   14.79    5.21
   0  -1  16    1.68    2.63
   0  -1 -16    4.71    2.58
   0  -1 -16    4.57    3.96
   0  -1 -17  138.17   16.56
   0  -1 -17  145.67   14.95
   0  -1  17  140.95   16.10
   0  -1 -18  532.28   32.82
   0  -1  18  553.08   31.81
   0  -1 -18  574.97   29.93
   0  -1 -19  356.81   27.96
   0  -1  19  415.18   27.21
   0  -1 -19  410.15   28.23
   0  -1 -20  149.49   17.30
   0  -1  20  163.62   16.43
   0  -1 -20  162.04   16.81
   0  -1 -21  319.36   22.81
   0  -1  21  304.13   20.58
   0  -1 -21  318.42   21.69
   0  -1 -22  237.79   17.04
   0  -1  22  254.75   16.37
   0  -1 -23  175.24   10.80
   0  -1  23  211.20   12.44
   0   0  -2 1052.88   28.67
   0   0  -2 1032.55   17.80
   0   0   2 1049.68   23.43
   0   0  -2 1064.95   24.45
   0   0  -3    0.72    0.76
   0   0   3    1.48    0.65
   0   0  -4  504.06   29.28
   0   0  -4  525.39   17.72
   0   0   4  486.89   23.37
   0   0  -4  511.47   24.71
   0   0  -5    2.04    3.74
   0   0  -5    1.27    1.41
   0   0   5    2.04    2.52
   0   0  -5   -1.47    0.56
   0   0  -6    7.92    3.77
   0   0   6    5.64    3.13
   0   0  -6    8.95    3.19
   0   0  -6    4.21    0.88
   0   0  -7   -0.48    3.02
   0   0  -7    3.97    4.75
   0   0  -7    2.40    0.45
   0   0   7    5.24    3.84
   0   0   7   -7.25    4.64
   0   0  -7   -0.98    2.98
   0   0   8  299.11   23.49
   0   0  -8  303.94   28.64
   0   0  -8  279.69   32.17
   0   0  -8  292.99   16.27
   0   0   8  306.80   28.00
   0   0   8  263.51   26.49
   0   0   9    6.67    3.23
   0   0  -9   -2.62    1.64
   0   0   9   -2.88    3.86
   0   0   9   -3.34    6.44
   0   0 -10 4763.61  151.49
   0   0  10 4772.68  106.07
   0   0 -10 4722.73  125.37
   0   0  10 4689.54  126.06
   0   0  10 4468.06  127.56
   0   0 -11   -8.21    9.78
   0   0  11    6.54    6.13
   0   0 -11   -7.33    5.06
   0   0  11    6.15    4.79
   0   0  11   -3.38    8.42
   0   0 -12 2508.46   95.12
   0   0 -12 2305.26  116.44
   0   0  12 2394.51   82.00
   0   0  12 2183.44   98.61
   0   0  12 2166.92   93.27
   0   0  13   11.44    6.65
   0   0 -13   -8.32    3.24
   0   0  13    4.10    3.42
   0   0 -13   -5.10    6.45
   0   0  13    8.52    3.76
   0   0 -13   -2.43    1.76
   0   0  14  888.66   62.10
   0   0 -14  868.64   37.33
   0   0 -14  885.24   76.40
   0   0  14  879.09   66.67
   0   0 -14  934.68   34.13
   0   0  15   -3.02    3.15
   0   0  15   -5.37    5.01
   0   0 -15   -4.39    2.25
   0   0 -15  -11.99    9.11
   0   0 -15    0.47    1.45
   0   0  16  325.55   24.02
   0   0  16  311.87   36.84
   0   0 -16  336.61   46.88
   0   0  16  285.94   36.41
   0   0 -16  317.14   22.07
   0   0 -16  308.39   24.47
   0   0 -17   -3.13    3.84
   0   0 -17   -1.14    1.38
   0   0  17    0.60    3.72
   0   0 -18   26.84    6.43
   0   0 -18   30.22    6.87
   0   0  18   35.82    8.98
   0   0 -19    5.37    2.27
   0   0  19   -3.81    2.57
   0   0 -19    4.55    3.74
   0   0 -20    5.97    3.76
   0   0  20   -0.22    0.66
   0   0 -20    4.16    2.32
   0   0 -21   -0.31    0.96
   0   0  21    1.48    1.60
   0   0 -21    0.16    2.31
   0   0 -22    4.84    2.62
   0   0  22    5.92    2.67
   0   0 -22    5.97    2.90
   0   0 -23    2.39    1.19
   0   0  23    1.91    1.68
   0   1   0    0.30    0.88
   0   1  -1   46.58    5.03
   0   1  -1   44.52    5.38
   0   1   1   44.66    3.92
   0   1  -1   47.28    3.72
   0   1   2  585.22   10.04
   0   1  -2  558.42   22.59
   0   1   2  551.48   18.86
   0   1  -2  609.94   22.43
   0   1   2  577.86   10.19
   0   1  -2  619.66   18.78
   0   1  -3 1259.76   41.53
   0   1   3 1256.30   20.95
   0   1  -3 1303.63   35.75
   0   1   3 1217.30   33.17
   0   1  -3 1261.49   33.12
   0   1  -4  100.79   13.53
   0   1   4  113.10    7.91
   0   1   4  106.38   11.20
   0   1  -4  114.70   10.93
   0   1  -4  110.77   11.48
   0   1   5 2117.13   40.77
   0   1  -5 2081.52   70.75
   0   1  -5 2040.09   51.87
   0   1   5 2009.72   55.02
   0   1  -5 2056.53   56.26
   0   1  -6 1760.47   72.01
   0   1   6 1813.29   42.37
   0   1  -6 1766.72   50.19
   0   1   6 1718.25   55.71
   0   1  -6 1662.98   57.09
   0   1   7 1292.34   39.32
   0   1  -7 1231.73   64.47
   0   1  -7 1216.41   43.19
   0   1   7 1211.19   51.37
   0   1  -7 1149.40   51.01
   0   1   8  544.89   37.82
   0   1  -8  564.19   30.37
   0   1   8  599.52   29.34
   0   1  -8  560.95   47.46
   0   1  -8  558.38   33.86
   0   1   9 1417.13   63.77
   0   1  -9 1516.81   50.15
   0   1  -9 1416.66   80.55
   0   1  -9 1515.13   59.42
   0   1   9 1508.54   50.31
   0   1 -10  502.87   27.93
   0   1  10  438.12   38.01
   0   1  10  478.15   30.02
   0   1 -10  490.85   50.34
   0   1 -10  495.15   35.49
   0   1 -11  396.50   47.30
   0   1  11  464.14   31.36
   0   1  11  400.78   37.66
   0   1  11  363.88   38.76
   0   1 -12   62.54   18.92
   0   1  12   74.09   12.89
   0   1  12   70.64   18.85
   0   1  12   58.69   14.92
   0   1  13   57.49   13.31
   0   1 -13   60.04    8.66
   0   1 -13   82.89   20.92
   0   1  13   73.71   17.37
   0   1 -13   58.55    7.85
   0   1  14   35.43   12.30
   0   1 -14   27.81    6.41
   0   1 -14   11.55    9.25
   0   1  14   28.93   14.24
   0   1 -14   22.39    5.31
   0   1  15    2.53    0.90
   0   1 -15    1.93    2.06
   0   1  16    6.91    3.03
   0   1 -16    5.64   10.30
   0   1  16   -1.78    6.21
   0   1 -16    7.08    3.23
   0   1 -16    6.90    4.03
   0   1 -17  142.82   17.32
   0   1 -17  139.38   15.18
   0   1  17  132.34   16.02
   0   1 -18  547.79   33.42
   0   1 -18  541.66   30.22
   0   1  18  549.82   31.76
   0   1 -19  386.35   27.42
   0   1 -19  377.28   24.51
   0   1  19  417.96   27.43
   0   1 -20  176.04   17.59
   0   1  20  169.24   16.71
   0   1 -20  175.79   15.93
   0   1 -21  282.66   20.49
   0   1 -21  300.79   21.13
   0   1  21  289.23   19.98
   0   1  21  308.96   20.72
   0   1 -22  241.22   16.46
   0   1  22  248.74   16.24
   0   1 -22  268.86   17.23
   0   1  23  196.69   12.08
   0   2   0   63.33    8.14
   0   2   1 3313.31   54.29
   0   2  -1 3213.06   63.68
   0   2  -2  538.26   23.94
   0   2  -2  537.14   27.48
   0   2   2  540.87   18.48
   0   2   2  510.48   12.24
   0   2  -2  527.63   17.29
   0   2  -3 2566.86   61.56
   0   2   3 2473.47   54.32
   0   2   3 2664.01   33.99
   0   2  -3 2600.69   65.46
   0   2  -3 2479.95   47.13
   0   2  -4 2625.06   73.08
   0   2   4 2749.21   29.94
   0   2  -4 2701.76   69.38
   0   2  -4 2622.00   56.20
   0   2  -5  447.70   33.84
   0   2   5  491.03   15.24
   0   2  -5  466.77   30.10
   0   2   5  461.88   27.82
   0   2  -5  448.94   26.21
   0   2  -6  147.37   17.54
   0   2   6  141.92   16.10
   0   2   6  148.27   10.04
   0   2  -6  158.59   21.99
   0   2   7  106.36   15.00
   0   2  -7  119.85   16.37
   0   2   7  106.71    9.70
   0   2  -7  100.51   19.36
   0   2   8  214.00   23.73
   0   2  -8  210.36   21.59
   0   2   8  220.49   15.45
   0   2  -8  201.16   28.85
   0   2  -9  304.64   27.10
   0   2   9  263.80   27.53
   0   2  -9  301.68   36.57
   0   2   9  317.26   20.07
   0   2  10  253.77   28.48
   0   2 -10  291.45   26.57
   0   2 -10  274.46   36.57
   0   2  11 1221.55   66.89
   0   2 -11 1318.26   55.49
   0   2 -11 1222.03   82.32
   0   2 -12   13.07    6.99
   0   2  12   16.24    7.59
   0   2  12   15.26    5.34
   0   2 -13 2048.61   53.43
   0   2 -13 1968.49   43.25
   0   2 -13 2034.10  114.91
   0   2 -13 1982.93   49.79
   0   2  13 1991.41   92.10
   0   2  14    9.74    3.58
   0   2 -14   10.50    3.83
   0   2 -14   -0.08    3.87
   0   2 -14    7.87    3.10
   0   2  15 1541.03   48.55
   0   2  15 1580.68   84.88
   0   2 -15 1517.07   53.07
   0   2 -15 1756.65  109.18
   0   2  15 1464.25   90.77
   0   2 -15 1573.43   49.56
   0   2  16   21.87    5.85
   0   2  16   51.89   14.33
   0   2 -16   48.19   15.28
   0   2  16    8.55    7.98
   0   2 -16   24.27    5.94
   0   2 -16   26.08    7.04
   0   2 -17  282.80   24.12
   0   2 -17  271.56   21.40
   0   2  17  274.51   21.74
   0   2 -18   18.64    6.11
   0   2 -18   21.07    5.38
   0   2  18   20.62    4.98
   0   2 -19   16.43    6.09
   0   2 -19   19.74    5.46
   0   2  19   16.68    4.89
   0   2 -20   28.49    7.08
   0   2  20   14.55    3.77
   0   2 -20   21.82    5.21
   0   2 -21    0.79    1.21
   0   2  21    1.53    2.16
   0   2 -21    3.06    1.56
   0   2 -21    0.67    0.45
   0   2  21    4.98    3.34
   0   2  22   15.52    4.03
   0   2 -22   19.13    3.88
   0   2 -22   26.67    5.11
   0   2  22   21.68    4.50
   0   2  23  136.88    8.96
   0   3   0   -2.01    2.54
   0   3  -1   -0.97    2.37
   0   3   1    2.61    2.42
   0   3  -2 1373.38   54.15
   0   3   2 1381.02   29.43
   0   3   2 1361.14   40.33
   0   3  -2 1420.34   43.32
   0   3  -3 1505.34   59.64
   0   3   3 1499.62   20.40
   0   3   3 1457.76   37.05
   0   3  -3 1542.55   50.54
   0   3  -4 2635.11   81.51
   0   3   4 2634.58   42.01
   0   3   4 2612.09   69.46
   0   3  -4 2707.03   75.93
   0   3   5 1302.30   51.42
   0   3  -5 1233.94   57.62
   0   3  -5 1277.40   57.68
   0   3  -6 6440.90  134.42
   0   3   6 6746.96  124.78
   0   3  -6 6880.35  149.05
   0   3  -7 3151.46   95.88
   0   3   7 3097.53   89.90
   0   3  -7 3247.14  110.91
   0   3   8 3457.65   99.18
   0   3  -8 3614.04  103.88
   0   3  -8 3671.28  127.58
   0   3  -9 1245.54   61.64
   0   3   9 1205.39   62.08
   0   3  -9 1223.99   77.52
   0   3 -10    2.41    8.11
   0   3  10   15.66    9.82
   0   3 -10   25.66   12.37
   0   3  11    4.76    3.13
   0   3 -11    5.23    0.49
   0   3 -11    2.07    1.38
   0   3  12  102.45   20.78
   0   3 -12  107.20   23.94
   0   3 -12  113.43   11.84
   0   3 -12  112.81   11.48
   0   3  13   -0.77    2.55
   0   3 -13    1.12    1.92
   0   3 -13   -6.55    2.43
   0   3 -13    2.33    9.07
   0   3  13   -1.75    8.67
   0   3 -13    0.73    2.07
   0   3  14    0.98    1.22
   0   3 -14    3.18    0.47
   0   3 -14   -1.54    1.33
   0   3 -14    4.27    5.06
   0   3 -14    0.48    2.20
   0   3  14   -4.95   11.21
   0   3  14    7.52    4.45
   0   3  15    0.24    1.62
   0   3  15   17.19    7.53
   0   3 -15    1.93    3.64
   0   3  15    2.73    9.77
   0   3 -15    7.16    3.97
   0   3 -15   -2.60    2.73
   0   3  16  216.14   18.36
   0   3 -16  208.44   19.11
   0   3 -16  219.35   21.15
   0   3  17  236.18   19.28
   0   3 -17  240.67   20.76
   0   3 -17  241.95   22.54
   0   3  18   36.97    6.99
   0   3 -18   54.53   10.14
   0   3 -18   43.71    9.22
   0   3  19  340.78   22.66
   0   3 -19  356.19   24.12
   0   3 -19  359.98   26.11
   0   3  20   77.53   10.05
   0   3 -20   77.56   10.35
   0   3 -20   77.45   11.22
   0   3  21  188.66   16.87
   0   3 -21  200.13   16.04
   0   3  21  195.46   14.18
   0   3 -21  206.91   15.23
   0   3  22    6.59    1.99
   0   3 -22   10.32    2.62
   0   3 -22   14.20    3.60
   0   3  22   11.82    2.92
   0   4   0 2503.40   75.52
   0   4  -1  235.83   25.23
   0   4   1  223.96   21.15
   0   4  -2 1118.94   55.92
   0   4   2 1062.58   32.44
   0   4   2 1072.12   42.23
   0   4   3  223.88   17.66
   0   4  -3  226.44   25.80
   0   4   3  208.54    9.66
   0   4  -3  214.10   20.26
   0   4  -4   42.51   10.61
   0   4   4   38.85    6.26
   0   4   4   29.17    8.91
   0   4  -4   49.75    9.84
   0   4  -5 1323.43   67.56
   0   4   5 1338.27   58.30
   0   4   5 1303.64   31.32
   0   4  -5 1391.07   61.78
   0   4   6  250.74   26.65
   0   4  -6  244.24   29.53
   0   4  -6  293.39   31.35
   0   4  -7  173.74   24.77
   0   4   7  159.91   20.98
   0   4  -7  168.74   25.64
   0   4  -8  189.53   26.25
   0   4   8  184.85   24.25
   0   4  -8  199.75   29.15
   0   4   9 1355.36   68.88
   0   4  -9 1378.77   72.60
   0   4  -9 1378.62   82.49
   0   4  10  148.14   23.17
   0   4 -10  143.99   23.58
   0   4 -10  158.54   29.59
   0   4 -11    1.26    2.33
   0   4  11   -0.77    5.02
   0   4  12  894.58   62.18
   0   4 -12  922.18   57.50
   0   4 -12  905.53   73.62
   0   4 -12  838.16   34.96
   0   4 -12  893.82   35.26
   0   4 -13   13.81    4.54
   0   4 -13    6.46    2.42
   0   4  13    9.56    3.67
   0   4 -13   14.35    4.03
   0   4  13   10.31    2.49
   0   4  14  748.25   29.56
   0   4 -14  738.99   36.79
   0   4 -14  806.57   30.24
   0   4 -14  848.67   73.70
   0   4 -14  779.00   36.06
   0   4  14  800.54   70.49
   0   4  14  776.07   59.06
   0   4  15    2.43    2.54
   0   4  15   20.47    8.88
   0   4  15   23.35   11.38
   0   4 -15    1.89    1.02
   0   4 -15   -0.14    1.78
   0   4 -16  745.60   40.01
   0   4 -16  782.97   38.00
   0   4  16  779.65   32.70
   0   4 -17   12.97    5.02
   0   4 -17   14.24    5.27
   0   4  17   12.81    3.79
   0   4 -18  310.06   24.98
   0   4 -18  307.55   23.25
   0   4  18  307.26   20.05
   0   4 -19    2.44    2.95
   0   4  19    2.42    1.51
   0   4 -19    4.53    2.22
   0   4 -20   21.76    5.94
   0   4  20   25.20    4.80
   0   4 -20   25.18    5.87
   0   4  20   30.58    7.46
   0   4 -21   40.09    7.03
   0   4  21   33.96    6.59
   0   4  21   44.42    5.70
   0   4 -21   38.40    6.23
   0   4  22   63.38    7.71
   0   4 -22   64.66    6.92
   0   5   0   -1.78    4.93
   0   5  -1  185.76   23.26
   0   5   1  225.89   23.87
   0   5   2  838.10   32.50
   0   5   2  848.68   43.79
   0   5  -2  819.06   52.81
   0   5   3  320.67   25.24
   0   5  -3  337.07   35.83
   0   5   4  376.68   24.56
   0   5  -4  386.22   39.14
   0   5   5 2555.79   89.45
   0   5   5 2685.82   54.76
   0   5  -5 2578.51  103.56
   0   5  -5 2795.22   90.40
   0   5   6 2794.43   96.70
   0   5  -6 2820.29  109.78
   0   5  -6 3108.81  101.51
   0   5  -7  987.80   65.60
   0   5   7  919.00   57.43
   0   5  -7 1024.35   63.19
   0   5   8 1061.78   63.07
   0   5  -8 1063.20   68.37
   0   5  -8 1095.44   69.23
   0   5  -9  241.08   33.39
   0   5   9  266.72   31.42
   0   5  -9  262.01   36.31
   0   5 -10  988.27   71.50
   0   5 -10  981.64   34.49
   0   5  10  963.95   62.77
   0   5 -10  934.28   64.77
   0   5 -10  947.74   33.67
   0   5 -11   29.13   11.62
   0   5 -11   30.38    6.79
   0   5 -11   29.66   12.06
   0   5  11   25.53    5.18
   0   5 -11   39.03    7.74
   0   5 -12   -1.81    0.60
   0   5 -12    2.10    1.90
   0   5 -13  107.91   24.90
   0   5 -13  103.24   13.57
   0   5  13  121.32   23.69
   0   5 -13  107.88   13.46
   0   5 -14   33.16   11.87
   0   5  14   24.66   11.30
   0   5 -14   31.56    8.17
   0   5 -14   24.77    6.88
   0   5 -15   62.35   10.66
   0   5 -15   66.36   11.79
   0   5 -16  191.91   20.62
   0   5 -16  193.66   19.10
   0   5  16  195.56   14.53
   0   5 -17  204.49   21.01
   0   5 -17  185.67   18.36
   0   5  17  140.01   12.10
   0   5 -18  364.28   26.47
   0   5  18  368.54   18.87
   0   5 -18  345.67   24.16
   0   5 -19   62.48   10.45
   0   5 -19   70.05   10.19
   0   5  19   72.94   11.57
   0   5 -20  325.63   20.87
   0   5 -20  319.01   19.64
   0   5  20  320.56   21.79
   0   5 -21   73.92    8.41
   0   5 -21   70.12    8.13
   0   5  21   74.72    9.05
   0   5 -22  245.63   11.63
   0   5  22  246.58   13.61
   0   6   0 1433.12   69.53
   0   6   1 3005.72   95.49
   0   6  -1 3122.51  108.11
   0   6   2   52.79   11.12
   0   6  -2   63.27   17.57
   0   6   3  371.67   30.32
   0   6  -3  360.41   39.39
   0   6  -4  162.88   27.94
   0   6   4  164.41   18.06
   0   6  -5  718.84   57.82
   0   6   5  729.98   52.28
   0   6  -6   15.48    9.92
   0   6   6   11.37    2.70
   0   6   7   28.81    8.89
   0   6  -7    3.79    9.70
   0   6   8   -0.47    8.64
   0   6  -8    1.18    3.32
   0   6  -9  275.03   38.12
   0   6   9  291.08   34.99
   0   6  -9  268.06   18.32
   0   6  -9  331.25   40.23
   0   6 -10    2.11    2.47
   0   6 -10    5.55    6.58
   0   6 -10   -1.13    2.98
   0   6 -10    2.88    5.31
   0   6 -11  950.23   39.84
   0   6 -11 1060.32   74.23
   0   6  11  974.95   66.90
   0   6 -11  896.01   37.29
   0   6 -11 1014.85   73.70
   0   6 -12  212.54   19.54
   0   6  12  213.47   31.35
   0   6 -12  244.16   34.84
   0   6 -12  207.49   18.74
   0   6 -12  203.45   33.11
   0   6 -13  459.27   30.16
   0   6  13  501.69   45.13
   0   6 -13  444.14   47.09
   0   6 -13  414.55   27.67
   0   6 -14  185.22   18.69
   0   6 -14  190.11   19.81
   0   6 -15  306.04   24.11
   0   6 -15  305.73   25.72
   0   6 -16  245.03   21.34
   0   6 -16  249.29   22.88
   0   6  17  630.88   34.13
   0   6 -17  638.50   35.82
   0   6 -17  615.25   32.87
   0   6 -18   -0.94    3.19
   0   6 -18   -0.73    1.32
   0   6  18    3.34    1.62
   0   6 -19   27.16    6.04
   0   6 -19   24.40    5.27
   0   6  19   28.10    6.46
   0   6 -20   -1.37    2.44
   0   6 -20    6.20    3.15
   0   6  20    8.24    3.22
   0   6 -21    2.20    1.80
   0   6  21    1.27    0.44
   0   7   0    1.39    4.57
   0   7   1  754.96   51.73
   0   7  -1  719.34   55.15
   0   7   2    6.08    7.39
   0   7  -2   12.19    7.56
   0   7  -3  447.03   47.48
   0   7   3  509.19   37.72
   0   7  -4   24.27    4.42
   0   7   4   14.92    8.62
   0   7   5  254.28   32.83
   0   7  -5  274.72   38.55
   0   7   6   13.62    7.62
   0   7  -6   32.41   13.65
   0   7  -7 1420.11   41.68
   0   7  -7 1479.49   91.74
   0   7   7 1465.53   80.57
   0   7  -8  466.08   25.52
   0   7  -8  488.54   51.96
   0   7   8  569.89   51.46
   0   7  -9  413.73   24.80
   0   7  -9  426.63   49.27
   0   7   9  443.22   44.86
   0   7 -10   68.59   10.97
   0   7 -10   57.61    9.45
   0   7  10   59.72   13.49
   0   7 -10   79.37   21.20
   0   7 -11   74.04   12.08
   0   7 -11   87.95   12.43
   0   7 -11   75.22   19.37
   0   7  11  112.89   21.23
   0   7 -12   33.62    7.78
   0   7 -12   23.68    5.88
   0   7 -13   46.72    9.20
   0   7 -13   47.03    9.90
   0   7  14    4.75    3.81
   0   7 -14   -1.74    2.99
   0   7 -14    2.72    2.59
   0   7  15   -0.33    1.22
   0   7 -15    4.09    3.75
   0   7 -15    3.10    1.20
   0   7 -16  108.19   14.79
   0   7 -16  101.84   13.02
   0   7  16   94.63   12.57
   0   7 -17  343.36   24.72
   0   7 -17  343.77   23.45
   0   7  17  328.04   23.02
   0   7 -18  116.03   13.31
   0   7 -18  118.38   12.71
   0   7  18  116.80   12.84
   0   7 -19  213.79   15.72
   0   7 -19  207.71   14.85
   0   7  19  206.94   15.37
   0   7 -20  140.88   10.45
   0   7  20  151.27   10.82
   0   8   0  351.31   38.59
   0   8   1   33.39   12.11
   0   8  -1   26.08    8.50
   0   8   2 1515.74   73.23
   0   8  -2 1592.97   89.76
   0   8  -3   20.21    9.88
   0   8  -4  555.61   56.39
   0   8   4  533.25   49.75
   0   8   5   65.32   17.51
   0   8  -5   63.98   19.14
   0   8  -6   30.28    6.87
   0   8  -6   24.86   11.81
   0   8   6   21.33    2.98
   0   8  -7    9.71    2.24
   0   8  -7    7.02   12.96
   0   8   7   24.09   10.30
   0   8  -8   44.75    8.61
   0   8   8   58.29   15.58
   0   8  -8   66.79   22.02
   0   8  -9   -1.32    1.25
   0   8  -9   -2.98    4.30
   0   8 -10  309.18   25.13
   0   8 -10  261.66   21.99
   0   8 -10  336.15   41.38
   0   8  10  315.91   35.63
   0   8 -11   -0.84    3.26
   0   8 -11    8.94    4.10
   0   8  12  411.88   23.52
   0   8 -12  375.18   27.16
   0   8 -12  387.89   28.91
   0   8  13   90.16   11.53
   0   8 -13   81.70   12.56
   0   8 -13   84.14   13.41
   0   8  14  599.31   29.92
   0   8 -14  544.54   31.97
   0   8 -14  575.34   34.92
   0   8  15  120.98   13.48
   0   8 -15  119.08   14.28
   0   8 -15  127.07   16.04
   0   8  16  480.53   25.62
   0   8 -16  461.45   28.85
   0   8 -16  439.12   26.36
   0   8 -17   -0.34    2.44
   0   8 -17   -4.16    3.42
   0   8  17    1.18    0.89
   0   8  18   66.46    7.60
   0   8 -18   65.49    8.52
   0   8 -18   55.03    7.65
   0   8 -19    0.89    0.46
   0   8 -19   -0.20    2.08
   0   9  -1  122.38   25.19
   0   9   1  173.76   25.02
   0   9  -1  154.33   13.70
   0   9  -2  152.83   26.75
   0   9  -2  148.15   13.29
   0   9  -3   41.99   14.70
   0   9   3   30.48   10.95
   0   9  -3   48.05    6.89
   0   9  -4  847.64   72.02
   0   9   4  817.73   65.59
   0   9  -4  770.61   30.58
   0   9  -5  192.54   17.75
   0   9  -5  265.20   40.69
   0   9   5  203.13   31.96
   0   9  -6  194.96   18.17
   0   9   6  202.70   31.01
   0   9  -6  261.25   43.16
   0   9  -7  286.02   22.77
   0   9  -7  310.43   44.41
   0   9   7  321.08   37.15
   0   9  -8  608.26   33.48
   0   9  -9   45.33    9.93
   0   9 -10  110.85   14.98
   0   9 -10  138.56   17.29
   0   9 -11  199.12   19.70
   0   9 -11  197.01   20.30
   0   9 -12   -2.96    3.50
   0   9 -12    8.96    4.50
   0   9 -13   47.49    9.25
   0   9 -13   52.62   11.06
   0   9 -14   12.27    4.77
   0   9 -14   11.64    4.28
   0   9 -15    0.11    2.08
   0   9 -15    0.23    2.82
   0   9 -16   40.23    7.05
   0   9 -16   48.38    8.54
   0   9 -17   17.77    4.02
   0   9 -17   13.51    3.97
   0   9  18  108.84    8.46
   0   9 -18  112.60    9.08
   0   9 -18   98.28    8.25
   0  10   0  414.82   25.75
   0  10  -1  554.15   47.47
   0  10  -1  604.34   30.70
   0  10   1  584.71   31.43
   0  10  -2   46.17   14.30
   0  10  -2    3.17    1.21
   0  10  -3  115.52   20.87
   0  10   3  128.67   24.71
   0  10  -3   92.87   11.34
   0  10  -4   15.00    4.88
   0  10  -5  182.81   17.87
   0  10  -6    4.27    3.84
   0  10  -7    3.64    2.53
   0  10  -8    9.77    4.32
   0  10  -9  212.61   20.35
   0  10 -10   65.00   11.52
   0  10 -10   61.16   10.71
   0  10 -11   44.44    9.09
   0  10 -11   43.63    8.63
   0  10 -12   30.87    7.05
   0  10 -12   35.44    7.97
   0  10 -13  294.91   22.56
   0  10 -13  303.90   21.79
   0  10  14  103.83   10.06
   0  10 -14   98.51   12.15
   0  10 -14  101.83   11.73
   0  10  15  363.49   17.03
   0  10 -15  331.73   20.52
   0  10 -15  336.15   19.46
   0  10  16   36.19    4.54
   0  10 -16   37.56    5.69
   0  10 -16   29.61    4.85
   0  11   0   -0.16    0.19
   0  11   1   24.90    6.97
   0  11  -1   30.53    6.94
   0  11   2   58.66   10.14
   0  11  -2   41.75    7.66
   0  11   3   64.09   10.77
   0  11  -3   66.49   10.60
   0  11  -4   45.75    8.79
   0  11  -5  191.75   18.77
   0  11  -6   10.57    2.98
   0  11  -7  277.24   22.58
   0  11  -8  186.73   18.50
   0  11  -9  381.26   27.19
   0  11  -9  336.16   24.21
   0  11 -10   64.45   10.34
   0  11 -10   59.81    9.49
   0  11 -11  220.90   19.17
   0  11 -11  223.06   18.08
   0  11 -12    7.71    3.58
   0  11 -12    8.91    3.66
   0  11 -13    1.69    0.37
   0  11 -13   -1.97    1.57
   0  11 -14   11.07    3.53
   0  11 -14    5.67    2.29
   0  11 -15   -0.46    1.67
   0  11 -15    3.06    1.59
   0  12   0  306.76   20.91
   0  12   1  355.29   23.35
   0  12  -1  301.00   21.19
   0  12   2  715.82   34.20
   0  12  -2  696.26   33.17
   0  12   3   29.54    6.48
   0  12  -3   29.90    6.84
   0  12   4   23.74    6.72
   0  12  -4   21.41    5.69
   0  12   5   11.22    4.79
   0  12  -5   -1.11    1.57
   0  12   6    9.96    3.79
   0  12  -6   12.80    3.92
   0  12  -7   22.15    5.55
   0  12  -8   41.34    8.18
   0  12  -8   39.93    6.86
   0  12  -9   19.53    5.90
   0  12  -9   11.32    4.22
   0  12 -10   54.04    8.32
   0  12 -10   64.79    8.71
   0  12 -11  192.63   14.91
   0  12 -11  185.04   13.39
   0  12 -12  222.67   14.60
   0  12 -12  214.18   12.50
   0  13   0  -10.77    2.93
   0  13  -1   -0.49    0.64
   0  13   2   28.80    4.51
   0  13  -2   20.27    4.10
   0  13   3   25.28    4.58
   0  13  -3   29.75    5.55
   0  13   4    5.41    2.58
   0  13  -4   11.19    3.47
   0  13   5   -1.10    2.85
   0  13  -5   -2.58    1.74
   0  13   6  118.69   10.72
   0  13  -6  123.89   13.24
   0  13  -6  124.61   10.41
   0  13   7   22.27    4.42
   0  13  -7   18.40    4.52
   0  13  -7   23.10    4.52
   0  13   8  185.99   12.02
   0  13  -8  190.17   14.51
   0  13  -8  180.02   10.96
   0  13   9   16.29    3.27
   0  13  -9   15.49    2.95
   0  13  -9   12.13    3.15
   0  13 -10  122.77    9.48
   0  14  -4   23.66    4.89
   0  14  -5    1.88    1.15
   0  14  -6    1.79    0.21
  -1 -14   5    3.39    1.23
  -1 -14   5   -0.24    1.76
  -1 -14   4   70.09    5.41
  -1 -14   4   58.34    7.11
  -1 -14   3    0.59    1.05
  -1 -14   2   83.03    8.85
   1 -14  -2   89.09    8.77
  -1 -14   1   74.66    8.00
   1 -14  -1   85.07    9.26
   1 -14   0    0.34    0.73
  -1 -14  -1   64.02    8.55
   1 -14   1   63.87    8.11
  -1 -14  -2    3.88    1.91
   1 -14   2    6.31    2.19
  -1 -14  -3   22.11    5.07
   1 -14   3   28.60    5.35
  -1 -14  -4   15.18    3.74
   1 -14   4   23.14    4.55
  -1 -14  -5    7.03    2.91
   1 -14   5    1.07    0.73
  -1 -13  10    7.13    1.65
  -1 -13   9  144.78    9.32
   1 -13  -9  147.41   11.51
  -1 -13   9  152.69   11.37
  -1 -13   8    2.71    1.62
   1 -13  -8   -0.24    0.96
  -1 -13   8    2.50    1.23
  -1 -13   7   94.85    8.53
   1 -13  -7   87.54   10.53
  -1 -13   7  103.41   11.35
  -1 -13   6    0.73    1.70
   1 -13  -6   -3.06    3.03
  -1 -13   6    0.75    1.35
  -1 -13   5   -0.77    2.10
   1 -13  -5    0.78    1.62
  -1 -13   5    0.26    2.22
  -1 -13   4   30.08    5.07
   1 -13  -4   26.60    5.59
   1 -13  -4   31.99    6.58
  -1 -13   4   21.50    5.72
  -1 -13   3   42.28    6.09
   1 -13  -3   46.94    8.24
  -1 -13   3   39.29    7.29
   1 -13  -3   34.54    6.70
  -1 -13   2    3.20    2.09
  -1 -13   2    4.98    2.34
   1 -13  -2   -0.37    0.89
  -1 -13   2   -1.28    1.87
   1 -13  -2    0.02    2.49
  -1 -13   1  172.34   11.55
  -1 -13   1  170.18   18.58
   1 -13  -1  171.55   14.95
  -1 -13   1  174.28   16.77
   1 -13  -1  168.40   16.56
  -1 -13   0   -0.79    4.11
   1 -13   0   -2.67    2.29
   1 -13   0    5.78    2.07
  -1 -13   0    4.71    1.74
  -1 -13  -1  143.74   16.89
   1 -13   1  151.70   16.03
  -1 -13  -1  147.07   14.33
  -1 -13  -2    6.56    3.83
   1 -13   2    6.65    1.78
  -1 -13  -3  210.73   20.58
   1 -13   3  179.20   16.85
  -1 -13  -4  180.90   18.80
   1 -13   4  171.87   16.39
  -1 -13  -5  112.23   14.27
   1 -13   5  104.36   11.95
   1 -13   6  106.97    8.43
   1 -13   6   98.72   10.92
  -1 -13  -6  104.28   13.14
   1 -13   7   86.61    7.44
   1 -13   7   87.85    7.48
   1 -13   7   82.65    9.25
  -1 -13  -7   90.99   11.95
   1 -13   8    4.28    1.57
   1 -13   8    2.66    1.22
  -1 -13  -8    3.44    1.70
   1 -13   8    2.31    1.47
  -1 -13  -9    1.44    1.87
   1 -13   9    4.07    1.20
   1 -12 -13    1.40    1.50
   1 -12 -12   98.60   10.67
  -1 -12  12   97.47    7.53
   1 -12 -12   99.47   11.44
   1 -12 -11   20.32    5.45
  -1 -12  11   17.31    3.62
   1 -12 -11   26.53    6.27
   1 -12 -10   42.18    8.34
  -1 -12  10   44.20    7.28
  -1 -12  10   41.82    5.87
   1 -12 -10   53.21   10.04
   1 -12  -9   26.44    7.25
  -1 -12   9   24.13    5.26
  -1 -12   9   25.61    4.61
   1 -12  -9   32.51    7.56
   1 -12  -8   -1.55    1.94
  -1 -12   8   -2.61    3.83
  -1 -12   8    1.06    1.97
   1 -12  -8    5.72    2.95
   1 -12  -7   34.93    8.44
  -1 -12   7   34.73    7.88
  -1 -12   7   35.04    6.69
   1 -12  -7   34.35    8.83
   1 -12  -6  113.41   14.84
  -1 -12   6  132.02   16.30
  -1 -12   6  128.95   12.25
   1 -12  -6  129.30   17.38
   1 -12  -5  317.71   25.16
  -1 -12   5  328.13   26.23
  -1 -12   5  324.93   19.72
   1 -12  -5  317.49   27.50
   1 -12  -4   18.38    6.11
  -1 -12   4   24.44    8.09
  -1 -12   4   15.20    4.68
  -1 -12   4   22.27    4.85
   1 -12  -4   18.04    5.24
   1 -12  -3  523.66   32.39
  -1 -12   3  524.75   36.27
  -1 -12   3  510.03   33.17
  -1 -12   3  529.29   24.71
   1 -12  -3  535.37   35.49
  -1 -12   2    6.55    2.07
   1 -12  -2   17.06    6.47
  -1 -12   2   13.90    5.76
  -1 -12   2    8.50    3.87
  -1 -12   1  160.01   13.03
  -1 -12   1  167.43   20.55
   1 -12  -1  174.27   18.27
  -1 -12   1  185.92   19.87
  -1 -12   0   23.18    4.85
   1 -12   0   31.61    7.80
  -1 -12   0   28.02    8.28
  -1 -12   0   30.53    8.35
  -1 -12  -1    1.24    0.65
   1 -12   1    2.57    1.87
  -1 -12  -1   -0.89    1.82
  -1 -12  -1    2.11    1.15
  -1 -12  -2  161.24   11.88
   1 -12   2  178.70   12.91
  -1 -12  -2  171.54   17.02
   1 -12   2  163.10   16.24
  -1 -12  -2  163.51   20.69
   1 -12   3   81.54    8.83
   1 -12   3   84.21    9.04
  -1 -12  -3   81.63   10.78
   1 -12   3   81.08   12.79
  -1 -12  -3   75.40   13.69
   1 -12   4  188.20   13.87
   1 -12   4  178.41   13.38
   1 -12   4  180.95   19.56
  -1 -12  -4  181.26   21.23
   1 -12   5  205.44   14.86
   1 -12   5  212.10   14.99
   1 -12   5  199.43   19.81
  -1 -12  -5  200.17   22.26
  -1 -12  -6   14.40    3.20
  -1 -12  -6   14.55    6.22
   1 -12   6   16.93    3.84
   1 -12   6   20.60    6.25
   1 -12   6   14.76    4.18
  -1 -12  -7  182.99   20.51
  -1 -12  -7  183.58   19.26
   1 -12   7  174.89   13.67
   1 -12   7  161.88   16.04
   1 -12   7  170.15   13.27
  -1 -12  -8    4.15    1.27
  -1 -12  -8    6.44    2.72
   1 -12   8    2.38    1.23
   1 -12   8    3.00    2.03
   1 -12   8    2.82    1.48
  -1 -12  -9  268.03   22.95
  -1 -12  -9  236.35   19.18
   1 -12   9  245.68   15.31
   1 -12   9  224.18   15.45
   1 -12   9  224.39   14.34
  -1 -12 -10   47.90    9.19
  -1 -12 -10   33.22    6.50
   1 -12  10   38.80    5.60
   1 -12  10   36.43    4.80
   1 -12  10   39.68    5.51
  -1 -12 -11  142.04   14.51
   1 -12  11  121.73    9.16
   1 -12  11  126.35    9.42
  -1 -12 -12   35.13    6.55
   1 -12  12   27.57    3.81
   1 -12  12   32.40    4.29
   1 -11 -15    5.63    2.26
   1 -11 -15   10.71    3.37
   1 -11 -14  292.87   19.73
  -1 -11  14  272.12   12.14
   1 -11 -14  277.61   19.68
   1 -11 -13   41.90    7.88
  -1 -11  13   42.91    5.62
   1 -11 -13   41.44    7.98
   1 -11 -12  649.93   35.53
  -1 -11  12  593.51   23.25
   1 -11 -12  623.83   34.38
   1 -11 -11  327.37   26.29
   1 -11 -11  326.98   26.43
  -1 -11  11  343.53   20.36
  -1 -11  11  273.04   19.39
  -1 -11  11  294.12   17.76
   1 -11 -10  151.09   18.04
   1 -11 -10  174.33   20.70
  -1 -11  10  197.67   16.17
  -1 -11  10  172.64   17.03
  -1 -11  10  166.76   14.14
   1 -11  -9  279.34   25.89
   1 -11  -9  308.87   27.15
  -1 -11   9  311.86   20.84
  -1 -11   9  279.65   23.26
  -1 -11   9  272.73   18.69
   1 -11  -8   27.84    8.45
   1 -11  -8   39.61   11.14
  -1 -11   8   29.95    6.37
  -1 -11   8   29.57    7.50
  -1 -11   8   40.05    6.95
   1 -11  -7    4.39    2.91
  -1 -11   7   -0.35    1.93
  -1 -11   7    4.75    3.58
  -1 -11   7    2.10    0.31
   1 -11  -6   67.74   12.89
   1 -11  -6   74.18   13.74
  -1 -11   6   68.90    9.91
  -1 -11   6   77.62   13.48
  -1 -11   6   68.19    9.39
   1 -11  -5   63.83   11.86
  -1 -11   5   57.30   12.16
   1 -11  -5   53.58   11.48
  -1 -11   5   62.93    9.32
  -1 -11   5   60.18   12.09
  -1 -11   5   57.87    9.06
   1 -11  -4   15.55    6.62
   1 -11  -4   16.48    5.56
  -1 -11   4   12.84    4.13
   1 -11  -4   10.41    5.92
  -1 -11   4   19.41    4.77
  -1 -11   4   16.80    7.45
  -1 -11   4   11.97    3.69
  -1 -11   3  380.86   31.65
   1 -11  -3  350.94   27.87
   1 -11  -3  394.04   32.12
   1 -11  -3  415.46   27.80
  -1 -11   3  412.79   22.42
  -1 -11   3  386.18   30.34
  -1 -11   3  381.23   22.18
  -1 -11   2  430.87   33.57
   1 -11  -2  389.88   28.76
   1 -11  -2  415.70   28.84
   1 -11  -2  384.49   31.23
  -1 -11   2  473.29   23.41
  -1 -11   2  448.23   32.76
  -1 -11   2  410.14   22.75
  -1 -11   1   14.86    6.61
   1 -11  -1   13.01    6.38
   1 -11  -1   18.35    6.37
  -1 -11   1    7.14    3.43
  -1 -11   1   14.57    4.14
   1 -11  -1   18.60    6.90
   1 -11   0  267.44   23.15
  -1 -11   0  297.66   28.71
  -1 -11   0  296.20   25.47
  -1 -11   0  288.28   18.23
   1 -11   0  297.43   16.48
   1 -11   0  293.97   25.71
  -1 -11  -1  634.31   41.97
   1 -11   1  619.23   34.44
   1 -11   1  685.20   39.22
  -1 -11  -1  602.70   35.65
   1 -11   1  647.96   25.82
  -1 -11  -1  625.22   25.81
  -1 -11  -2   -0.77    3.08
   1 -11   2   11.21    3.88
  -1 -11  -2   10.39    6.19
   1 -11   2    5.72    2.67
  -1 -11  -2   10.00    4.56
   1 -11   2    6.50    2.59
  -1 -11  -2    9.28    3.18
  -1 -11  -3   14.05    8.45
   1 -11   3    9.29    3.62
  -1 -11  -3    8.98    4.14
   1 -11   3   13.05    4.38
  -1 -11  -3   11.92    4.48
   1 -11   3   17.96    4.29
  -1 -11  -3   14.38    3.65
   1 -11   4  815.73   37.15
  -1 -11  -4  820.66   47.48
  -1 -11  -4  810.47   45.82
   1 -11   4  861.38   33.45
  -1 -11  -4  852.56   36.78
   1 -11   4  797.57   31.36
  -1 -11  -4  832.67   26.45
  -1 -11  -5   -0.61    3.49
  -1 -11  -5    6.98    5.60
   1 -11   5   -0.43    1.95
   1 -11   5   -1.17    2.50
   1 -11   5   -0.61    1.25
  -1 -11  -6  318.42   29.56
  -1 -11  -6  346.23   29.03
   1 -11   6  305.86   20.71
   1 -11   6  323.92   26.24
   1 -11   6  318.12   20.37
  -1 -11  -7   14.46    5.85
  -1 -11  -7   12.69    5.89
   1 -11   7    8.27    3.30
   1 -11   7   11.43    2.91
   1 -11   7    8.64    3.19
  -1 -11  -8    4.12    2.53
  -1 -11  -8    1.38    1.89
   1 -11   8   -3.35    4.02
   1 -11   8   -3.25    3.78
   1 -11   8   -1.08    0.95
  -1 -11  -9   79.60   14.51
  -1 -11  -9   70.37   12.32
   1 -11   9   73.90    9.76
   1 -11   9   69.05    9.91
   1 -11   9   66.54    9.09
  -1 -11 -10    1.30    3.28
  -1 -11 -10    5.05    2.27
   1 -11  10    2.60    1.58
   1 -11  10    3.13    1.96
   1 -11  10    0.97    0.71
   1 -11  11    8.86    2.56
  -1 -11 -11   11.00    3.12
  -1 -11 -11    5.05    4.13
   1 -11  11    9.80    2.67
  -1 -11 -12   36.64    7.91
   1 -11  12   39.21    6.05
   1 -11  12   35.91    5.76
  -1 -11 -13   12.18    3.85
   1 -11  13    9.25    2.43
   1 -11  13    9.07    2.43
  -1 -11 -14  268.56   18.68
   1 -11  14  244.35   11.95
   1 -11  14  254.37   12.10
   1 -10 -17   -2.31    2.34
   1 -10 -16   57.86    8.61
   1 -10 -16   52.94    7.85
  -1 -10  16   59.21    5.46
  -1 -10  15   57.00    5.95
   1 -10 -15   65.98    9.83
   1 -10 -15   73.46   11.07
  -1 -10  15   62.77    6.09
  -1 -10  14   62.37    6.82
   1 -10 -14   68.95   11.60
   1 -10 -14   77.10   12.14
  -1 -10  14   72.33    7.71
  -1 -10  13  104.11   11.05
  -1 -10  13   90.73    8.61
   1 -10 -13   91.93   13.51
  -1 -10  13   88.75    9.35
   1 -10 -13   99.14   14.67
   1 -10 -12    2.57    4.20
   1 -10 -12    6.66    4.63
  -1 -10  12    4.01    2.28
  -1 -10  12    3.93    1.17
  -1 -10  12   13.25    3.26
  -1 -10  12    9.18    2.76
   1 -10 -11   21.25    8.42
   1 -10 -11   26.55    7.50
  -1 -10  11   23.94    5.88
  -1 -10  11   23.75    6.57
  -1 -10  11   17.27    3.82
  -1 -10  11   23.18    4.79
   1 -10 -10   -0.45    3.46
   1 -10 -10   -1.32    4.19
  -1 -10  10   -1.66    4.51
  -1 -10  10    0.27    2.17
  -1 -10  10    3.44    3.33
  -1 -10  10    0.55    0.92
   1 -10  -9    6.93    3.27
   1 -10  -9   -1.50    4.86
  -1 -10   9    0.10    1.20
  -1 -10   9   -4.48    4.95
  -1 -10   9   -0.40    1.56
  -1 -10   9    2.12    1.91
   1 -10  -8   -1.05    0.96
  -1 -10   8    5.49    1.71
  -1 -10   8    6.10    3.94
  -1 -10   8    2.06    0.43
  -1 -10   8    3.73    0.73
   1 -10  -7  264.06   25.47
   1 -10  -7  267.72   25.72
  -1 -10   7  316.05   22.21
  -1 -10   7  302.42   26.15
  -1 -10   7  288.76   20.20
  -1 -10   6  504.43   36.61
   1 -10  -6  482.47   34.21
   1 -10  -6  480.45   35.12
  -1 -10   6  494.95   27.55
  -1 -10   6  479.13   33.46
  -1 -10   6  487.81   25.93
  -1 -10   5  117.29   16.57
   1 -10  -5  117.65   16.70
   1 -10  -5  125.44   13.74
   1 -10  -5  115.38   16.88
  -1 -10   5  141.41   14.18
  -1 -10   5  130.62   17.22
  -1 -10   5  119.63   12.66
   1 -10  -4  362.83   28.30
  -1 -10   4  371.35   30.94
   1 -10  -4  371.82   30.65
   1 -10  -4  401.44   26.37
  -1 -10   4  394.89   23.34
  -1 -10   4  390.71   30.30
  -1 -10   4  354.87   21.42
   1 -10  -3  289.57   24.83
  -1 -10   3  282.08   26.35
   1 -10  -3  309.02   23.91
   1 -10  -3  271.69   26.02
  -1 -10   3  306.30   19.49
  -1 -10   3  336.49   27.45
  -1 -10   3  278.16   18.43
  -1 -10   2   62.04   13.04
   1 -10  -2   58.85   11.04
   1 -10  -2   78.39   12.60
   1 -10  -2   66.82   12.88
  -1 -10   2   67.81    8.73
  -1 -10   2   59.14   11.74
  -1 -10   2   55.95    8.12
   1 -10  -1   34.00    8.18
  -1 -10   1   48.43   11.34
   1 -10  -1   42.28    9.22
   1 -10  -1   22.73    6.14
  -1 -10   1   44.18    6.90
  -1 -10   1   36.86    8.71
  -1 -10   1   34.14    6.27
   1 -10   0 1346.76   80.12
   1 -10   0 1197.17   48.09
  -1 -10   0 1198.25   55.32
   1 -10   0 1198.44   52.22
   1 -10   0 1335.42   53.40
  -1 -10   0 1251.03   56.82
  -1 -10   0 1204.82   50.55
  -1 -10   0 1242.60   36.96
   1 -10   0 1255.52   33.69
   1 -10   1   30.84    7.21
  -1 -10  -1   33.14    9.63
   1 -10   1   32.85    5.91
  -1 -10  -1   29.50    8.39
   1 -10   1   31.14    7.57
   1 -10   1   40.57    8.85
  -1 -10  -1   23.69    6.07
   1 -10   1   30.47    5.35
  -1 -10  -1   35.14    6.39
  -1 -10  -2   20.52    7.71
   1 -10   2    6.64    2.80
   1 -10   2    8.70    4.57
  -1 -10  -2   15.86    8.01
   1 -10   2   19.97    6.79
  -1 -10  -2    9.76    3.62
   1 -10   2   11.21    3.76
  -1 -10  -2    8.15    3.27
  -1 -10  -3   51.85   11.25
   1 -10   3   56.99    8.55
   1 -10   3   56.37    9.65
   1 -10   3   67.01   12.17
  -1 -10  -3   60.82   12.16
  -1 -10  -3   52.14    9.61
  -1 -10  -3   69.63    8.39
   1 -10   3   51.62    7.72
  -1 -10  -4   -2.39    4.02
   1 -10   4    7.87    4.31
   1 -10   4   -6.50    3.29
   1 -10   4   -3.58    4.09
  -1 -10  -4    3.80    2.61
  -1 -10  -4  -12.19    4.32
   1 -10   4   -5.59    3.80
  -1 -10  -4    0.15    0.91
   1 -10   5   70.18   10.12
   1 -10   5   72.28   11.93
  -1 -10  -5   75.81   14.07
   1 -10   5   80.18   11.09
  -1 -10  -5   70.32   13.65
  -1 -10  -5   79.95    7.90
   1 -10   6  219.22   18.81
  -1 -10  -6  219.79   24.07
  -1 -10  -6  220.19   23.44
   1 -10   7   71.28   10.61
  -1 -10  -7   92.12   15.71
   1 -10   7   83.91   13.09
  -1 -10  -7   93.00   15.27
   1 -10   8  347.26   23.87
  -1 -10  -8  338.68   30.50
   1 -10   8  336.69   25.29
  -1 -10  -8  362.78   29.73
   1 -10   9   43.99    8.44
  -1 -10  -9   52.56   11.95
   1 -10   9   46.88    9.03
  -1 -10  -9   49.93   10.99
  -1 -10 -10  410.32   30.22
   1 -10  10  386.61   24.37
  -1 -10 -10  409.28   33.40
   1 -10  10  423.86   24.61
   1 -10  10  410.67   18.60
   1 -10  11    2.44    3.35
  -1 -10 -11    0.29    5.13
  -1 -10 -11   -0.50    3.58
   1 -10  11   -1.51    2.34
   1 -10  12  238.62   17.30
  -1 -10 -12  265.69   25.50
  -1 -10 -12  242.07   20.69
   1 -10  12  229.04   13.46
   1 -10  13    1.96    1.22
   1 -10  13    3.45    1.82
   1 -10  13   -0.16    2.37
  -1 -10 -13    5.04    2.91
   1 -10  14   75.96    8.37
   1 -10  14   75.25    6.79
   1 -10  14   78.10    8.37
  -1 -10 -14   83.29   12.40
   1 -10  15    1.37    0.84
   1 -10  15    3.52    1.28
  -1 -10 -15    4.08    3.19
  -1 -10 -16   14.46    4.04
   1 -10  16   10.59    2.17
   1  -9 -18    5.22    0.58
  -1  -9  18    6.71    1.88
   1  -9 -17   -1.41    3.02
   1  -9 -17    2.86    1.66
  -1  -9  17    0.63    0.82
  -1  -9  16   99.78    8.95
   1  -9 -16  111.53   14.74
  -1  -9  16  100.93    7.40
   1  -9 -16  104.58   13.34
   1  -9 -15   75.95   13.38
   1  -9 -15   91.68   14.09
  -1  -9  15   78.94    8.54
  -1  -9  15   74.72    7.83
  -1  -9  14   88.40    9.90
   1  -9 -14  104.37   16.23
   1  -9 -14  102.94   15.14
  -1  -9  14   88.55    9.61
  -1  -9  14   87.77    9.49
   1  -9 -13  148.22   18.61
  -1  -9  13  166.95   14.97
   1  -9 -13  153.32   19.60
  -1  -9  13  146.68   13.53
  -1  -9  13  137.58   12.19
  -1  -9  13  138.50   12.91
   1  -9 -12  176.28   21.88
  -1  -9  12  162.94   15.46
   1  -9 -12  161.39   20.47
  -1  -9  12  164.28   16.01
  -1  -9  12  163.34   14.46
  -1  -9  12  153.49   13.13
   1  -9 -11  431.13   33.29
  -1  -9  11  441.42   26.43
   1  -9 -11  422.39   33.16
  -1  -9  11  421.97   27.38
  -1  -9  11  432.86   24.10
  -1  -9  11  402.89   21.45
   1  -9 -10  406.06   32.83
  -1  -9  10  403.26   25.67
   1  -9 -10  402.11   27.81
   1  -9 -10  379.08   30.67
  -1  -9  10  383.24   27.08
  -1  -9  10  347.23   22.24
  -1  -9  10  362.50   20.02
   1  -9  -9  375.54   30.81
  -1  -9   9  399.76   25.25
   1  -9  -9  365.37   29.96
   1  -9  -9  379.93   27.84
  -1  -9   9  357.49   27.07
  -1  -9   9  370.02   19.55
  -1  -9   9  374.30   22.94
   1  -9  -8   10.85    5.25
   1  -9  -8    9.87    4.38
   1  -9  -8    6.91    1.96
  -1  -9   8    6.26    2.64
  -1  -9   8   13.18    5.68
  -1  -9   8   11.84    3.62
  -1  -9   8    4.23    1.62
   1  -9  -7  128.11   17.19
   1  -9  -7  132.83   16.53
   1  -9  -7  118.76   16.16
  -1  -9   7  129.39   13.83
   1  -9  -7  115.16   28.12
  -1  -9   7  127.59   16.68
  -1  -9   7  137.32   13.41
  -1  -9   7  140.91   11.05
   1  -9  -6    3.43    2.99
   1  -9  -6    3.81    1.91
  -1  -9   6    7.56    4.68
   1  -9  -6    7.83    0.75
  -1  -9   6    5.10    2.66
  -1  -9   6    4.67    2.55
  -1  -9   6   10.14    3.91
  -1  -9   6    5.59    1.76
   1  -9  -5  220.07   17.47
   1  -9  -5  218.02   21.53
  -1  -9   5  197.38   20.83
   1  -9  -5  222.54   20.98
   1  -9  -5  213.08   21.28
  -1  -9   5  210.19   16.77
   1  -9  -5  208.31   34.55
  -1  -9   5  180.94   19.60
  -1  -9   5  214.05   16.22
   1  -9  -5  169.83   26.95
   1  -9  -4   16.22    4.36
   1  -9  -4   21.50    6.05
  -1  -9   4   29.75    7.73
   1  -9  -4   29.96    7.72
   1  -9  -4   22.40    7.43
  -1  -9   4   27.52    5.92
  -1  -9   4   27.48    7.52
   1  -9  -4   30.26   13.03
  -1  -9   4   25.75    5.06
   1  -9  -3   26.41    6.94
  -1  -9   3   32.71    8.32
   1  -9  -3   22.93    6.25
   1  -9  -3   26.93    7.60
   1  -9  -3   26.30    7.49
  -1  -9   3   29.46    5.98
  -1  -9   3   31.62    8.19
  -1  -9   3   33.83    6.11
   1  -9  -3   13.76    6.91
   1  -9  -2   38.35    9.15
  -1  -9   2   35.17    5.92
   1  -9  -2   39.80    7.79
  -1  -9   2   29.98    7.77
   1  -9  -2   27.40    7.11
   1  -9  -2   36.73   12.00
  -1  -9   2   31.81    5.72
  -1  -9   1  285.49   24.67
   1  -9  -1  283.36   23.12
   1  -9  -1  247.11   21.91
  -1  -9   1  279.08   15.94
   1  -9  -1  255.43   20.31
  -1  -9   1  260.53   23.34
   1  -9  -1  251.03   35.59
   1  -9  -1  262.27   13.14
  -1  -9   1  266.86   16.39
   1  -9   0  927.38   42.64
  -1  -9   0  980.16   45.07
   1  -9   0  953.56   42.67
  -1  -9   0  887.02   43.37
   1  -9   0  888.21   36.91
  -1  -9   0  987.08   27.74
   1  -9   0 1001.43   74.80
   1  -9   0  949.67   27.05
  -1  -9   0  926.24   30.21
  -1  -9  -1  571.09   34.46
   1  -9   1  561.31   33.06
   1  -9   1  486.33   30.70
  -1  -9  -1  554.92   34.66
   1  -9   1  477.64   26.96
   1  -9   1  554.78   23.51
  -1  -9  -1  517.52   51.18
   1  -9   1  571.82   57.57
  -1  -9  -1  570.20   23.23
   1  -9   1  540.38   21.84
   1  -9   2  112.99   14.59
  -1  -9  -2  121.50   16.23
   1  -9   2  126.27   15.49
   1  -9   2  110.69   12.63
  -1  -9  -2  113.65   15.70
   1  -9   2  111.89   11.20
  -1  -9  -2  124.06   27.33
   1  -9   2   97.78   24.85
  -1  -9  -2  118.24   10.33
   1  -9   3  675.76   36.71
  -1  -9  -3  725.65   39.14
   1  -9   3  611.92   29.89
  -1  -9  -3  656.94   38.40
   1  -9   3  649.48   29.39
  -1  -9  -3  624.18   63.34
   1  -9   3  587.90   61.20
  -1  -9  -3  708.15   24.82
  -1  -9  -4  129.73   16.86
   1  -9   4  135.99   16.57
   1  -9   4  136.36   14.18
  -1  -9  -4  143.91   17.98
   1  -9   4  113.44   12.75
  -1  -9  -4  122.38   27.07
   1  -9   4  146.92   30.70
  -1  -9  -4  138.54   10.60
  -1  -9  -5  252.15   23.50
   1  -9   5  254.96   22.96
   1  -9   5  247.36   18.90
  -1  -9  -5  233.46   23.55
   1  -9   5  250.86   19.37
  -1  -9  -5  194.19   36.26
   1  -9   5  325.54   47.53
  -1  -9  -5  259.92   14.00
  -1  -9  -6  105.70   16.05
   1  -9   6  104.89   12.55
  -1  -9  -6   90.17   25.54
   1  -9   6  120.17   15.66
  -1  -9  -6  107.61   15.36
   1  -9   6  102.45   26.87
   1  -9   7  246.22   20.32
  -1  -9  -7  249.64   23.69
  -1  -9  -7  230.29   24.17
  -1  -9  -8    3.57    3.68
  -1  -9  -8   -1.35    2.10
   1  -9   8   -0.22    1.52
   1  -9   8    1.71    1.42
   1  -9   8   -2.53    2.28
  -1  -9  -9    9.59    4.61
  -1  -9  -9   -1.06    1.37
   1  -9   9    6.87    4.42
   1  -9   9   -1.50    1.60
   1  -9   9    1.77    0.61
  -1  -9 -10    5.22    4.67
  -1  -9 -10    7.11    5.37
   1  -9  10    1.03    1.47
   1  -9  10    2.27    1.93
   1  -9  11   99.31   12.12
  -1  -9 -11   98.69   14.69
  -1  -9 -11  120.85   17.97
   1  -9  11   94.68   10.23
   1  -9  12   83.24   11.36
  -1  -9 -12   83.13   12.97
  -1  -9 -12   85.21   15.18
   1  -9  12   79.79    9.35
   1  -9  13  224.00   17.35
  -1  -9 -13  223.80   20.38
  -1  -9 -13  241.08   24.54
   1  -9  13  189.91   14.16
  -1  -9 -14  110.66   15.31
   1  -9  14  110.74   10.50
   1  -9  14  125.46   11.75
   1  -9  15  304.33   16.24
   1  -9  15  311.63   16.62
  -1  -9 -16   56.40    9.20
   1  -9  16   57.50    6.16
   1  -9  16   61.34    6.76
   1  -9  16   63.89    6.18
  -1  -9 -17   29.04    5.74
   1  -9  17   22.21    3.40
   1  -9  17   22.41    3.25
   1  -9  18    2.79    0.86
   1  -8 -19  244.68   17.58
  -1  -8  19  230.20   10.97
   1  -8 -18   79.89   11.03
   1  -8 -18   94.89   11.24
  -1  -8  18   75.54    7.29
   1  -8 -17  326.08   23.86
  -1  -8  17  310.49   16.71
   1  -8 -17  338.10   26.08
   1  -8 -16    7.11    2.56
   1  -8 -16    7.64    3.56
  -1  -8  16   16.74    3.47
  -1  -8  16   12.14    3.46
  -1  -8  15  500.52   23.33
   1  -8 -15  475.29   34.71
  -1  -8  15  471.68   23.76
  -1  -8  15  467.86   21.23
  -1  -8  14   13.43    3.47
   1  -8 -14   13.70    6.91
  -1  -8  14   20.49    5.11
  -1  -8  14   10.46    3.24
  -1  -8  13   73.91   10.21
   1  -8 -13   73.20   13.42
  -1  -8  13   66.17    9.18
  -1  -8  13   86.16   10.36
   1  -8 -12    4.50    2.83
  -1  -8  12    5.52    2.41
  -1  -8  12   10.51    3.37
  -1  -8  12    6.92    2.21
  -1  -8  11   18.14    5.00
   1  -8 -11   23.96    6.87
   1  -8 -11   13.68    5.95
  -1  -8  11   12.55    4.00
  -1  -8  11   17.36    4.68
  -1  -8  10   -1.51    1.55
   1  -8 -10   -0.10    2.70
   1  -8 -10  -13.25    4.81
  -1  -8  10    3.46    2.22
  -1  -8  10    0.04    2.61
  -1  -8  10  -13.73    8.41
  -1  -8   9  392.26   20.51
   1  -8  -9  407.73   27.62
   1  -8  -9  387.87   29.21
  -1  -8   9  424.24   24.97
   1  -8  -9  349.07   52.47
  -1  -8   9  368.54   40.23
  -1  -8   9  403.66   27.46
  -1  -8   9  416.89   47.96
  -1  -8   8   31.33    5.30
   1  -8  -8   30.81    7.99
   1  -8  -8   26.70    7.03
  -1  -8   8   42.47    7.76
  -1  -8   8   41.18   12.50
  -1  -8   8   26.14    6.03
  -1  -8   8   25.68    9.67
  -1  -8   7  569.14   54.03
   1  -8  -7  624.22   35.00
  -1  -8   7  591.82   35.73
   1  -8  -7  585.40   33.52
   1  -8  -7  610.67   34.31
  -1  -8   7  660.89   29.94
   1  -8  -7  603.78   68.15
  -1  -8   7  579.17   47.99
  -1  -8   7  610.91   33.22
  -1  -8   7  602.99   22.63
   1  -8  -7  577.67   48.25
  -1  -8   6  384.88   43.60
   1  -8  -6  376.38   26.43
   1  -8  -6  363.91   25.97
  -1  -8   6  389.74   27.73
   1  -8  -6  347.87   24.99
  -1  -8   6  407.20   22.82
  -1  -8   6  357.87   35.46
   1  -8  -6  320.20   48.26
  -1  -8   6  405.95   26.44
   1  -8  -6  376.22   40.65
  -1  -8   6  371.38   19.94
  -1  -8   6  374.61   16.15
  -1  -8   5 1014.15   69.29
   1  -8  -5 1035.43   43.07
   1  -8  -5  901.29   31.74
   1  -8  -5  987.90   40.15
   1  -8  -5 1048.59   43.38
  -1  -8   5  968.48   42.36
  -1  -8   5 1043.05   35.57
   1  -8  -5  917.79   78.12
  -1  -8   5 1019.29   41.39
  -1  -8   5  992.97   22.67
   1  -8  -5 1001.81   68.43
  -1  -8   5  973.43   31.66
  -1  -8   4   21.79    9.63
   1  -8  -4   19.21   10.99
   1  -8  -4    3.45    3.25
   1  -8  -4    9.50    4.19
   1  -8  -4   12.69    3.84
   1  -8  -4   10.07    2.99
  -1  -8   4   10.56    4.56
  -1  -8   4   17.10    3.91
   1  -8  -4    4.06    4.44
  -1  -8   4   10.36    2.31
  -1  -8   4   12.09    3.38
   1  -8  -3 1773.69   49.14
   1  -8  -3 1940.12   56.01
   1  -8  -3 1964.77   57.26
   1  -8  -3 1689.76   48.02
  -1  -8   3 1766.65   55.64
  -1  -8   3 1937.64   43.11
   1  -8  -3 1783.32   96.97
  -1  -8   3 1839.07   40.89
   1  -8  -3 1786.01   93.87
   1  -8  -3 1843.40   96.88
  -1  -8   3 1885.36   87.28
   1  -8  -2   47.33    8.16
  -1  -8   2   61.37   10.14
   1  -8  -2   52.84    8.77
   1  -8  -2   59.56    9.09
  -1  -8   2   50.82    9.09
   1  -8  -2   49.67    7.13
  -1  -8   2   45.92    6.04
   1  -8  -2   40.43   12.55
   1  -8  -2   31.28    9.66
  -1  -8   2   51.04    6.45
  -1  -8   2   62.12   17.65
   1  -8  -2   68.36   19.30
   1  -8  -1   72.46   10.27
   1  -8  -1   76.34   10.57
  -1  -8   1   80.07   11.51
  -1  -8   1   90.12   19.53
   1  -8  -1   80.32   11.27
  -1  -8   1   59.72    9.60
   1  -8  -1   68.56   15.71
  -1  -8   1   67.22    7.15
   1  -8  -1   49.11   15.07
  -1  -8   0   74.17   10.71
   1  -8   0   85.04   11.53
   1  -8   0   82.77   10.87
  -1  -8   0   95.08   22.64
  -1  -8   0   74.19   10.95
  -1  -8   0   73.65    7.31
   1  -8   0   71.03   18.55
   1  -8   1  436.44   26.53
  -1  -8  -1  423.66   26.53
   1  -8   1  423.23   24.31
  -1  -8  -1  419.65   26.62
  -1  -8  -1  410.14   47.89
  -1  -8  -1  428.91   17.62
   1  -8   1  373.02   43.32
  -1  -8  -2   26.37    6.36
   1  -8   2   24.66    6.18
   1  -8   2   23.10    6.21
  -1  -8  -2   20.51    6.31
   1  -8   2   26.11    4.97
  -1  -8  -2   17.83   10.65
  -1  -8  -2   23.81    4.08
   1  -8   2   18.45    5.63
   1  -8   3   56.95    9.03
  -1  -8  -3   65.54   10.11
   1  -8   3   54.46    9.44
  -1  -8  -3   54.11    9.99
   1  -8   3   60.37    8.22
  -1  -8  -3   49.90   17.56
  -1  -8  -3   54.19    5.81
   1  -8   3   88.11   23.84
   1  -8   4    4.69    6.43
  -1  -8  -4   -0.40    3.76
   1  -8   4    5.40    3.02
  -1  -8  -4    3.11    2.26
   1  -8   4    1.20    1.81
  -1  -8  -4    3.12    3.55
  -1  -8  -4    0.99    0.47
  -1  -8  -4   -0.21    1.22
  -1  -8  -5  732.11   20.90
   1  -8   5  701.31   68.52
  -1  -8  -5  737.70   36.55
   1  -8   5  716.86   35.35
   1  -8   5  661.76   26.62
  -1  -8  -5  719.35   37.41
   1  -8   5  708.12   31.76
  -1  -8  -5  743.12   76.07
   1  -8   5  753.42   56.66
  -1  -8  -5  668.67   31.97
   1  -8   6   84.70   23.37
   1  -8   6   69.79   11.13
  -1  -8  -6   78.83   12.56
  -1  -8  -6   75.29   12.04
   1  -8   6   63.18    9.45
  -1  -8  -6   43.46   18.56
   1  -8   6   43.98   14.85
  -1  -8  -6   69.82   10.46
   1  -8   7  575.82   21.98
   1  -8   7  582.68   64.19
  -1  -8  -7  570.86   33.80
   1  -8   7  613.74   32.92
  -1  -8  -7  593.39   35.62
   1  -8   7  573.81   30.27
  -1  -8  -7  614.47   72.14
   1  -8   7  598.65   48.09
  -1  -8  -7  575.65   29.92
   1  -8   8  161.99   34.67
  -1  -8  -8  170.36   18.49
  -1  -8  -8  182.94   20.42
   1  -8   8  170.99   16.52
  -1  -8  -8  138.14   33.82
  -1  -8  -8  186.34   17.03
   1  -8   8  159.95   12.76
   1  -8   9  663.15   27.74
   1  -8   9  661.93   69.81
  -1  -8  -9  688.73   37.88
  -1  -8  -9  668.48   40.24
   1  -8   9  657.14   33.36
  -1  -8  -9  688.86   77.41
  -1  -8  -9  669.87   37.94
   1  -8   9  705.12   31.47
  -1  -8  -9  653.46   32.01
  -1  -8 -10   21.82    7.82
   1  -8  10   18.51    4.77
  -1  -8 -10   10.73    3.51
  -1  -8 -10   27.69    7.34
   1  -8  10   25.52    5.44
  -1  -8 -11  474.92   34.99
   1  -8  11  478.96   28.01
  -1  -8 -11  498.11   33.88
  -1  -8 -11  501.85   32.29
   1  -8  11  474.69   24.35
  -1  -8 -12  220.71   23.81
   1  -8  12  210.15   18.36
  -1  -8 -12  215.47   22.89
  -1  -8 -12  218.30   20.88
   1  -8  12  205.94   16.53
  -1  -8 -13  209.81   22.71
   1  -8  13  193.71   16.85
  -1  -8 -13  191.02   21.25
  -1  -8 -13  182.62   18.55
   1  -8  13  192.20   15.68
  -1  -8 -14   -3.27    5.23
   1  -8  14    2.37    1.86
  -1  -8 -14    3.06    3.11
  -1  -8 -14   -4.69    0.84
   1  -8  14    4.09    2.57
   1  -8  15  163.49   13.84
  -1  -8 -15  170.12   19.48
   1  -8  15  153.40   12.71
   1  -8  16   86.59    9.23
  -1  -8 -16   80.85   12.77
   1  -8  16   79.32    7.71
   1  -8  17    7.38    2.65
  -1  -8 -17   11.50    3.80
   1  -8  18    7.02    2.30
   1  -8  18    5.59    1.16
   1  -8  19  162.14    8.49
   1  -7 -20   42.91    7.04
  -1  -7  20   38.39    4.27
   1  -7 -19   20.58    6.08
  -1  -7  19   19.66    3.86
   1  -7 -19   23.34    5.71
  -1  -7  18   -1.18    1.76
   1  -7 -18    1.77    1.51
  -1  -7  17   21.68    4.94
   1  -7 -17   17.90    6.21
   1  -7 -16   20.37    6.66
  -1  -7  16   22.82    4.29
  -1  -7  16   18.47    4.62
   1  -7 -16   24.64    7.15
   1  -7 -15  175.57   20.32
  -1  -7  15  182.43   14.18
  -1  -7  15  174.92   15.13
  -1  -7  15  174.73   13.21
   1  -7 -15  149.96   19.61
   1  -7 -14  264.64   26.40
  -1  -7  14  287.17   18.74
   1  -7 -14  265.57   25.67
   1  -7 -14  257.61   23.60
  -1  -7  14  265.10   19.04
   1  -7 -13  117.91   17.38
  -1  -7  13  126.79   13.12
   1  -7 -13  104.36   15.69
   1  -7 -13  123.73   16.55
  -1  -7  13  110.92   12.14
   1  -7 -12  691.31   38.71
   1  -7 -12  715.37   41.33
  -1  -7  12  754.36   31.91
   1  -7 -12  682.52   40.72
  -1  -7  12  724.23   31.39
  -1  -7  12  735.14   31.20
  -1  -7  11   76.40   23.40
   1  -7 -11  102.46   14.67
   1  -7 -11   85.36   13.55
   1  -7 -11   96.07   11.47
  -1  -7  11  106.77   12.13
  -1  -7  11   95.96   22.21
   1  -7 -11  102.49   15.10
   1  -7 -11   73.07   23.60
  -1  -7  11   84.38   11.15
  -1  -7  11  103.86   11.34
  -1  -7  10  192.26   36.61
   1  -7 -10  242.17   21.38
   1  -7 -10  235.29   18.63
   1  -7 -10  222.64   21.23
  -1  -7  10  259.72   18.62
  -1  -7  10  232.57   35.22
   1  -7 -10  261.72   48.80
   1  -7 -10  242.33   22.40
  -1  -7  10  223.45   18.45
  -1  -7  10  230.64   16.48
  -1  -7   9  169.49   32.79
   1  -7  -9  189.82   18.22
   1  -7  -9  177.52   17.76
   1  -7  -9  172.67   16.44
  -1  -7   9  183.39   15.37
   1  -7  -9  179.92   18.10
   1  -7  -9  199.41   41.11
  -1  -7   9  142.82   26.09
  -1  -7   9  169.02   15.89
   1  -7  -9  195.60   25.55
  -1  -7   9  171.72   13.37
  -1  -7   8  666.19   63.77
   1  -7  -8  692.37   33.75
   1  -7  -8  688.72   32.02
   1  -7  -8  698.77   34.47
  -1  -7   8  740.08   30.68
   1  -7  -8  718.51   35.03
  -1  -7   8  659.92   55.48
   1  -7  -8  691.70   74.54
  -1  -7   8  684.67   32.10
   1  -7  -8  689.50   52.65
  -1  -7   8  714.57   25.46
  -1  -7   7    4.23    5.00
   1  -7  -7    4.24    4.01
   1  -7  -7    9.81    3.62
   1  -7  -7    3.44    2.30
  -1  -7   7    3.46    1.28
   1  -7  -7   15.08    4.67
  -1  -7   7   10.43    3.64
   1  -7  -7   14.47   10.69
  -1  -7   7    5.55    3.71
  -1  -7   7    1.78    1.80
  -1  -7   7    7.66    2.16
   1  -7  -6  306.13   34.92
  -1  -7   6  257.45   19.59
   1  -7  -6  266.22   19.35
   1  -7  -6  273.73   18.89
  -1  -7   6  269.36   31.68
   1  -7  -6  265.63   42.88
  -1  -7   6  305.17   18.05
  -1  -7   6  280.21   19.16
  -1  -7   6  289.48   37.65
   1  -7  -5   30.36    6.74
  -1  -7   5   45.71   15.97
  -1  -7   5   37.78   10.66
   1  -7  -5   40.80   18.91
   1  -7  -4   36.69   11.21
  -1  -7   4   29.87    8.57
  -1  -7   4   31.92    9.75
   1  -7  -3   55.49   16.46
  -1  -7   3   59.26   15.20
   1  -7  -3   61.05   16.26
  -1  -7   3   48.67   10.56
  -1  -7   3   52.69   11.28
   1  -7  -3   51.33   15.39
   1  -7  -2  175.70   27.89
   1  -7  -2  135.59   24.53
  -1  -7   2  155.88   23.72
   1  -7  -2  151.90   26.41
  -1  -7   2  156.82   23.60
   1  -7  -1   27.53    9.11
  -1  -7   1   20.60    5.64
  -1  -7   1   22.55    4.71
   1  -7  -1   21.24    9.42
   1  -7   0  777.40   59.62
   1  -7   0  830.94   62.80
  -1  -7   0  793.10   48.61
   1  -7   0  820.96   50.36
  -1  -7   0  804.14   61.50
  -1  -7  -1    4.68    5.62
   1  -7   1    9.87    7.95
  -1  -7  -1    7.70    1.59
   1  -7   2  766.08   63.57
  -1  -7  -2  720.87   63.63
  -1  -7  -3  433.95   51.95
   1  -7   3  447.93   49.57
   1  -7   3  449.07   41.62
  -1  -7  -4  379.93   50.43
   1  -7   4  343.47   44.57
   1  -7   4  394.36   38.45
  -1  -7  -5  244.17   43.03
   1  -7   5  292.65   34.09
   1  -7   5  257.62   37.63
  -1  -7  -6  177.75   15.43
   1  -7   6  211.39   16.65
  -1  -7  -6  207.08   17.96
   1  -7   6  165.61   14.61
  -1  -7  -6  212.11   39.76
  -1  -7  -6  210.22   16.66
   1  -7   6  197.13   27.88
   1  -7   6  190.90   35.02
   1  -7   7   87.12    8.62
   1  -7   7   96.06   26.35
  -1  -7  -7  112.80   12.73
   1  -7   7   89.14   11.01
  -1  -7  -7   94.59   12.94
   1  -7   7   95.74   11.74
  -1  -7  -7   86.53   24.66
  -1  -7  -7   93.46   12.10
   1  -7   7  101.51   21.47
  -1  -7  -7   95.29   10.89
   1  -7   8  201.28   14.00
   1  -7   8  197.61   37.48
   1  -7   8  214.29   16.39
  -1  -7  -8  212.10   18.40
  -1  -7  -8  213.43   20.08
   1  -7   8  223.40   18.15
  -1  -7  -8  183.77   37.27
  -1  -7  -8  195.15   18.42
   1  -7   8  218.38   29.46
  -1  -7  -8  179.85   15.04
   1  -7   9  328.04   19.44
   1  -7   9  361.81   52.69
  -1  -7  -9  345.17   24.49
  -1  -7  -9  343.89   26.21
   1  -7   9  360.76   23.61
  -1  -7  -9  340.49   55.02
  -1  -7  -9  363.42   26.30
   1  -7   9  376.41   37.37
  -1  -7  -9  350.64   21.37
  -1  -7 -10   87.66   13.74
   1  -7  10   78.52   10.86
  -1  -7 -10   74.29   12.53
  -1  -7 -10  112.89   30.36
   1  -7  10   91.50   26.14
   1  -7  10   70.64    9.33
  -1  -7 -11    1.88    3.34
  -1  -7 -11   17.64    6.93
  -1  -7 -11   29.07   15.37
   1  -7  11   32.53   15.78
  -1  -7 -12  159.33   19.25
   1  -7  12  157.55   15.52
   1  -7  12  153.64   14.59
  -1  -7 -12  166.06   19.89
  -1  -7 -13  259.81   25.02
   1  -7  13  255.56   19.47
  -1  -7 -13  266.96   24.92
  -1  -7 -13  267.09   22.61
   1  -7  13  248.00   18.95
  -1  -7 -14  549.30   36.86
   1  -7  14  524.72   25.89
  -1  -7 -14  557.06   37.10
  -1  -7 -14  598.80   32.94
   1  -7  14  545.66   28.25
  -1  -7 -15  431.42   31.82
   1  -7  15  421.16   21.63
  -1  -7 -15  458.39   33.66
  -1  -7 -15  449.67   27.19
   1  -7  15  440.30   24.75
  -1  -7 -16  180.34   20.24
   1  -7  16  168.95   11.85
  -1  -7 -16  177.11   19.42
   1  -7  16  170.22   14.78
  -1  -7 -17    5.84    3.21
  -1  -7 -17   10.36    5.84
   1  -7  17   -0.45    1.34
  -1  -7 -18  263.61   21.36
  -1  -7 -18  253.68   19.34
   1  -7  18  250.13   15.06
   1  -7  19  120.28    9.00
   1  -7  20  105.52    6.60
   1  -6 -21   10.91    3.90
  -1  -6  21    4.34    1.31
  -1  -6  20  239.37   12.11
   1  -6 -20  256.40   19.81
  -1  -6  19    2.96    1.90
   1  -6 -19    0.02    1.69
   1  -6 -19   -1.89    1.96
  -1  -6  18  442.05   21.66
   1  -6 -18  500.13   33.59
   1  -6 -18  415.18   28.64
   1  -6 -17  212.28   23.38
   1  -6 -17  169.54   19.11
  -1  -6  17  194.69   15.47
   1  -6 -17  209.90   18.75
   1  -6 -16  515.92   35.18
   1  -6 -16  516.80   31.28
  -1  -6  16  498.81   25.90
   1  -6 -15    3.30    1.07
  -1  -6  15    5.92    2.35
   1  -6 -15    8.02    4.44
  -1  -6  15    1.35    2.92
   1  -6 -14  643.89   39.40
  -1  -6  14  687.85   27.62
   1  -6 -14  627.57   36.14
  -1  -6  14  605.80   29.05
   1  -6 -13   11.26    5.01
  -1  -6  13   11.15    2.89
   1  -6 -13   21.34    6.63
  -1  -6  13   11.45    3.66
   1  -6 -12   48.01   20.00
  -1  -6  12   48.45   17.63
   1  -6 -12   13.12    5.18
  -1  -6  12   12.15    3.85
   1  -6 -12    9.47    2.94
  -1  -6  12   11.17    3.73
   1  -6 -11  283.22   22.87
  -1  -6  11  301.73   19.06
   1  -6 -11  271.80   48.94
   1  -6 -11  273.80   22.93
  -1  -6  11  265.86   37.29
  -1  -6  11  282.46   17.94
  -1  -6  11  301.83   19.00
   1  -6 -11  329.33   34.21
   1  -6 -10  229.76   19.27
   1  -6 -10  250.07   17.04
   1  -6 -10  218.65   19.85
  -1  -6  10  235.32   34.87
   1  -6 -10  258.55   46.62
  -1  -6  10  258.32   16.66
   1  -6 -10  260.33   31.11
  -1  -6  10  245.15   16.66
  -1  -6  10  261.52   17.29
  -1  -6   9   74.89   18.40
   1  -6  -9   62.53   15.08
  -1  -6   9   98.36   10.04
  -1  -6   9   88.52   19.63
   1  -6  -9   87.85   11.50
   1  -6  -9   67.04   23.13
   1  -6  -9   85.96   10.92
  -1  -6   9   85.55    9.68
  -1  -6   9   91.93    9.15
   1  -6  -8  876.25   56.40
  -1  -6   8  789.38   66.76
  -1  -6   8  806.56   59.96
   1  -6  -8  877.93   82.52
  -1  -6   7   41.64   13.85
   1  -6  -7   32.33   10.64
  -1  -6   7   48.49   14.77
   1  -6  -7   22.98   13.83
   1  -6  -6 1609.09   73.91
  -1  -6   6 1492.66   83.11
  -1  -6   6 1610.53   75.89
   1  -6  -6 1608.76  104.55
   1  -6  -5   96.03   18.84
  -1  -6   5   86.81   18.19
   1  -6  -5   75.53   20.63
  -1  -6   5   63.76   13.64
   1  -6  -4 1788.98   78.12
  -1  -6   4 1720.09   79.03
  -1  -6   4 1777.48   69.03
   1  -6  -4 1805.23   98.34
   1  -6  -3  136.98   22.96
   1  -6  -3  112.37   20.14
  -1  -6   3  106.95   17.43
  -1  -6   3  138.91   17.49
   1  -6  -3  123.63   24.30
  -1  -6   3  140.17   20.28
   1  -6  -2 2365.00   92.07
  -1  -6   2 2408.28   84.11
   1  -6  -2 2461.99   97.75
  -1  -6   2 2460.40   89.98
  -1  -6   2 2376.92   66.39
   1  -6  -2 2447.36  100.45
  -1  -6   1    4.44    4.48
   1  -6  -1    6.06    8.26
   1  -6  -1    2.82    1.44
  -1  -6   1   -3.59    1.51
  -1  -6   1    3.37    2.50
   1  -6   0  553.49   45.31
  -1  -6   0  584.72   38.39
   1  -6   0  554.04   48.60
   1  -6   0  542.39   40.06
  -1  -6   0  548.78   46.85
   1  -6   1   64.15   14.82
   1  -6   1   73.94   13.06
  -1  -6  -1   66.70   18.73
   1  -6   1   76.59   19.41
  -1  -6  -1   68.73   13.04
   1  -6   1   56.11   13.53
  -1  -6  -2   54.58   17.85
   1  -6   2   53.10   14.56
  -1  -6  -2   61.16   10.73
   1  -6   2   62.00   14.28
  -1  -6  -3  660.29   59.35
   1  -6   3  713.30   58.52
   1  -6   3  671.55   46.86
  -1  -6  -4  593.51   60.05
   1  -6   4  545.56   51.91
   1  -6   4  564.74   43.52
  -1  -6  -5  579.99   61.47
   1  -6   5  562.26   55.93
   1  -6   5  567.35   43.79
  -1  -6  -6 2595.21  134.35
   1  -6   6 2534.89  122.70
   1  -6   6 2640.50   97.44
  -1  -6  -7   20.55   13.86
   1  -6   7   19.62    9.40
   1  -6   7   38.12   16.20
   1  -6   8  997.98   29.96
  -1  -6  -8 1064.25   39.05
   1  -6   8 1097.02   36.63
  -1  -6  -8 1053.65   38.12
  -1  -6  -8  979.61   87.33
   1  -6   8  980.06   61.91
   1  -6   8  947.43   79.43
   1  -6   9   66.47    8.28
  -1  -6  -9   49.42    9.06
   1  -6   9   49.42    8.18
  -1  -6  -9   64.57   10.11
  -1  -6  -9   40.72   15.21
   1  -6   9   45.28   13.84
   1  -6   9   62.28   21.49
   1  -6  10  609.38   27.07
  -1  -6 -10  655.66   34.41
   1  -6  10  591.78   29.14
  -1  -6 -10  610.02   33.32
  -1  -6 -10  610.50   69.88
   1  -6  10  616.15   50.41
   1  -6  10  541.89   63.29
   1  -6  11   20.22    5.17
  -1  -6 -11   22.66    6.19
   1  -6  11   28.67    6.23
  -1  -6 -11   21.91    7.02
  -1  -6 -11   32.48   15.41
   1  -6  11   42.43   12.06
   1  -6  11   17.75    9.60
  -1  -6 -12  205.18   21.12
   1  -6  12  215.51   17.66
  -1  -6 -12  204.61   21.07
   1  -6  12  152.01   27.42
   1  -6  12  208.34   16.83
  -1  -6 -13   -4.70    6.88
   1  -6  13   -1.25    1.25
   1  -6  13    0.46    2.85
  -1  -6 -13   -1.45    2.30
  -1  -6 -14  273.65   25.94
   1  -6  14  256.15   17.87
   1  -6  14  258.97   19.76
  -1  -6 -14  249.43   24.14
  -1  -6 -15   41.57   10.28
   1  -6  15   46.32    7.01
  -1  -6 -15   50.21   11.02
   1  -6  15   41.83    8.18
  -1  -6 -16   10.64    5.11
  -1  -6 -16    7.62    3.42
   1  -6  16   10.02    4.39
  -1  -6 -17    8.50    0.92
  -1  -6 -17    9.57    4.23
   1  -6  17   12.87    3.62
  -1  -6 -18   77.03   13.08
  -1  -6 -18   65.85   10.37
   1  -6  18   65.43    8.21
  -1  -6 -19   19.97    6.17
   1  -6  19   18.24    4.36
  -1  -6 -20  159.58   13.92
   1  -6  20  157.73    9.56
   1  -5 -22   25.13    4.53
  -1  -5  21   22.30    3.11
   1  -5 -21   29.62    6.69
  -1  -5  20   -0.74    1.59
   1  -5 -20   -3.42    4.08
   1  -5 -20   -0.85    2.27
   1  -5 -19   12.22    5.03
  -1  -5  19    7.36    2.26
   1  -5 -18    1.44    3.20
  -1  -5  18    0.29    2.26
   1  -5 -18   -1.05    0.96
   1  -5 -17  119.02   16.46
  -1  -5  17  135.24   13.18
  -1  -5  17   87.44   10.08
   1  -5 -17  125.25   14.78
   1  -5 -16   63.19   12.28
  -1  -5  16   58.45    8.60
  -1  -5  16   61.20    9.00
   1  -5 -16   70.75   11.19
   1  -5 -15   60.60   11.99
  -1  -5  15   57.13    9.09
   1  -5 -15   54.58    9.99
   1  -5 -14    0.23    3.78
  -1  -5  14  -13.48    8.44
   1  -5 -14   -2.12    4.48
   1  -5 -14   -3.51    4.83
  -1  -5  14    2.40    2.12
  -1  -5  13 1635.62   96.65
   1  -5 -13 1636.69  116.86
   1  -5 -13 1678.26   58.49
   1  -5 -13 1728.56   57.01
  -1  -5  13 1847.22   40.87
  -1  -5  13 1733.81   46.96
  -1  -5  12  471.25   50.42
   1  -5 -12  483.58   48.54
   1  -5 -12  479.26   30.18
   1  -5 -12  450.52   61.38
   1  -5 -12  481.71   28.95
   1  -5 -12  478.78   28.15
  -1  -5  12  474.97   20.67
   1  -5 -12  481.99   42.49
  -1  -5  12  470.79   23.56
  -1  -5  11  571.23   54.36
   1  -5 -11  493.24   28.52
   1  -5 -11  487.80   47.67
   1  -5 -11  486.15   64.12
   1  -5 -11  536.66   28.73
   1  -5 -11  526.31   27.99
  -1  -5  11  531.81   21.60
   1  -5 -11  546.96   46.46
  -1  -5  11  545.85   24.36
   1  -5 -10  698.69   30.86
   1  -5 -10  695.73   56.81
   1  -5 -10  648.63   71.53
  -1  -5  10  697.30   59.06
   1  -5 -10  711.67   30.74
   1  -5 -10  738.19   52.53
  -1  -5  10  714.86   25.73
   1  -5  -9  121.38   21.17
   1  -5  -9   79.40   24.26
  -1  -5   9  112.62   22.32
   1  -5  -8   80.50   14.82
  -1  -5   8  104.13   20.07
   1  -5  -8  121.67   28.09
   1  -5  -7   68.56   14.26
  -1  -5   7   61.36   14.59
   1  -5  -7   66.16   19.27
   1  -5  -6  498.31   38.47
  -1  -5   6  519.79   42.10
   1  -5  -6  515.26   54.60
   1  -5  -5 2354.78   81.48
  -1  -5   5 2332.37   55.64
  -1  -5   5 2069.52   87.30
  -1  -5   5 2270.29   81.64
   1  -5  -5 2310.95  112.14
  -1  -5   4   44.87   10.35
   1  -5  -4   58.16   12.35
   1  -5  -4   46.93   13.31
  -1  -5   4   51.41   11.83
   1  -5  -3  697.96   43.20
  -1  -5   3  727.12   45.38
   1  -5  -3  751.65   49.10
  -1  -5   3  748.90   42.90
  -1  -5   3  664.52   36.75
   1  -5  -3  692.58   55.01
  -1  -5   2  103.42   15.99
   1  -5  -2   89.93   14.74
   1  -5  -2  104.02   18.45
   1  -5  -2   95.25   18.14
  -1  -5   2   94.92   16.34
  -1  -5   2   99.76   12.91
   1  -5  -1 1664.20   68.28
  -1  -5   1 1631.51   60.05
   1  -5  -1 1634.14   74.04
  -1  -5   1 1657.41   46.58
   1  -5  -1 1623.05   70.49
  -1  -5   1 1686.30   72.46
   1  -5   0  450.28   37.12
   1  -5   0  446.47   34.60
   1  -5   0  405.89   36.93
  -1  -5   0  384.07   27.30
  -1  -5   0  406.05   19.74
  -1  -5   0  405.30   36.87
   1  -5   0  415.24   31.76
   1  -5   1  852.43   51.16
   1  -5   1  900.87   48.62
   1  -5   1  985.19   59.10
  -1  -5  -1  909.76   40.78
  -1  -5  -1  902.06   59.18
  -1  -5  -1  899.05   22.68
   1  -5   1  920.76   42.06
   1  -5   2  426.38   38.00
  -1  -5  -2  426.46   27.67
   1  -5   2  470.14   35.26
  -1  -5  -2  443.43   27.45
   1  -5   2  456.14   41.22
  -1  -5  -2  430.23   42.43
   1  -5   2  445.66   24.17
  -1  -5  -3 2324.90   64.46
   1  -5   3 2410.09   80.99
   1  -5   3 2307.92   97.75
  -1  -5  -3 2543.56  108.96
  -1  -5  -4  390.79   24.76
   1  -5   4  341.87   30.49
   1  -5   4  365.48   40.02
  -1  -5  -4  369.17   43.14
  -1  -5  -5 1376.69   45.77
  -1  -5  -5 1376.37   88.83
   1  -5   5 1242.67   77.85
   1  -5   5 1339.13   63.66
  -1  -5  -6  854.29   71.69
   1  -5   6  768.39   62.92
   1  -5   6  788.53   50.74
  -1  -5  -7  336.71   46.16
   1  -5   7  360.37   44.87
   1  -5   7  342.82   34.68
  -1  -5  -8   61.94   19.00
   1  -5   8   85.91   17.53
  -1  -5  -9  103.30   26.78
   1  -5   9  106.75   19.19
   1  -5   9   91.86   25.16
   1  -5  10   28.18    5.78
  -1  -5 -10   31.15    9.55
  -1  -5 -10   24.00    5.68
   1  -5  10   18.54    3.87
   1  -5  10   15.30    5.99
   1  -5  10   32.78   14.72
   1  -5  11  238.49   17.01
  -1  -5 -11  221.58   40.29
  -1  -5 -11  248.98   20.54
   1  -5  11  234.00   16.30
   1  -5  11  231.61   31.27
   1  -5  11  240.75   41.17
   1  -5  12  222.07   17.02
  -1  -5 -12  204.88   20.45
  -1  -5 -12  228.31   39.99
   1  -5  12  220.58   16.15
   1  -5  12  213.38   30.33
   1  -5  12  189.30   36.96
   1  -5  13  515.85   27.20
   1  -5  13  529.67   53.57
  -1  -5 -13  495.64   58.36
  -1  -5 -13  527.45   33.88
   1  -5  13  529.54   24.48
   1  -5  13  471.31   42.32
   1  -5  13  523.57   63.53
  -1  -5 -14   10.23    3.61
   1  -5  14   15.74    5.09
   1  -5  14   18.08    4.71
  -1  -5 -15 1718.39   64.78
  -1  -5 -15 1879.49   64.39
   1  -5  15 1764.16   51.52
  -1  -5 -16  267.76   25.52
  -1  -5 -16  263.44   23.93
   1  -5  16  256.37   19.21
  -1  -5 -17  254.71   24.55
  -1  -5 -17  256.99   22.95
   1  -5  17  243.16   18.19
  -1  -5 -18   92.19   14.15
  -1  -5 -18  106.82   14.22
   1  -5  18   94.42   10.43
  -1  -5 -19   10.33    4.87
  -1  -5 -19   -0.92    2.41
   1  -5  19    6.39    3.12
  -1  -5 -20   97.04   11.97
   1  -5  20   91.63    7.95
  -1  -5 -21  135.13   12.21
   1  -5  21  116.56    6.86
   1  -4 -22    6.06    2.81
   1  -4 -21  304.16   19.72
  -1  -4  21  308.90   11.42
   1  -4 -21  310.80   22.06
   1  -4 -20   -0.26    0.97
  -1  -4  20    4.69    1.95
   1  -4 -19  559.28   33.05
  -1  -4  19  570.69   26.75
  -1  -4  19  567.85   22.89
   1  -4 -18   20.61    5.90
   1  -4 -18   30.88    7.20
  -1  -4  18   16.74    4.04
  -1  -4  18   14.41    4.60
   1  -4 -17  821.13   43.13
   1  -4 -17  850.75   43.36
   1  -4 -17  815.03   38.81
  -1  -4  17  843.25   35.00
  -1  -4  17  828.04   31.73
   1  -4 -16    5.12    2.26
   1  -4 -16    2.95    3.68
   1  -4 -16    3.10    0.41
  -1  -4  16    3.27    0.69
   1  -4 -15  631.04   65.30
  -1  -4  15  695.35   59.45
   1  -4 -15  638.53   53.38
   1  -4 -15  713.72   39.17
   1  -4 -15  716.50   38.41
   1  -4 -15  714.57   37.36
  -1  -4  15  692.15   30.92
  -1  -4  15  691.91   29.56
   1  -4 -14 1110.03   47.27
   1  -4 -14 1049.68   89.77
   1  -4 -14 1093.38   77.42
  -1  -4  14 1219.09   81.98
   1  -4 -14 1157.34   46.98
   1  -4 -14 1206.23   47.61
  -1  -4  14 1176.85   37.59
  -1  -4  14 1134.42   37.38
  -1  -4  13  135.10   26.66
   1  -4 -13  141.76   32.87
   1  -4 -13  101.90   21.75
   1  -4 -13  135.38   15.52
   1  -4 -13  122.08   14.15
   1  -4 -13  126.83   14.73
   1  -4 -13  125.83   22.09
  -1  -4  13  118.18   10.97
  -1  -4  13  132.87   12.15
  -1  -4  12  201.92   32.96
   1  -4 -12  182.61   36.83
   1  -4 -12  199.22   33.00
   1  -4 -12  212.43   18.05
   1  -4 -12  216.61   17.96
   1  -4 -12  209.92   17.89
  -1  -4  12  219.80   15.12
  -1  -4  12  208.53   12.52
   1  -4 -12  234.93   30.70
   1  -4 -11   43.55   14.23
   1  -4 -11   63.23   22.75
   1  -4 -11    7.66    8.67
  -1  -4  11   32.54   11.46
   1  -4 -11   34.59    6.61
  -1  -4  10  357.60   40.41
   1  -4 -10  346.20   50.06
   1  -4 -10  374.61   35.79
   1  -4  -9  417.96   53.84
  -1  -4   9  432.07   42.22
   1  -4  -9  403.41   35.84
  -1  -4   8   41.39    8.54
   1  -4  -8   31.13    7.48
   1  -4  -8   11.73    3.30
  -1  -4   8   38.53   10.90
   1  -4  -8   51.81   12.64
  -1  -4   7 1260.00   42.19
   1  -4  -7 1221.12   51.15
   1  -4  -7 1172.04   83.32
  -1  -4   7 1196.95   63.64
   1  -4  -7 1244.86   58.97
  -1  -4   6  625.04   27.93
   1  -4  -6  601.81   32.97
  -1  -4   6  643.54   43.98
   1  -4  -6  595.31   56.82
   1  -4  -6  584.35   38.59
  -1  -4   5 1882.36   45.36
   1  -4  -5 1951.76   52.54
  -1  -4   5 1785.17   68.34
   1  -4  -5 1874.72   93.81
   1  -4  -5 1919.17   67.82
  -1  -4   4   34.02    6.10
   1  -4  -4   26.21    5.11
   1  -4  -4   26.82   13.83
  -1  -4   4   33.51    9.73
   1  -4  -4   28.04    7.34
  -1  -4   3  816.50   41.46
   1  -4  -3  851.95   55.34
  -1  -4   3  759.37   37.33
   1  -4  -3  826.52   42.22
  -1  -4   3  788.94   27.81
   1  -4  -3  817.19   26.37
   1  -4  -3  835.64   47.66
   1  -4  -2  227.22   26.41
  -1  -4   2  258.93   24.13
  -1  -4   2  230.15   18.19
   1  -4  -2  236.08   22.34
   1  -4  -2  256.90   11.59
   1  -4  -2  248.90   24.96
  -1  -4   2  201.52   19.09
   1  -4  -1 1124.71   54.48
  -1  -4   1 1155.09   54.40
  -1  -4   1 1097.68   34.58
   1  -4  -1 1095.22   48.06
   1  -4  -1 1156.12   19.47
   1  -4  -1 1123.01   54.65
  -1  -4   1 1104.24   43.06
  -1  -4   0   95.09    8.88
  -1  -4   0   87.91   15.53
   1  -4   0   99.28   14.23
   1  -4   0  105.26   15.27
   1  -4   0   94.68    5.00
   1  -4   0   95.35   14.30
   1  -4   0   95.72   15.95
  -1  -4   0  102.37   12.88
  -1  -4  -1  485.68   38.62
   1  -4   1  506.58   27.90
  -1  -4  -1  503.01   16.12
   1  -4   1  504.24   13.01
   1  -4   1  489.92   33.68
   1  -4   1  481.43   32.05
   1  -4   1  502.46   38.94
  -1  -4  -1  484.61   25.55
  -1  -4  -2   14.17    8.69
   1  -4   2    7.39    2.44
   1  -4   2   10.41    5.40
  -1  -4  -2    7.43    3.09
   1  -4   2    6.26    3.39
  -1  -4  -2    9.68    3.06
   1  -4   2   -0.67    2.31
   1  -4   3    8.50    4.91
  -1  -4  -3   12.91    8.85
   1  -4   3   14.56    2.06
  -1  -4  -3   12.37    4.04
   1  -4   3    7.16    2.61
  -1  -4  -4  101.23   20.22
  -1  -4  -4  108.62    9.00
  -1  -4  -4  114.92   11.40
   1  -4   4  119.89   16.48
   1  -4   4  114.78   20.73
  -1  -4  -5  747.78   59.74
  -1  -4  -5  669.40   28.06
  -1  -4  -5  729.31   28.67
   1  -4   5  709.02   43.45
   1  -4   5  679.29   52.88
   1  -4   6   40.06   11.55
  -1  -4  -6   31.08    7.11
  -1  -4  -6   21.70    9.39
   1  -4   6   41.50   11.70
  -1  -4  -6   36.85    7.08
   1  -4   7  361.56   34.44
  -1  -4  -7  393.33   47.18
  -1  -4  -7  383.68   27.66
   1  -4   8    6.41    4.43
  -1  -4  -8   12.04    4.65
   1  -4   9  510.17   43.95
  -1  -4  -9  545.34   57.27
   1  -4  10   59.80   14.72
  -1  -4 -10   57.80   19.12
  -1  -4 -11  972.26   32.98
  -1  -4 -11 1005.37   38.82
  -1  -4 -11  892.29   76.16
   1  -4  11  924.93   63.29
  -1  -4 -12   55.14    9.02
  -1  -4 -12   56.02    9.52
  -1  -4 -12   56.70   18.98
   1  -4  12   51.94    6.46
   1  -4  12   31.39   11.33
   1  -4  12   42.81    6.87
  -1  -4 -13 1710.11   51.89
   1  -4  13 1730.19   88.50
   1  -4  13 1717.47   47.54
  -1  -4 -13 1546.36   98.65
  -1  -4 -13 1718.18   58.20
  -1  -4 -14  103.43   13.45
  -1  -4 -14  125.77   26.99
   1  -4  14   99.24   21.04
  -1  -4 -14  101.74   15.07
   1  -4  14   94.91   11.58
   1  -4  14  105.85   21.09
   1  -4  15    6.37    3.41
   1  -4  15   11.46    4.51
  -1  -4 -15   10.50    5.95
   1  -4  16    6.92    3.26
   1  -4  16   -1.86    2.84
  -1  -4 -16   -0.88    3.78
   1  -4  17   11.87    5.23
   1  -4  17    7.25    3.28
  -1  -4 -17    6.70    1.93
   1  -4  18   75.45    9.32
   1  -4  18   80.23   10.35
  -1  -4 -18   81.86   12.30
  -1  -4 -18   72.21   12.39
   1  -4  19  235.63   16.51
   1  -4  19  218.73   14.74
  -1  -4 -19  254.91   20.01
  -1  -4 -19  227.34   21.41
  -1  -4 -20   58.98   10.25
   1  -4  20   55.70    6.41
  -1  -4 -21  457.09   24.78
   1  -4  21  451.57   14.14
  -1  -4 -22   -1.30    0.83
   1  -3 -22   51.42    6.39
  -1  -3  22   57.52    6.65
   1  -3 -21    7.26    2.60
  -1  -3  21   13.10    3.77
   1  -3 -20  131.11   14.92
  -1  -3  20  115.99   11.93
  -1  -3  20  124.42    8.78
   1  -3 -19    6.00    3.50
  -1  -3  19    7.73    4.18
  -1  -3  19    5.61    2.10
   1  -3 -19    8.06    4.43
   1  -3 -18    3.32    2.30
  -1  -3  18   -0.60    2.69
  -1  -3  18    5.93    2.56
   1  -3 -18    2.32    0.88
   1  -3 -18   -2.19    2.45
   1  -3 -17    7.43    4.85
  -1  -3  17    5.10    2.50
  -1  -3  17    5.48    3.93
   1  -3 -17   -0.28    2.63
   1  -3 -17   -1.00    3.94
   1  -3 -16   68.56   11.95
   1  -3 -16   67.63   11.11
   1  -3 -16   76.60   12.92
  -1  -3  16   70.11    8.95
  -1  -3  16   67.35   10.06
   1  -3 -15  196.70   35.37
   1  -3 -15  230.51   37.04
  -1  -3  15  257.90   35.74
   1  -3 -15  228.06   21.03
   1  -3 -15  211.82   27.43
   1  -3 -15  256.82   22.23
   1  -3 -15  255.87   22.54
  -1  -3  15  212.89   17.79
  -1  -3  15  234.88   16.48
   1  -3 -14  609.17   62.72
   1  -3 -14  647.93   34.09
  -1  -3  14  674.17   59.12
   1  -3 -14  574.58   63.32
  -1  -3  14  641.43   57.64
   1  -3 -14  616.40   32.36
   1  -3 -14  661.99   34.27
  -1  -3  14  633.64   29.51
  -1  -3  14  668.75   27.02
  -1  -3  13  471.71   47.71
   1  -3 -13  429.36   50.85
   1  -3 -13  491.31   59.28
   1  -3 -13  487.04   27.49
  -1  -3  13  441.41   46.91
   1  -3 -13  514.61   27.84
   1  -3 -13  504.92   28.19
  -1  -3  13  479.14   21.93
  -1  -3  13  474.84   23.12
  -1  -3  12  691.82   56.61
   1  -3 -12  660.39   62.36
   1  -3 -12  632.66   65.54
  -1  -3  12  711.98   57.44
   1  -3 -12  713.07   30.85
  -1  -3  11  157.06   25.88
   1  -3 -11  185.47   31.99
   1  -3 -11  179.17   34.70
  -1  -3  11  173.10   27.22
  -1  -3  10 1407.05   57.72
   1  -3 -10 1331.18   66.50
  -1  -3  10 1392.28   74.86
   1  -3 -10 1431.82   95.41
   1  -3 -10 1347.55   81.09
  -1  -3  10 1374.79   74.16
  -1  -3   9 2189.92   67.38
   1  -3  -9 2020.93   77.04
   1  -3  -9 2121.03  112.81
  -1  -3   9 2094.89   88.84
  -1  -3   9 2083.22   85.79
   1  -3  -8 1435.11   60.17
  -1  -3   8 1462.56   51.84
  -1  -3   8 1446.83   69.65
   1  -3  -8 1450.90   88.64
  -1  -3   8 1401.00   66.69
  -1  -3   7 1625.49   50.29
   1  -3  -7 1586.00   58.44
   1  -3  -7 1659.03   91.01
  -1  -3   7 1590.11   69.91
  -1  -3   7 1546.76   66.42
  -1  -3   6   72.95    9.38
   1  -3  -6   83.92   12.00
  -1  -3   6   99.45   16.20
   1  -3  -6   83.53   18.38
  -1  -3   6   82.11   15.09
  -1  -3   5 1235.78   52.95
  -1  -3   5 1241.44   51.14
   1  -3  -5 1248.81   41.33
  -1  -3   5 1215.16   34.06
   1  -3  -5 1263.12   50.25
   1  -3  -4   11.91    3.75
  -1  -3   4    6.02    0.95
  -1  -3   4   11.11    4.78
   1  -3  -4    7.96    4.46
  -1  -3   3 1498.35   47.49
  -1  -3   3 1622.68   52.70
   1  -3  -3 1669.60   58.93
  -1  -3   3 1420.80   31.35
   1  -3  -3 1566.83   35.48
   1  -3  -3 1575.35   51.26
  -1  -3   2 1146.55   37.03
  -1  -3   2 1285.17   47.94
   1  -3  -2 1250.93   50.06
   1  -3  -2 1328.02   27.83
   1  -3  -2 1276.68   44.59
   1  -3  -1   46.42    7.90
   1  -3  -1   48.60    4.51
  -1  -3   1   45.86    6.30
  -1  -3   1   43.85    9.49
   1  -3  -1   47.57    9.87
   1  -3  -1   55.75    9.78
  -1  -3   1   37.31    6.79
   1  -3  -1   60.08   10.95
   1  -3   0 2199.75   30.07
  -1  -3   0 2091.36   67.60
  -1  -3   0 2070.28   37.36
   1  -3   0 2084.67   58.42
  -1  -3   0 2052.49   45.69
   1  -3   0 2117.77   65.87
   1  -3   0 2109.13   58.31
   1  -3   0 2095.67   57.89
  -1  -3  -1 2235.78   31.24
  -1  -3  -1 2249.98   72.70
   1  -3   1 2234.38   51.87
  -1  -3  -1 2230.66   44.40
   1  -3   1 2256.02   70.92
   1  -3   1 2260.94   60.97
   1  -3   1 2251.60   61.85
   1  -3   2 5578.12   57.37
  -1  -3  -2 5580.20  123.60
   1  -3   2 5678.81  119.40
   1  -3   2 5874.43  100.89
   1  -3   2 5658.11  103.78
  -1  -3  -2 5339.02   65.38
  -1  -3  -3 3422.21   47.48
  -1  -3  -3 3813.28  107.40
   1  -3   3 3654.02  100.84
   1  -3   3 3891.88   85.99
  -1  -3  -3 3486.58   51.15
   1  -3   4  757.44   39.84
  -1  -3  -4  795.06   25.04
  -1  -3  -4  702.65   29.46
  -1  -3  -4  795.83   52.05
   1  -3   5  145.87   19.00
  -1  -3  -5  175.60   12.47
  -1  -3  -5  149.40   15.26
  -1  -3  -5  167.73   25.67
   1  -3   6  148.59   19.89
  -1  -3  -6  146.58   12.18
  -1  -3  -6  176.81   27.33
  -1  -3  -6  156.06   17.53
   1  -3   7  632.29   44.32
  -1  -3  -7  702.04   29.20
  -1  -3  -7  664.93   40.28
  -1  -3  -7  659.27   55.24
   1  -3   8  284.80   31.49
  -1  -3  -8  286.43   19.63
  -1  -3  -8  257.62   26.97
  -1  -3  -8  295.84   38.05
   1  -3   9   10.86    4.19
  -1  -3  -9   21.27    8.30
  -1  -3  -9   29.81   11.07
   1  -3  10   56.20   15.09
  -1  -3 -10   56.92   16.28
  -1  -3 -10   77.46   16.56
   1  -3  11  326.56   37.88
  -1  -3 -11  337.88   43.27
  -1  -3 -11  359.08   38.37
  -1  -3 -12  563.36   25.43
   1  -3  12  546.11   50.26
   1  -3  12  555.19   24.26
  -1  -3 -12  557.45   56.34
  -1  -3 -12  549.06   48.55
  -1  -3 -13  949.60   36.13
   1  -3  13  894.08   67.23
   1  -3  13  968.45   34.22
   1  -3  13 1021.21   70.56
  -1  -3 -13  928.00   70.54
  -1  -3 -14 1226.70   44.21
   1  -3  14 1219.26   76.36
   1  -3  14 1213.51   39.76
   1  -3  14 1306.57   78.16
  -1  -3 -14 1265.72   50.41
  -1  -3 -15   19.89    6.09
   1  -3  15   -0.27    6.81
   1  -3  15   16.65    4.89
  -1  -3 -15   22.63    7.27
   1  -3  16    8.95    3.61
  -1  -3 -16    5.78    3.38
  -1  -3 -16    9.20    5.83
   1  -3  17  290.85   22.26
   1  -3  17  277.29   18.75
  -1  -3 -17  294.76   22.78
  -1  -3 -17  271.57   25.19
   1  -3  18  236.72   16.54
   1  -3  18  228.33   19.11
  -1  -3 -18  236.41   23.67
   1  -3  19  525.17   22.46
   1  -3  19  532.40   27.50
  -1  -3 -19  532.90   33.92
   1  -3  20  127.13   12.22
   1  -3  20  118.66    9.26
  -1  -3 -20  127.17   15.36
   1  -3  21   62.17    4.94
   1  -3  21   59.67    7.43
  -1  -3 -21   59.25    9.40
  -1  -3 -22    8.19    3.53
  -1  -2  23   64.14    6.32
   1  -2 -23   44.21    6.36
   1  -2 -22  148.65   11.54
  -1  -2  22  146.22   11.67
   1  -2 -21    8.48    4.24
   1  -2 -21   -0.85    4.22
  -1  -2  21    3.04    1.62
   1  -2 -20  766.53   36.71
   1  -2 -20  804.56   39.49
  -1  -2  20  752.01   33.78
   1  -2 -19    5.26    3.18
   1  -2 -19    6.15    4.41
   1  -2 -19   11.29    3.58
  -1  -2  19   -1.32    2.88
   1  -2 -18  676.26   37.21
   1  -2 -18  639.62   37.56
   1  -2 -18  644.48   33.63
  -1  -2  18  661.36   23.61
  -1  -2  18  639.26   33.55
   1  -2 -17    6.25    3.17
  -1  -2  17    3.33    0.58
  -1  -2  17    9.41    3.03
   1  -2 -17    6.12    3.21
   1  -2 -16  300.21   43.29
   1  -2 -16  301.57   24.64
  -1  -2  16  288.39   33.85
   1  -2 -16  285.48   22.90
   1  -2 -16  288.56   24.30
  -1  -2  16  283.95   21.73
  -1  -2  16  313.16   17.27
  -1  -2  16  271.89   36.82
  -1  -2  15  171.40   31.39
   1  -2 -15  203.66   19.62
   1  -2 -15  186.43   18.23
  -1  -2  15  208.76   30.49
   1  -2 -15  195.19   31.73
   1  -2 -15  179.31   34.69
   1  -2 -15  198.50   19.17
  -1  -2  15  195.79   17.34
  -1  -2  15  194.48   13.61
   1  -2 -15  194.30   17.12
  -1  -2  14  230.14   32.30
   1  -2 -14  254.05   19.44
   1  -2 -14  256.19   20.79
  -1  -2  14  244.67   33.75
   1  -2 -14  245.66   39.09
   1  -2 -14  247.11   20.01
   1  -2 -14  266.92   42.65
  -1  -2  14  270.73   19.36
  -1  -2  14  266.39   15.12
   1  -2 -14  252.46   18.41
  -1  -2  13   11.04   10.39
   1  -2 -13    5.30    3.22
   1  -2 -13   -0.69    2.28
  -1  -2  13    3.26    6.39
   1  -2 -13   -9.63    7.68
   1  -2 -13   -0.96    9.06
   1  -2 -13   -8.37    3.07
  -1  -2  13    2.75    2.06
  -1  -2  13    3.04    1.22
  -1  -2  12  170.05   26.99
   1  -2 -12  144.18   29.16
   1  -2 -12  155.38   30.94
  -1  -2  12  132.27   23.92
  -1  -2  12  175.75   23.18
   1  -2 -11    8.87    6.14
   1  -2 -11   16.31   11.00
  -1  -2  11   11.25    4.78
  -1  -2  11   26.14   11.23
  -1  -2  11    0.90    3.11
   1  -2 -11    7.29    5.50
  -1  -2  10  498.40   42.26
   1  -2 -10  461.20   47.59
   1  -2 -10  481.60   51.49
  -1  -2  10  488.63   42.56
   1  -2 -10  480.27   39.80
  -1  -2  10  465.65   34.91
  -1  -2   9   34.94   10.29
   1  -2  -9   20.74    7.42
  -1  -2   9   34.05   10.08
  -1  -2   9   21.35    5.74
   1  -2  -9   30.75    8.63
  -1  -2   8  605.22   42.03
  -1  -2   8  581.09   41.60
  -1  -2   8  565.14   33.02
   1  -2  -8  602.41   39.15
  -1  -2   7  255.08   25.99
  -1  -2   7  273.06   26.85
  -1  -2   7  284.75   21.09
   1  -2  -7  313.02   25.82
  -1  -2   6    7.73    4.06
  -1  -2   6    4.47    2.27
  -1  -2   5   20.12    5.89
  -1  -2   5   13.31    3.27
   1  -2  -5   20.49    5.31
  -1  -2   5   11.46    2.53
  -1  -2   4 6606.08   99.04
   1  -2  -4 6667.75   83.30
  -1  -2   4 6365.54   64.85
  -1  -2   3   22.89    5.13
   1  -2  -3   19.96    3.57
  -1  -2   3   19.85    2.76
   1  -2  -3   19.42    4.79
  -1  -2   3   18.99    4.52
  -1  -2   2 6115.37   92.12
   1  -2  -2 6243.97   85.12
   1  -2  -2 6109.18   60.30
   1  -2  -2 6093.23   95.96
  -1  -2   1  327.95   15.33
  -1  -2   1  357.95   22.51
   1  -2  -1  342.12   12.69
   1  -2  -1  336.13   18.87
   1  -2  -1  335.25   21.77
   1  -2  -1  324.38   18.83
  -1  -2   0   16.06    2.94
  -1  -2   0    5.90    2.20
   1  -2   0    6.46    2.34
   1  -2   0    8.00    1.53
   1  -2   0    6.02    3.48
   1  -2   0   11.15    3.30
  -1  -2   0   10.97    2.19
  -1  -2  -1 3431.89   35.83
   1  -2   1 3378.36   62.14
   1  -2   1 3404.67   63.82
   1  -2   1 3239.82   71.53
  -1  -2  -1 3428.28   36.26
  -1  -2  -2 3543.10   83.29
  -1  -2  -2 3779.40   38.90
   1  -2   2 3901.72   34.62
   1  -2   2 3622.57   69.44
  -1  -2  -2 3526.78   34.50
   1  -2   2 3683.59   71.09
   1  -2   2 3552.76   80.51
  -1  -2  -3   48.52   10.35
  -1  -2  -3   43.71    6.76
  -1  -2  -3   60.14    4.83
   1  -2   3   37.08    7.43
  -1  -2  -3   46.42    2.85
  -1  -2  -4  818.02   47.28
  -1  -2  -4  836.18   33.80
  -1  -2  -4  845.93   21.56
  -1  -2  -4  865.57   13.98
   1  -2   4  826.41   39.76
  -1  -2  -5  229.01   20.38
  -1  -2  -5  240.50   26.55
  -1  -2  -5  234.62    9.86
   1  -2   5  234.57   22.82
  -1  -2  -6 1745.32   62.59
  -1  -2  -6 1716.75   76.83
   1  -2   6 1780.53   63.31
  -1  -2  -6 1670.25   33.70
   1  -2   6 1758.42   68.46
  -1  -2  -7  441.04   40.56
  -1  -2  -7  461.08   35.22
   1  -2   7  446.52   33.89
   1  -2   7  450.72   37.03
  -1  -2  -8 2714.27   92.86
  -1  -2  -8 2620.97  103.37
   1  -2   8 2759.32   90.09
   1  -2   8 2847.83   98.45
  -1  -2  -9  165.09   25.85
  -1  -2  -9  146.54   22.92
   1  -2   9  157.00   22.31
   1  -2   9  168.09   24.86
  -1  -2 -10  688.01   54.90
  -1  -2 -10  602.26   49.71
   1  -2  10  663.73   48.42
   1  -2  10  651.09   52.99
  -1  -2 -11  567.32   51.41
  -1  -2 -11  622.62   52.75
   1  -2  11  608.36   48.56
   1  -2  11  619.30   53.36
  -1  -2 -12 1701.60   91.30
  -1  -2 -12 1699.14   89.73
   1  -2  12 1810.41   93.57
   1  -2  12 1618.54   82.33
   1  -2  13   28.83    5.50
   1  -2  13   32.34    9.55
   1  -2  13   19.83    7.31
  -1  -2 -13   12.50    2.90
  -1  -2 -13   36.53   13.98
  -1  -2 -13   33.54    6.52
   1  -2  13   27.98   12.50
  -1  -2 -13   36.41    5.52
   1  -2  14  683.30   28.26
   1  -2  14  702.63   53.95
  -1  -2 -14  688.02   58.60
  -1  -2 -14  654.62   31.07
   1  -2  14  674.54   59.52
  -1  -2 -14  649.27   25.31
   1  -2  15    2.62    0.82
   1  -2  15  -29.72   10.35
  -1  -2 -15  -47.11   14.69
  -1  -2 -15    2.54    1.95
  -1  -2 -15    5.98    1.15
   1  -2  15  -47.02   14.93
  -1  -2 -16    4.25    1.81
  -1  -2 -17   14.53    5.77
  -1  -2 -17   12.83    4.80
   1  -2  17   16.82    4.58
   1  -2  17   21.69    5.15
  -1  -2 -18  379.14   29.78
  -1  -2 -18  423.48   26.77
   1  -2  18  388.91   20.22
   1  -2  18  362.54   25.28
  -1  -2 -19   33.44    8.34
  -1  -2 -19   36.68    7.05
   1  -2  19   36.94    5.55
   1  -2  19   29.69    6.82
  -1  -2 -20  337.77   25.63
   1  -2  20  337.43   21.90
  -1  -2 -21   11.54    5.25
   1  -2  21    2.19    0.43
  -1  -2 -22  167.41   13.97
   1  -2  22  167.22   11.60
  -1  -1  23  229.44   13.32
   1  -1 -22   51.49    6.60
   1  -1 -22   52.18    8.11
  -1  -1  22   53.01    7.64
   1  -1 -21  147.41   14.19
   1  -1 -21  157.14   16.12
  -1  -1  21  153.27   14.87
   1  -1 -20   51.37    9.00
  -1  -1  20   36.63    7.04
   1  -1 -20   45.02    9.61
   1  -1 -19  109.89   14.29
  -1  -1  19  120.79   12.71
  -1  -1  19  132.79   15.32
   1  -1 -19  130.22   13.88
   1  -1 -19  115.21   15.43
  -1  -1  18  100.91   13.59
   1  -1 -18  106.02   13.14
   1  -1 -18   96.53   13.80
   1  -1 -18   88.59   12.99
   1  -1 -17   64.85   10.82
   1  -1 -17   56.25   10.99
   1  -1 -17   54.97   10.45
  -1  -1  17   43.35    8.41
   1  -1 -17   52.43    9.42
  -1  -1  16   91.98   21.96
   1  -1 -16  121.44   15.94
   1  -1 -16  125.65   14.69
  -1  -1  16  130.83   20.19
   1  -1 -16  120.07   29.62
  -1  -1  16  114.00   13.95
   1  -1 -16  108.66   13.17
  -1  -1  15  481.03   49.80
   1  -1 -15  441.23   28.39
   1  -1 -15  400.51   25.58
  -1  -1  15  453.37   41.61
   1  -1 -15  378.31   50.69
   1  -1 -15  430.82   25.14
  -1  -1  15  411.99   25.52
  -1  -1  14  258.82   19.19
  -1  -1  14  238.37   33.04
   1  -1 -14  269.18   21.28
   1  -1 -14  263.52   19.35
   1  -1 -14  299.37   44.58
   1  -1 -14  260.12   36.78
  -1  -1  14  269.13   33.01
  -1  -1  14  246.75   29.97
   1  -1 -14  304.86   19.99
  -1  -1  13  924.51   33.59
  -1  -1  13  843.38   62.23
   1  -1 -13  871.26   35.12
   1  -1 -13  814.23   73.76
  -1  -1  13  890.64   58.80
   1  -1 -13  824.69   68.26
  -1  -1  13  826.19   56.38
   1  -1 -13  911.14   32.11
  -1  -1  12  663.20   48.48
   1  -1 -12  672.28   64.22
   1  -1 -12  677.79   60.05
  -1  -1  12  651.17   53.02
  -1  -1  12  640.23   49.08
  -1  -1  11 1724.11   77.17
   1  -1 -11 1735.79   98.59
   1  -1 -11 1727.25   94.26
  -1  -1  11 1746.93   82.72
   1  -1 -11 1720.18   80.62
  -1  -1  11 1746.74   74.69
  -1  -1  10  308.20   30.59
   1  -1 -10  303.04   38.91
  -1  -1  10  306.39   32.88
   1  -1 -10  314.90   32.87
  -1  -1  10  284.95   28.12
  -1  -1   9  996.96   53.36
   1  -1  -9  976.27   66.67
  -1  -1   9 1042.39   56.94
   1  -1  -9  971.81   53.41
  -1  -1   9 1030.78   50.21
  -1  -1   8  402.87   31.74
  -1  -1   8  428.50   34.59
   1  -1  -8  420.52   32.83
  -1  -1   8  414.88   29.34
  -1  -1   7 1229.22   51.59
  -1  -1   7 1293.07   55.26
   1  -1  -7 1247.24   51.23
  -1  -1   7 1148.33   44.33
  -1  -1   6  220.16   20.15
  -1  -1   6  210.36   20.40
   1  -1  -6  211.81   18.78
  -1  -1   6  197.50   16.56
  -1  -1   5 1105.06   41.33
  -1  -1   5 1122.14   42.61
   1  -1  -5 1132.42   39.46
  -1  -1   5 1007.88   33.23
  -1  -1   4  367.45   21.20
  -1  -1   4  377.76   21.72
  -1  -1   4  330.52   16.07
   1  -1  -4  361.29   19.45
  -1  -1   3  729.37   27.15
  -1  -1   3  772.37   26.90
  -1  -1   3  729.23   17.88
   1  -1  -3  752.92   24.31
  -1  -1   2 2389.23   42.98
   1  -1  -2 2481.85   38.39
  -1  -1   2 2447.83   40.85
   1  -1  -1 2562.06   35.10
  -1  -1   1 2652.52   52.25
  -1  -1   1 2530.59   38.92
   1  -1  -1 2610.34   42.95
   1  -1  -1 2540.89   41.77
  -1  -1   1 2569.63   32.99
  -1  -1   1 2482.87   43.67
   1  -1  -1 2546.89   47.83
  -1  -1   0  230.78   15.59
  -1  -1   0  228.41   10.38
   1  -1   0  227.14   12.00
  -1  -1   0  248.21   12.37
   1  -1   0  228.59   13.96
   1  -1   0  209.49   12.22
  -1  -1  -1   25.35    5.58
  -1  -1  -1   15.06    2.47
   1  -1   1   13.36    3.27
   1  -1   1   13.15    3.14
   1  -1   1   15.23    3.04
  -1  -1  -1   18.39    3.04
  -1  -1  -2  402.34   17.08
  -1  -1  -2  370.35   22.26
   1  -1   2  378.74   17.87
  -1  -1  -2  401.04   15.68
   1  -1   2  371.11   20.13
  -1  -1  -3  123.32   13.61
  -1  -1  -3  127.56   12.17
  -1  -1  -3  123.76   10.04
   1  -1   3  113.84   10.59
   1  -1   3  129.48   13.31
  -1  -1  -4 6859.83  104.35
  -1  -1  -4 6822.56  115.09
   1  -1   4 7168.56   93.93
   1  -1   4 7317.80  114.63
  -1  -1  -5  698.18   38.01
  -1  -1  -5  766.39   41.92
   1  -1   5  734.85   34.26
   1  -1   5  757.45   41.25
  -1  -1  -6 3009.68   88.30
  -1  -1  -6 3010.22   88.50
   1  -1   6 2995.97   75.85
   1  -1   6 3148.02   90.29
  -1  -1  -7  125.75   19.27
  -1  -1  -7  125.48   19.87
   1  -1   7  118.36   16.07
   1  -1   7  132.44   19.41
  -1  -1  -8  655.74   44.78
  -1  -1  -8  606.42   46.87
   1  -1   8  614.24   39.77
   1  -1   8  620.92   46.74
  -1  -1  -9   26.72    9.86
  -1  -1  -9   11.43    8.54
   1  -1   9   13.00    7.55
   1  -1   9   16.85    9.94
  -1  -1 -10  727.39   51.83
  -1  -1 -10  671.21   54.27
   1  -1  10  704.63   47.80
   1  -1  10  745.84   55.77
  -1  -1 -11   19.82    8.52
  -1  -1 -11   18.42    8.51
   1  -1  11   13.37    4.19
   1  -1  11   14.57    5.90
  -1  -1 -12  276.26   37.49
   1  -1  12  263.68   36.70
   1  -1  12  283.01   33.35
   1  -1  13  434.64   19.03
   1  -1  13  363.33   37.31
  -1  -1 -13  453.14   23.09
   1  -1  13  463.94   40.60
  -1  -1 -13  438.21   49.45
   1  -1  13  373.07   44.15
  -1  -1 -13  424.80   18.84
   1  -1  14  487.45   21.52
   1  -1  14  480.19   44.65
  -1  -1 -14  493.97   26.32
   1  -1  14  485.79   39.66
  -1  -1 -14  453.84   51.56
   1  -1  14  495.56   51.10
  -1  -1 -14  491.93   22.33
   1  -1  15  145.00   12.15
   1  -1  15  171.12   25.67
  -1  -1 -15  136.28   27.89
  -1  -1 -15  135.17   14.61
   1  -1  15  136.18   27.26
  -1  -1 -15  140.70   12.79
   1  -1  16  588.50   25.01
  -1  -1 -16  546.09   51.02
   1  -1  16  516.91   48.98
  -1  -1 -16  594.36   27.67
  -1  -1 -16  570.35   31.22
  -1  -1 -17  156.46   16.40
  -1  -1 -17  181.63   15.59
   1  -1  17  158.66   12.59
   1  -1  17  153.41   16.61
   1  -1  18  141.80   16.37
  -1  -1 -18  131.49   14.91
   1  -1  19  546.76   30.88
  -1  -1 -19  573.61   30.12
  -1  -1 -19  533.61   34.51
   1  -1  20  281.02   20.66
  -1  -1 -20  267.45   19.09
  -1  -1 -20  246.15   22.00
   1  -1  21   74.71    9.47
  -1  -1 -21   74.04   10.90
   1  -1  22    6.47    2.48
  -1  -1 -22    4.66    2.49
   1  -1  23    2.99    1.54
  -1  -1 -23    0.35    0.56
  -1   0  23    7.76    2.90
   1   0 -23   13.74    3.78
  -1   0  22    1.25    2.05
   1   0 -22   -2.14    1.86
   1   0 -22    2.61    1.69
  -1   0  21  270.03   19.81
   1   0 -21  261.78   21.46
   1   0 -21  264.97   18.50
  -1   0  20   -1.47    3.37
   1   0 -20   -1.94    3.46
   1   0 -20   -2.80    1.47
  -1   0  20   -3.50    3.90
   1   0 -19  934.23   37.43
   1   0 -19  902.05   44.58
  -1   0  19  903.14   40.57
   1   0 -19  921.13   40.12
   1   0 -19  928.08   41.36
   1   0 -18    0.42    2.22
   1   0 -18   -4.03    2.93
   1   0 -18   -3.39    3.45
  -1   0  18    6.47    4.47
   1   0 -17  276.55   24.47
   1   0 -17  293.10   22.88
  -1   0  17  273.67   22.43
   1   0 -17  272.00   21.68
  -1   0  16   -2.14    3.06
   1   0 -16    1.90    3.22
   1   0 -16    0.51    3.11
   1   0 -16   -0.90    2.06
  -1   0  16   -6.48    4.44
  -1   0  15  944.50   38.69
  -1   0  15  991.85   70.95
   1   0 -15  959.51   41.97
   1   0 -15  922.26   37.80
   1   0 -15  954.86   82.06
  -1   0  15  913.71   62.59
   1   0 -15  976.84   38.33
  -1   0  14    2.71    3.11
  -1   0  14   -8.25    6.20
   1   0 -14    0.98    1.38
   1   0 -14   -0.61    1.36
   1   0 -14   -4.90   10.58
  -1   0  14   -0.83    1.75
  -1   0  14   -0.44    7.74
   1   0 -14    5.44    3.21
  -1   0  13  174.74   14.46
  -1   0  13  193.35   29.84
   1   0 -13  173.33   15.56
  -1   0  13  180.73   24.79
   1   0 -13  161.45   32.77
   1   0 -13  184.75   29.46
  -1   0  13  157.32   25.44
   1   0 -13  179.31   14.21
   1   0 -12    8.64    6.81
   1   0 -12    2.70    3.27
  -1   0  12    5.17    4.94
   1   0 -12    7.21    3.29
  -1   0  12    9.05    5.35
   1   0 -11  602.99   58.27
  -1   0  11  610.51   41.92
  -1   0  11  667.46   51.38
  -1   0  11  572.48   44.91
   1   0 -11  646.00   49.85
  -1   0  10   -0.03    2.86
   1   0 -10   -0.83    3.48
  -1   0  10   -5.08    6.31
   1   0 -10   -3.97    6.41
  -1   0   9  904.69   46.42
   1   0  -9  897.54   63.36
  -1   0   9  902.19   53.47
   1   0  -9  925.56   39.49
   1   0  -9  868.88   51.63
   1   0  -8    4.24    7.74
  -1   0   8   -3.12    2.73
   1   0  -8    2.73    5.04
  -1   0   8   -0.76    3.64
   1   0  -8    0.33    6.81
  -1   0   7 6118.57  106.99
  -1   0   7 6350.22  121.86
   1   0  -7 6017.04  113.39
  -1   0   6   -0.55    2.27
  -1   0   6    1.01    5.10
   1   0  -6   -1.88    4.13
  -1   0   5 9871.64  113.46
   1   0  -5 9999.00  116.57
  -1   0   4    0.30    1.28
  -1   0   4    3.26    2.21
   1   0  -4    1.12    1.69
  -1   0   3 2606.38   46.74
  -1   0   3 2779.18   50.54
  -1   0   3 2649.12   52.61
   1   0  -3 2714.81   46.43
  -1   0   2    1.16    0.89
  -1   0   2    0.42    0.72
  -1   0   2   -1.43    0.91
   1   0  -2    0.24    0.60
   1   0  -1 3072.91   38.61
  -1   0   1 3069.38   41.75
  -1   0   1 3019.56   49.41
  -1   0   1 2955.65   34.34
   1   0  -1 2955.53   31.41
  -1   0   0    1.77    1.04
   1   0   0   -1.11    1.10
   1   0   0    0.49    0.41
   1   0   0   -0.47    0.25
  -1   0   0    0.86    1.03
  -1   0  -1 2010.22   37.41
   1   0   1 2018.45   24.45
  -1   0  -1 1810.27   40.62
   1   0   1 1880.05   30.00
   1   0   1 1940.02   36.71
  -1   0  -2    0.21    1.63
  -1   0  -2    0.95    1.80
  -1   0  -2   -0.49    1.64
   1   0   2   -0.66    0.47
   1   0   2    4.01    1.78
  -1   0  -3 2981.73   53.09
  -1   0  -3 3144.28   65.12
   1   0   3 3195.85   48.12
  -1   0  -3 3133.53   45.62
   1   0   3 3018.96   64.77
  -1   0  -4   -2.09    0.51
  -1   0  -4    4.79    4.34
   1   0   4    2.26    1.34
  -1   0  -4    1.30    1.10
   1   0   4    1.04    1.91
  -1   0  -5 2825.67   81.95
  -1   0  -5 2803.81   65.40
  -1   0  -5 2820.71   47.11
   1   0   5 2895.35   62.69
   1   0   5 2829.73   78.48
  -1   0  -6   -1.29    2.05
  -1   0  -6    5.75    4.93
   1   0   6    1.81    4.74
  -1   0  -6    4.28    2.63
   1   0   6    2.67    5.59
  -1   0  -7 2578.18   94.18
  -1   0  -7 2635.57   73.78
   1   0   7 2596.86   71.81
  -1   0  -7 2623.33   45.53
   1   0   7 2498.73   86.83
  -1   0  -8    0.36    2.81
  -1   0  -8    1.51    2.54
   1   0   8   -4.12    5.28
  -1   0  -9 1500.48   62.56
  -1   0  -9 1448.81   78.07
   1   0   9 1451.83   61.32
   1   0   9 1385.98   72.83
  -1   0 -10    4.49    5.71
  -1   0 -10    2.84    3.53
   1   0  10    6.11    8.17
   1   0  10   -4.05    7.33
  -1   0 -11 1287.13   81.87
   1   0  11 1206.01   62.39
   1   0  11 1146.63   72.08
   1   0  12    1.30    3.30
  -1   0 -12   -1.29    8.46
   1   0  12   -6.34    6.20
   1   0  12    3.25    2.51
   1   0  13  611.54   47.83
  -1   0 -13  644.50   27.21
  -1   0 -13  623.23   60.31
   1   0  13  627.09   57.24
  -1   0 -13  631.50   24.08
   1   0  14  -20.08    8.77
  -1   0 -14   -1.99    3.11
  -1   0 -14   -4.18   11.82
   1   0  14   -3.59    6.86
  -1   0 -14   -1.09    2.83
   1   0  15  157.28   23.73
  -1   0 -15  155.41   15.68
  -1   0 -15  169.13   32.41
   1   0  15  156.19   29.17
  -1   0 -15  158.39   13.91
  -1   0 -16   10.87    6.41
   1   0  16  -10.20    6.93
  -1   0 -16    2.53    2.47
  -1   0 -16  -14.33    4.87
  -1   0 -17   86.96   12.08
  -1   0 -17   92.55   11.36
   1   0  17   94.47   12.93
  -1   0 -18   -1.99    3.12
  -1   0 -18    0.45    0.97
   1   0  18   -4.19    3.76
  -1   0 -19  158.20   15.77
   1   0  19  131.08   15.51
  -1   0 -19  147.74   13.39
  -1   0 -20   -1.73    2.17
  -1   0 -20   -1.94    3.27
   1   0  20    4.09    2.80
  -1   0 -21  415.76   25.85
   1   0  21  422.21   23.33
  -1   0 -22   -1.71    1.11
   1   0  22    1.13    1.50
  -1   0 -23  161.55   10.64
   1   0  23  154.42    9.81
  -1   1  23  235.09   13.56
   1   1 -23  234.60   14.71
  -1   1  22   51.53    7.52
   1   1 -22   56.23    8.73
   1   1 -21  158.82   13.57
  -1   1  21  137.78   13.58
  -1   1  21  157.90   14.91
   1   1 -21  156.49   16.35
   1   1 -20   45.30    9.45
  -1   1  20   52.68    9.60
   1   1 -20   40.99    8.17
  -1   1  20   35.20    7.72
   1   1 -20   38.36    7.36
   1   1 -19  130.89   17.21
   1   1 -19  117.23   14.21
  -1   1  19  103.00   13.43
   1   1 -18  112.16   13.75
   1   1 -18  113.29   15.73
   1   1 -18  112.84   14.05
  -1   1  18  103.89   13.48
   1   1 -17   56.09   10.09
   1   1 -17   39.91    9.72
   1   1 -17   51.28    9.57
  -1   1  17   58.53    9.92
  -1   1  16  105.69   13.48
  -1   1  16  114.73   24.99
   1   1 -16  114.28   15.09
   1   1 -16  112.73   14.00
   1   1 -16  140.93   31.61
  -1   1  16  107.40   21.42
   1   1 -16  125.05   14.65
  -1   1  15  439.81   26.27
  -1   1  15  423.62   47.26
   1   1 -15  417.82   25.17
   1   1 -15  440.40   28.63
   1   1 -15  459.12   57.14
  -1   1  15  380.86   43.13
   1   1 -15  438.48   26.08
  -1   1  14  264.39   19.22
  -1   1  14  270.34   36.30
   1   1 -14  249.00   20.69
   1   1 -14  233.40   17.43
   1   1 -14  239.55   40.64
  -1   1  14  227.19   33.35
   1   1 -14  269.13   19.24
  -1   1  13  915.21   33.06
   1   1 -13  888.80   35.63
  -1   1  13  816.56   61.84
  -1   1  13  810.85   60.67
   1   1 -13  794.83   30.87
  -1   1  13  970.16   50.99
   1   1 -13  832.27   74.29
   1   1 -12  620.80   61.36
   1   1 -12  712.58   53.16
  -1   1  12  713.78   44.53
  -1   1  12  681.19   53.91
  -1   1  12  572.89   48.47
  -1   1  11 1803.19   69.21
   1   1 -11 1729.30   98.68
  -1   1  11 1701.40   81.89
   1   1 -11 1677.66   81.15
  -1   1  10  320.22   27.11
   1   1 -10  287.92   37.62
  -1   1  10  299.62   33.37
   1   1 -10  309.72   26.70
   1   1 -10  286.73   31.52
  -1   1   9 1058.34   46.70
   1   1  -9  985.37   67.22
  -1   1   9 1013.25   56.56
   1   1  -9 1022.87   48.19
   1   1  -9 1038.42   56.40
   1   1  -8  408.91   40.90
  -1   1   8  435.00   28.14
   1   1  -8  430.29   29.57
  -1   1   8  397.73   33.67
   1   1  -8  378.39   31.40
  -1   1   7 1230.03   44.03
   1   1  -7 1164.84   62.53
   1   1  -7 1191.32   47.55
  -1   1   7 1225.10   54.07
   1   1  -7 1202.06   50.47
  -1   1   6  219.56   16.94
   1   1  -6  205.24   24.44
  -1   1   6  222.34   21.16
   1   1  -6  216.76   19.41
  -1   1   5 1097.33   34.89
   1   1  -5 1009.33   48.47
  -1   1   5 1140.04   43.94
   1   1  -5 1098.34   38.99
  -1   1   4  346.58   17.98
  -1   1   4  354.30   20.04
  -1   1   4  359.25   22.06
   1   1  -4  372.30   19.69
  -1   1   3  697.68   23.40
  -1   1   3  738.18   28.59
  -1   1   3  685.57   26.11
   1   1  -3  739.42   24.15
  -1   1   2 2458.48   41.93
  -1   1   2 2496.39   48.89
   1   1  -2 2389.06   37.63
  -1   1   1 2547.09   50.74
  -1   1   1 2573.96   46.18
   1   1  -1 2456.40   34.76
  -1   1   1 2474.94   41.52
  -1   1   0  218.05   15.89
  -1   1   0  224.23   13.59
   1   1   1   12.67    1.65
  -1   1  -1   14.34    3.70
  -1   1  -2  382.97   19.26
   1   1   2  374.06   12.55
  -1   1  -2  413.19   23.04
   1   1   3  117.90    8.69
  -1   1  -3  123.09   11.81
  -1   1  -3  124.26   14.11
  -1   1  -3  124.57    6.84
  -1   1  -4 6703.48   91.82
   1   1   4 6919.18   80.99
  -1   1  -4 6850.65   58.88
  -1   1  -4 6898.71  120.23
   1   1   5  722.35   30.06
  -1   1  -5  679.99   30.02
  -1   1  -5  676.81   22.34
  -1   1  -5  753.80   43.75
  -1   1  -6 3009.65   64.92
   1   1   6 3074.59   68.75
  -1   1  -6 3065.09   54.85
  -1   1  -6 3042.39   96.85
  -1   1  -7  113.59   11.77
  -1   1  -7  126.19   20.68
   1   1   7  117.29   15.03
  -1   1  -7  106.93   12.15
   1   1   7  121.72   18.70
  -1   1  -8  628.90   50.68
  -1   1  -8  614.79   29.30
   1   1   8  583.18   35.89
  -1   1  -8  594.14   30.19
   1   1   8  542.17   42.28
   1   1   9   13.43    5.41
  -1   1  -9   13.75    3.60
   1   1   9    3.53    5.45
   1   1  10  756.62   36.38
  -1   1 -10  762.40   62.12
   1   1  10  656.86   42.54
   1   1  10  625.93   50.58
  -1   1 -11   12.81    7.67
   1   1  11    8.25    4.83
   1   1  11   12.82   12.03
  -1   1 -12  257.65   39.16
   1   1  12  242.61   33.42
   1   1  12  247.40   28.43
  -1   1 -13  404.44   21.92
  -1   1 -13  472.16   24.68
  -1   1 -13  426.27   51.14
  -1   1 -13  398.54   19.98
   1   1  13  346.13   42.06
   1   1  13  403.68   38.83
   1   1  14  445.39   41.31
  -1   1 -14  468.06   25.46
  -1   1 -14  493.98   56.96
   1   1  14  454.94   50.44
  -1   1 -14  513.61   25.19
  -1   1 -14  475.59   24.02
   1   1  15  164.39   25.01
  -1   1 -15  148.73   31.38
   1   1  15  146.51   28.46
  -1   1 -15  156.74   14.10
  -1   1 -15  126.52   12.95
  -1   1 -15  137.11   14.91
  -1   1 -16  514.23   27.42
  -1   1 -16  552.66   30.87
  -1   1 -17  142.27   15.74
  -1   1 -17  150.44   15.01
   1   1  17  141.22   15.99
  -1   1 -18  142.20   15.62
  -1   1 -18  127.10   13.31
   1   1  18  130.57   16.05
  -1   1 -19  581.52   30.18
  -1   1 -19  561.28   27.02
   1   1  19  581.46   32.04
  -1   1 -20  259.70   18.75
   1   1  20  256.86   19.97
  -1   1 -20  278.45   17.65
  -1   1 -21   68.32   10.14
   1   1  21   73.96    9.73
   1   1  22    0.81    1.34
  -1   1 -22    4.77    2.29
   1   1  22    2.69    1.45
   1   1  23    1.92    0.36
   1   2 -23   61.53    7.26
  -1   2  23   58.28    6.04
  -1   2  22  131.81   11.86
  -1   2  22  145.77   11.81
   1   2 -22  142.12   13.46
   1   2 -21    6.06    2.63
  -1   2  21    8.43    4.51
   1   2 -21   -1.34    1.83
  -1   2  21    1.65    0.54
   1   2 -21    2.86    1.90
   1   2 -20  819.66   40.33
   1   2 -20  764.77   32.34
  -1   2  20  756.21   36.63
  -1   2  20  750.33   33.81
   1   2 -20  783.56   35.39
   1   2 -19    9.26    5.35
  -1   2  19    5.72    1.11
   1   2 -19    5.92    3.74
  -1   2  19    4.89    3.65
   1   2 -18  659.10   38.61
   1   2 -18  645.62   32.47
   1   2 -18  612.49   33.71
  -1   2  18  604.44   32.58
   1   2 -17    0.43    3.31
   1   2 -17   10.14    3.88
   1   2 -17    4.00    2.87
  -1   2  17    7.92    3.69
  -1   2  16  283.65   21.42
  -1   2  16  284.00   36.35
   1   2 -16  280.64   21.59
   1   2 -16  286.35   24.59
   1   2 -16  319.44   46.82
  -1   2  16  255.25   34.29
   1   2 -16  286.01   22.70
  -1   2  15  175.66   15.84
  -1   2  15  174.22   29.60
   1   2 -15  171.64   18.34
   1   2 -15  173.78   16.18
   1   2 -15  191.11   35.33
  -1   2  15  164.91   28.09
   1   2 -15  197.41   17.59
  -1   2  14  246.21   18.40
  -1   2  14  214.17   32.11
   1   2 -14  252.91   20.85
   1   2 -14  218.13   17.01
   1   2 -14  242.64   40.26
  -1   2  14  193.26   30.96
   1   2 -14  245.88   18.81
   1   2 -13    2.53    2.88
   1   2 -13   -8.05   11.79
   1   2 -13   -0.96    2.73
  -1   2  13   -0.97    3.68
  -1   2  12  155.35   25.90
   1   2 -12  154.06   31.13
  -1   2  11   16.64    6.32
   1   2 -11    4.89    5.05
   1   2 -11    0.94    6.98
  -1   2  11    5.15    7.90
   1   2 -11    3.05    0.99
   1   2 -10  470.45   49.33
  -1   2  10  520.18   31.71
  -1   2  10  472.73   42.03
   1   2 -10  481.13   37.80
   1   2 -10  482.05   40.81
   1   2  -9   27.62   11.51
  -1   2   9   32.21    7.66
   1   2  -9   46.00   13.13
  -1   2   9   19.89    8.60
   1   2  -9   41.81   11.92
  -1   2   8  592.60   30.10
   1   2  -8  556.65   47.33
   1   2  -8  584.83   39.17
  -1   2   8  545.10   39.96
   1   2  -8  559.79   38.13
  -1   2   7  297.99   19.84
   1   2  -7  287.89   31.48
  -1   2   7  269.57   26.36
   1   2  -7  274.73   25.88
   1   2  -7  277.42   24.91
  -1   2   6    6.80    1.81
   1   2  -6    5.64    5.95
   1   2  -6    2.19    2.79
  -1   2   6    4.85    0.81
   1   2  -6   10.24    4.76
  -1   2   5   21.41    4.93
   1   2  -5   20.18    7.76
   1   2  -5   10.91    5.31
  -1   2   5   18.78    4.74
  -1   2   5   22.13    4.70
   1   2  -5   21.34    4.87
  -1   2   4 6473.17   77.32
   1   2  -4 6322.29  111.43
  -1   2   4 6511.27   86.73
   1   2  -4 6315.48   82.16
  -1   2   3   15.22    3.76
   1   2  -3   18.86    5.27
  -1   2   3   11.59    3.81
  -1   2   3   14.11    3.98
   1   2  -3   20.96    3.95
   1   2  -2 5598.69   75.53
  -1   2   2 5784.30   80.09
  -1   2   2 5883.11   83.75
   1   2  -2 5673.66   58.42
  -1   2   1  340.53   20.09
  -1   2   1  316.57   20.77
   1   2  -1  343.33   13.55
   1   2  -1  321.91   12.27
  -1   2   0   12.04    3.67
   1   2   0    8.82    2.02
  -1   2  -1 3351.98   68.68
   1   2   2 3465.56   50.69
  -1   2  -2 3501.23   74.84
  -1   2  -3   40.52    7.82
   1   2   3   54.71    7.32
  -1   2  -3   40.69    9.00
  -1   2  -4  797.72   39.23
   1   2   4  802.10   15.52
   1   2   4  776.94   29.10
  -1   2  -4  771.15   41.49
  -1   2  -5  230.01   21.41
   1   2   5  224.85   17.17
  -1   2  -5  237.04   25.64
  -1   2  -6 1603.05   58.10
   1   2   6 1594.71   50.28
  -1   2  -6 1639.88   74.42
   1   2   7  409.05   27.86
  -1   2  -7  470.56   31.15
   1   2   7  468.59   18.36
  -1   2  -7  456.83   41.63
  -1   2  -8 2614.63   75.85
   1   2   8 2799.97   49.12
  -1   2  -8 2729.18  110.44
  -1   2  -9  152.48   17.64
   1   2   9  150.50   19.63
  -1   2  -9  161.32   28.39
  -1   2 -10  664.21   59.81
   1   2  10  585.78   40.77
  -1   2 -10  572.57   34.85
   1   2  10  544.91   48.54
  -1   2 -11  627.69   59.81
   1   2  11  623.42   44.27
   1   2  11  537.97   49.71
  -1   2 -12 1736.69  103.04
   1   2  12 1485.93   86.63
   1   2  12 1508.89   72.24
  -1   2 -13   31.03    5.80
  -1   2 -13   42.20    7.31
   1   2  13   16.42    3.75
  -1   2 -13   42.38   17.08
   1   2  13   35.77   14.64
  -1   2 -13   30.37    5.77
  -1   2 -14  616.01   30.16
  -1   2 -14  682.44   31.89
  -1   2 -14  639.16   64.32
  -1   2 -14  599.73   28.45
   1   2  14  584.85   57.84
   1   2  14  614.80   47.82
   1   2  15   21.42    8.36
   1   2  15   14.68   13.58
  -1   2 -15   10.04    3.56
  -1   2 -15   -1.13    1.90
  -1   2 -16    1.40    1.42
  -1   2 -16   -0.73    3.70
  -1   2 -16   -0.08    2.56
  -1   2 -17   12.61    4.02
  -1   2 -17   17.41    4.49
   1   2  17   21.76    6.32
  -1   2 -18  364.49   24.98
  -1   2 -18  380.45   23.88
   1   2  18  398.74   27.01
  -1   2 -19   35.10    7.33
  -1   2 -19   32.78    7.09
   1   2  19   27.30    6.71
  -1   2 -20  333.48   20.83
   1   2  20  329.72   21.95
  -1   2 -20  331.22   19.42
   1   2  21    2.03    1.74
   1   2  22  171.75   11.83
  -1   2 -22  176.91   13.69
   1   2  22  166.11   12.93
   1   3 -23    4.04    1.99
  -1   3  22   72.61    8.95
  -1   3  22   61.99    6.90
   1   3 -22   58.31    8.05
   1   3 -21    3.89    1.17
  -1   3  21    5.04    2.74
  -1   3  21    6.70    3.05
   1   3 -21    7.48    2.71
   1   3 -20  126.26   15.58
  -1   3  20  111.33   14.01
  -1   3  20  113.32   11.85
   1   3 -20  117.75   13.49
   1   3 -19    4.13    2.13
  -1   3  19    5.29    1.46
   1   3 -19    4.16    1.03
  -1   3  19    9.24    5.04
   1   3 -18    8.30    4.47
   1   3 -18    6.21    4.14
   1   3 -18   10.27    5.34
  -1   3  18    6.74    3.36
   1   3 -17    1.91    3.17
   1   3 -17    6.56    3.88
   1   3 -17    9.30    5.92
  -1   3  17    0.09    1.94
   1   3 -16   51.39   10.35
   1   3 -16   60.24   10.12
   1   3 -16   52.86    9.16
  -1   3  16   69.46   10.61
  -1   3  15  227.99   18.22
  -1   3  15  225.85   33.04
   1   3 -15  215.07   18.54
   1   3 -15  203.42   20.61
   1   3 -15  173.71   33.74
  -1   3  15  150.50   27.79
   1   3 -15  215.32   19.32
  -1   3  14  577.87   54.30
   1   3 -14  601.11   33.26
   1   3 -14  617.10   29.82
   1   3 -14  661.27   65.55
  -1   3  14  603.49   28.02
   1   3 -14  615.21   31.28
  -1   3  13  513.81   50.02
   1   3 -13  446.70   23.68
   1   3 -13  458.48   27.53
   1   3 -13  402.20   49.43
  -1   3  13  481.97   22.71
   1   3 -13  481.62   26.00
   1   3 -12  680.43   63.61
  -1   3  12  684.71   55.99
   1   3 -12  784.87   53.11
   1   3 -12  725.30   31.38
   1   3 -12  721.39   29.47
   1   3 -11  174.74   25.29
  -1   3  11  185.89   27.45
   1   3 -11  199.34   33.61
   1   3 -10 1337.06   83.55
  -1   3  10 1310.29   71.84
   1   3 -10 1409.47   71.08
   1   3 -10 1317.25   66.40
   1   3  -9 1994.81   96.25
   1   3  -9 2030.61   85.17
  -1   3   9 2000.13   84.98
   1   3  -9 2077.38   78.34
   1   3  -8 1372.41   74.75
  -1   3   8 1481.03   44.50
  -1   3   8 1347.83   66.35
   1   3  -8 1400.76   68.68
   1   3  -8 1370.38   59.41
   1   3  -7 1497.81   73.91
  -1   3   7 1599.51   45.05
   1   3  -7 1547.87   70.08
  -1   3   7 1479.76   66.54
   1   3  -7 1537.36   57.77
   1   3  -6   77.19   15.44
  -1   3   6   79.32    9.67
   1   3  -6   84.13   16.37
  -1   3   6   80.84   14.82
   1   3  -6   90.14   12.73
   1   3  -5 1241.60   55.43
  -1   3   5 1232.71   54.81
  -1   3   5 1282.91   39.23
   1   3  -5 1241.24   57.82
   1   3  -5 1282.01   42.17
   1   3  -4    2.83    2.04
  -1   3   4   11.89    3.53
   1   3  -4    5.64    1.93
  -1   3   4    4.36    5.08
  -1   3   4   11.97    4.30
   1   3  -4   11.41    3.17
   1   3  -3 1582.02   47.57
  -1   3   3 1538.81   45.31
   1   3  -3 1469.60   59.12
  -1   3   3 1565.43   46.52
   1   3  -3 1536.18   35.59
   1   3  -2 1314.63   35.06
  -1   3   2 1215.44   43.01
  -1   3   2 1187.88   42.28
   1   3  -2 1254.52   51.70
   1   3  -2 1306.27   28.01
  -1   3   1   45.72    8.70
  -1   3   1   43.95    8.76
   1   3  -1   42.95    7.98
   1   3  -1   47.55    4.73
   1   3  -1   42.30    4.45
   1   3   0 1990.09   58.54
  -1   3   0 2082.54   61.57
   1   3   0 2023.67   29.41
   1   3   1 2132.88   56.21
  -1   3  -1 2188.47   67.22
   1   3   2 5307.27   82.61
  -1   3  -2 5388.33  110.17
   1   3   3 3575.99   67.65
   1   3   3 3575.28   60.19
  -1   3  -3 3666.00   95.11
   1   3   4  764.96   33.00
   1   3   4  826.77   22.95
  -1   3  -4  719.37   43.50
  -1   3  -4  760.39   44.48
   1   3   5  151.08   15.95
  -1   3  -5  142.66   18.93
  -1   3  -5  162.18   22.91
  -1   3  -6  151.58   20.66
   1   3   6  124.97   15.25
  -1   3  -6  123.51   20.49
  -1   3  -7  644.69   42.37
   1   3   7  593.42   35.47
  -1   3  -7  633.98   50.81
  -1   3  -8  274.00   27.24
   1   3   8  247.21   24.30
  -1   3  -8  278.69   35.28
   1   3   9   17.54    7.52
  -1   3  -9   20.86    7.82
  -1   3  -9   34.69   14.26
   1   3  10   84.74   15.44
  -1   3 -10   68.02   15.15
  -1   3 -10   46.23   14.29
  -1   3 -11  301.31   42.63
   1   3  11  265.52   36.61
   1   3  11  249.62   28.74
  -1   3 -11  301.95   29.06
  -1   3 -12  506.57   23.84
  -1   3 -12  554.25   25.61
   1   3  12  529.40   43.70
  -1   3 -12  557.69   59.62
   1   3  12  487.11   51.40
  -1   3 -12  525.34   24.53
  -1   3 -13  866.50   34.42
  -1   3 -13  954.22   36.34
   1   3  13  902.72   57.60
  -1   3 -13  930.66   77.50
   1   3  13  862.16   70.83
  -1   3 -13  904.00   34.88
  -1   3 -14 1122.65   42.48
  -1   3 -14 1200.94   43.11
   1   3  14 1226.34   64.61
  -1   3 -14 1280.09   91.26
   1   3  14 1206.25   84.90
  -1   3 -14 1113.94   40.90
  -1   3 -15   13.23    4.27
  -1   3 -15    6.55    6.01
   1   3  15   25.26   12.58
  -1   3 -15    8.66    3.52
  -1   3 -15   19.09    5.79
  -1   3 -16   -0.04    1.53
   1   3  16    1.47    1.54
  -1   3 -17  286.35   22.65
  -1   3 -17  308.29   21.63
  -1   3 -17  257.81   20.48
   1   3  17  287.65   22.03
  -1   3 -18  229.32   19.69
  -1   3 -18  230.11   18.88
   1   3  18  213.65   18.39
  -1   3 -19  503.78   27.24
   1   3  19  511.06   27.36
  -1   3 -19  486.01   25.83
   1   3  20  118.30   11.93
  -1   3 -20  120.43   11.62
   1   3  21   57.40    7.36
  -1   3 -21   59.53    6.98
  -1   3 -22   13.29    3.24
   1   3  22   11.03    3.12
   1   3  22    8.23    2.21
  -1   4  22   11.16    3.07
   1   4 -22    8.85    2.66
   1   4 -21  304.20   20.56
  -1   4  21  305.69   20.56
  -1   4  21  301.13   14.90
   1   4 -21  309.16   18.59
   1   4 -20    4.43    2.92
  -1   4  20    5.44    1.95
  -1   4  20    4.62    2.00
   1   4 -20    4.49    1.34
   1   4 -19  569.51   34.38
  -1   4  19  566.51   33.12
  -1   4  19  548.25   25.41
   1   4 -19  545.67   30.25
   1   4 -18   17.29    5.31
   1   4 -18   17.60    4.98
  -1   4  18   14.01    3.62
   1   4 -18   13.64    4.23
  -1   4  18   20.36    6.62
   1   4 -17  788.01   36.17
   1   4 -17  792.58   42.88
   1   4 -17  781.25   38.15
  -1   4  17  757.96   31.70
   1   4 -16    1.97    2.72
   1   4 -16    4.84    1.64
   1   4 -16    5.42    4.25
  -1   4  16    8.25    3.45
  -1   4  15  628.90   28.29
  -1   4  15  671.95   58.08
   1   4 -15  636.17   32.96
   1   4 -15  646.58   37.26
   1   4 -15  638.43   62.17
  -1   4  15  630.05   57.69
   1   4 -15  619.94   33.77
  -1   4  14 1096.84   76.47
   1   4 -14 1059.15   41.17
   1   4 -14 1072.47   46.42
   1   4 -14 1093.86   82.41
  -1   4  14 1101.38   35.63
   1   4 -14 1084.18   42.91
  -1   4  13   74.51   18.22
   1   4 -13  130.96   13.69
   1   4 -13  114.57   14.04
   1   4 -13  103.54   25.21
  -1   4  13  105.34    9.85
   1   4 -13  115.67   13.19
   1   4 -12  196.70   32.81
  -1   4  12  209.11   31.81
   1   4 -12  183.13   27.94
   1   4 -12  173.18   16.36
   1   4 -12  183.12   15.92
  -1   4  11   20.80   11.78
   1   4 -11   61.56   16.05
   1   4 -11   24.44    5.53
   1   4 -11   40.87   17.79
   1   4 -10  334.50   37.27
  -1   4  10  336.15   38.13
   1   4 -10  351.80   41.33
   1   4  -9  346.35   37.60
  -1   4   9  350.11   36.91
   1   4  -9  378.00   41.34
   1   4  -8   37.20   12.77
  -1   4   8   39.73   13.30
   1   4  -8   51.27   13.73
   1   4  -8   43.61   10.54
   1   4  -7 1153.33   63.59
  -1   4   7 1084.32   61.38
   1   4  -7 1209.63   68.13
   1   4  -7 1136.00   48.31
   1   4  -6  623.67   42.83
  -1   4   6  518.77   40.26
   1   4  -6  608.94   46.85
   1   4  -6  632.13   33.29
   1   4  -5 1907.42   68.29
   1   4  -5 1876.16   82.08
  -1   4   5 1839.27   52.67
  -1   4   5 1857.35   46.89
  -1   4   5 1791.17   73.09
   1   4  -5 1808.22   50.99
   1   4  -4   35.71    8.45
  -1   4   4   34.55    7.21
  -1   4   4   19.58    5.98
   1   4  -4   13.13    5.15
  -1   4   4   25.42    5.57
   1   4  -4   36.95    6.27
   1   4  -3  789.08   34.58
  -1   4   3  773.34   37.87
  -1   4   3  826.01   35.69
   1   4  -3  770.94   49.91
   1   4  -3  809.81   25.35
  -1   4   2  243.52   21.13
   1   4  -2  245.17   26.84
  -1   4   2  238.91   21.99
   1   4  -2  241.32   11.03
  -1   4   1 1085.99   49.04
  -1   4   1 1067.31   49.16
   1   4  -1 1148.79   54.63
   1   4  -1 1130.54   19.61
   1   4   0   89.85    5.04
  -1   4   0   76.00   13.19
   1   4   0   97.92   14.04
   1   4   1  463.12   12.77
  -1   4  -1  493.25   36.21
   1   4   1  464.89   30.54
   1   4   2    8.54    2.65
  -1   4  -2    8.35    4.83
   1   4   3    5.12    2.80
  -1   4  -3    8.06    8.06
  -1   4  -4  109.40   19.10
   1   4   4  123.47   11.45
   1   4   4  113.05   14.61
  -1   4  -5  694.76   49.43
   1   4   5  616.74   35.64
  -1   4  -6   31.54   11.72
   1   4   6   25.62    6.74
  -1   4  -6   42.39   10.25
  -1   4  -7  393.75   41.54
  -1   4  -7  364.68   35.71
   1   4   7  391.16   30.86
  -1   4  -8   11.96    9.46
   1   4   8   13.24    5.14
  -1   4  -8   10.18    5.68
  -1   4  -9  460.86   48.77
   1   4   9  458.97   37.13
  -1   4  -9  458.89   39.64
  -1   4 -10   65.35   19.80
   1   4  10   57.98   14.55
  -1   4 -10   54.98   12.84
  -1   4 -11  883.20   31.30
   1   4  11  973.56   58.57
  -1   4 -11  984.63   58.44
  -1   4 -11  934.88   74.87
  -1   4 -11  852.08   30.19
  -1   4 -11  948.02   33.70
  -1   4 -12   36.50    6.58
  -1   4 -12   42.59    7.27
   1   4  12   36.29    9.96
  -1   4 -12   39.41   13.14
   1   4  12   29.70    7.25
  -1   4 -12   43.83    7.67
  -1   4 -13 1510.89   48.28
  -1   4 -13 1621.63   48.36
   1   4  13 1608.48   74.75
  -1   4 -13 1674.86  103.90
   1   4  13 1537.54   97.13
  -1   4 -13 1480.34   47.40
  -1   4 -14  104.60   12.53
  -1   4 -14   98.76   13.07
  -1   4 -14   75.20   20.33
   1   4  14  124.23   28.32
  -1   4 -14  107.65   13.23
  -1   4 -15    2.86    2.94
   1   4  15    3.10    1.90
  -1   4 -15    5.38    3.69
  -1   4 -15    6.57    3.83
  -1   4 -16    1.91    1.99
  -1   4 -16    2.79    1.83
   1   4  16    3.94    3.04
  -1   4 -17    4.64    3.01
   1   4  17    2.91    0.75
  -1   4 -18   72.19   10.72
  -1   4 -18   74.56   10.93
   1   4  18   73.12   10.14
  -1   4 -19  204.29   16.78
  -1   4 -19  230.49   17.82
   1   4  19  231.59   16.30
  -1   4 -20   44.53    7.00
   1   4  20   53.47    7.03
   1   4  21  444.27   23.22
   1   4  21  456.75   16.32
  -1   4 -21  456.52   18.91
   1   4  22    0.32    0.73
   1   5 -22   24.97    4.31
  -1   5  22   24.37    4.39
  -1   5  21   20.44    5.00
  -1   5  21   23.02    4.47
   1   5 -21   22.63    5.31
   1   5 -21   15.75    3.93
   1   5 -20    4.45    2.42
   1   5 -20    3.05    2.09
   1   5 -19   10.01    2.40
   1   5 -19    9.39    2.34
  -1   5  19    8.86    4.17
   1   5 -18    6.89    4.83
  -1   5  18    2.53    3.79
  -1   5  18    0.51    1.81
   1   5 -18    2.04    1.84
  -1   5  17  106.61   15.30
   1   5 -17  110.08   15.88
   1   5 -17  103.54   12.88
  -1   5  17   76.32    8.85
   1   5 -17  118.09   14.76
   1   5 -16   57.37   10.12
   1   5 -16   53.55   11.15
   1   5 -16   42.83    8.95
  -1   5  16   56.45   10.12
   1   5 -15   36.57    9.41
   1   5 -15   43.14    8.73
   1   5 -15   47.43    9.72
   1   5 -14   11.61    5.19
   1   5 -14    6.32    3.89
   1   5 -14    3.58    2.07
   1   5 -14    5.32    5.51
  -1   5  13 1563.19   90.93
   1   5 -13 1681.82   83.73
   1   5 -13 1581.36   55.13
   1   5 -13 1520.02   50.43
   1   5 -13 1515.87   90.85
  -1   5  12  419.20   45.32
   1   5 -12  389.49   43.77
   1   5 -12  421.59   26.72
   1   5 -12  425.46   25.32
   1   5 -12  430.75   49.06
   1   5 -11  560.69   53.56
  -1   5  11  512.85   49.46
   1   5 -11  464.82   26.76
   1   5 -11  483.79   25.62
   1   5 -11  479.69   50.08
   1   5 -10  657.43   57.49
  -1   5  10  644.17   54.71
   1   5 -10  659.86   29.53
   1   5 -10  658.73   56.90
   1   5 -10  632.26   26.99
   1   5  -9  121.49   22.69
   1   5  -9  131.17   24.68
  -1   5   9   90.97   17.81
   1   5  -8  107.32   20.40
  -1   5   8   72.11   14.62
   1   5  -8   92.36   21.23
   1   5  -7   69.98   15.84
  -1   5   7   59.86   15.62
   1   5  -7   53.41    9.04
   1   5  -6  542.71   40.37
  -1   5   6  469.39   42.37
   1   5  -6  516.44   47.51
   1   5  -5 2476.64   78.02
   1   5  -5 2233.64   97.51
  -1   5   5 2333.04   65.33
  -1   5   5 2264.30   89.10
   1   5  -4   55.10   10.10
   1   5  -4   51.05   15.27
  -1   5   4   49.01    8.05
  -1   5   4   50.71   10.42
  -1   5   3  661.43   39.07
   1   5  -3  668.50   51.19
  -1   5   3  708.51   35.37
   1   5  -2   78.17   17.40
  -1   5   2   87.48   13.90
  -1   5   2   96.08   14.62
   1   5  -1 1654.79   73.26
  -1   5   1 1615.83   66.27
  -1   5   1 1581.35   66.99
   1   5   0  373.52   32.91
  -1   5   0  411.98   36.51
  -1   5  -1  854.88   53.98
   1   5   1  867.37   47.36
   1   5   2  394.41   29.73
  -1   5  -2  425.07   39.17
   1   5   3 2273.54   66.81
  -1   5  -3 2161.47   91.76
  -1   5  -4  342.98   37.40
   1   5   4  376.89   22.84
   1   5   4  347.79   29.08
  -1   5  -5 1277.65   73.21
   1   5   5 1200.45   55.84
   1   5   6  839.06   48.26
  -1   5  -6  795.94   58.16
  -1   5  -7  351.89   39.16
   1   5   7  332.66   32.33
  -1   5  -8   74.27   16.62
   1   5   8  105.40   18.47
  -1   5  -9   98.33   21.25
   1   5   9   97.74   19.16
  -1   5  -9  121.10   24.59
  -1   5 -10   22.27    4.79
   1   5  10   20.83    9.10
  -1   5 -10   27.23    9.84
  -1   5 -10   15.69   10.16
  -1   5 -10   15.30    3.71
  -1   5 -10   17.86    4.92
  -1   5 -11  198.36   15.70
   1   5  11  222.72   27.38
  -1   5 -11  231.50   30.40
  -1   5 -11  240.92   38.09
  -1   5 -11  208.18   16.28
  -1   5 -11  216.59   17.56
  -1   5 -12  203.43   16.76
   1   5  12  196.22   25.69
  -1   5 -12  196.19   27.53
  -1   5 -12  201.77   35.44
  -1   5 -12  186.93   16.85
  -1   5 -12  204.13   17.60
  -1   5 -13  475.58   26.51
  -1   5 -13  449.57   27.44
  -1   5 -13  525.97   57.77
   1   5  13  482.55   55.38
  -1   5 -13  439.31   27.05
  -1   5 -14   13.22    4.07
  -1   5 -14    8.49    4.14
  -1   5 -14   14.00    4.81
  -1   5 -15 1522.09   52.84
  -1   5 -15 1534.13   52.67
  -1   5 -15 1627.51   49.87
  -1   5 -16  236.46   20.77
  -1   5 -16  224.12   20.16
   1   5  16  260.41   17.24
  -1   5 -17  211.37   18.96
  -1   5 -17  215.12   18.60
   1   5  17  155.40   12.94
  -1   5 -18   89.14   11.65
  -1   5 -18   82.35   11.06
  -1   5 -18   95.57   11.37
   1   5  18   99.50    9.50
  -1   5 -19    5.87    2.94
  -1   5 -20   87.42    9.23
   1   5  20   98.35   11.16
  -1   5 -21  127.04    9.08
   1   5  21  121.36   10.77
  -1   6  21    3.00    1.51
  -1   6  21    4.13    1.41
   1   6 -21    5.35    1.72
   1   6 -21    7.89    2.69
  -1   6  20  243.67   17.36
   1   6 -20  231.96   15.43
   1   6 -20  233.82   17.69
  -1   6  19    1.99    0.87
   1   6 -19    2.02    1.09
  -1   6  18  407.36   26.77
   1   6 -18  404.83   24.81
   1   6 -18  442.58   29.73
  -1   6  17  171.80   18.01
   1   6 -17  165.41   16.85
   1   6 -17  187.12   20.65
  -1   6  16  444.55   29.59
   1   6 -16  464.83   29.19
   1   6 -16  489.71   28.63
   1   6 -16  510.35   34.26
  -1   6  15    3.43    1.56
   1   6 -15   -2.10    2.36
   1   6 -15    3.98    0.71
   1   6 -15   -3.45    5.61
  -1   6  14  550.56   32.69
   1   6 -14  566.48   35.79
   1   6 -14  563.70   31.87
   1   6 -14  558.42   32.08
   1   6 -13   15.71    6.42
  -1   6  13   12.79    4.35
   1   6 -12    8.99    3.80
  -1   6  12   12.47   11.88
   1   6 -12   -6.95   15.13
   1   6 -12   11.19    4.19
   1   6 -12    6.04    6.35
  -1   6  12    4.30    2.23
   1   6 -11  272.96   21.80
   1   6 -11  272.79   34.91
  -1   6  11  290.49   38.96
   1   6 -11  285.93   40.20
   1   6 -11  250.43   19.69
   1   6 -10  229.54   18.98
  -1   6  10  225.24   17.01
  -1   6  10  243.15   35.35
   1   6 -10  220.93   34.89
   1   6 -10  223.60   17.68
   1   6 -10  274.70   35.65
  -1   6   9   77.67    8.58
   1   6  -9  106.37   21.33
   1   6  -9   83.82    9.68
  -1   6   9   75.91   19.25
   1   6  -9   92.35   23.43
   1   6  -8  877.86   57.27
   1   6  -8  818.58   67.55
  -1   6   8  798.01   60.53
   1   6  -7   39.88   12.16
  -1   6   7   12.13    2.60
   1   6  -7   29.26    8.11
   1   6  -6 1545.08   89.71
  -1   6   6 1575.42   81.69
  -1   6   5   91.78   20.12
   1   6  -5   71.27   19.69
  -1   6   5   54.44    9.04
  -1   6   4 1748.27   67.01
   1   6  -4 1696.16   91.50
   1   6  -3  140.77   24.55
  -1   6   3  134.22   19.22
  -1   6   2 2241.38   83.09
  -1   6   2 2362.03   75.96
   1   6  -2 2261.17   99.16
  -1   6   1   20.35   10.34
   1   6  -1   15.36   12.32
  -1   6   1    3.95    6.58
   1   6   0  521.96   42.64
  -1   6   0  552.67   44.50
  -1   6   0  538.22   44.51
  -1   6  -1   56.61   14.54
   1   6   1   53.68   11.09
  -1   6  -2   81.67   19.26
   1   6   2   35.80    9.46
  -1   6  -3  638.89   53.58
   1   6   3  680.48   39.84
  -1   6  -4  499.12   49.16
   1   6   4  515.67   39.28
  -1   6  -5  538.85   50.00
   1   6   5  504.80   39.44
  -1   6  -6 2480.68  111.62
   1   6   6 2501.02   90.29
   1   6   7   24.70    7.65
  -1   6  -7   17.85    6.57
   1   6   8 1001.18   59.80
  -1   6  -8  948.31   68.99
  -1   6  -8  953.74   33.83
  -1   6  -9   21.72    5.37
   1   6   9   61.54   14.51
  -1   6  -9   54.45    8.56
  -1   6  -9   52.50    7.86
  -1   6 -10  542.79   27.37
   1   6  10  599.93   45.62
  -1   6 -10  564.49   52.78
  -1   6 -10  574.68   28.62
  -1   6 -10  542.79   26.63
  -1   6 -11   16.29    5.43
  -1   6 -11   15.95    6.39
  -1   6 -11   14.92    4.13
  -1   6 -11   28.10    6.29
  -1   6 -12  163.19   16.83
  -1   6 -12  227.37   30.75
  -1   6 -12  204.09   17.51
  -1   6 -12  175.32   17.76
  -1   6 -13    1.03    2.28
  -1   6 -13   -1.57    1.64
  -1   6 -14  230.75   18.40
  -1   6 -14  205.27   19.62
  -1   6 -14  234.48   20.50
  -1   6 -15   38.04    7.59
  -1   6 -15   35.56    8.19
  -1   6 -15   32.19    7.80
  -1   6 -16   11.53    4.15
  -1   6 -16   10.57    5.05
  -1   6 -16   10.15    3.43
  -1   6 -17   15.84    5.46
  -1   6 -17    3.24    1.36
  -1   6 -18   53.04    8.14
  -1   6 -18   57.57    8.35
  -1   6 -18   60.79    9.17
   1   6  19   17.29    5.05
  -1   6 -19   13.27    3.69
  -1   6 -20  157.39   11.33
   1   6  20  166.85   12.99
  -1   7  20   37.31    5.74
  -1   7  20   32.97    5.05
   1   7 -20   36.21    5.24
   1   7 -20   39.83    6.31
  -1   7  19   14.97    3.83
   1   7 -19   15.26    4.22
   1   7 -19   17.74    4.33
  -1   7  18    0.03    1.95
   1   7 -18   -1.39    2.62
   1   7 -18    0.95    3.80
  -1   7  17   11.83    3.91
   1   7 -17   13.88    4.41
   1   7 -17   13.70    6.20
  -1   7  16   25.83    6.59
   1   7 -16   24.10    5.91
   1   7 -16   13.11    4.22
   1   7 -16    7.57    2.92
   1   7 -15  152.61   16.25
   1   7 -15  151.99   18.87
   1   7 -15  149.96   16.40
  -1   7  15  150.07   16.95
   1   7 -14  222.90   19.95
   1   7 -14  244.07   23.39
   1   7 -14  222.96   20.30
  -1   7  14  219.93   20.35
   1   7 -13  102.88   15.96
   1   7 -13  103.14   13.76
  -1   7  13  114.84   14.61
   1   7 -12  650.70   37.42
   1   7 -12  628.33   33.33
  -1   7  12  646.09   32.95
   1   7 -11   84.00   12.90
  -1   7  11   86.55   20.53
   1   7 -11   60.89   18.05
   1   7 -11   84.02   11.67
  -1   7  11   83.29   11.16
   1   7 -10  203.65   19.16
  -1   7  10  208.81   16.30
   1   7 -10  207.82   17.99
  -1   7  10  207.36   32.68
   1   7 -10  234.50   37.83
  -1   7   9  178.30   13.80
  -1   7   9  169.06   28.82
   1   7  -9  167.90   31.12
   1   7  -9  154.63   14.93
  -1   7   8  633.54   56.68
   1   7  -8  694.37   63.52
   1   7  -8  640.71   28.73
  -1   7   7   28.30   15.72
   1   7  -7   19.65   14.85
   1   7  -7    8.88    2.77
  -1   7   6  262.74   34.75
   1   7  -6  310.58   43.51
  -1   7   5   26.23   11.06
   1   7  -5   27.37    9.76
  -1   7   4   16.61    5.76
   1   7  -4   25.57    5.76
   1   7  -3   51.39   11.65
  -1   7   3   53.85   11.51
   1   7  -2  151.43   26.47
  -1   7   2  139.64   22.37
   1   7  -1   41.97   14.02
  -1   7   1   26.67   10.92
  -1   7   0  785.93   54.65
   1   7   0  731.79   52.78
  -1   7   0  747.33   56.05
  -1   7  -1   14.86   10.29
  -1   7  -1    9.55    4.38
   1   7   1    6.61    5.49
   1   7   2  703.85   47.14
  -1   7  -2  676.14   57.09
  -1   7  -3  421.61   46.54
   1   7   4  329.27   35.07
  -1   7  -4  338.57   41.78
  -1   7  -5  262.65   36.50
   1   7   5  288.53   33.42
  -1   7  -6  161.88   29.30
   1   7   6  169.75   24.42
  -1   7  -6  163.73   13.71
   1   7   7   78.54   17.12
  -1   7  -7   54.70   18.02
  -1   7  -7   81.39   10.76
  -1   7  -7   86.17   10.43
  -1   7  -8  221.02   35.66
   1   7   8  196.81   25.56
  -1   7  -8  187.67   16.69
  -1   7  -8  198.50   16.20
  -1   7  -9  358.64   44.58
   1   7   9  365.79   34.78
  -1   7  -9  312.73   21.97
  -1   7  -9  318.72   21.12
  -1   7 -10   73.59   10.81
  -1   7 -10   47.22   12.34
  -1   7 -10   66.39   10.41
  -1   7 -10   65.39    9.42
  -1   7 -11   11.92    4.93
  -1   7 -11    7.04    3.39
  -1   7 -11   10.11    3.76
  -1   7 -12  150.84   16.35
  -1   7 -12  156.36   17.23
  -1   7 -12  153.86   15.17
  -1   7 -13  238.73   20.72
  -1   7 -13  245.60   21.75
  -1   7 -13  251.84   19.16
  -1   7 -14  469.02   29.44
  -1   7 -14  496.46   30.86
  -1   7 -14  486.64   25.77
  -1   7 -15  351.48   24.86
  -1   7 -15  373.96   26.48
  -1   7 -15  365.26   20.89
   1   7  16  149.41   15.37
  -1   7 -16  152.02   15.59
  -1   7 -16  144.49   15.58
  -1   7 -17    3.05    1.78
   1   7  17    0.74    1.31
  -1   7 -17    2.64    2.66
  -1   7 -18  238.99   16.93
  -1   7 -18  251.16   16.35
   1   7  18  239.65   17.16
  -1   7 -19  118.56   10.30
   1   7  19  131.75   10.94
  -1   7 -20  107.45    7.85
  -1   8  19  215.95   12.01
   1   8 -19  224.17   14.89
   1   8 -19  209.45   12.55
  -1   8  19  195.29   12.57
  -1   8  18   81.96    9.12
   1   8 -18   89.53   11.18
   1   8 -18   82.23    9.03
  -1   8  18   77.55    9.02
  -1   8  17  302.06   19.73
   1   8 -17  270.10   18.70
   1   8 -17  281.91   22.07
  -1   8  16    8.16    2.82
   1   8 -16   10.42    3.75
   1   8 -16    8.16    4.88
  -1   8  15  422.09   25.93
   1   8 -15  397.91   26.08
   1   8 -15  423.06   30.39
   1   8 -15  426.99   25.95
  -1   8  14   12.08    3.72
   1   8 -14   12.01    3.60
   1   8 -14   25.74    8.04
   1   8 -14   19.48    6.91
  -1   8  13   70.45   10.59
   1   8 -13   63.14   11.68
   1   8 -13   52.90    9.29
   1   8 -12    5.62    3.96
  -1   8  12    4.83    2.75
   1   8 -11   19.84    6.90
   1   8 -11   28.56    7.04
  -1   8  11   19.98    4.63
   1   8 -10    4.61    4.24
  -1   8  10    2.46    1.98
  -1   8   9  348.53   42.65
   1   8  -9  317.48   43.02
   1   8  -9  365.61   24.54
  -1   8   8    1.46    3.20
   1   8  -8   36.35   14.74
   1   8  -8   31.22    6.98
   1   8  -7  636.86   63.11
  -1   8   7  548.35   55.69
   1   8  -7  562.40   28.31
   1   8  -6  386.96   49.46
  -1   8   6  360.82   44.52
   1   8  -6  331.87   20.40
   1   8  -5  984.32   77.87
  -1   8   5 1033.51   73.43
   1   8  -5  872.48   31.08
   1   8  -4    5.61    9.93
  -1   8   4   17.58    7.43
   1   8  -4   18.49    4.47
  -1   8   3 1802.03   79.32
   1   8  -3 1728.50   98.62
   1   8  -2   47.60   15.49
  -1   8   2   44.54   11.94
  -1   8   1   89.66   20.32
   1   8  -1   59.54   14.93
   1   8   0   66.52   17.68
  -1   8   0   73.72   17.80
   1   8   1  375.53   36.63
  -1   8  -1  399.06   44.21
  -1   8  -1  404.34   22.58
  -1   8  -2    3.11    3.64
  -1   8  -2    6.94    2.98
   1   8   3   47.42   11.99
  -1   8  -3   71.66   19.27
  -1   8  -3   53.17    8.21
  -1   8  -4   18.58   11.75
  -1   8  -4    0.98    1.88
   1   8   5  608.69   48.00
  -1   8  -5  647.32   61.46
  -1   8  -5  658.80   30.89
   1   8   6   88.79   17.50
  -1   8  -6   81.35   21.57
  -1   8  -6   73.82   10.33
  -1   8  -7  564.91   59.16
   1   8   7  498.02   41.18
  -1   8  -7  483.82   28.28
  -1   8  -7  535.27   28.72
  -1   8  -8  172.04   29.63
  -1   8  -8  141.21   15.77
  -1   8  -8  147.38   15.12
  -1   8  -9  567.30   56.74
  -1   8  -9  614.58   31.32
  -1   8  -9  557.20   31.91
  -1   8 -10   25.87    6.24
  -1   8 -10   16.75    5.08
  -1   8 -10   17.62    5.64
  -1   8 -11  436.13   25.62
  -1   8 -11  434.97   29.19
  -1   8 -11  457.92   29.13
  -1   8 -12  191.56   16.73
  -1   8 -12  185.22   19.38
  -1   8 -12  161.99   17.45
  -1   8 -13  176.79   15.01
  -1   8 -13  181.20   18.04
  -1   8 -13  174.18   18.32
  -1   8 -14    1.14    0.98
  -1   8 -14    1.01    3.08
   1   8  14    2.74    0.98
   1   8  15  165.41   14.20
  -1   8 -15  149.33   16.03
  -1   8 -15  138.80   15.09
   1   8  16   83.88    9.49
  -1   8 -16   75.31   10.15
  -1   8 -16   78.63   10.85
  -1   8 -17    3.70    2.38
   1   8  17    4.78    1.93
  -1   8 -18    9.42    2.08
  -1   8 -18    9.48    3.03
   1   8  18   10.39    2.53
  -1   8 -19  158.62    9.95
  -1   9  18    1.70    0.95
   1   9 -18    5.17    1.90
   1   9 -18    7.57    2.18
   1   9 -17    4.04    1.99
  -1   9  17    1.43    0.99
  -1   9  16   98.48    9.14
   1   9 -16   88.32   11.76
   1   9 -16   86.84   10.05
  -1   9  16   86.91   10.11
  -1   9  15   60.10    7.65
   1   9 -15   69.18    9.83
   1   9 -15   70.66   11.14
  -1   9  14   76.36    9.21
   1   9 -14   77.34   10.87
   1   9 -14   64.00   10.86
   1   9 -14   79.32   10.87
   1   9 -13  116.79   13.78
   1   9 -13  145.69   17.80
   1   9 -12  141.61   16.10
   1   9 -12  143.97   17.85
   1   9 -11  349.69   25.37
   1   9 -11  388.28   29.24
   1   9 -10  330.96   24.33
   1   9 -10  362.74   28.52
   1   9  -9  337.80   24.48
   1   9  -8    9.94    4.68
   1   9  -7  125.46   14.38
  -1   9   7  156.96   27.90
   1   9  -6   10.00    4.08
   1   9  -6    8.92    4.03
   1   9  -5  207.10   17.13
  -1   9   5  201.46   33.05
   1   9  -5  217.72   36.18
   1   9  -4   27.58    6.25
  -1   9   4   26.54   13.03
   1   9  -4   42.24   13.58
  -1   9   3    1.92    4.74
   1   9  -3   50.71   17.41
   1   9  -2   29.26   13.66
  -1   9   1  249.10   32.81
   1   9  -1  243.36   35.60
  -1   9   0  891.77   38.23
  -1   9   0  819.40   62.76
   1   9   0  938.27   61.37
  -1   9  -1  478.75   28.05
  -1   9  -1  472.42   46.66
  -1   9  -2  102.43   13.11
  -1   9  -2  107.46   21.29
  -1   9  -3  630.24   32.47
   1   9   3  588.20   47.82
  -1   9  -3  649.44   61.43
  -1   9  -4  123.95   14.44
   1   9   4  104.48   19.07
  -1   9  -4   87.44   17.68
  -1   9  -5  234.35   20.07
  -1   9  -5  231.58   37.53
  -1   9  -6   82.25   11.58
  -1   9  -6   87.35   12.08
  -1   9  -6   74.62   19.23
  -1   9  -7  226.32   19.69
  -1   9  -7  200.26   19.22
  -1   9  -8    1.94    2.93
  -1   9  -8    6.22    3.77
  -1   9  -9    1.28    2.32
  -1   9  -9    2.28    3.07
  -1   9 -10   -1.13    2.95
  -1   9 -10   -2.37    2.89
  -1   9 -10    0.23    0.33
  -1   9 -11   88.42   10.96
  -1   9 -11   89.77   14.08
  -1   9 -11   74.84   11.61
  -1   9 -12   75.54    9.29
  -1   9 -12   75.33   12.38
  -1   9 -12   70.27   11.44
  -1   9 -13  189.43   18.89
  -1   9 -13  175.23   17.18
  -1   9 -14  111.77   13.12
  -1   9 -14  103.29   12.36
  -1   9 -15  274.28   19.71
  -1   9 -15  274.30   18.71
  -1   9 -16   51.31    7.38
  -1   9 -17   19.40    4.26
  -1   9 -18    3.48    1.51
   1  10 -17    0.31    1.07
  -1  10  16   52.92    6.04
   1  10 -16   54.67    6.41
   1  10 -16   46.17    7.10
  -1  10  15   63.82    7.59
   1  10 -15   56.62    7.40
   1  10 -15   58.25    9.09
  -1  10  14   64.34    8.10
   1  10 -14   72.44    9.15
   1  10 -14   70.28   10.90
  -1  10  13   82.86    9.77
   1  10 -13   86.75   10.88
   1  10 -13   79.52   12.01
  -1  10  12    3.65    1.68
   1  10 -12    7.28    4.09
   1  10 -12    3.72    2.13
  -1  10  11   18.46    4.61
   1  10 -11   18.69    5.56
   1  10 -11   19.81    7.57
  -1  10  10    0.58    2.32
   1  10 -10    1.09    1.39
   1  10 -10   -3.73    3.26
   1  10  -9    2.95    2.36
   1  10  -8    0.81    3.45
   1  10  -7  282.81   22.05
   1  10  -6  464.33   28.73
   1  10  -5  125.71   14.24
   1  10  -4  373.25   23.73
   1  10  -3  305.54   20.90
   1  10  -2  146.65   23.80
  -1  10   1   34.71    8.07
  -1  10   0 1122.70   45.54
  -1  10  -1   22.00    5.78
  -1  10  -1   39.11   12.73
  -1  10  -2   10.99    5.09
  -1  10  -3   56.47   10.33
  -1  10  -4    1.79    2.70
  -1  10  -5   67.57   11.41
  -1  10  -5   59.59   10.52
  -1  10  -6  188.82   19.17
  -1  10  -6  207.21   19.30
  -1  10  -7   77.72   12.32
  -1  10  -7   74.65   11.09
  -1  10  -8  312.11   24.89
  -1  10  -8  315.10   22.01
  -1  10  -9   37.34    8.73
  -1  10  -9   41.31    9.62
  -1  10  -9   39.63    6.74
  -1  10 -10  363.99   25.63
  -1  10 -10  343.38   25.86
  -1  10 -10  372.18   21.29
  -1  10 -11   -3.22    1.97
  -1  10 -11    1.41    1.68
  -1  10 -12  209.90   17.83
  -1  10 -12  202.54   18.56
  -1  10 -13    4.34    3.13
  -1  10 -13    2.24    0.60
  -1  10 -14   76.93    9.86
  -1  10 -15   -1.20    1.61
  -1  10 -16   10.41    2.82
   1  11 -15   10.61    2.69
   1  11 -14  252.19   17.28
   1  11 -14  243.29   12.61
   1  11 -13   40.66    7.65
   1  11 -13   38.78    5.90
   1  11 -12  599.34   31.55
   1  11 -12  571.32   25.21
   1  11 -11  287.74   22.89
   1  11 -11  271.67   18.44
   1  11 -10  141.97   16.81
   1  11 -10  160.56   14.99
   1  11  -9  254.32   22.76
   1  11  -9  262.42   19.78
   1  11  -8   33.98    7.30
   1  11  -7   -0.50    2.56
   1  11  -6   55.61    9.16
   1  11  -5   57.63    9.55
   1  11  -4   16.84    4.74
  -1  11   4    9.84    3.52
   1  11  -3  377.11   22.66
  -1  11   3  342.85   26.52
  -1  11   2  340.05   25.92
  -1  11   1    4.82    2.17
  -1  11   0  242.19   21.39
  -1  11  -1  569.46   32.87
  -1  11  -2    4.50    2.61
   1  11   3   19.01    5.27
  -1  11  -3    7.96    3.01
  -1  11  -4  722.45   37.51
  -1  11  -4  710.54   35.14
  -1  11  -5    3.00    2.28
  -1  11  -5    5.39    4.29
  -1  11  -6  290.55   23.61
  -1  11  -6  271.48   20.56
  -1  11  -7   12.20    5.86
  -1  11  -7   11.28    3.43
  -1  11  -8    7.03    5.19
  -1  11  -8    3.90    3.43
  -1  11  -8   -2.35    2.90
  -1  11  -9   63.03    9.88
  -1  11  -9   59.53   10.21
  -1  11 -10    2.56    0.49
  -1  11 -10    2.78    2.23
  -1  11 -11    9.89    3.98
  -1  11 -11   10.56    3.78
  -1  11 -12   36.28    6.46
  -1  11 -12   32.68    6.48
  -1  11 -13    6.41    2.37
  -1  11 -14  217.23   13.45
   1  12 -13   -1.54    1.24
  -1  12  13    1.73    0.81
   1  12 -12   82.89    9.37
  -1  12  12   86.90    9.40
   1  12 -11   12.22    3.61
   1  12 -11   14.60    2.83
  -1  12  11   12.31    4.33
   1  12 -10   43.31    7.69
   1  12 -10   47.15    5.95
  -1  12  10   43.37    7.77
   1  12  -9   22.19    4.83
   1  12  -9   14.56    2.87
  -1  12   9   22.86    5.53
   1  12  -8   -2.34    3.27
   1  12  -8   -4.80    2.14
  -1  12   8    0.39    0.95
   1  12  -7   31.66    5.21
  -1  12   7   30.88    7.49
   1  12  -6  113.31   10.79
  -1  12   6  104.28   13.69
  -1  12   5  292.92   23.29
  -1  12   4   16.64    5.36
  -1  12   3  436.84   28.13
  -1  12   2    4.69    3.18
  -1  12   1  143.86   16.05
  -1  12   0   25.35    6.29
  -1  12  -1    3.57    1.90
  -1  12  -2  134.99   15.32
  -1  12  -2  137.98   14.80
  -1  12  -3   72.42   11.31
  -1  12  -3   64.15    9.83
  -1  12  -4  162.98   16.92
  -1  12  -4  174.49   15.54
  -1  12  -5  194.17   18.40
   1  12   5  174.09   14.20
  -1  12  -5  174.72   14.65
  -1  12  -6   17.46    5.06
   1  12   6   18.14    4.87
  -1  12  -6   22.49    4.90
  -1  12  -7  160.15   15.61
  -1  12  -7  159.54   15.80
   1  12   7  164.60   13.82
  -1  12  -8    5.55    0.77
  -1  12  -8    5.58    3.07
  -1  12  -9  190.25   15.18
  -1  12  -9  205.54   16.30
  -1  12 -10   33.02    5.60
  -1  12 -10   34.43    6.00
  -1  12 -11  107.85   10.10
  -1  12 -12   29.46    4.60
   1  13 -10    8.78    2.42
  -1  13  10    9.86    2.63
   1  13  -9  124.61   11.39
  -1  13   9  124.86   10.54
   1  13  -8    4.96    2.75
  -1  13   8   -1.21    1.78
   1  13  -7   90.41   11.00
  -1  13   7   92.82   10.32
   1  13  -6    1.77    2.26
  -1  13   6   -0.53    1.93
  -1  13   5   -0.95    1.15
  -1  13   4   26.74    5.93
  -1  13   3   35.42    6.91
  -1  13   2   -0.71    2.69
  -1  13   1  151.79   13.61
  -1  13   1  151.85   14.17
  -1  13   0    4.61    2.59
  -1  13   0  -11.78    3.76
  -1  13  -1  128.13   12.95
  -1  13  -1  125.80   12.03
  -1  13  -2    8.69    3.38
  -1  13  -2    9.25    2.34
  -1  13  -3  187.10   15.32
  -1  13  -3  179.73   12.46
  -1  13  -4  163.27   14.30
  -1  13  -5   97.90   10.70
  -1  13  -6   85.21    9.60
  -1  13  -6   87.55    9.75
  -1  13  -7   66.42    8.10
  -1  13  -7   73.36    8.39
  -1  13  -8    1.16    0.69
  -1  13  -9    9.35    2.54
   1  14  -5    1.72    1.92
   1  14  -4   64.19    8.01
  -1  14  -4   16.53    3.31
   2 -14  -2   14.16    3.18
   2 -14  -1   52.89    6.66
   2 -14   0    1.15    1.96
   2 -14   1   86.02    8.71
   2 -14   2   31.92    4.97
  -2 -14  -3  103.62   10.25
   2 -14   3  100.80    8.39
  -2 -13   9   15.12    2.60
  -2 -13   8    0.05    1.30
  -2 -13   7   27.46    4.19
  -2 -13   7   33.11    5.94
  -2 -13   6   86.24    8.20
  -2 -13   6   85.52   10.37
  -2 -13   5   -2.53    1.55
  -2 -13   5    4.35    1.61
  -2 -13   4   76.17    7.78
  -2 -13   4   72.60   10.17
  -2 -13   3   23.57    4.37
  -2 -13   3   16.41    5.16
  -2 -13   2  233.21   13.48
  -2 -13   2  216.14   17.39
  -2 -13   1   35.34    5.25
  -2 -13   1   45.09    9.23
  -2 -13   1   43.01    7.49
  -2 -13   0  306.61   14.70
  -2 -13   0  336.45   25.76
   2 -13   0  313.01   22.14
  -2 -13  -1   25.31    6.27
   2 -13   1   25.94    6.49
  -2 -13  -2  221.18   20.17
   2 -13   2  193.20   16.97
  -2 -13  -3  191.98   19.01
   2 -13   3  178.44   15.74
  -2 -13  -4   44.24    8.86
   2 -13   4   43.00    7.21
  -2 -13  -5   15.56    5.61
   2 -13   5   16.15    4.10
  -2 -13  -6   29.76    6.57
   2 -13   6   24.56    4.71
  -2 -13  -7    0.06    1.77
   2 -13   7    6.37    1.96
  -2 -13  -8   46.91    7.35
   2 -13   8   35.38    3.80
  -2 -12  12  124.90    7.13
   2 -12 -12  126.67   11.88
   2 -12 -11    1.42    1.63
  -2 -12  11    3.32    0.98
   2 -12 -11    5.13    2.24
   2 -12 -10  190.94   14.05
  -2 -12  10  202.87   12.26
   2 -12 -10  198.52   17.82
   2 -12  -9   53.86    8.24
  -2 -12   9   58.09    9.15
  -2 -12   9   59.89    7.37
   2 -12  -9   51.76    9.18
   2 -12  -8  198.80   16.06
  -2 -12   8  193.95   17.78
  -2 -12   8  195.18   13.84
   2 -12  -8  189.16   18.60
   2 -12  -7   33.22    6.66
  -2 -12   7   37.12    7.79
  -2 -12   7   38.42    6.47
   2 -12  -7   33.76    7.98
   2 -12  -6   36.77    6.83
  -2 -12   6   42.32    8.64
  -2 -12   6   38.33    6.23
   2 -12  -6   32.66    8.30
   2 -12  -5  112.92   12.22
  -2 -12   5  104.54   14.50
  -2 -12   5  111.77   11.20
   2 -12  -5  103.09   14.37
  -2 -12   4   60.23   11.01
  -2 -12   4   50.41    7.65
   2 -12  -4   44.80    9.34
   2 -12  -3   -2.52    3.25
  -2 -12   3   -0.70    4.16
  -2 -12   3   -0.27    3.74
  -2 -12   3    3.47    2.38
   2 -12  -3   -0.71    3.84
  -2 -12   2   -0.45    4.34
   2 -12  -2    3.67    3.14
  -2 -12   2   -7.05    6.82
  -2 -12   2    0.27    1.36
  -2 -12   1   -4.77    5.13
  -2 -12   1   -2.18    2.84
   2 -12  -1    0.51    1.84
  -2 -12   1   -1.86    2.14
  -2 -12   0   65.80   12.27
  -2 -12   0   88.45   12.42
  -2 -12   0   76.91    8.69
   2 -12   0   90.80   13.55
  -2 -12  -1   19.95    3.93
  -2 -12  -1   24.69    7.04
  -2 -12  -1   22.30    5.64
  -2 -12  -2  188.23   12.84
  -2 -12  -2  208.41   22.70
  -2 -12  -3    1.86    1.76
  -2 -12  -3    2.98    0.73
   2 -12   4   75.08    8.28
   2 -12   4   77.23   11.88
  -2 -12  -4   87.57   14.53
   2 -12   5  123.53   11.06
   2 -12   5  130.48   10.36
   2 -12   5  129.25   14.90
  -2 -12  -5  148.20   18.70
   2 -12   6   40.64    6.22
   2 -12   6   41.85    6.09
   2 -12   6   48.73    8.40
  -2 -12  -6   51.14   11.21
   2 -12   7   21.17    4.21
   2 -12   7   25.10    4.44
   2 -12   7   15.32    3.99
  -2 -12  -7   27.47    7.41
   2 -12   8  195.06   13.01
   2 -12   8  226.17   13.43
   2 -12   8  210.34   14.07
  -2 -12  -8  225.69   20.49
  -2 -12  -9   23.54    6.77
   2 -12   9   18.81    3.51
   2 -12   9   15.21    3.25
  -2 -12 -10   59.83    8.79
   2 -12  10   48.75    5.55
   2 -12  10   54.27    6.13
  -2 -12 -11    4.02    1.41
   2 -12  11    4.64    1.78
   2 -12  11    1.96    0.62
   2 -11 -15  135.10   10.88
   2 -11 -14    6.71    0.68
   2 -11 -14   15.05    4.05
   2 -11 -13   86.48   10.57
  -2 -11  13  103.77    7.75
   2 -11 -13  102.08   12.44
   2 -11 -12  105.54   12.74
  -2 -11  12  117.92    9.59
   2 -11 -12  117.76   14.42
   2 -11 -11   90.08   12.38
  -2 -11  11   88.59    8.95
   2 -11 -11   89.93   13.60
   2 -11 -10   18.50    5.09
  -2 -11  10   12.90    3.43
  -2 -11  10   17.58    3.82
   2 -11 -10    9.05    4.46
   2 -11  -9   20.76    6.09
  -2 -11   9    9.89    3.94
  -2 -11   9   18.89    4.67
   2 -11  -9   17.49    5.52
   2 -11  -8    3.11    1.80
  -2 -11   8    6.83    4.38
  -2 -11   8    4.99    2.98
   2 -11  -8    7.85    3.05
   2 -11  -7   95.86   13.77
  -2 -11   7   94.30   14.08
  -2 -11   7   98.90   11.51
   2 -11  -7  100.04   15.69
   2 -11  -6  237.82   21.33
  -2 -11   6  227.52   23.15
  -2 -11   6  219.60   17.06
   2 -11  -6  213.06   22.88
   2 -11  -5   18.78    6.11
   2 -11  -5   23.64    5.73
  -2 -11   5   24.37    7.51
  -2 -11   5   35.14    8.72
  -2 -11   5   33.16    6.61
   2 -11  -5   24.60    7.28
  -2 -11   4  241.15   26.62
   2 -11  -4  249.06   20.68
  -2 -11   4  254.55   24.06
  -2 -11   4  247.76   18.21
   2 -11  -4  230.63   20.90
   2 -11  -4  236.96   23.97
   2 -11  -3   40.38    8.80
   2 -11  -3   43.38    8.33
  -2 -11   3   60.34   13.52
  -2 -11   3   50.40   10.64
  -2 -11   3   51.57    8.20
   2 -11  -3   43.96   10.46
  -2 -11   2   87.59   15.59
  -2 -11   2   93.94   15.00
  -2 -11   2   86.24   10.28
   2 -11  -2   69.04   12.65
   2 -11  -2   81.82   13.26
  -2 -11   1  692.99   44.20
  -2 -11   1  695.12   38.71
  -2 -11   1  697.97   29.42
   2 -11  -1  700.94   39.44
   2 -11  -1  602.79   36.17
  -2 -11   0   69.02   13.67
  -2 -11   0   65.08   11.30
  -2 -11   0   64.38    8.75
   2 -11   0   75.32   13.58
  -2 -11  -1  423.22   34.88
   2 -11   1  444.16   32.01
  -2 -11  -1  434.45   28.47
  -2 -11  -1  414.68   22.06
  -2 -11  -2  223.76   25.10
   2 -11   2  238.53   23.32
   2 -11   2  223.46   15.93
  -2 -11  -2  234.11   19.90
  -2 -11  -2  194.09   14.49
   2 -11   2  223.91   14.43
   2 -11   3   36.16    6.58
  -2 -11  -3   34.36    5.85
   2 -11   3   30.34    5.33
  -2 -11  -3   45.90    8.30
   2 -11   3   37.17    9.15
  -2 -11  -3   45.17   12.03
   2 -11   4    2.39    1.21
  -2 -11  -4    1.54    2.22
   2 -11   4    5.16    2.42
  -2 -11  -4    1.57    2.63
   2 -11   4    0.02    3.71
   2 -11   5   11.45    3.63
  -2 -11  -5   13.22    3.11
   2 -11   5    9.81    2.88
  -2 -11  -5   20.97    7.73
  -2 -11  -6   51.87   11.10
  -2 -11  -6   36.49    8.48
   2 -11   6   44.00    7.83
   2 -11   6   42.13    8.85
   2 -11   6   50.49    7.88
  -2 -11  -7  212.81   23.32
  -2 -11  -7  222.87   20.63
   2 -11   7  193.51   15.95
   2 -11   7  189.53   17.33
   2 -11   7  198.44   15.32
  -2 -11  -8   -2.01    4.44
  -2 -11  -8    7.00    2.84
   2 -11   8    1.63    1.97
   2 -11   8    7.38    2.82
   2 -11   8    5.09    2.78
   2 -11   9   94.87   10.78
   2 -11   9   99.23   10.57
   2 -11   9   98.63   10.13
  -2 -11  -9  123.95   16.75
  -2 -11 -10   57.83   11.08
   2 -11  10   59.22    7.80
   2 -11  10   52.69    7.48
  -2 -11 -11  212.93   19.40
   2 -11  11  200.70   13.46
   2 -11  11  182.88   13.17
  -2 -11 -12   61.53    9.03
   2 -11  12   63.56    7.18
   2 -11  12   61.96    6.93
  -2 -11 -13  461.53   22.55
   2 -11  13  462.61   17.06
   2 -11  13  434.56   16.55
   2 -11  14    8.56    1.91
   2 -10 -16   22.30    4.52
   2 -10 -16   27.50    5.45
  -2 -10  16   25.43    3.43
   2 -10 -15   -3.21    3.44
  -2 -10  15   -0.97    1.23
   2 -10 -15    4.08    3.07
   2 -10 -14    5.20    3.37
  -2 -10  14    2.87    0.80
  -2 -10  14    7.67    2.21
  -2 -10  13   49.61    6.18
   2 -10 -13   66.06   11.67
  -2 -10  13   53.14    6.64
   2 -10 -13   53.16   10.09
   2 -10 -12   26.69    7.55
  -2 -10  12   19.13    3.80
  -2 -10  12   26.08    4.46
   2 -10 -12   35.11    8.45
   2 -10 -11  322.08   26.15
   2 -10 -11  324.23   27.66
  -2 -10  11  352.51   17.78
  -2 -10  11  343.12   24.57
  -2 -10  11  332.47   19.63
   2 -10 -10   64.37   11.76
   2 -10 -10   62.53   12.16
  -2 -10  10   86.62    8.95
  -2 -10  10   81.58   12.91
  -2 -10  10   72.28    9.24
   2 -10  -9   37.91    8.97
   2 -10  -9   37.25    9.42
   2 -10  -9   29.13    7.23
  -2 -10   9   37.15    5.80
  -2 -10   9   43.86    7.71
  -2 -10   9   33.74    9.19
  -2 -10   9   44.42    7.30
   2 -10  -8  396.76   30.87
   2 -10  -8  408.90   29.73
   2 -10  -8  367.57   30.59
  -2 -10   8  475.07   28.13
  -2 -10   8  393.26   18.79
  -2 -10   8  389.97   29.85
  -2 -10   8  392.60   22.99
   2 -10  -7  693.19   41.26
   2 -10  -7  635.59   36.65
   2 -10  -7  661.96   40.85
  -2 -10   7  733.00   34.17
  -2 -10   7  652.42   22.84
  -2 -10   7  662.39   39.43
  -2 -10   7  616.49   29.47
  -2 -10   6   99.73   17.51
   2 -10  -6   96.41   15.21
   2 -10  -6   86.64   13.44
   2 -10  -6   93.28   12.67
   2 -10  -6   87.99   14.60
  -2 -10   6  106.05   12.65
  -2 -10   6  106.45   15.65
  -2 -10   6   92.38   11.17
  -2 -10   5  408.18   33.91
   2 -10  -5  402.34   31.81
   2 -10  -5  386.98   27.29
   2 -10  -5  387.54   30.28
   2 -10  -5  393.81   27.50
  -2 -10   5  421.30   25.15
  -2 -10   5  386.72   30.58
  -2 -10   5  377.78   22.60
  -2 -10   4   -1.11    4.19
   2 -10  -4   -5.69    3.16
   2 -10  -4    7.66    3.34
   2 -10  -4    4.06    3.43
  -2 -10   4    3.92    2.31
  -2 -10   4    3.25    2.04
  -2 -10   4   12.47    4.45
  -2 -10   3  299.90   28.52
   2 -10  -3  309.58   22.53
  -2 -10   3  297.45   26.28
  -2 -10   3  294.75   19.60
   2 -10  -3  294.35   25.82
   2 -10  -3  303.43   25.45
   2 -10  -2   34.23    9.37
  -2 -10   2   24.48    8.14
  -2 -10   2   15.33    5.51
  -2 -10   2   13.59    3.69
   2 -10  -2   20.08    6.44
  -2 -10   1   42.43    9.64
   2 -10  -1   45.70   10.01
  -2 -10   1   37.42    9.00
  -2 -10   1   37.71    6.87
   2 -10  -1   41.50    9.14
  -2 -10   0   35.91    9.27
   2 -10   0   38.55    9.45
   2 -10   0   39.75    9.12
  -2 -10   0   38.64    7.97
  -2 -10   0   41.48    7.11
  -2 -10  -1  259.32   26.56
   2 -10   1  247.64   23.86
   2 -10   1  268.07   22.68
   2 -10   1  271.58   17.60
  -2 -10  -1  259.52   22.22
   2 -10   1  279.39   15.48
  -2 -10  -1  276.89   17.93
  -2 -10  -2  214.10   24.00
  -2 -10  -2  229.06   23.52
   2 -10   2  234.19   23.05
   2 -10   2  223.79   17.47
  -2 -10  -2  234.29   20.42
  -2 -10  -2  224.96   15.96
   2 -10   2  223.06   15.01
  -2 -10  -3  339.54   30.61
  -2 -10  -3  285.77   25.86
   2 -10   3  321.02   27.38
   2 -10   3  300.62   20.59
  -2 -10  -3  324.38   22.11
  -2 -10  -3  317.35   18.32
   2 -10   4    1.33    2.47
  -2 -10  -4    3.63    2.95
  -2 -10  -4   10.46    5.70
   2 -10   4   -1.19    2.11
  -2 -10  -4    6.61    1.99
   2 -10   5  495.98   28.12
  -2 -10  -5  552.70   35.48
   2 -10   5  586.99   36.59
  -2 -10  -5  530.75   37.98
  -2 -10  -5  545.60   22.88
   2 -10   6    6.66    2.15
  -2 -10  -6   19.41    8.10
  -2 -10  -6   11.36    5.61
   2 -10   6   15.62    6.29
  -2 -10  -6    6.49    2.68
   2 -10   7  385.84   25.20
  -2 -10  -7  415.38   29.57
  -2 -10  -7  317.36   15.67
  -2 -10  -7  420.86   33.91
   2 -10   8   61.77   10.05
  -2 -10  -8   62.75   11.69
   2 -10   8   63.82    9.97
  -2 -10  -8   69.23   14.41
   2 -10   9   61.40   10.07
  -2 -10  -9   65.51   10.73
  -2 -10  -9   74.99   13.63
   2 -10   9   78.11    9.97
  -2 -10 -10    5.33    5.27
   2 -10  10    4.89    1.29
  -2 -10 -11    0.92    2.18
   2 -10  11    1.73    1.36
  -2 -10 -12   70.99   11.74
   2 -10  12   63.35    8.60
  -2 -10 -13   16.52    5.28
   2 -10  13    9.95    3.09
   2 -10  14    9.98    2.72
   2 -10  14   10.33    2.58
   2 -10  15   14.87    2.85
   2 -10  15   17.26    2.84
   2  -9 -18  172.50   12.54
   2  -9 -18  168.79   12.56
  -2  -9  18  178.45    8.83
   2  -9 -17    4.76    2.01
   2  -9 -17    4.25    2.41
  -2  -9  17    8.85    2.43
   2  -9 -16  248.34   20.16
   2  -9 -16  250.23   20.72
  -2  -9  16  237.77   13.46
  -2  -9  15   35.10    5.53
   2  -9 -15   40.04    8.20
   2  -9 -15   43.87    8.87
  -2  -9  15   36.34    4.45
  -2  -9  14  460.46   21.27
   2  -9 -14  479.77   33.20
  -2  -9  14  451.39   19.27
   2  -9 -14  436.04   30.81
   2  -9 -13   15.70    3.24
  -2  -9  13   25.96    5.28
  -2  -9  13   22.46    5.04
   2  -9 -13   23.12    7.81
   2  -9 -12  233.29   20.93
   2  -9 -12  187.16   21.11
   2  -9 -12  216.33   24.23
  -2  -9  12  212.47   15.41
  -2  -9  12  204.39   18.46
  -2  -9  12  207.91   15.34
   2  -9 -11   25.02    7.25
   2  -9 -11   13.85    4.78
   2  -9 -11   14.65    6.80
  -2  -9  11   15.84    4.77
  -2  -9  11   18.76    5.94
  -2  -9  11   16.43    4.12
  -2  -9  11   17.71    4.92
   2  -9 -10   83.21   14.06
   2  -9 -10   89.28   14.42
   2  -9 -10  106.54   16.91
  -2  -9  10   96.69   12.31
  -2  -9  10   86.32    9.73
  -2  -9  10   85.46   13.59
  -2  -9  10   88.69   11.10
   2  -9  -9    2.70    3.96
   2  -9  -9    6.62    3.42
   2  -9  -9    1.40    1.36
  -2  -9   9    0.98    2.27
  -2  -9   9   -2.69    5.23
  -2  -9   9   -0.33    1.34
  -2  -9   9    0.26    0.97
   2  -9  -8   94.21   14.05
   2  -9  -8  119.55   16.97
   2  -9  -8  112.00   16.24
  -2  -9   8  124.87   13.99
  -2  -9   8  112.73   10.47
  -2  -9   8  120.05   16.39
  -2  -9   8  110.55   12.23
   2  -9  -7  291.86   26.34
   2  -9  -7  287.72   24.21
   2  -9  -7  281.39   25.92
  -2  -9   7  286.16   16.15
  -2  -9   7  290.08   21.30
  -2  -9   7  272.89   24.72
  -2  -9   7  256.95   18.34
  -2  -9   6  340.55   29.99
   2  -9  -6  343.60   25.75
   2  -9  -6  332.23   28.05
   2  -9  -6  340.54   27.64
   2  -9  -6  339.32   23.91
  -2  -9   6  372.02   23.70
  -2  -9   6  380.65   17.52
  -2  -9   6  366.29   28.64
  -2  -9   6  315.59   20.02
   2  -9  -6  294.20   38.40
   2  -9  -5  450.69   32.05
  -2  -9   5  429.22   32.95
   2  -9  -5  433.27   27.54
   2  -9  -5  456.06   29.16
   2  -9  -5  417.76   29.97
  -2  -9   5  452.61   25.33
  -2  -9   5  427.39   17.22
  -2  -9   5  438.79   31.01
  -2  -9   5  424.05   22.75
   2  -9  -5  418.70   46.78
  -2  -9   4  313.88   27.56
   2  -9  -4  307.36   26.08
   2  -9  -4  286.77   21.50
   2  -9  -4  272.88   23.45
   2  -9  -4  282.94   24.28
  -2  -9   4  347.33   21.47
  -2  -9   4  325.68   26.53
  -2  -9   4  300.70   18.92
   2  -9  -4  307.01   41.61
   2  -9  -3   44.35    7.99
  -2  -9   3   46.56    9.96
   2  -9  -3   35.26    8.31
   2  -9  -3   46.69   10.40
   2  -9  -3   37.96    8.25
  -2  -9   3   49.36    7.79
  -2  -9   3   42.32    9.60
   2  -9  -3   36.98   11.08
  -2  -9   3   39.32    6.77
   2  -9  -2   88.71   23.02
   2  -9  -2   94.59   13.98
  -2  -9   2  100.34   15.68
   2  -9  -2   95.16   14.24
   2  -9  -2   76.56   12.23
  -2  -9   2   91.42   10.21
  -2  -9   2  100.84   14.40
  -2  -9   2   81.91    9.58
   2  -9  -2  113.85   26.22
   2  -9  -1  190.40   33.67
   2  -9  -1  188.47   20.30
   2  -9  -1  172.56   17.94
   2  -9  -1  180.04   18.96
  -2  -9   1  171.30   19.85
  -2  -9   1  192.98   19.62
  -2  -9   1  172.56   13.76
   2  -9   0  646.91   64.30
   2  -9   0  630.20   37.19
   2  -9   0  598.06   32.48
  -2  -9   0  662.60   39.28
   2  -9   0  650.84   25.23
  -2  -9   0  667.15   60.12
  -2  -9   0  642.22   34.69
  -2  -9   0  647.82   26.44
   2  -9   1   19.13   12.45
   2  -9   1    6.14    3.04
  -2  -9  -1    4.62    4.19
  -2  -9  -1   -2.68    4.81
   2  -9   1    9.69    5.08
   2  -9   1    1.79    1.84
  -2  -9  -1   23.55   13.41
  -2  -9  -1    7.25    4.06
  -2  -9  -1    6.85    2.90
   2  -9   2  335.45   47.14
   2  -9   2  329.62   23.14
  -2  -9  -2  303.56   25.62
   2  -9   2  360.77   28.02
  -2  -9  -2  349.34   28.68
   2  -9   2  342.71   21.74
  -2  -9  -2  351.41   48.55
  -2  -9  -2  352.66   22.99
  -2  -9  -2  324.35   18.49
   2  -9   3    7.00    1.62
  -2  -9  -3    3.43    0.93
  -2  -9  -3    5.82    3.98
   2  -9   3    0.44    2.34
   2  -9   3    2.29    1.00
  -2  -9  -3   -1.33    4.30
  -2  -9  -3   -1.57    2.41
  -2  -9  -4    4.75    1.07
  -2  -9  -4   11.54    5.67
   2  -9   4    0.77    2.46
   2  -9   4    6.94    3.61
  -2  -9  -4   11.64    3.37
   2  -9   4    3.62    4.42
  -2  -9  -5   63.34   11.89
   2  -9   5   48.84   10.62
  -2  -9  -5   48.37   10.96
   2  -9   5   43.28    8.15
  -2  -9  -5   51.12    6.83
  -2  -9  -5   56.35   11.55
  -2  -9  -6    6.74    2.64
   2  -9   6    7.02    2.77
  -2  -9  -6   12.78    4.79
   2  -9   6    3.05    1.37
  -2  -9  -6    5.75    1.96
  -2  -9  -6   -0.76    4.49
  -2  -9  -7    8.33    3.00
   2  -9   7    4.32    1.29
  -2  -9  -7   14.77    5.44
   2  -9   7    5.32    3.31
  -2  -9  -7    8.37    2.52
  -2  -9  -8    6.27    3.41
   2  -9   8    7.45    3.79
  -2  -9  -8    4.53    3.23
   2  -9   8    6.29    1.34
   2  -9   8    4.17    1.33
  -2  -9  -8    6.67    1.85
  -2  -9  -9  332.07   29.44
  -2  -9  -9  376.95   27.28
   2  -9   9  342.85   24.62
   2  -9   9  339.74   18.53
  -2  -9  -9  351.12   26.53
  -2  -9 -10  286.70   26.99
  -2  -9 -10  294.35   23.01
   2  -9  10  258.20   21.01
   2  -9  10  256.07   16.55
  -2  -9 -10  277.28   22.42
   2  -9  11  159.42   15.80
  -2  -9 -11  175.20   17.18
   2  -9  11  179.06   13.70
  -2  -9 -11  170.19   20.64
   2  -9  12  191.61   13.90
   2  -9  12  187.56   16.41
  -2  -9 -12  216.29   22.54
   2  -9  13   67.90    7.92
   2  -9  13   62.20    8.69
  -2  -9 -13   64.36   11.15
   2  -9  14  322.42   16.64
   2  -9  14  315.46   17.80
  -2  -9 -14  331.18   24.02
   2  -9  15   18.86    3.74
   2  -9  15   22.91    4.01
   2  -9  16  183.97   10.30
   2  -9  16  187.92    9.01
   2  -9  17   57.69    4.75
   2  -9  17   59.24    4.84
   2  -8 -19    2.37    2.01
   2  -8 -19    2.33    1.04
  -2  -8  19    2.41    1.43
   2  -8 -18  124.97   13.26
  -2  -8  18  108.43    8.46
   2  -8 -18  111.66   12.78
   2  -8 -17   31.35    7.27
   2  -8 -17   30.01    7.36
  -2  -8  17   30.55    5.10
   2  -8 -16    5.87    4.33
  -2  -8  16    1.38    0.43
   2  -8 -15   26.67    7.32
  -2  -8  15   23.46    5.07
   2  -8 -14  158.37   19.62
  -2  -8  14  168.67   12.22
  -2  -8  14  157.61   13.82
   2  -8 -13    4.56    3.22
   2  -8 -13   -1.85    4.39
  -2  -8  13    0.86    1.13
  -2  -8  13    2.50    2.04
  -2  -8  13    6.36    3.76
   2  -8 -12  135.63   16.68
   2  -8 -12  127.34   17.65
  -2  -8  12  132.32   15.06
  -2  -8  12  135.64   12.44
  -2  -8  12  125.71   12.56
  -2  -8  12  140.97   14.63
   2  -8 -11   84.98   13.37
   2  -8 -11   64.95   12.69
  -2  -8  11   89.46   12.86
  -2  -8  11   90.53   10.32
  -2  -8  11   94.35   10.85
  -2  -8  11   98.77   12.29
   2  -8 -10  848.90   43.19
   2  -8 -10  802.31   41.67
  -2  -8  10  941.10   38.82
  -2  -8  10  823.77   40.87
  -2  -8  10  853.28   32.31
  -2  -8  10  842.55   31.38
  -2  -8   9   21.63    5.00
  -2  -8   9   24.09    5.26
   2  -8  -9   23.91    6.48
   2  -8  -9   25.22    7.51
  -2  -8   9   34.98    7.02
   2  -8  -9   29.43    8.90
  -2  -8   9   21.34    6.59
   2  -8  -9    5.67    8.23
   2  -8  -8  332.62   27.07
   2  -8  -8  300.50   24.00
  -2  -8   8  363.63   23.38
   2  -8  -8  333.43   50.85
  -2  -8   8  342.80   36.24
  -2  -8   8  343.52   26.18
  -2  -8   8  327.69   18.09
  -2  -8   8  337.92   19.87
   2  -8  -8  362.71   42.38
  -2  -8   7    6.17    2.55
  -2  -8   7    5.24    2.43
   2  -8  -7    0.67    2.15
   2  -8  -7    6.78    3.97
  -2  -8   7    2.95    1.67
  -2  -8   7    9.60    2.93
   2  -8  -7    4.90    5.91
  -2  -8   7    2.15    2.39
   2  -8  -7   10.71    2.47
   2  -8  -6  263.43   22.40
   2  -8  -6  295.91   21.57
   2  -8  -6  273.31   20.65
   2  -8  -6  281.64   23.99
  -2  -8   6  274.82   24.43
  -2  -8   6  318.45   20.56
  -2  -8   6  271.55   14.64
   2  -8  -6  285.39   43.45
  -2  -8   6  289.71   23.53
  -2  -8   6  288.30   17.74
   2  -8  -6  296.87   40.40
   2  -8  -5   57.75   17.78
   2  -8  -5   62.36   10.32
   2  -8  -5   72.33   11.55
   2  -8  -5   61.39    8.86
   2  -8  -5   59.91    9.88
  -2  -8   5   74.91   12.50
  -2  -8   5   61.12    6.26
  -2  -8   5   78.20    9.68
   2  -8  -5   74.65   19.29
  -2  -8   5   67.28   11.23
  -2  -8   5   64.02    7.98
   2  -8  -4  840.37   37.79
   2  -8  -4  812.57   38.04
   2  -8  -4  878.23   41.13
  -2  -8   4  876.60   41.54
   2  -8  -4  784.70   31.01
  -2  -8   4  943.94   33.40
  -2  -8   4  865.53   21.89
   2  -8  -4  862.93   67.01
  -2  -8   4  897.82   40.48
  -2  -8   4  812.92   28.57
   2  -8  -4  814.19   67.68
   2  -8  -3  161.88   17.52
   2  -8  -3  174.56   16.59
  -2  -8   3  167.00   17.93
   2  -8  -3  173.90   17.96
   2  -8  -3  162.87   12.58
  -2  -8   3  201.57   14.67
  -2  -8   3  208.35   19.34
  -2  -8   3  173.93   12.88
   2  -8  -3  176.64   31.35
   2  -8  -2    9.12   13.76
   2  -8  -2   24.77    8.09
   2  -8  -2    6.31    1.33
  -2  -8   2   16.50    5.93
   2  -8  -2   17.90    5.96
   2  -8  -2   27.60    7.10
  -2  -8   2   14.27    3.65
  -2  -8   2    5.70    3.13
  -2  -8   2   13.87    4.65
  -2  -8   2   16.16    3.92
   2  -8  -1   42.11   14.77
   2  -8  -1   34.43    6.60
   2  -8  -1   24.48    6.85
  -2  -8   1   33.51    7.83
   2  -8  -1   34.50    7.28
  -2  -8   1   46.07    6.12
  -2  -8   1   28.59   13.05
  -2  -8   1   23.12    5.19
  -2  -8   1   28.68    5.27
   2  -8  -1   32.04    7.55
   2  -8   0  826.09   72.07
  -2  -8   0  852.63   38.28
   2  -8   0  744.77   30.92
   2  -8   0  841.62   40.08
  -2  -8   0  874.45   40.46
   2  -8   0  846.89   37.91
   2  -8   0  836.55   26.03
  -2  -8   0  849.32   72.67
  -2  -8   0  831.90   34.98
  -2  -8   0  850.45   28.08
   2  -8   0  813.34   70.28
   2  -8   1  187.03   34.99
   2  -8   1  210.67   20.05
  -2  -8  -1  219.67   19.30
   2  -8   1  160.61   14.06
   2  -8   1  192.26   17.58
  -2  -8  -1  210.85   20.01
   2  -8   1  181.53   13.92
  -2  -8  -1  224.11   38.90
  -2  -8  -1  210.72   16.54
  -2  -8  -1  221.20   13.86
  -2  -8  -2  276.43   15.65
   2  -8   2  244.30   38.56
   2  -8   2  262.46   17.74
   2  -8   2  287.93   23.22
  -2  -8  -2  265.53   20.94
  -2  -8  -2  283.06   23.42
   2  -8   2  274.62   18.41
  -2  -8  -2  285.93   44.61
  -2  -8  -2  253.90   16.85
  -2  -8  -2  255.77   20.92
  -2  -8  -3  174.10   12.20
   2  -8   3  158.19   32.00
   2  -8   3  188.29   18.69
  -2  -8  -3  167.66   16.78
  -2  -8  -3  141.15   16.54
   2  -8   3  181.59   15.95
  -2  -8  -3  186.82   37.47
  -2  -8  -3  167.66   12.88
  -2  -8  -3  159.30   16.68
  -2  -8  -4 1349.31   33.86
   2  -8   4 1283.70   95.29
   2  -8   4 1336.80   50.14
  -2  -8  -4 1333.22   47.75
  -2  -8  -4 1373.23   53.22
   2  -8   4 1280.02   44.64
  -2  -8  -4 1373.92  104.48
   2  -8   4 1325.38   83.41
  -2  -8  -4 1323.10   49.07
  -2  -8  -5  344.04   16.85
   2  -8   5  313.93   47.60
  -2  -8  -5  333.17   24.15
   2  -8   5  332.58   24.63
  -2  -8  -5  342.89   26.60
   2  -8   5  314.49   22.74
  -2  -8  -5  363.78   54.97
   2  -8   5  321.51   40.82
  -2  -8  -5  321.77   24.43
  -2  -8  -6  639.07   22.86
   2  -8   6  581.72   63.99
   2  -8   6  612.26   33.57
  -2  -8  -6  582.91   32.06
  -2  -8  -6  568.49   35.28
   2  -8   6  565.20   30.93
  -2  -8  -6  610.56   72.15
   2  -8   6  596.70   54.29
  -2  -8  -6  598.20   34.18
   2  -8   7  944.74   29.30
  -2  -8  -7  973.66   27.53
   2  -8   7 1020.17   88.14
  -2  -8  -7  968.59   41.71
   2  -8   7  937.26   41.26
  -2  -8  -7  910.16   45.82
   2  -8   7  902.63   39.97
  -2  -8  -7  940.54   89.95
   2  -8   7  909.78   66.19
  -2  -8  -7  923.42   42.72
  -2  -8  -8  712.40   22.70
   2  -8   8  711.24   27.73
   2  -8   8  655.14   70.80
  -2  -8  -8  712.98   36.08
   2  -8   8  719.05   35.18
  -2  -8  -8  686.24   39.95
   2  -8   8  664.39   35.04
  -2  -8  -8  613.97   71.29
   2  -8   8  644.47   52.47
  -2  -8  -8  662.67   36.17
  -2  -8  -9   42.66    8.81
  -2  -8  -9   39.27   10.30
   2  -8   9   42.25    8.88
   2  -8   9   37.62    6.80
  -2  -8  -9   32.88    8.00
  -2  -8 -10   51.63    9.54
  -2  -8 -10   52.37   11.63
   2  -8  10   52.52    9.99
  -2  -8 -10   45.30    9.02
   2  -8  10   43.52    7.01
  -2  -8 -10   49.34    9.33
  -2  -8 -11   71.26   13.18
   2  -8  11   51.34    9.12
  -2  -8 -11   56.56   10.90
   2  -8  11   36.84    6.77
  -2  -8 -11   41.25    8.65
  -2  -8 -12    3.70    1.61
   2  -8  12    1.04    4.25
  -2  -8 -12    4.50    4.50
   2  -8  12   -0.20    2.81
  -2  -8 -12   -3.59    2.40
  -2  -8 -13   57.35   11.01
   2  -8  13   57.72    8.61
   2  -8  13   48.73    8.30
  -2  -8 -13   65.09   12.52
   2  -8  14   44.21    6.91
   2  -8  14   49.18    8.01
  -2  -8 -14   58.72   10.68
   2  -8  15   52.05    7.41
   2  -8  15   51.48    6.80
  -2  -8 -15   57.45    9.78
   2  -8  16   44.43    6.33
   2  -8  16   38.17    4.80
   2  -8  17  293.58   14.34
   2  -8  18  519.54   13.90
   2  -8  18  545.28   16.84
   2  -7 -20  108.62   10.13
  -2  -7  20  107.39    6.64
   2  -7 -20  108.46   10.93
  -2  -7  19  103.37    8.20
   2  -7 -19   97.13   12.19
  -2  -7  18  106.47    9.53
   2  -7 -18  116.11   14.84
  -2  -7  17  108.92   10.53
   2  -7 -17  118.34   15.91
   2  -7 -16   64.90   11.87
  -2  -7  16   54.15    8.02
   2  -7 -16   66.24   11.22
   2  -7 -15  346.19   29.17
  -2  -7  15  365.75   21.57
   2  -7 -15  372.69   28.81
   2  -7 -14  151.07   19.54
   2  -7 -14  179.10   20.49
  -2  -7  14  151.05   13.99
  -2  -7  13  250.50   18.27
   2  -7 -13  256.09   21.57
   2  -7 -13  239.03   24.32
   2  -7 -13  209.99   22.39
  -2  -7  13  228.25   15.01
  -2  -7  13  233.12   17.60
   2  -7 -12   43.49   10.12
   2  -7 -12   34.23    8.56
   2  -7 -12   30.19    8.33
  -2  -7  12   41.41    7.62
  -2  -7  12   34.47    7.62
  -2  -7  12   43.67    6.92
  -2  -7  12   36.64    6.76
  -2  -7  11  771.73   60.16
   2  -7 -11  781.57   41.72
   2  -7 -11  760.72   39.44
   2  -7 -11  786.89   41.07
  -2  -7  11  849.53   34.92
  -2  -7  11  764.46   62.21
   2  -7 -11  763.54   80.85
  -2  -7  11  820.02   38.15
  -2  -7  11  800.30   29.55
  -2  -7  11  795.73   31.42
   2  -7 -11  763.21   55.98
  -2  -7  10  135.73   23.29
   2  -7 -10  184.50   27.52
   2  -7 -10  169.30   18.82
   2  -7 -10  196.24   19.73
   2  -7 -10  160.81   18.28
  -2  -7  10  213.97   17.22
   2  -7 -10  169.67   38.05
  -2  -7  10  177.21   29.86
  -2  -7  10  177.18   17.55
  -2  -7  10  192.74   14.39
  -2  -7  10  186.74   14.43
  -2  -7   9  135.58   25.93
   2  -7  -9  102.65   22.65
   2  -7  -9  106.33   14.08
   2  -7  -9  108.02   13.88
   2  -7  -9  101.00   13.98
  -2  -7   9  102.71   11.94
   2  -7  -9   76.49   20.75
  -2  -7   9  113.09   23.18
  -2  -7   9  105.44   13.81
  -2  -7   9   88.24    9.53
  -2  -7   9   91.72    9.75
   2  -7  -8   16.41    9.30
   2  -7  -8    1.01    3.33
   2  -7  -8    3.99    3.33
   2  -7  -8    6.63    3.49
  -2  -7   8    4.09    1.51
   2  -7  -8   16.67    4.93
  -2  -7   8   13.70    8.45
  -2  -7   8    1.88    2.23
  -2  -7   8    3.59    2.15
  -2  -7   8    4.08    1.76
   2  -7  -7   45.49   11.52
   2  -7  -7   81.80   11.70
  -2  -7   7   70.80   11.66
   2  -7  -7   58.63    8.85
   2  -7  -7   65.64   10.80
  -2  -7   7   79.92   10.02
  -2  -7   7   96.13   20.65
   2  -7  -7   72.34   25.08
  -2  -7   7   79.97   11.44
  -2  -7   7   72.79    8.28
  -2  -7   7   69.99    7.51
   2  -7  -6   15.03    7.43
   2  -7  -6    9.89    3.06
   2  -7  -6   16.34    4.30
   2  -7  -6   10.17    4.94
   2  -7  -6   10.84    2.22
  -2  -7   6    6.23    2.09
  -2  -7   6   10.16    2.87
   2  -7  -6   12.42   12.99
  -2  -7   6   14.57    8.71
  -2  -7   6    7.25    2.75
  -2  -7   6    5.87    2.32
  -2  -7   6    5.75    1.74
   2  -7  -5 1247.43   45.32
  -2  -7   5 1287.90   46.67
  -2  -7   5 1458.69   39.21
   2  -7  -5 1218.65   89.94
  -2  -7   5 1253.14   62.37
  -2  -7   5 1223.09   42.86
   2  -7  -5 1242.34   76.56
  -2  -7   5 1275.38   32.41
   2  -7  -4  313.59   21.69
  -2  -7   4  295.86   20.95
  -2  -7   4  339.53   17.74
   2  -7  -4  334.96   44.43
  -2  -7   4  291.68   27.38
  -2  -7   4  327.75   21.69
  -2  -7   4  298.71   15.19
   2  -7  -4  295.12   36.81
   2  -7  -3  162.89   27.71
   2  -7  -3  190.37   30.68
   2  -7  -3  192.77   32.09
   2  -7  -2   64.40   14.52
  -2  -7   2   62.15   16.68
   2  -7  -2   34.40    9.22
   2  -7  -2   55.00   14.66
  -2  -7   1 1474.64   87.07
   2  -7  -1 1421.38   85.24
   2  -7  -1 1421.56   87.77
  -2  -7   0  113.25   25.71
   2  -7   0  133.65   26.77
   2  -7   0  121.29   25.45
  -2  -7  -1  280.61   40.43
   2  -7   1  331.46   41.90
   2  -7   1  304.02   41.83
   2  -7   2  723.20   58.08
  -2  -7  -2  694.26   67.42
   2  -7   2  796.13   69.57
   2  -7   3  262.38   40.80
   2  -7   3  248.06   19.28
  -2  -7  -3  257.47   42.63
   2  -7   3  250.93   34.04
  -2  -7  -3  241.49   18.12
  -2  -7  -4  432.75   16.78
   2  -7   4  412.16   51.92
   2  -7   4  456.90   26.52
  -2  -7  -4  432.63   25.65
   2  -7   4  444.98   24.01
  -2  -7  -4  433.27   57.05
   2  -7   4  392.05   42.94
  -2  -7  -4  436.52   25.12
  -2  -7  -5    9.53    2.47
   2  -7   5   14.90    5.11
  -2  -7  -5    5.31    2.52
  -2  -7  -5    0.17    1.46
   2  -7   5   -2.00    2.47
   2  -7   5    9.66    3.76
  -2  -7  -5  -10.52    8.83
   2  -7   5   12.35   10.15
  -2  -7  -5    1.15    0.95
   2  -7   6  103.80    8.76
  -2  -7  -6  108.61    8.38
   2  -7   6   90.60   25.52
  -2  -7  -6  108.72   11.54
   2  -7   6   99.06   12.52
  -2  -7  -6  126.87   14.67
   2  -7   6  106.81   12.79
  -2  -7  -6  111.60   30.86
  -2  -7  -6  106.48   11.62
   2  -7   6  109.16   22.13
  -2  -7  -6  111.31   13.32
   2  -7   7  274.10   16.04
  -2  -7  -7  284.53   13.93
   2  -7   7  247.58   43.26
  -2  -7  -7  287.75   19.53
   2  -7   7  293.23   20.28
  -2  -7  -7  284.68   22.99
   2  -7   7  278.82   20.90
  -2  -7  -7  322.57   51.84
  -2  -7  -7  271.47   19.78
   2  -7   7  227.17   33.37
  -2  -7  -7  283.19   22.11
   2  -7   8  365.90   20.13
  -2  -7  -8  380.92   15.92
   2  -7   8  395.70   53.88
   2  -7   8  387.39   22.57
  -2  -7  -8  359.19   22.33
  -2  -7  -8  342.93   26.02
   2  -7   8  383.28   25.05
  -2  -7  -8  332.18   53.11
  -2  -7  -8  355.93   24.49
   2  -7   8  399.91   43.79
  -2  -7  -8  357.80   25.40
   2  -7   9   44.09    7.41
   2  -7   9   30.08   10.43
  -2  -7  -9   46.84    8.26
  -2  -7  -9   47.47    9.65
   2  -7   9   45.48    7.30
   2  -7   9   51.11    9.04
  -2  -7  -9   48.55    9.31
   2  -7   9   41.03   13.76
  -2  -7  -9   41.51    8.88
   2  -7  10  395.53   53.98
  -2  -7 -10  320.24   24.50
  -2  -7 -10  339.53   26.94
   2  -7  10  330.52   23.88
  -2  -7 -10  332.68   50.83
  -2  -7 -10  330.49   25.53
   2  -7  10  331.42   38.71
   2  -7  10  326.24   20.59
  -2  -7 -11  230.41   22.85
   2  -7  11  214.22   19.36
  -2  -7 -11  242.45   22.79
   2  -7  11  223.24   17.29
  -2  -7 -11  211.64   20.01
  -2  -7 -12  416.63   30.50
   2  -7  12  395.21   25.68
  -2  -7 -12  408.44   30.35
   2  -7  12  390.93   23.49
  -2  -7 -12  408.80   26.85
  -2  -7 -13  744.61   40.47
   2  -7  13  670.18   31.90
  -2  -7 -13  694.42   40.00
   2  -7  13  648.43   30.49
  -2  -7 -13  663.52   32.16
  -2  -7 -14  388.93   29.35
   2  -7  14  357.30   21.42
   2  -7  14  357.66   22.45
  -2  -7 -14  342.96   26.69
  -2  -7 -15   18.93    6.72
   2  -7  15   20.52    4.71
   2  -7  15   13.85    4.38
  -2  -7 -15   22.67    5.60
  -2  -7 -16   48.58    9.79
   2  -7  16   40.36    5.21
   2  -7  16   36.41    6.40
  -2  -7 -16   43.16    8.06
   2  -7  17   64.99    7.62
  -2  -7 -17   79.11   11.38
   2  -7  18   19.34    3.63
   2  -7  19    1.20    1.13
   2  -6 -21  209.64   14.64
   2  -6 -21  221.60   13.46
  -2  -6  20    8.82    2.31
   2  -6 -20    2.03    0.90
   2  -6 -19  383.93   26.52
  -2  -6  19  359.11   16.64
   2  -6 -18  184.28   17.53
   2  -6 -18  197.06   20.70
  -2  -6  18  180.74   13.26
   2  -6 -17  260.10   25.09
   2  -6 -17  233.95   21.65
  -2  -6  17  225.54   15.87
   2  -6 -16  139.98   17.42
  -2  -6  16  122.67   12.17
   2  -6 -16  108.15   14.98
   2  -6 -15  367.16   28.90
  -2  -6  15  356.90   21.53
   2  -6 -15  378.48   28.94
  -2  -6  14  178.90   14.33
   2  -6 -14  140.04   17.22
   2  -6 -14  155.24   18.82
  -2  -6  14  151.87   14.08
   2  -6 -13  708.41   34.80
   2  -6 -13  706.56   39.00
   2  -6 -13  716.96   40.66
  -2  -6  13  749.92   31.11
   2  -6 -12  208.32   21.00
   2  -6 -12  206.09   19.05
  -2  -6  12  210.07   16.07
   2  -6 -12  204.10   42.92
  -2  -6  12  208.15   34.00
   2  -6 -12  206.77   20.18
  -2  -6  12  197.98   17.15
  -2  -6  12  206.60   13.37
  -2  -6  12  189.59   15.40
   2  -6 -12  246.01   33.48
   2  -6 -11  321.38   25.46
   2  -6 -11  313.19   23.84
  -2  -6  11  359.70   21.02
  -2  -6  11  351.73   44.23
   2  -6 -11  288.98   23.06
   2  -6 -11  352.00   56.93
  -2  -6  11  321.30   22.09
  -2  -6  11  342.52   17.03
   2  -6 -11  309.34   38.45
  -2  -6  11  333.23   19.40
   2  -6 -10  245.06   21.19
   2  -6 -10  229.97   20.04
  -2  -6  10  297.43   19.02
  -2  -6  10  265.64   37.62
   2  -6 -10  213.13   18.66
   2  -6 -10  268.45   48.93
  -2  -6  10  253.69   19.52
  -2  -6  10  252.36   14.62
   2  -6 -10  228.06   33.51
  -2  -6  10  269.76   16.96
   2  -6  -9  829.48   37.22
   2  -6  -9  843.78   37.43
  -2  -6   9  956.13   33.41
  -2  -6   9  805.81   63.35
   2  -6  -9  794.06   33.79
   2  -6  -9  845.44   85.09
  -2  -6   9  853.92   35.02
  -2  -6   9  813.65   25.35
  -2  -6   9  884.36   28.77
   2  -6  -9  843.43   63.17
  -2  -6   8   21.40   10.45
   2  -6  -8   18.00   10.93
   2  -6  -8   21.66    4.91
   2  -6  -8   22.66    6.22
   2  -6  -8   17.21   12.20
  -2  -6   8   26.30   12.56
  -2  -6   8   31.97    5.88
  -2  -6   8   18.71    4.12
  -2  -6   8   27.52    4.61
  -2  -6   8   21.44    4.32
   2  -6  -7 1489.69   80.84
  -2  -6   7 1475.71   80.68
  -2  -6   7 1458.45   76.94
   2  -6  -7 1452.20  106.04
   2  -6  -6  103.58   21.23
  -2  -6   6  169.57   25.80
  -2  -6   6  129.36   20.99
   2  -6  -6  120.75   29.09
   2  -6  -5  164.13   25.70
  -2  -6   5  185.77   25.07
  -2  -6   5  186.08   23.20
   2  -6  -5  211.78   36.22
   2  -6  -4   12.19    7.04
  -2  -6   4    2.63    6.20
  -2  -6   4   18.97    6.40
   2  -6  -3  104.02   19.83
   2  -6  -3  138.47   26.82
  -2  -6   3  119.21   16.36
   2  -6  -3  112.29   23.32
  -2  -6   3  124.39   22.33
   2  -6  -2  295.74   35.22
   2  -6  -2  297.09   37.12
  -2  -6   2  274.19   22.14
  -2  -6   2  277.03   34.98
   2  -6  -2  270.87   33.72
   2  -6  -1   15.34    3.87
  -2  -6   1   22.38    6.03
   2  -6  -1   32.12    9.80
   2  -6   0   35.86   12.11
   2  -6   0   20.24    8.76
   2  -6   0   62.45   17.48
  -2  -6   0   39.39   14.48
   2  -6   1 1165.31   71.82
   2  -6   1 1184.97   68.94
   2  -6   1 1192.11   78.37
  -2  -6  -1 1281.92   83.28
   2  -6   2    4.83    1.42
   2  -6   2   10.62    7.71
  -2  -6  -3 1213.60   87.07
   2  -6   3 1158.25   80.38
   2  -6   3 1181.09   69.44
  -2  -6  -4   98.50   27.91
   2  -6   4  116.60   25.91
   2  -6   4  119.10   21.33
  -2  -6  -5  721.59   72.07
   2  -6   5  685.40   63.90
   2  -6   5  657.97   52.97
  -2  -6  -6   70.80   22.07
   2  -6   6   55.36   14.08
   2  -6   6   79.02   22.52
   2  -6   7 1000.58   82.68
  -2  -6  -7 1034.55   38.45
  -2  -6  -7 1074.57   38.24
   2  -6   7  928.24   36.27
  -2  -6  -7 1021.67   33.88
  -2  -6  -7 1036.00   91.73
   2  -6   7 1050.73   69.41
   2  -6   7  984.58   28.87
   2  -6   8  123.59   28.13
  -2  -6  -8  170.30   15.75
  -2  -6  -8  174.39   16.15
   2  -6   8  183.26   16.80
  -2  -6  -8  200.35   39.27
  -2  -6  -8  160.59   14.68
   2  -6   8  173.47   27.78
   2  -6   8  168.23   12.94
  -2  -6  -8  187.08   10.11
   2  -6   9  433.87   57.25
  -2  -6  -9  409.33   26.08
  -2  -6  -9  406.71   26.30
   2  -6   9  406.18   25.42
  -2  -6  -9  400.14   55.86
  -2  -6  -9  407.52   25.51
   2  -6   9  394.02   43.92
   2  -6   9  393.35   21.76
  -2  -6  -9  434.79   15.64
   2  -6  10   18.65    2.26
  -2  -6 -10   34.41    7.51
  -2  -6 -10   33.09    8.15
   2  -6  10   27.26    6.22
  -2  -6 -10   15.43   14.34
  -2  -6 -10   27.75    7.03
   2  -6  10   23.58    7.24
   2  -6  10   23.79    5.65
  -2  -6 -11   22.82    6.69
  -2  -6 -11   27.52    7.53
   2  -6  11   34.37    7.36
  -2  -6 -11   31.62   15.14
  -2  -6 -11   30.28    7.68
   2  -6  11   26.75    7.47
   2  -6  11   33.68    6.89
  -2  -6 -12  103.62   13.43
  -2  -6 -12  105.12   15.07
   2  -6  12  104.22   12.56
  -2  -6 -12   94.75   14.48
   2  -6  12  115.09   21.52
   2  -6  12   99.88   12.26
  -2  -6 -13   39.49    9.48
   2  -6  13   29.59    6.84
  -2  -6 -13   18.59    6.08
   2  -6  13   28.69    6.57
  -2  -6 -13   28.50    6.50
  -2  -6 -14   42.42    9.71
   2  -6  14   52.06    8.11
   2  -6  14   52.18    8.68
  -2  -6 -14   60.01   10.71
  -2  -6 -15   79.95   13.39
   2  -6  15   68.29    8.37
  -2  -6 -15   77.69   11.64
   2  -6  15   70.73   10.14
  -2  -6 -16    0.18    2.19
   2  -6  16   -1.53    1.37
  -2  -6 -17  544.91   32.62
   2  -6  17  511.44   24.76
  -2  -6 -18   36.89    7.93
   2  -6  18   36.10    5.79
  -2  -6 -19  712.83   30.53
   2  -6  19  690.60   22.29
   2  -6  20   20.36    2.96
   2  -5 -22    1.19    0.35
   2  -5 -21   26.30    6.31
  -2  -5  21   17.15    2.41
  -2  -5  20  138.07    9.20
   2  -5 -20  121.71   14.70
   2  -5 -19   13.84    5.02
  -2  -5  19    7.87    2.53
   2  -5 -19   14.87    5.71
   2  -5 -18  288.02   22.51
  -2  -5  18  273.14   16.63
   2  -5 -18  273.94   22.74
   2  -5 -17  276.53   23.12
  -2  -5  17  273.22   17.75
  -2  -5  17  270.17   17.66
   2  -5 -17  269.09   24.03
   2  -5 -16  390.04   28.30
  -2  -5  16  382.01   20.96
  -2  -5  16  402.36   22.49
   2  -5 -16  378.58   29.60
   2  -5 -15   42.86    9.92
  -2  -5  15   36.32    6.84
   2  -5 -15   36.22    9.34
   2  -5 -14   40.11    8.98
   2  -5 -14   35.71    8.90
  -2  -5  14   36.07    7.14
   2  -5 -13  823.16   35.39
  -2  -5  13  987.67   30.69
  -2  -5  13  892.48   72.96
   2  -5 -13  784.67   66.84
   2  -5 -13  854.86   40.56
   2  -5 -13  903.69   89.45
   2  -5 -13  878.67   43.47
   2  -5 -13  902.69   64.51
  -2  -5  13  868.81   32.96
   2  -5 -12  855.36   36.40
  -2  -5  12 1040.16   32.06
  -2  -5  12  935.10   73.32
   2  -5 -12  861.87   72.66
   2  -5 -12  885.79   38.92
   2  -5 -12  901.15   89.67
   2  -5 -12  957.16   43.40
   2  -5 -12  969.76   68.91
  -2  -5  12  953.38   33.05
   2  -5 -11  483.12   29.56
   2  -5 -11  430.97   25.09
  -2  -5  11  509.61   22.06
  -2  -5  11  480.48   51.89
   2  -5 -11  413.46   60.49
   2  -5 -11  410.76   24.53
  -2  -5  11  442.39   22.89
   2  -5 -11  443.98   46.66
  -2  -5  11  463.81   22.16
   2  -5 -10  172.61   16.74
   2  -5 -10  146.07   14.29
  -2  -5  10  171.03   30.21
   2  -5 -10  148.26   13.84
   2  -5 -10  190.74   40.91
  -2  -5  10  199.69   13.61
  -2  -5  10  167.14   13.62
   2  -5 -10  154.11   26.53
  -2  -5  10  169.47   12.65
   2  -5  -9   68.83   17.11
   2  -5  -9   89.11   27.24
  -2  -5   9   53.10   17.36
   2  -5  -8  163.26   19.77
   2  -5  -8  142.54   24.05
  -2  -5   8  159.34   26.27
   2  -5  -8  117.96   29.96
   2  -5  -7  351.76   26.74
   2  -5  -7  318.76   35.70
  -2  -5   7  314.97   34.50
   2  -5  -7  299.85   46.52
   2  -5  -6  301.19   23.31
   2  -5  -6  322.11   34.16
  -2  -5   6  309.17   32.57
   2  -5  -6  327.59   45.72
   2  -5  -5  376.48   36.41
  -2  -5   5  355.22   32.34
   2  -5  -5  383.72   48.23
   2  -5  -4 1258.95   66.01
  -2  -5   4 1226.96   57.73
  -2  -5   4 1321.78   56.85
   2  -5  -4 1311.78   83.53
   2  -5  -3 1089.97   60.27
  -2  -5   3 1118.80   49.29
   2  -5  -3 1130.52   67.61
  -2  -5   3 1054.30   46.90
  -2  -5   3 1045.13   62.50
   2  -5  -3 1156.62   72.02
   2  -5  -2 1210.40   62.70
  -2  -5   2 1197.77   45.92
   2  -5  -2 1224.99   69.39
  -2  -5   2 1186.36   45.81
  -2  -5   2 1196.48   68.86
   2  -5  -2 1183.92   67.65
   2  -5  -1 1354.92   67.63
   2  -5  -1 1321.31   66.28
   2  -5  -1 1350.14   73.07
  -2  -5   1 1264.80   43.27
  -2  -5   1 1349.46   74.51
   2  -5  -1 1313.33   65.17
   2  -5   0  666.10   48.46
   2  -5   0  725.63   48.66
   2  -5   0  645.81   50.56
  -2  -5   0  737.78   28.40
  -2  -5   0  723.68   56.96
   2  -5   0  729.86   43.55
   2  -5   1   46.09   12.27
   2  -5   1   49.24   14.08
   2  -5   1   31.24    7.55
  -2  -5  -1   31.57   11.19
   2  -5   1   43.49    8.67
   2  -5   2 1109.59   64.88
  -2  -5  -2 1145.40   76.37
   2  -5   2 1147.90   72.58
   2  -5   2 1135.45   62.70
  -2  -5  -3  162.01   28.12
   2  -5   3  174.61   28.63
   2  -5   3  187.65   25.69
  -2  -5  -4    7.88    6.92
   2  -5   4   16.02    9.84
   2  -5   4    7.09    0.69
  -2  -5  -5   20.80   13.62
   2  -5   5   17.05   13.78
   2  -5   5    9.69    7.99
  -2  -5  -6  100.21   27.45
   2  -5   6   77.20   21.99
   2  -5   6   87.07   19.07
  -2  -5  -7   26.70   13.87
   2  -5   7    5.88    9.34
   2  -5   7   34.87   14.07
  -2  -5  -8  740.35   73.32
   2  -5   8  776.86   59.53
   2  -5   8  736.80   69.13
   2  -5   9  238.67   39.24
  -2  -5  -9  249.01   18.21
  -2  -5  -9  265.05   18.03
   2  -5   9  299.16   19.86
  -2  -5  -9  241.00   17.70
  -2  -5  -9  213.49   38.15
   2  -5   9  291.47   36.66
   2  -5   9  273.94   17.23
   2  -5  10 1209.01   93.38
  -2  -5 -10 1240.18   43.38
  -2  -5 -10 1273.68   42.47
   2  -5  10 1274.35   42.59
  -2  -5 -10 1223.11   94.85
  -2  -5 -10 1304.23   45.11
   2  -5  10 1282.58   80.05
   2  -5  10 1254.67   39.63
   2  -5  11  385.53   53.29
  -2  -5 -11  390.65   24.71
  -2  -5 -11  390.74   25.10
   2  -5  11  404.75   24.39
  -2  -5 -11  394.60   26.89
  -2  -5 -11  366.59   51.18
   2  -5  11  366.92   43.37
   2  -5  11  393.81   23.13
   2  -5  12  598.39   65.75
  -2  -5 -12  702.08   34.37
  -2  -5 -12  723.06   35.84
   2  -5  12  670.07   31.08
  -2  -5 -12  673.52   66.30
  -2  -5 -12  657.20   36.31
   2  -5  12  666.94   57.69
   2  -5  12  663.33   31.08
  -2  -5 -13   98.95   12.66
  -2  -5 -13  101.43   13.74
   2  -5  13  105.59   11.97
  -2  -5 -13  100.61   14.50
   2  -5  13  134.42   25.66
   2  -5  13   87.77   11.63
  -2  -5 -14  129.14   15.61
   2  -5  14  133.48   12.46
   2  -5  14  117.43   13.33
  -2  -5 -14  116.73   13.16
  -2  -5 -14  114.72   16.46
  -2  -5 -15  144.58   18.07
  -2  -5 -15  157.13   17.06
   2  -5  15  139.62   12.92
   2  -5  15  144.95   15.08
  -2  -5 -16   80.92   13.10
  -2  -5 -16   85.53   11.95
   2  -5  16   89.83   10.44
   2  -5  16   81.83   10.72
  -2  -5 -17  237.62   22.68
   2  -5  17  215.23   16.85
  -2  -5 -18   63.37   11.01
   2  -5  18   56.31    8.18
  -2  -5 -19   10.48    3.57
   2  -5  19   10.19    2.92
  -2  -5 -20    4.53    2.04
   2  -5  20    4.85    1.59
  -2  -5 -21   14.28    3.38
   2  -4 -22  183.27   14.58
   2  -4 -20  549.36   27.11
  -2  -4  20  546.61   18.10
   2  -4 -20  545.90   24.70
   2  -4 -19   28.88    6.43
  -2  -4  19   32.91    6.63
  -2  -4  19   29.69    4.75
   2  -4 -19   30.90    6.83
   2  -4 -18  198.78   18.94
  -2  -4  18  204.22   16.63
  -2  -4  18  207.24   14.41
   2  -4 -18  209.49   20.54
   2  -4 -17   71.68   11.57
  -2  -4  17   73.86   10.46
  -2  -4  17   69.42    8.76
   2  -4 -17   66.89   12.08
   2  -4 -17   58.57   11.47
   2  -4 -16   13.17    4.83
  -2  -4  16   20.84    4.70
  -2  -4  16   18.31    5.68
   2  -4 -16   19.10    6.31
   2  -4 -16   11.09    4.89
   2  -4 -15   40.77    8.80
  -2  -4  15   48.07    7.47
  -2  -4  15   50.10    8.46
   2  -4 -15   55.27   10.89
   2  -4 -15   50.13   10.44
  -2  -4  14  191.39   32.63
   2  -4 -14  237.83   38.94
   2  -4 -14  200.43   19.08
   2  -4 -14  239.64   45.65
   2  -4 -14  194.64   19.23
   2  -4 -14  207.31   20.99
  -2  -4  14  187.65   15.52
   2  -4 -14  218.17   31.86
  -2  -4  14  206.68   15.46
   2  -4 -13   36.93    6.83
   2  -4 -13   43.45    8.92
   2  -4 -13   33.69    7.81
   2  -4 -13   56.89   21.91
  -2  -4  13   38.03   14.78
   2  -4 -13   22.09   13.06
   2  -4 -13   38.69    7.66
  -2  -4  13   43.60    7.06
  -2  -4  13   52.57    7.62
   2  -4 -13   41.43   13.28
   2  -4 -12  351.40   21.39
   2  -4 -12  361.01   23.99
   2  -4 -12  370.62   26.06
   2  -4 -12  345.31   47.09
   2  -4 -12  359.10   22.20
  -2  -4  12  297.45   39.48
   2  -4 -12  406.96   58.39
   2  -4 -12  334.60   36.99
   2  -4 -12  345.24   40.43
  -2  -4  12  347.56   17.81
  -2  -4  12  381.09   19.99
   2  -4 -11   97.86   12.21
   2  -4 -11   99.40   11.43
  -2  -4  11  111.92   10.23
   2  -4 -11   80.19   16.40
   2  -4 -11   88.59   18.78
   2  -4 -11   88.07   27.49
  -2  -4  11  113.51   23.77
   2  -4 -11   85.65    9.84
   2  -4 -10  344.63   34.75
   2  -4 -10  316.92   37.27
  -2  -4  10  301.32   38.80
   2  -4 -10  293.31   47.59
   2  -4  -9   29.31   10.35
   2  -4  -9   44.86   13.99
  -2  -4   9   29.61   10.07
   2  -4  -9   33.61    7.32
   2  -4  -8 1219.86   56.96
   2  -4  -8 1310.82   70.23
  -2  -4   8 1215.23   70.16
   2  -4  -8 1200.63   92.00
   2  -4  -7  103.18   15.76
   2  -4  -7   95.75   18.23
  -2  -4   7  102.37   19.26
   2  -4  -7   94.08   25.82
   2  -4  -6 2730.45   72.39
   2  -4  -6 2824.14   96.85
  -2  -4   6 2691.51   91.74
   2  -4  -5   89.12   11.79
   2  -4  -5   97.99   17.28
  -2  -4   5   84.92   14.99
   2  -4  -4  802.56   33.40
   2  -4  -4  855.15   49.79
  -2  -4   4  775.15   41.96
   2  -4  -3   46.65    7.54
   2  -4  -3   33.05    7.98
   2  -4  -3   37.04   10.93
  -2  -4   3   45.05    9.25
   2  -4  -2  474.04   35.00
   2  -4  -2  496.24   22.32
  -2  -4   2  461.46   25.32
   2  -4  -2  451.83   38.17
  -2  -4   2  467.75   27.42
  -2  -4   2  471.30   39.47
   2  -4  -1   74.65   14.55
  -2  -4   1   75.27    8.58
   2  -4  -1   78.53   14.59
   2  -4  -1   59.69   13.36
  -2  -4   1   85.46   17.19
  -2  -4   1   74.18    9.59
   2  -4  -1   70.07    8.04
   2  -4   0    3.38    1.72
   2  -4   0   -0.25    0.99
  -2  -4   0    8.07    2.08
   2  -4   0    4.39    5.13
   2  -4   0    1.70    3.80
  -2  -4   0    6.88    2.80
   2  -4   0    1.88    5.62
   2  -4   1   44.70    7.83
   2  -4   1   45.55   11.15
   2  -4   1   54.49   12.57
   2  -4   1   59.55    7.45
  -2  -4  -1   75.98   18.22
   2  -4   1   63.28   10.39
  -2  -4  -1   57.63    6.72
   2  -4   2  485.80   37.70
   2  -4   2  480.84   37.27
   2  -4   2  494.66   44.09
  -2  -4  -2  497.47   45.88
   2  -4   2  496.20   22.29
   2  -4   3   -0.60    2.55
  -2  -4  -3   10.04    8.29
   2  -4   3   -5.10    7.69
   2  -4   3    1.01    1.93
  -2  -4  -4 1365.82   82.90
   2  -4   4 1225.45   73.08
   2  -4   4 1240.31   63.14
  -2  -4  -5  501.65   51.76
   2  -4   5  436.92   46.21
   2  -4   5  453.81   39.46
  -2  -4  -6 5401.54  175.68
   2  -4   6 5107.49  137.65
  -2  -4  -7  292.40   41.80
   2  -4   7  246.94   35.43
   2  -4   7  262.37   32.58
  -2  -4  -8  664.54   64.78
   2  -4   8  635.52   61.20
   2  -4   8  667.01   54.07
  -2  -4  -9   50.25   16.05
   2  -4   9   39.03   13.45
   2  -4   9   32.94    4.90
   2  -4  10  303.83   18.46
  -2  -4 -10  310.60   19.97
  -2  -4 -10  318.94   20.73
  -2  -4 -10  333.60   45.34
   2  -4  10  288.79   36.62
   2  -4  10  296.30   44.59
   2  -4  11   18.96    4.57
  -2  -4 -11   13.07    4.07
  -2  -4 -11    0.59    2.09
   2  -4  11   20.66   13.09
   2  -4  11   15.68    4.70
   2  -4  12   20.31   11.55
  -2  -4 -12   18.52    5.66
   2  -4  12   15.89    3.87
  -2  -4 -12   27.89   12.34
  -2  -4 -12   18.45    6.32
   2  -4  12   13.29    9.08
   2  -4  12   15.80    4.16
  -2  -4 -13   -0.59    1.34
  -2  -4 -13    3.47    1.67
   2  -4  13   -0.22    0.33
  -2  -4 -13    4.34    9.19
  -2  -4 -13    0.47    2.02
   2  -4  13   -0.13    2.19
  -2  -4 -14    9.35    3.54
  -2  -4 -14    4.29    1.61
   2  -4  14    5.56    1.24
  -2  -4 -14   11.21    3.42
  -2  -4 -15  138.29   17.94
  -2  -4 -15  128.13   14.78
   2  -4  15  130.88   13.89
  -2  -4 -15  143.47   14.98
   2  -4  16 1195.22   42.74
   2  -4  16 1168.55   42.10
  -2  -4 -16 1279.39   45.41
  -2  -4 -16 1225.79   53.71
   2  -4  17   35.06    7.12
   2  -4  17   38.64    6.93
  -2  -4 -17   30.80    8.17
   2  -4  18  556.91   26.18
   2  -4  18  523.58   24.77
  -2  -4 -18  580.88   34.86
   2  -4  19  140.03   11.25
  -2  -4 -19  160.87   16.96
   2  -4  20  287.15   13.70
  -2  -4 -20  276.22   20.09
   2  -4  21   22.60    2.67
  -2  -4 -21   35.43    6.17
  -2  -3  21   23.43    4.68
   2  -3 -20  221.71   18.09
  -2  -3  20  215.09   16.23
   2  -3 -20  204.73   15.44
  -2  -3  19  215.93   12.42
   2  -3 -19  209.49   17.87
  -2  -3  19  214.36   17.96
   2  -3 -19  186.32   18.27
   2  -3 -19  194.30   20.20
   2  -3 -18   76.96   11.31
  -2  -3  18   79.89   10.96
  -2  -3  18   95.71    9.27
   2  -3 -18   86.73   13.68
   2  -3 -18   90.81   13.76
   2  -3 -17  257.16   21.68
  -2  -3  17  260.15   20.73
  -2  -3  17  293.76   17.15
   2  -3 -17  263.63   24.17
   2  -3 -17  258.83   23.98
   2  -3 -16  225.44   20.28
   2  -3 -16  227.83   22.20
   2  -3 -16  237.09   23.01
  -2  -3  16  211.08   18.22
  -2  -3  16  224.30   15.45
  -2  -3  15  807.23   64.62
   2  -3 -15  743.25   70.84
   2  -3 -15  772.08   36.39
   2  -3 -15  821.81   76.66
   2  -3 -15  710.19   37.77
   2  -3 -15  725.23   39.94
  -2  -3  15  783.56   64.18
  -2  -3  15  723.44   33.16
  -2  -3  15  785.02   29.06
   2  -3 -15  855.73   63.67
  -2  -3  14  792.12   65.84
   2  -3 -14  760.99   73.74
   2  -3 -14  856.11   36.34
   2  -3 -14  806.90   81.26
   2  -3 -14  872.08   42.11
   2  -3 -14  853.10   39.22
  -2  -3  14  762.72   32.54
  -2  -3  14  818.22   29.41
  -2  -3  14  807.36   65.74
  -2  -3  13  318.37   40.48
   2  -3 -13  354.37   25.94
   2  -3 -13  330.84   23.06
  -2  -3  13  369.87   43.68
   2  -3 -13  330.90   47.80
   2  -3 -13  321.25   20.36
   2  -3 -13  329.70   50.72
   2  -3 -13  309.24   36.70
  -2  -3  13  328.12   19.74
  -2  -3  13  337.83   18.04
  -2  -3  12  213.08   30.97
   2  -3 -12  234.96   18.04
   2  -3 -12  234.04   19.71
  -2  -3  12  208.06   32.63
   2  -3 -12  203.37   35.79
   2  -3 -12  198.49   14.32
   2  -3 -12  225.60   41.79
   2  -3 -12  200.38   28.41
  -2  -3  12  217.09   14.69
  -2  -3  12  231.80   14.02
  -2  -3  11  236.49   32.76
   2  -3 -11  257.82   44.55
  -2  -3  11  253.71   32.06
   2  -3 -11  236.36   29.61
  -2  -3  10  530.98   49.11
  -2  -3  10  517.41   45.07
   2  -3 -10  472.44   40.40
  -2  -3   9   11.32    9.41
  -2  -3   9   -4.11    3.05
   2  -3  -9   22.30    9.41
  -2  -3   8  726.56   51.97
   2  -3  -8  726.47   43.67
  -2  -3   8  672.40   46.55
  -2  -3   7  748.42   49.36
   2  -3  -7  744.32   48.36
   2  -3  -7  707.80   39.76
  -2  -3   7  702.83   44.01
  -2  -3   6  517.70   38.28
   2  -3  -6  602.97   41.28
   2  -3  -6  556.69   32.57
  -2  -3   6  509.83   35.25
  -2  -3   5 1729.52   64.49
   2  -3  -5 1820.24   68.83
  -2  -3   5 1666.56   58.84
   2  -3  -5 1732.60   52.63
  -2  -3   4   53.21   10.30
   2  -3  -4   56.68    8.72
   2  -3  -4   60.17   11.91
  -2  -3   3  440.61   28.12
   2  -3  -3  427.69   30.82
   2  -3  -3  440.69   22.98
   2  -3  -3  432.95   33.86
   2  -3  -2 2842.15   55.08
  -2  -3   2 2804.10   89.42
  -2  -3   2 2767.38   64.71
   2  -3  -2 2770.71   76.41
   2  -3  -2 2773.12   78.48
   2  -3  -2 2806.63   85.64
  -2  -3   1 1330.30   40.93
  -2  -3   1 1337.50   62.41
   2  -3  -1 1285.76   35.68
   2  -3  -1 1173.34   48.71
   2  -3  -1 1238.98   52.18
  -2  -3   1 1290.83   29.76
   2  -3  -1 1279.68   57.32
  -2  -3   0  323.04   32.04
   2  -3   0  317.97   18.06
  -2  -3   0  328.07   18.54
   2  -3   0  331.80   25.47
   2  -3   0  346.33   27.74
   2  -3   0  333.96   29.07
  -2  -3   0  313.87    8.44
   2  -3   1  720.32   28.08
  -2  -3  -1  728.54   47.69
  -2  -3  -1  685.51   24.86
   2  -3   1  631.25   36.10
   2  -3   1  644.38   42.54
   2  -3   1  664.86   38.33
  -2  -3  -2   15.08    6.55
   2  -3   2    7.38    3.88
   2  -3   2    4.43    1.44
   2  -3   2    7.95    3.19
  -2  -3  -3   99.11   19.08
   2  -3   3   79.63    5.03
   2  -3   3   97.44   15.64
   2  -3   3   99.00   18.30
   2  -3   3   87.17   14.90
  -2  -3  -4  139.23   24.26
   2  -3   4  131.16   22.29
   2  -3   4  124.74   19.06
  -2  -3  -5   95.09   18.92
   2  -3   5   95.51   20.98
   2  -3   5  109.19   18.49
  -2  -3  -6  309.29   21.40
  -2  -3  -6  326.22   39.62
   2  -3   6  337.04   38.20
   2  -3   6  322.98   33.91
  -2  -3  -7  117.73   24.79
   2  -3   7  109.16   23.36
   2  -3   7   95.20   18.46
   2  -3   8  485.29   45.55
  -2  -3  -8  476.73   50.47
   2  -3   9  454.35   45.96
  -2  -3  -9  461.74   49.40
   2  -3  10  230.67   32.80
  -2  -3 -10  219.69   34.13
   2  -3  11 1171.78   78.31
  -2  -3 -11 1264.55   84.17
  -2  -3 -11 1173.13   38.77
   2  -3  12  797.13   65.66
  -2  -3 -12  879.48   66.79
  -2  -3 -12  756.46   33.19
   2  -3  13  498.38   26.02
  -2  -3 -13  519.83   23.89
   2  -3  13  519.51   54.30
  -2  -3 -13  542.98   29.21
   2  -3  14  134.82   13.91
   2  -3  14  132.46   27.16
  -2  -3 -14  136.74   16.73
  -2  -3 -14  129.18   12.57
   2  -3  14   85.62   21.27
  -2  -3 -14  153.09   15.95
   2  -3  15  294.23   20.77
  -2  -3 -15  302.71   22.12
  -2  -3 -15  312.01   26.45
  -2  -3 -16    9.08    2.90
   2  -3  16    9.65    3.11
  -2  -3 -17   58.99   11.34
   2  -3  17   52.94    8.42
   2  -3  17   48.18    8.03
  -2  -3 -18  101.69   14.96
   2  -3  18  109.64   12.78
   2  -3  18   90.87   10.26
  -2  -3 -19    9.62    4.26
   2  -3  19    6.02    2.15
   2  -3  19   10.81    3.10
  -2  -3 -20   51.46    8.96
   2  -3  20   46.40    6.84
   2  -3  20   56.03    6.06
  -2  -3 -21   38.19    7.09
  -2  -3 -22   23.58    4.18
  -2  -2  23  129.22    8.52
  -2  -2  22    2.41    2.23
  -2  -2  21  321.90   19.65
   2  -2 -21  335.68   23.25
  -2  -2  20    8.02    3.41
   2  -2 -20   15.31    5.16
   2  -2 -20    8.69    3.91
   2  -2 -19  457.11   26.24
  -2  -2  19  467.39   27.68
   2  -2 -19  462.74   31.22
   2  -2 -19  475.20   30.25
   2  -2 -18   18.22    5.93
  -2  -2  18   12.54    5.43
   2  -2 -18   13.03    2.93
   2  -2 -18    9.66    5.64
   2  -2 -17   83.19   11.89
  -2  -2  17   83.25    8.15
  -2  -2  17   73.10   11.13
   2  -2 -17   79.98   13.03
   2  -2 -17   74.44   13.00
   2  -2 -16  163.10   16.21
   2  -2 -16  156.58   18.22
   2  -2 -16  182.06   19.90
  -2  -2  16  151.45   15.81
  -2  -2  16  168.36   12.04
  -2  -2  15  247.39   34.60
   2  -2 -15  255.43   19.48
   2  -2 -15  275.53   43.46
   2  -2 -15  254.33   41.73
   2  -2 -15  226.40   21.05
   2  -2 -15  214.83   21.36
  -2  -2  15  214.01   34.23
  -2  -2  15  226.07   18.95
  -2  -2  15  242.07   14.30
  -2  -2  14    1.86    3.17
   2  -2 -14   -3.54    5.10
   2  -2 -14    1.65    6.87
   2  -2 -14   -3.18    2.24
   2  -2 -14   -1.49    2.61
   2  -2 -14   -0.25    1.84
  -2  -2  14    2.22    2.39
  -2  -2  14   -6.23    2.20
  -2  -2  14   -2.77    9.14
  -2  -2  13    9.88    2.89
  -2  -2  13   11.69    2.71
  -2  -2  13    3.73    3.72
   2  -2 -13   18.24    5.58
   2  -2 -13   18.06    4.95
  -2  -2  13   13.66    2.48
   2  -2 -13   23.02   13.58
   2  -2 -13    1.60    6.27
   2  -2 -13    5.29    4.29
   2  -2 -13   17.76    4.61
  -2  -2  12   16.17    4.32
  -2  -2  12   30.83   11.74
   2  -2 -12    9.03    1.70
   2  -2 -12   21.33    6.06
   2  -2 -12   30.04   14.95
  -2  -2  12   19.40    9.81
   2  -2 -12    9.78    4.50
   2  -2 -12    9.48    2.60
   2  -2 -12   13.21    3.85
  -2  -2  11  329.49   38.37
  -2  -2  11  319.56   36.59
   2  -2 -11  338.20   36.32
  -2  -2  10  146.97   23.29
  -2  -2  10  118.74   21.38
   2  -2 -10  127.54   20.12
  -2  -2   9 4140.79  123.73
  -2  -2   9 3936.65  114.29
   2  -2  -9 4002.97  109.75
  -2  -2   8  546.16   42.59
  -2  -2   8  512.12   38.31
   2  -2  -8  561.74   37.67
  -2  -2   7 1549.81   67.60
  -2  -2   7 1597.67   63.13
   2  -2  -7 1620.09   59.78
  -2  -2   6    3.55    2.25
  -2  -2   6   -1.50    4.22
   2  -2  -6   -0.08    2.60
  -2  -2   5 2123.16   67.58
  -2  -2   5 2147.85   61.71
   2  -2  -5 2128.92   59.16
  -2  -2   4   58.78   10.62
   2  -2  -4   49.28    8.13
  -2  -2   4   62.89    9.84
  -2  -2   3  976.04   39.71
   2  -2  -3 1025.08   42.45
   2  -2  -3  973.07   34.90
  -2  -2   3  972.97   32.86
  -2  -2   2   83.79   10.86
   2  -2  -2   86.59    9.56
   2  -2  -2   90.94   12.23
   2  -2  -2   97.37   12.36
   2  -2  -2   87.93   13.53
  -2  -2   1  733.53   29.84
  -2  -2   1  771.02   42.56
   2  -2  -1  751.40   28.30
   2  -2  -1  701.71   32.92
   2  -2  -1  703.27   33.93
   2  -2  -1  770.47   39.46
   2  -2   0 2493.97   52.19
  -2  -2   0 2567.95   78.35
  -2  -2   0 2484.30   51.60
   2  -2   0 2371.33   59.14
   2  -2   0 2422.95   63.85
   2  -2   0 2337.09   68.76
  -2  -2   0 2669.32   60.49
  -2  -2  -1 4183.02  102.04
  -2  -2  -1 4084.21   63.43
   2  -2   1 4093.60   79.22
   2  -2   1 4259.77   87.12
   2  -2   1 4091.17   93.33
  -2  -2  -1 4343.59   72.90
  -2  -2  -2  579.19   38.98
   2  -2   2  650.51   32.57
   2  -2   2  644.84   36.02
   2  -2   2  625.65   37.68
  -2  -2  -2  633.36   26.60
  -2  -2  -3 2039.12   76.71
   2  -2   3 1959.26   59.55
   2  -2   3 2016.07   71.99
  -2  -2  -3 2091.88   47.16
   2  -2   3 1964.76   67.44
  -2  -2  -4  480.24   38.40
  -2  -2  -4  520.32   23.04
   2  -2   4  433.12   35.35
   2  -2   4  447.89   33.68
  -2  -2  -5 2120.18   60.69
  -2  -2  -5 2033.56   83.88
  -2  -2  -5 2176.53   47.11
   2  -2   5 2049.28   81.98
   2  -2   5 2127.05   79.47
  -2  -2  -6  255.77   23.36
  -2  -2  -6  266.99   31.57
  -2  -2  -6  281.17   17.10
   2  -2   6  262.80   28.68
   2  -2   7 1252.70   68.67
  -2  -2  -7 1155.12   55.63
  -2  -2  -7 1196.61   69.36
  -2  -2  -8   19.11   10.43
  -2  -2  -8    8.51    5.08
   2  -2   9  440.73   45.47
  -2  -2  -9  468.42   40.43
  -2  -2  -9  477.10   45.67
   2  -2  10  168.76   29.05
  -2  -2 -10  176.19   28.65
  -2  -2 -10  188.52   26.63
   2  -2  11   14.78    7.42
  -2  -2 -11  -10.33    6.69
  -2  -2 -11    4.81    7.07
   2  -2  12  253.52   36.34
  -2  -2 -12  297.70   35.18
  -2  -2 -12  265.31   18.81
   2  -2  13   17.49   10.65
  -2  -2 -13    4.48    1.00
   2  -2  14   -2.71    2.39
   2  -2  14   -3.89    8.60
  -2  -2 -14    4.47    2.88
  -2  -2 -14    2.59    1.94
  -2  -2 -15   86.86   10.58
  -2  -2 -15   91.30   12.55
   2  -2  15   79.76   10.43
  -2  -2 -16   11.27    3.91
   2  -2  16    9.65    4.01
  -2  -2 -16   15.26    5.30
  -2  -2 -17  935.09   46.50
   2  -2  17  933.61   33.85
  -2  -2 -18   69.22   12.96
   2  -2  18   62.00   10.39
   2  -2  18   69.57    8.37
  -2  -2 -19  384.65   27.86
   2  -2  19  359.75   23.26
   2  -2  19  391.74   18.44
  -2  -2 -20   61.28   10.54
   2  -2  20   53.44    8.39
   2  -2  20   54.08    5.38
  -2  -2 -21   92.65   11.09
   2  -2  21   80.06    8.71
  -2  -2 -22    6.74    2.73
   2  -2  22    3.81    1.46
  -2  -1  23   58.36    6.35
   2  -1 -22    1.49    1.96
  -2  -1  22   -3.34    2.77
   2  -1 -21   53.39    9.49
  -2  -1  21   49.90    8.12
   2  -1 -20   74.28   11.19
   2  -1 -20   71.02   11.81
  -2  -1  20   85.78   11.79
   2  -1 -19    5.51    2.46
  -2  -1  19    2.50    2.45
   2  -1 -18   38.94    8.37
   2  -1 -18   46.02   10.03
  -2  -1  18   46.20    9.20
   2  -1 -17  243.28   19.60
  -2  -1  17  195.72   18.91
   2  -1 -17  222.95   21.77
   2  -1 -17  222.36   22.03
   2  -1 -16  238.00   22.39
   2  -1 -16  243.92   22.58
  -2  -1  16  248.62   17.96
  -2  -1  16  291.98   38.67
  -2  -1  16  306.49   33.20
   2  -1 -16  178.09   35.42
   2  -1 -16  246.09   18.83
  -2  -1  16  254.95   20.94
   2  -1 -16  240.07   20.57
   2  -1 -15  196.24   19.04
   2  -1 -15  196.01   19.67
  -2  -1  15  170.34   14.24
  -2  -1  15  199.64   28.81
   2  -1 -15  209.15   34.25
   2  -1 -15  174.24   35.87
   2  -1 -15  193.45   15.57
   2  -1 -15  222.39   18.66
  -2  -1  15  190.78   17.43
  -2  -1  15  183.83   31.20
  -2  -1  14 1194.42   42.00
  -2  -1  14 1162.06   75.82
   2  -1 -14 1135.22   44.09
   2  -1 -14 1158.58   46.32
  -2  -1  14 1145.50   71.56
   2  -1 -14 1173.63   93.17
   2  -1 -14 1187.36   89.19
   2  -1 -14 1153.26   73.95
   2  -1 -14 1160.31   40.73
  -2  -1  13  413.63   23.17
  -2  -1  13  345.06   40.20
   2  -1 -13  405.15   25.18
   2  -1 -13  390.43   23.98
  -2  -1  13  402.13   41.64
   2  -1 -13  439.35   55.48
   2  -1 -13  459.57   56.42
   2  -1 -13  389.81   42.50
   2  -1 -13  401.15   22.68
  -2  -1  12  963.59   63.59
   2  -1 -12  999.17   81.70
  -2  -1  12 1008.47   67.39
   2  -1 -12  993.50   65.77
  -2  -1  11  886.12   58.96
   2  -1 -11  817.02   69.79
  -2  -1  11  849.66   57.79
   2  -1 -11  871.92   57.88
  -2  -1  10  217.98   27.58
  -2  -1  10  175.44   23.54
   2  -1 -10  185.87   24.53
  -2  -1  10  211.69   20.89
  -2  -1   9  139.38   21.76
  -2  -1   9  122.78   19.59
   2  -1  -9  118.48   18.95
  -2  -1   9  125.30   15.28
  -2  -1   8  134.71   19.99
  -2  -1   8  131.65   19.44
  -2  -1   8  131.61   14.08
   2  -1  -8  128.72   18.14
  -2  -1   7  506.98   36.40
  -2  -1   7  499.26   34.71
  -2  -1   7  475.16   24.21
   2  -1  -7  526.27   33.75
  -2  -1   6   95.04   14.56
  -2  -1   6   62.08   11.18
   2  -1  -6   66.15   11.17
  -2  -1   5  212.71   20.82
  -2  -1   5  224.44   19.29
   2  -1  -5  208.91   18.32
  -2  -1   4  207.22   18.71
  -2  -1   4  195.77   16.04
   2  -1  -4  179.14   15.85
  -2  -1   3 1946.81   44.60
  -2  -1   3 1992.98   61.06
  -2  -1   3 1870.83   53.40
   2  -1  -3 1871.71   48.40
  -2  -1   2  847.06   33.92
   2  -1  -2  817.14   30.51
   2  -1  -2  823.66   30.17
  -2  -1   2  850.89   24.96
  -2  -1   2  850.20   38.53
   2  -1  -1 2181.72   49.07
  -2  -1   1 2113.91   50.47
   2  -1  -1 2160.02   49.28
   2  -1  -1 2197.33   49.45
  -2  -1   1 2094.80   27.98
  -2  -1   1 2216.65   59.09
   2  -1  -1 2261.28   56.21
   2  -1   0 8734.95   98.80
  -2  -1   0 8494.37   97.41
  -2  -1   0 8465.96  127.59
   2  -1   0 8660.39   93.95
   2  -1   0 8498.67  101.79
   2  -1   0 8445.26  107.81
  -2  -1   0 8433.25  112.08
  -2  -1  -1 7068.39  116.44
   2  -1   1 7341.12   86.60
   2  -1   1 7465.36  104.07
   2  -1   1 7448.81  102.49
  -2  -1  -1 7230.28  102.59
  -2  -1  -2  395.76   27.93
   2  -1   2  427.77   21.69
   2  -1   2  421.76   25.84
  -2  -1  -2  437.02   24.95
   2  -1   2  432.18   27.55
  -2  -1  -3  289.62   24.17
   2  -1   3  341.06   25.38
  -2  -1  -3  277.86   20.77
   2  -1   3  314.38   25.33
  -2  -1  -4 2425.00   64.24
  -2  -1  -4 2274.14   72.89
  -2  -1  -4 2328.57   62.32
   2  -1   4 2381.12   72.95
   2  -1   4 2458.63   77.21
  -2  -1  -5   17.94    6.82
  -2  -1  -5   19.97    5.23
   2  -1   5   23.30    8.22
  -2  -1  -6  102.04   15.64
  -2  -1  -6   89.75   15.91
  -2  -1  -6  112.45   15.45
   2  -1   6   98.66   18.22
  -2  -1  -7    4.88    4.42
  -2  -1  -7    6.47    3.11
  -2  -1  -7    0.14    1.55
   2  -1   7   -1.67    3.82
  -2  -1  -8  226.76   28.75
  -2  -1  -8  244.02   28.18
   2  -1   8  235.39   23.46
  -2  -1  -8  264.63   25.49
   2  -1   8  233.27   31.01
  -2  -1  -9 1453.19   75.84
  -2  -1  -9 1524.88   72.82
   2  -1   9 1444.12   63.52
   2  -1   9 1528.31   83.13
  -2  -1 -10  849.89   60.72
  -2  -1 -10  918.52   55.82
   2  -1  10  807.97   49.56
   2  -1  10  819.25   63.28
   2  -1  11 1414.19   85.75
  -2  -1 -11 1418.34   81.35
   2  -1  12  675.14   60.10
  -2  -1 -12  694.58   58.61
  -2  -1 -12  685.85   30.20
   2  -1  13  165.26   30.86
  -2  -1 -13  157.72   27.39
  -2  -1 -13  158.42   15.28
  -2  -1 -14  495.26   48.31
   2  -1  14  447.41   50.31
   2  -1  14  493.30   24.22
  -2  -1 -14  507.83   28.91
   2  -1  15  381.36   45.34
  -2  -1 -15  356.31   24.67
   2  -1  15  354.80   20.75
  -2  -1 -16  392.38   22.23
   2  -1  16  359.66   20.67
  -2  -1 -16  357.83   24.50
   2  -1  17    0.11    1.38
  -2  -1 -17    5.33    3.44
   2  -1  18   -1.83    3.75
   2  -1  18   -0.86    1.56
  -2  -1 -19    6.88    2.96
   2  -1  19    6.62    4.15
  -2  -1 -20    3.53    1.87
   2  -1  20    1.70    2.70
  -2  -1 -21    7.37    1.48
   2  -1  21   15.70    3.81
  -2  -1 -22  136.87   11.50
   2  -1  22  132.56    9.85
   2   0 -23   -0.31    0.95
  -2   0  23   -0.85    1.71
   2   0 -22  612.52   28.77
  -2   0  22  616.70   25.81
   2   0 -21   -3.59    3.16
  -2   0  21    0.69    0.40
   2   0 -20  354.00   26.97
   2   0 -20  353.85   24.27
  -2   0  20  342.08   23.81
  -2   0  19   -0.75    2.29
  -2   0  19   -2.60    3.70
   2   0 -19    4.32    3.58
   2   0 -19    3.92    4.24
   2   0 -18  367.54   28.84
   2   0 -18  387.42   28.76
  -2   0  18  375.19   24.98
  -2   0  18  377.99   26.54
   2   0 -18  390.27   26.81
   2   0 -17   -2.84    4.65
   2   0 -17   -2.25    0.39
  -2   0  17   -3.95    4.23
  -2   0  17    2.83    2.65
   2   0 -17   -2.05    3.86
   2   0 -16  118.71   15.74
   2   0 -16  142.53   16.92
  -2   0  16  150.98   15.97
   2   0 -16  141.04   32.11
   2   0 -16  126.86   15.03
  -2   0  16  146.23   15.95
  -2   0  16  152.09   28.17
  -2   0  15  -10.91    7.36
   2   0 -15   -3.43    3.81
   2   0 -15    1.96    0.63
  -2   0  15   -4.54    3.90
   2   0 -15   12.43   13.08
   2   0 -15   -0.13    0.90
  -2   0  15    3.03    2.42
  -2   0  14  842.03   35.34
  -2   0  14  822.37   65.00
   2   0 -14  762.88   36.46
   2   0 -14  792.90   36.72
  -2   0  14  792.42   55.45
   2   0 -14  800.38   76.18
   2   0 -14  784.20   65.94
   2   0 -14  780.79   61.51
   2   0 -14  810.84   33.69
  -2   0  13    1.85    1.60
  -2   0  13   -2.78    9.14
   2   0 -13    5.50    3.97
   2   0 -13    5.73    3.59
  -2   0  13  -11.70    6.70
   2   0 -13  -17.65   10.94
   2   0 -13    1.45    7.05
   2   0 -13   -0.14    2.39
  -2   0  12 1482.62   75.06
   2   0 -12 1415.07   97.46
  -2   0  12 1467.76   80.70
   2   0 -12 1413.44   78.77
  -2   0  12 1460.26   68.24
  -2   0  11   -1.27    3.74
   2   0 -11    8.67    9.34
  -2   0  11   -8.41    7.56
  -2   0  11    7.71    4.78
   2   0 -11   -4.02    6.07
  -2   0  10  466.38   39.58
   2   0 -10  464.05   50.57
  -2   0  10  456.03   40.18
   2   0 -10  481.71   40.65
  -2   0   9    0.59    3.83
  -2   0   9   -3.73    6.67
   2   0  -9   -2.47    2.00
  -2   0   8 1890.39   70.86
  -2   0   8 1895.55   73.96
   2   0  -8 1829.36   68.42
  -2   0   7    0.71    1.82
  -2   0   7   -2.03    3.82
   2   0  -7    0.04    2.85
  -2   0   6 3765.52   89.39
  -2   0   6 3840.19   89.44
   2   0  -6 3765.52   83.64
  -2   0   5   -4.10    3.78
  -2   0   5    0.62    2.24
   2   0  -5    1.87    2.49
  -2   0   4 1135.34   43.50
  -2   0   4 1147.45   39.87
  -2   0   4 1184.67   48.80
   2   0  -4 1198.46   40.51
  -2   0   3    6.44    3.47
  -2   0   3    2.14    2.51
  -2   0   3   -0.09    2.25
   2   0  -3   -1.22    2.60
   2   0  -2 1052.42   34.14
  -2   0   2 1008.87   36.85
  -2   0   2  978.56   28.14
  -2   0   2 1046.80   42.88
   2   0  -2 1007.30   26.70
  -2   0   1    0.19    2.33
   2   0  -1   -1.13    1.32
   2   0  -1    0.98    1.29
  -2   0   1    0.16    0.89
  -2   0   1    1.40    0.78
   2   0   0  258.31   16.75
   2   0   0  234.96   13.08
   2   0   0  251.85   14.92
  -2   0   0  257.52   21.18
   2   0   0  283.67   15.12
  -2   0   0  267.92    9.22
   2   0   1    0.86    2.11
  -2   0  -1    1.78    3.87
   2   0   1    5.80    2.49
   2   0   1   -0.39    1.21
  -2   0  -2 3915.70   75.96
   2   0   2 3783.96   49.55
   2   0   2 3824.73   60.41
  -2   0  -2 4008.30   89.30
   2   0   2 3801.22   76.74
  -2   0  -3    4.62    2.69
   2   0   3    2.90    1.10
  -2   0  -3    1.12    4.48
   2   0   3    0.91    0.90
  -2   0  -4 3908.76   92.82
  -2   0  -4 3734.13   76.90
  -2   0  -4 3590.26   92.85
   2   0   4 3860.06   95.70
  -2   0  -5   -0.96    1.21
  -2   0  -5   -2.95    1.13
   2   0   5    2.81    2.95
  -2   0  -5   -1.93    4.42
   2   0   5    2.78    4.92
  -2   0  -6 1478.04   67.18
  -2   0  -6 1542.29   54.38
   2   0   6 1488.06   48.20
   2   0   6 1479.12   69.51
  -2   0  -7   -2.92    5.92
  -2   0  -7    0.85    2.29
   2   0   7    4.56    3.30
   2   0   7   -1.67    8.03
  -2   0  -8    3.34    4.59
  -2   0  -8    5.15    4.34
   2   0   8    8.95    2.74
   2   0   8    5.69    1.84
  -2   0  -9    4.25    7.58
   2   0   9   -2.24    7.32
   2   0   9    2.81    4.66
  -2   0 -10  873.20   65.07
   2   0  10  910.60   49.74
   2   0  10  893.30   64.41
  -2   0 -11   -8.77    3.48
   2   0  11   -9.35    9.87
   2   0  11  -18.40    7.16
  -2   0 -12   71.02   21.06
  -2   0 -12   68.24    9.26
   2   0  12   62.93   18.27
   2   0  12   68.41   14.25
   2   0  13   -0.70    7.11
  -2   0 -13   -9.35    3.75
  -2   0 -14  561.39   55.83
  -2   0 -14  601.58   32.05
   2   0  14  609.54   59.43
   2   0  14  567.91   23.69
  -2   0 -15   -0.55    1.50
   2   0  15    5.70    3.05
   2   0  15    3.70    3.79
   2   0  16  528.51   22.90
  -2   0 -16  494.48   29.50
  -2   0 -17   -4.09    2.56
   2   0  18  402.10   27.41
   2   0  19    0.51    1.21
  -2   0 -20  367.23   25.50
   2   0  20  326.66   21.60
  -2   0 -21   -0.46    0.64
   2   0  21    4.34    2.42
  -2   0 -22  141.57   11.71
   2   0  22  141.75   10.64
   2   1 -23   58.18    7.50
  -2   1  23   55.24    6.21
   2   1 -22    3.35    3.00
  -2   1  22    2.02    1.86
   2   1 -21   48.85    8.96
  -2   1  21   50.73    8.16
  -2   1  20   78.13   10.66
  -2   1  20   86.68   11.87
   2   1 -20   83.12   11.60
   2   1 -20   77.20   12.31
   2   1 -19    1.10    3.74
   2   1 -19    3.21    1.00
  -2   1  19   13.71    5.95
   2   1 -19    9.18    4.60
  -2   1  19    3.70    3.22
   2   1 -18   42.71   10.21
   2   1 -18   48.32    9.79
  -2   1  18   30.71    6.76
  -2   1  18   48.10    8.61
   2   1 -18   46.02    9.17
   2   1 -17  203.55   20.42
   2   1 -17  197.81   21.39
  -2   1  17  209.93   19.93
  -2   1  17  205.17   19.19
   2   1 -17  215.65   19.86
   2   1 -16  235.64   22.01
   2   1 -16  242.52   22.62
  -2   1  16  245.26   21.37
   2   1 -16  287.92   45.70
   2   1 -16  259.36   21.40
  -2   1  16  259.95   21.21
  -2   1  16  229.69   34.40
  -2   1  15  171.93   30.79
   2   1 -15  184.85   18.94
   2   1 -15  171.66   18.35
   2   1 -15  186.23   36.76
   2   1 -15  203.62   17.96
  -2   1  15  208.84   18.39
  -2   1  14 1189.55   41.86
  -2   1  14 1148.34   77.50
   2   1 -14 1115.34   44.23
   2   1 -14 1107.58   44.30
   2   1 -14 1106.12   89.46
   2   1 -14 1071.55   72.24
  -2   1  14 1099.40   64.84
   2   1 -14 1184.21   41.05
  -2   1  13  374.76   22.10
  -2   1  13  375.30   42.20
   2   1 -13  360.12   23.35
   2   1 -13  387.03   24.22
  -2   1  13  383.23   36.47
   2   1 -13  403.52   53.03
   2   1 -13  342.46   39.36
  -2   1  13  385.30   38.47
   2   1 -13  389.41   22.36
   2   1 -12  977.24   65.22
  -2   1  12 1022.08   68.17
  -2   1  12 1068.75   60.15
   2   1 -12  910.62   77.26
   2   1 -11  865.39   58.48
  -2   1  11  891.69   61.37
   2   1 -11  861.97   50.82
  -2   1  11  898.33   53.81
   2   1 -11  766.24   67.91
   2   1 -10  193.17   25.86
  -2   1  10  198.90   27.34
   2   1 -10  176.35   22.46
  -2   1  10  200.71   24.38
   2   1 -10  202.46   33.16
   2   1  -9  124.92   19.25
  -2   1   9  151.09   22.17
  -2   1   9  115.96   17.63
   2   1  -9  101.78   21.95
   2   1  -8  133.83   19.21
  -2   1   8  111.03   18.59
  -2   1   8  131.42   17.56
   2   1  -7  503.27   33.19
  -2   1   7  496.04   36.06
  -2   1   7  481.25   32.54
   2   1  -6   62.97   10.85
  -2   1   6   41.76    8.82
  -2   1   6   52.11    9.56
   2   1  -5  216.35   18.33
  -2   1   5  224.19   20.38
  -2   1   5  194.87   20.59
  -2   1   5  201.52   18.94
   2   1  -4  196.81   16.35
  -2   1   4  165.10   18.27
  -2   1   4  176.77   16.93
  -2   1   4  190.33   17.21
  -2   1   3 1950.53   61.85
  -2   1   3 1837.47   49.71
   2   1  -3 1848.41   47.49
  -2   1   3 1847.42   52.67
  -2   1   2  817.47   39.89
  -2   1   2  804.71   29.74
   2   1  -2  819.88   30.35
  -2   1   2  774.97   33.31
   2   1  -1 2079.62   28.13
  -2   1   1 2215.82   67.03
  -2   1   1 2213.41   46.07
   2   1  -1 2049.28   47.35
   2   1   0 8519.59   79.50
  -2   1   0 8439.07  134.31
   2   1   0 8152.07   96.62
  -2   1  -1 7272.13  111.66
   2   1   1 7534.39   39.62
   2   1   1 7400.51   89.16
  -2   1  -2  451.21   27.49
   2   1   2  442.82   10.28
  -2   1  -2  382.69   31.63
   2   1   2  406.73   24.29
  -2   1  -3  323.69   23.38
   2   1   3  314.32   10.59
  -2   1  -3  306.16   29.62
   2   1   3  318.96   14.22
   2   1   3  292.82   23.69
  -2   1  -4 2332.95   64.76
   2   1   4 2271.66   41.02
   2   1   4 2309.09   73.33
  -2   1  -5   10.09    0.61
  -2   1  -5   13.01    2.83
   2   1   5   18.06    4.73
  -2   1  -5   20.48    6.13
   2   1   5   14.30    5.77
  -2   1  -6   98.61   18.12
  -2   1  -6  108.52   10.58
  -2   1  -6  101.52   13.57
   2   1   6   95.17   11.55
   2   1   6   76.89   16.28
  -2   1  -7   -4.88    5.47
   2   1   7    2.92    2.07
  -2   1  -7   -0.39    1.76
   2   1   7    6.97    2.77
  -2   1  -8  230.99   31.80
  -2   1  -8  245.02   21.09
   2   1   8  205.34   19.92
   2   1   8  220.29   29.23
  -2   1  -9 1493.21   85.22
   2   1   9 1420.61   55.90
   2   1   9 1341.07   76.66
  -2   1 -10  763.05   62.95
   2   1  10  799.18   44.00
   2   1  10  771.80   59.15
  -2   1 -11 1363.14   87.01
   2   1  11 1215.45   77.40
   2   1  11 1298.06   58.88
  -2   1 -12  693.59   61.90
   2   1  12  612.40   56.34
  -2   1 -12  702.31   31.18
  -2   1 -13  161.33   30.18
  -2   1 -13  149.44   11.38
  -2   1 -13  168.84   16.88
   2   1  13  113.90   22.75
  -2   1 -13  175.99   16.24
   2   1  14  439.40   49.14
  -2   1 -14  470.35   53.31
  -2   1 -14  511.42   30.39
  -2   1 -14  476.49   22.04
   2   1  15  340.26   42.46
  -2   1 -15  355.67   20.01
  -2   1 -15  344.16   25.54
  -2   1 -15  348.87   43.65
  -2   1 -16  356.53   25.89
  -2   1 -16  380.69   20.99
  -2   1 -17   -1.52    2.92
  -2   1 -17   -7.22    2.84
   2   1  18    0.07    1.38
  -2   1 -18    6.06    2.61
   2   1  19    7.05    3.77
   2   1  20    8.80    3.45
  -2   1 -21   10.74    3.95
   2   1  21    9.34    3.01
  -2   1 -22  123.40   10.77
   2   1  22  130.19    9.79
   2   2 -23  127.66   10.38
  -2   2  23  131.50    8.55
   2   2 -22    1.28    1.69
  -2   2  22    4.86    2.57
  -2   2  21  305.67   20.33
  -2   2  21  318.76   19.67
   2   2 -21  301.65   22.33
   2   2 -20   12.51    4.57
   2   2 -20    3.98    3.01
  -2   2  20   10.05    3.52
  -2   2  20    9.04    2.40
   2   2 -20   13.62    4.54
   2   2 -19  456.88   32.11
   2   2 -19  474.67   29.68
  -2   2  19  469.84   29.88
  -2   2  19  453.59   27.08
   2   2 -19  458.41   28.34
   2   2 -18   19.68    7.02
   2   2 -18   10.21    3.08
  -2   2  18   12.04    4.97
  -2   2  18    9.26    3.72
   2   2 -18   15.74    5.65
   2   2 -17   89.87   13.64
   2   2 -17   75.67   12.98
  -2   2  17   60.28    9.62
   2   2 -17   79.37   12.44
  -2   2  17   88.03   13.34
   2   2 -16  150.77   17.47
   2   2 -16  143.27   17.89
  -2   2  16  134.79   16.30
   2   2 -16  153.48   16.46
  -2   2  16  165.83   16.49
  -2   2  15  213.57   18.31
  -2   2  15  198.27   32.47
   2   2 -15  219.45   21.01
   2   2 -15  191.99   18.95
   2   2 -15  141.39   29.91
  -2   2  15  217.91   30.07
   2   2 -15  223.43   19.28
  -2   2  14   -0.97    2.94
   2   2 -14    2.06    2.57
   2   2 -14   -3.84    2.72
   2   2 -14   -0.42    4.35
  -2   2  14    1.96    3.34
   2   2 -14   -1.00    3.03
  -2   2  13   18.52    4.95
   2   2 -13   17.24    4.97
   2   2 -13   21.41    5.69
   2   2 -13   10.63    9.56
  -2   2  13   19.71   11.50
   2   2 -13   10.70    2.56
   2   2 -13   15.73    4.65
   2   2 -12    7.34    2.65
   2   2 -12   14.45    4.06
   2   2 -12   -3.77    6.49
  -2   2  12   12.86    2.40
   2   2 -12   11.85    7.10
   2   2 -12   11.89    3.39
  -2   2  12   11.35    3.48
   2   2 -12   15.40    6.38
  -2   2  11  397.75   33.85
   2   2 -11  365.05   45.52
  -2   2  11  323.38   36.73
   2   2 -11  352.52   36.61
   2   2 -11  323.58   35.95
   2   2 -10  125.42   26.38
  -2   2  10  147.29   19.76
  -2   2  10  123.18   22.81
   2   2 -10  169.27   24.52
   2   2 -10  130.77   21.39
   2   2  -9 3690.65  132.06
  -2   2   9 4259.44  101.64
  -2   2   9 3985.42  120.12
   2   2  -9 3927.21  114.98
   2   2  -9 4113.78  112.30
   2   2  -8  458.43   43.35
  -2   2   8  571.58   35.38
  -2   2   8  525.37   40.81
   2   2  -8  456.13   37.64
   2   2  -8  523.64   37.06
   2   2  -7 1457.88   72.15
  -2   2   7 1526.59   55.97
  -2   2   7 1614.57   68.01
   2   2  -7 1575.48   59.86
  -2   2   6    4.57    2.95
   2   2  -6   -2.36    3.46
  -2   2   6    1.96    4.23
  -2   2   6   -0.36    5.90
   2   2  -6   -1.91    3.17
  -2   2   5 2069.03   60.75
  -2   2   5 2084.10   66.77
  -2   2   5 2109.87   69.29
   2   2  -5 2035.50   57.65
  -2   2   4   52.03    9.22
  -2   2   4   58.68   11.05
  -2   2   4   51.83   11.00
   2   2  -4   55.78    8.75
  -2   2   3  920.47   44.54
  -2   2   3  975.88   41.56
   2   2  -3  958.43   34.31
  -2   2   2   92.01   14.13
   2   2  -2   88.65    9.85
   2   2  -1  730.27   27.94
  -2   2   1  749.82   38.71
  -2   2   1  763.61   41.78
   2   2  -1  728.89   11.58
   2   2   0 2467.72   52.03
  -2   2   0 2445.54   70.17
  -2   2   0 2340.62   78.18
   2   2   0 2513.25   41.82
  -2   2  -1 3757.25  104.51
   2   2   1 3821.86   29.85
   2   2   1 3831.94   67.12
  -2   2  -2  646.81   37.50
  -2   2  -2  588.51   43.06
   2   2   2  544.85   12.37
   2   2   2  561.56   29.23
  -2   2  -3 1957.74   65.87
   2   2   3 1923.05   30.40
   2   2   3 1866.17   60.29
  -2   2  -4  451.21   32.13
   2   2   4  470.85   18.55
   2   2   4  415.88   31.49
  -2   2  -5 1977.08   68.72
   2   2   5 2053.20   45.52
  -2   2  -6  254.82   30.15
  -2   2  -6  247.49   24.32
   2   2   6  273.28   18.59
   2   2   6  236.48   27.36
  -2   2  -7 1152.87   69.26
  -2   2  -7 1190.61   53.70
   2   2   7 1177.77   42.40
   2   2   7 1031.84   60.57
  -2   2  -8   18.62    8.30
  -2   2  -8   10.58    7.82
   2   2   8   12.05    4.47
   2   2   8    5.38    4.06
  -2   2  -9  441.20   47.53
  -2   2  -9  473.86   33.10
   2   2   9  449.76   30.71
   2   2   9  369.73   40.72
  -2   2 -10  165.31   29.65
   2   2  10  142.90   24.78
   2   2  10  127.61   16.70
  -2   2 -11   -0.91    2.32
   2   2  11    6.15    4.35
  -2   2 -11   11.49    4.45
  -2   2 -12  243.37   37.86
  -2   2 -12  242.65   14.68
   2   2  12  235.46   34.75
  -2   2 -12  268.27   19.79
  -2   2 -13    5.27    1.95
   2   2  13   12.47    6.57
  -2   2 -13    5.78    1.87
  -2   2 -14    6.25    5.71
   2   2  14   -2.19    8.46
  -2   2 -14    1.75    1.43
  -2   2 -14   -6.89    3.36
  -2   2 -15   73.42   11.85
  -2   2 -15   80.63   10.20
  -2   2 -16   16.83    5.77
  -2   2 -16   11.84    3.30
  -2   2 -17  946.97   34.80
  -2   2 -17  931.93   41.37
   2   2  18   79.42   11.59
  -2   2 -18   69.37    8.73
  -2   2 -18   70.14   10.70
   2   2  19  360.98   23.60
   2   2  20   54.01    8.32
   2   2  21   94.37    9.55
  -2   2 -22    0.68    1.70
   2   2  22    5.85    2.05
   2   3 -23    2.62    1.25
  -2   3  22   70.44    8.44
  -2   3  22   68.12    7.02
   2   3 -22   68.03    8.72
   2   3 -21   21.98    4.81
  -2   3  21   16.56    4.53
  -2   3  21   15.73    3.72
   2   3 -21   22.02    5.05
   2   3 -20  198.66   19.27
  -2   3  20  204.02   15.76
   2   3 -20  196.70   17.15
  -2   3  20  207.64   18.89
   2   3 -19  193.87   20.01
   2   3 -19  198.47   18.70
  -2   3  19  186.70   16.17
   2   3 -19  204.70   18.71
  -2   3  19  183.14   18.77
   2   3 -18   87.27   13.23
   2   3 -18   87.84   14.94
  -2   3  18   90.88   11.69
   2   3 -18   90.37   12.82
  -2   3  18   86.61   13.53
   2   3 -17  259.21   22.98
   2   3 -17  264.44   25.04
  -2   3  17  234.85   19.11
   2   3 -17  294.58   23.37
  -2   3  17  256.32   23.53
   2   3 -16  200.61   21.46
   2   3 -16  186.35   19.44
  -2   3  16  200.21   20.67
   2   3 -16  200.30   18.86
  -2   3  16  204.36   17.69
  -2   3  15  715.42   32.05
   2   3 -15  726.06   37.34
   2   3 -15  719.04   39.31
  -2   3  15  691.88   37.61
   2   3 -15  704.40   66.83
   2   3 -15  711.17   35.28
  -2   3  15  646.48   53.16
  -2   3  15  629.09   60.13
  -2   3  14  837.92   67.92
   2   3 -14  717.54   36.36
   2   3 -14  707.21   37.30
   2   3 -14  744.05   70.30
   2   3 -14  776.47   34.91
  -2   3  14  782.90   32.44
  -2   3  13  307.93   19.09
  -2   3  13  290.35   37.51
   2   3 -13  326.62   23.44
   2   3 -13  318.53   23.44
   2   3 -13  318.72   45.08
   2   3 -13  291.49   35.58
   2   3 -13  332.14   21.71
  -2   3  12  208.82   14.24
   2   3 -12  218.73   18.05
   2   3 -12  202.30   17.03
   2   3 -12  202.21   15.46
   2   3 -12  212.75   36.37
  -2   3  12  209.90   32.00
   2   3 -12  227.25   32.52
   2   3 -12  197.89   28.66
   2   3 -11  259.57   38.11
  -2   3  11  224.99   32.50
   2   3 -11  232.60   31.01
   2   3 -11  233.61   29.25
   2   3 -10  523.08   51.46
  -2   3  10  565.70   36.30
  -2   3  10  525.02   47.25
   2   3 -10  482.24   44.86
   2   3 -10  503.82   41.89
  -2   3   9    7.82    3.16
   2   3  -9   15.57    6.08
   2   3  -9   -0.17    8.52
  -2   3   9   13.60    6.08
   2   3  -9   13.59    7.55
   2   3  -8  676.11   52.67
  -2   3   8  718.75   39.28
   2   3  -8  666.18   50.15
  -2   3   8  693.56   50.32
   2   3  -8  699.69   42.92
   2   3  -7  674.05   48.51
  -2   3   7  709.56   37.83
   2   3  -7  633.06   47.25
  -2   3   7  712.53   40.75
  -2   3   7  691.35   47.50
   2   3  -7  721.16   40.29
   2   3  -6  524.10   39.91
  -2   3   6  535.74   32.31
   2   3  -6  483.42   40.06
  -2   3   6  519.21   34.74
  -2   3   6  489.33   38.47
   2   3  -6  527.68   31.61
   2   3  -5 1677.53   64.56
  -2   3   5 1721.23   62.06
  -2   3   5 1645.23   67.11
   2   3  -5 1671.45   52.24
   2   3  -4   62.46   10.99
  -2   3   4   60.44   12.43
  -2   3   4   62.57   11.88
   2   3  -4   47.11    7.89
   2   3  -3  487.04   27.86
  -2   3   3  430.21   31.02
  -2   3   3  406.34   30.59
  -2   3   3  369.06   29.02
   2   3  -3  423.41   22.19
  -2   3   2 2808.71   80.70
  -2   3   2 2804.16   84.34
   2   3  -2 2698.11   53.08
   2   3  -2 2787.39   52.83
   2   3  -1 1306.56   23.50
   2   3  -1 1241.11   35.32
  -2   3   1 1171.12   52.99
  -2   3   1 1193.00   58.56
   2   3  -1 1216.85   22.03
  -2   3   0  328.79   28.41
  -2   3   0  324.08   30.56
   2   3   0  324.70   18.13
  -2   3  -1  605.96   38.99
  -2   3  -1  649.25   46.31
   2   3   1  671.66   27.51
   2   3   2    7.36    1.44
  -2   3  -2    7.53    4.65
  -2   3  -2    9.06    9.69
  -2   3  -3   83.81   14.98
   2   3   3   79.95    7.91
  -2   3  -4  107.93   17.20
   2   3   4  116.52   10.35
   2   3   5  102.75   10.77
  -2   3  -5  101.93   17.22
   2   3   6  282.06   19.98
  -2   3  -6  302.84   30.70
   2   3   7  108.38   13.56
  -2   3  -7  117.49   19.00
   2   3   7   84.61   18.53
  -2   3  -8  438.04   46.31
  -2   3  -8  478.52   38.24
   2   3   8  384.35   40.03
  -2   3  -9  440.97   48.88
  -2   3  -9  404.73   35.28
   2   3   9  423.93   44.71
  -2   3 -10  202.88   34.51
   2   3  10  216.75   32.44
  -2   3 -10  242.16   25.81
  -2   3 -11 1127.58   39.20
   2   3  11 1083.10   76.72
  -2   3 -11  980.42   30.55
  -2   3 -12  872.69   74.18
  -2   3 -12  808.17   35.07
   2   3  12  741.44   65.27
  -2   3 -12  697.93   28.12
  -2   3 -13  560.93   60.67
   2   3  13  480.25   53.04
  -2   3 -13  456.51   24.22
  -2   3 -13  473.01   27.69
   2   3  14   97.61   22.87
  -2   3 -14  120.61   13.03
  -2   3 -14  136.35   15.39
  -2   3 -15  282.87   20.15
  -2   3 -15  282.63   22.59
  -2   3 -16   11.22    3.32
  -2   3 -16   22.95    7.55
   2   3  17   57.59    9.95
  -2   3 -17   60.08    8.93
  -2   3 -17   60.15   10.20
   2   3  18  106.37   12.91
  -2   3 -18   93.57   12.35
  -2   3 -18   90.78   10.23
   2   3  19    4.90    1.35
  -2   3 -19    6.79    3.49
   2   3  20   54.59    7.48
   2   3  21   36.25    4.95
  -2   3 -22   24.02    4.07
   2   3  22   27.32    4.40
   2   4 -22  182.30   13.33
  -2   4  22  189.09   13.23
   2   4 -21   68.12    9.36
  -2   4  21   58.52    8.51
  -2   4  21   68.66    6.77
   2   4 -21   67.99    8.48
   2   4 -20  513.36   30.03
  -2   4  20  510.40   28.83
  -2   4  20  469.87   22.67
  -2   4  20  496.88   21.68
   2   4 -20  488.72   25.57
   2   4 -19   31.38    6.89
   2   4 -19   28.36    6.71
  -2   4  19   21.76    4.69
  -2   4  19   33.34    6.23
   2   4 -19   34.83    7.00
   2   4 -18  190.24   18.93
   2   4 -18  181.86   20.14
  -2   4  18  186.45   19.53
  -2   4  18  194.12   15.47
   2   4 -18  169.26   17.00
   2   4 -17   67.59   11.72
   2   4 -17   73.99   13.50
  -2   4  17   55.57    8.47
   2   4 -17   58.65   10.19
  -2   4  17   60.54   11.02
   2   4 -16    7.95    4.97
   2   4 -16   14.26    6.06
  -2   4  16   15.64    4.68
   2   4 -16   14.58    5.74
  -2   4  16   23.72    6.73
   2   4 -15   41.67    9.49
   2   4 -15   40.95   10.02
  -2   4  15   44.19    9.92
  -2   4  15   44.91    7.69
   2   4 -15   44.11    8.63
   2   4 -14  186.56   18.90
   2   4 -14  175.26   19.15
  -2   4  14  193.02   19.16
   2   4 -14  193.98   33.53
  -2   4  14  221.05   34.13
  -2   4  14  191.09   15.51
   2   4 -14  194.41   18.21
   2   4 -13   52.88    9.71
   2   4 -13   37.40    8.33
   2   4 -13   79.96   18.20
  -2   4  13   11.16    7.49
  -2   4  13   47.27    9.12
   2   4 -13   50.00   15.62
   2   4 -13   47.51    8.41
  -2   4  13   39.85    6.31
  -2   4  12  347.91   17.54
  -2   4  12  347.51   42.89
   2   4 -12  351.78   41.60
  -2   4  12  355.78   23.81
   2   4 -12  333.46   23.85
   2   4 -12  314.69   41.87
   2   4 -12  319.72   35.30
   2   4 -12  350.07   21.75
   2   4 -11   95.49   21.83
  -2   4  11   77.47   17.45
  -2   4  11  102.35   12.25
   2   4 -11  115.31   12.77
   2   4 -11  101.31   19.27
   2   4 -11  102.94   10.45
   2   4 -11  107.43   23.96
   2   4 -10  335.56   40.48
  -2   4  10  306.01   37.98
   2   4 -10  257.52   35.14
   2   4 -10  309.28   32.55
   2   4  -9   22.81    6.62
   2   4  -9   39.85   13.52
  -2   4   9   29.20   11.59
   2   4  -9   29.46    9.92
   2   4  -8 1221.54   68.56
  -2   4   8 1134.82   68.01
   2   4  -8 1143.09   71.49
   2   4  -8 1188.27   55.35
   2   4  -7  110.43   19.00
   2   4  -7  107.90   19.92
  -2   4   7   98.63   18.76
  -2   4   7   76.60   12.58
   2   4  -7  101.82   15.75
   2   4  -6 2745.74   89.69
   2   4  -6 2497.97  100.97
  -2   4   6 2673.64   78.56
  -2   4   6 2660.75   97.35
   2   4  -6 2523.49   69.85
   2   4  -5   76.66   13.61
   2   4  -5   83.42   17.51
  -2   4   5   62.84   12.62
  -2   4   5   94.17   14.83
   2   4  -5   84.60   11.41
   2   4  -4  823.48   38.47
  -2   4   4  782.63   43.97
   2   4  -4  659.65   47.86
  -2   4   4  730.31   42.86
  -2   4   4  762.24   48.44
   2   4  -4  733.22   31.62
   2   4  -3   40.07    6.49
   2   4  -3   50.42   12.51
  -2   4   3   42.08   10.51
  -2   4   3   30.44    7.97
   2   4  -3   36.25    6.34
  -2   4   2  462.31   35.68
   2   4  -2  454.33   37.54
  -2   4   2  450.11   36.04
   2   4  -2  376.64   19.52
   2   4  -1   79.74   13.99
  -2   4   1   69.43   15.07
  -2   4   1   60.11   12.34
   2   4  -1   76.72    8.26
   2   4   0   -3.11    6.01
  -2   4   0   -6.45    7.00
  -2   4   0   10.69    5.22
   2   4   0    3.21    2.05
   2   4   1   70.54   13.66
  -2   4  -1   61.40   14.07
  -2   4  -1   57.86   13.67
   2   4   1   48.61    7.08
   2   4   2  486.23   32.25
  -2   4  -2  461.52   39.69
  -2   4  -3    8.17    2.41
   2   4   3    9.18    5.00
   2   4   3    5.94    3.42
   2   4   4 1234.05   40.79
   2   4   4 1250.16   41.58
  -2   4  -4 1137.81   64.67
  -2   4  -5  411.39   38.81
   2   4   5  452.14   26.08
   2   4   6 4841.87   90.32
  -2   4  -6 4481.31  130.43
   2   4   7  189.27   18.89
  -2   4  -7  275.15   31.99
  -2   4  -8  622.00   47.89
   2   4   9   44.23   15.73
  -2   4  -9   34.25   12.51
  -2   4 -10  286.17   32.94
   2   4  10  271.42   37.82
  -2   4 -10  290.17   17.22
  -2   4 -10  314.76   20.39
  -2   4 -11   12.43    3.90
  -2   4 -11   13.90    4.10
  -2   4 -12   13.62    4.44
  -2   4 -12   15.28    5.39
  -2   4 -13    0.30    1.30
  -2   4 -13   -3.71    1.67
  -2   4 -14    3.72    2.45
  -2   4 -14    5.89    2.66
  -2   4 -14    1.79    1.64
  -2   4 -15  121.66   12.72
  -2   4 -15  125.58   13.75
  -2   4 -15  127.32   15.38
  -2   4 -16 1138.38   45.04
   2   4  16 1172.68   41.69
  -2   4 -16 1059.98   39.70
   2   4  17   33.91    7.20
  -2   4 -17   46.96    9.68
  -2   4 -17   43.52    8.15
   2   4  18  525.23   25.74
  -2   4 -18  523.74   24.86
  -2   4 -18  524.69   28.70
   2   4  19  151.41   12.56
  -2   4 -19  134.60   12.57
   2   4  20  279.95   14.13
  -2   5  22    2.08    0.34
   2   5 -22    1.65    1.45
  -2   5  21   20.41    5.19
   2   5 -21   21.70    4.98
   2   5 -21   19.77    4.29
  -2   5  20  126.57   13.54
  -2   5  20  110.48   10.61
   2   5 -20  142.62   14.86
   2   5 -20  123.56   11.91
  -2   5  19    8.32    3.00
  -2   5  19    4.64    0.69
   2   5 -19    4.69    2.83
   2   5 -19    5.08    2.11
   2   5 -18  279.00   25.03
   2   5 -18  265.87   21.50
  -2   5  18  244.62   14.76
   2   5 -18  259.01   20.56
  -2   5  18  257.19   22.49
   2   5 -17  239.68   23.48
   2   5 -17  246.07   21.85
  -2   5  17  171.97   13.32
   2   5 -17  243.94   20.65
  -2   5  17  249.30   22.81
   2   5 -16  397.78   30.75
   2   5 -16  389.82   28.38
  -2   5  16  354.50   27.63
  -2   5  16  400.20   20.83
   2   5 -16  377.57   26.31
  -2   5  15   40.96    9.36
   2   5 -15   30.38    7.15
   2   5 -15   23.48    6.73
   2   5 -15   23.30    7.83
  -2   5  14   32.02    7.31
   2   5 -14   42.93    9.02
   2   5 -14   35.70    8.62
   2   5 -14   29.94    7.31
  -2   5  13  775.26   38.65
   2   5 -13  778.65   39.99
   2   5 -13  817.78   63.14
  -2   5  13  844.83   67.76
   2   5 -13  824.66   62.41
   2   5 -13  832.13   36.68
  -2   5  12  855.35   38.41
   2   5 -12  863.03   39.60
   2   5 -12  858.55   65.35
  -2   5  12  931.91   71.78
   2   5 -12  889.19   68.57
   2   5 -12  878.48   36.30
  -2   5  11  412.68   25.41
   2   5 -11  406.48   25.81
   2   5 -11  457.00   47.24
  -2   5  11  375.01   44.47
   2   5 -11  386.67   44.82
   2   5 -11  395.27   22.50
  -2   5  10  156.71   14.32
   2   5 -10  171.42   27.71
   2   5 -10  148.31   29.16
  -2   5  10  145.80   27.14
   2   5 -10  150.94   14.65
   2   5 -10  145.51   12.58
   2   5  -9   52.35   15.76
   2   5  -9   46.66   16.75
  -2   5   9   38.51   14.21
   2   5  -9   76.26   14.19
   2   5  -8  142.45   22.95
   2   5  -8  142.62   27.36
  -2   5   8  133.07   24.97
   2   5  -8  134.18   17.55
   2   5  -7  341.02   32.11
   2   5  -7  318.61   39.08
  -2   5   7  320.99   36.73
   2   5  -7  321.97   25.71
   2   5  -6  326.32   28.18
   2   5  -6  282.52   35.52
  -2   5   6  236.13   22.38
  -2   5   6  355.78   37.83
   2   5  -6  316.42   23.30
   2   5  -5  328.34   38.96
  -2   5   5  385.60   30.39
  -2   5   5  403.50   39.46
   2   5  -5  406.07   23.98
  -2   5   4 1211.61   59.24
   2   5  -4 1353.29   76.66
  -2   5   4 1235.50   57.37
  -2   5   4 1185.03   65.97
   2   5  -4 1332.79   39.12
  -2   5   3 1044.38   56.64
  -2   5   3 1053.03   55.82
   2   5  -3  997.53   65.05
   2   5  -3 1050.87   31.38
  -2   5   2 1080.46   58.65
  -2   5   2 1135.38   60.78
   2   5  -2 1164.80   67.06
  -2   5   1 1208.80   64.55
  -2   5   1 1234.33   67.43
   2   5  -1 1289.77   68.29
  -2   5   0  619.84   47.62
  -2   5   0  663.85   51.43
   2   5   0  705.80   47.47
  -2   5  -1   34.79   12.72
   2   5   1   52.63   14.13
  -2   5  -1   31.33    7.90
  -2   5  -2 1021.61   70.97
   2   5   2 1079.45   53.22
  -2   5  -2 1026.53   65.18
   2   5   2 1145.49   31.47
   2   5   3  204.15   21.73
   2   5   3  193.23   18.93
  -2   5  -3  188.55   27.99
   2   5   3  184.58   13.95
   2   5   4   17.24    7.04
  -2   5  -4    2.73    8.38
  -2   5  -5    9.02    1.60
   2   5   5   14.97    5.70
  -2   5  -6   75.60   18.66
  -2   5  -7    2.33    5.24
  -2   5  -8  721.25   56.70
  -2   5  -9  288.66   34.87
  -2   5  -9  253.10   16.89
  -2   5  -9  248.93   18.96
  -2   5 -10 1120.30   69.10
  -2   5 -10 1130.90   38.54
   2   5  10 1230.78   84.71
  -2   5 -10 1161.26   42.46
  -2   5 -11  346.10   24.00
  -2   5 -11  350.25   18.93
  -2   5 -11  383.44   38.51
   2   5  11  338.33   45.73
  -2   5 -11  363.45   23.22
  -2   5 -12  593.65   26.86
   2   5  12  684.81   65.40
  -2   5 -12  583.86   30.13
  -2   5 -12  624.35   32.68
  -2   5 -13   84.27   10.50
   2   5  13  108.10   24.78
  -2   5 -13   77.84   10.98
  -2   5 -13   87.53   12.32
  -2   5 -14  121.86   12.74
  -2   5 -14  108.05   13.31
  -2   5 -14  114.43   14.23
  -2   5 -15  147.63   14.27
  -2   5 -15  144.96   15.83
  -2   5 -15  141.46   15.17
   2   5  15  150.84   13.29
  -2   5 -16   84.91   11.81
  -2   5 -16   88.57   11.82
   2   5  16   51.84    7.12
  -2   5 -17  207.13   16.90
  -2   5 -17  212.63   20.06
   2   5  17  236.90   15.25
  -2   5 -18   57.67    7.83
  -2   5 -18   59.74    9.07
  -2   5 -19    9.50    3.26
   2   5  21    9.65    2.55
  -2   6  21  211.14   13.49
  -2   6  21  195.81   10.87
   2   6 -21  202.21   13.39
   2   6 -21  208.48   10.98
  -2   6  20    4.62    1.10
  -2   6  20    5.61    2.15
   2   6 -20    5.68    2.39
   2   6 -20    5.36    2.42
  -2   6  19  325.31   19.88
   2   6 -19  353.83   24.18
   2   6 -19  328.24   19.61
  -2   6  19  353.16   23.04
   2   6 -18  170.12   18.01
   2   6 -18  164.22   15.87
   2   6 -18  166.51   15.22
  -2   6  18  149.43   16.13
   2   6 -17  217.03   22.15
   2   6 -17  185.80   18.19
   2   6 -17  191.42   17.39
  -2   6  17  220.77   20.55
   2   6 -16  116.21   16.74
   2   6 -16  110.12   14.48
   2   6 -16  110.93   13.69
  -2   6  16  114.00   15.74
   2   6 -15  319.62   27.15
   2   6 -15  316.86   25.61
   2   6 -15  327.78   24.17
  -2   6  15  350.18   26.98
   2   6 -14  138.36   17.64
   2   6 -14  146.53   17.40
   2   6 -14  122.61   14.82
  -2   6  14  135.93   16.49
   2   6 -13  645.16   37.55
   2   6 -13  677.49   33.97
  -2   6  13  668.45   36.35
   2   6 -12  183.08   19.01
  -2   6  12  172.74   30.18
   2   6 -12  196.77   31.96
   2   6 -12  178.61   17.04
  -2   6  12  197.90   18.71
   2   6 -11  289.72   22.62
  -2   6  11  248.66   36.67
   2   6 -11  304.10   42.44
   2   6 -11  292.44   20.62
  -2   6  11  296.48   22.11
   2   6 -10  249.85   20.18
  -2   6  10  231.10   35.16
   2   6 -10  244.63   38.74
   2   6 -10  218.53   16.70
  -2   6  10  216.03   17.80
   2   6  -9  779.49   34.51
  -2   6   9  756.64   30.69
   2   6  -9  758.38   28.29
   2   6  -9  699.40   63.07
  -2   6   9  761.26   63.60
  -2   6   8    6.08    4.12
  -2   6   8   21.57    4.66
   2   6  -7 1436.36   90.14
  -2   6   7 1466.13   85.30
  -2   6   6  122.18   23.26
   2   6  -6  100.18   24.32
   2   6  -5  213.48   34.18
  -2   6   5  181.91   28.39
  -2   6   4   -1.64    6.04
  -2   6   4    5.46    2.73
  -2   6   4    0.15    9.51
   2   6  -3  128.60   24.70
  -2   6   3   94.92   16.50
  -2   6   3   97.71   18.50
  -2   6   2  270.51   31.66
   2   6  -2  275.89   35.85
  -2   6   2  267.91   31.19
   2   6  -1   42.32   14.62
  -2   6   1   43.04   14.91
  -2   6   1   28.64    9.88
   2   6   0   61.15   13.56
  -2   6   0   42.88   14.35
  -2   6   0   36.03   13.46
  -2   6  -1 1098.13   74.15
   2   6   1 1147.27   62.96
  -2   6  -1 1033.10   67.28
   2   6   2    4.10    4.34
  -2   6  -2   -1.02    4.56
  -2   6  -2    4.74    9.86
  -2   6  -3 1013.10   77.25
   2   6   3  772.23   41.60
  -2   6  -3  963.21   68.28
  -2   6  -4   95.85   23.91
  -2   6  -5  632.17   57.92
  -2   6  -6   48.98   16.09
  -2   6  -7  976.08   69.70
  -2   6  -7 1023.79   37.67
  -2   6  -7  999.83   33.98
  -2   6  -8  168.34   30.10
  -2   6  -8  171.12   16.20
  -2   6  -8  165.57   14.75
  -2   6  -9  392.43   25.50
  -2   6  -9  333.55   18.11
  -2   6  -9  384.60   23.61
  -2   6  -9  322.43   40.04
  -2   6 -10   22.27   12.28
  -2   6 -10   27.37    7.44
  -2   6 -10   21.69    4.77
   2   6  10   34.68   13.93
  -2   6 -10   25.06    6.29
  -2   6 -11   39.57   12.19
  -2   6 -11   28.88    5.61
  -2   6 -11   29.09    6.77
  -2   6 -11   23.68    7.13
  -2   6 -12   81.42   10.34
  -2   6 -12   82.80   11.82
  -2   6 -12   88.57   12.35
  -2   6 -13   22.78    5.21
  -2   6 -13   26.04    6.78
  -2   6 -13   31.21    7.82
  -2   6 -14   50.80    8.33
  -2   6 -14   51.72    9.31
  -2   6 -14   47.61    9.13
  -2   6 -15   43.46    7.38
  -2   6 -15   63.60    9.85
  -2   6 -15   58.53    9.30
  -2   6 -16   -0.08    2.33
  -2   6 -16   -0.05    2.46
  -2   6 -17  463.05   24.43
  -2   6 -18   25.03    5.61
  -2   6 -18   29.75    5.57
   2   6  19  674.85   26.98
  -2   6 -19  624.99   22.36
   2   6  20   21.55    3.76
  -2   7  20  103.81    9.33
   2   7 -20   94.33    9.36
   2   7 -20   92.72    7.37
  -2   7  20   90.68    8.26
  -2   7  19   95.93   10.46
   2   7 -19   98.64   11.29
   2   7 -19   99.14    9.44
  -2   7  19   86.74    9.56
  -2   7  18  127.09   13.54
   2   7 -18   95.50   12.66
   2   7 -18  106.92   10.90
  -2   7  18  105.51   11.49
  -2   7  17   99.19   12.98
   2   7 -17  114.67   15.20
   2   7 -17  102.81   12.58
   2   7 -17   95.57   11.02
  -2   7  17  101.94   12.26
  -2   7  16   57.60   10.52
   2   7 -16   47.09    8.42
   2   7 -16   49.65    9.10
   2   7 -16   56.87   11.22
  -2   7  15  332.81   25.41
   2   7 -15  341.79   23.87
   2   7 -15  350.75   28.25
   2   7 -15  316.71   25.02
  -2   7  14  148.03   16.99
   2   7 -14  134.87   14.98
   2   7 -14  142.45   17.02
   2   7 -14  143.73   18.44
  -2   7  13  200.72   19.58
   2   7 -13  211.74   18.93
   2   7 -13  199.25   21.20
  -2   7  12   29.97    6.95
   2   7 -12   29.34    7.71
   2   7 -12   30.10    7.54
   2   7 -11  680.05   37.11
  -2   7  11  745.59   63.38
   2   7 -11  738.70   65.35
   2   7 -11  712.68   33.78
  -2   7  11  735.17   35.53
   2   7 -10  181.32   18.25
  -2   7  10  166.66   15.71
   2   7 -10  146.07   14.38
  -2   7  10  162.35   30.04
   2   7 -10  212.71   36.46
  -2   7   9   86.12   10.69
   2   7  -9   81.12   19.04
   2   7  -9  102.43   11.59
  -2   7   8   12.32    8.08
   2   7  -8   10.61    5.66
   2   7  -8    5.78    2.60
  -2   7   8    0.12    1.90
  -2   7   7   57.16    7.09
  -2   7   7   38.72   15.32
   2   7  -7   56.80   19.17
  -2   7   6    3.47    8.58
   2   7  -6   15.28    8.27
   2   7  -5 1331.99   88.82
  -2   7   5 1161.26   77.26
  -2   7   4  316.91   33.84
   2   7  -4  267.42   39.38
  -2   7   4  279.23   36.45
  -2   7   3  173.02   25.23
   2   7  -3  195.90   33.49
   2   7  -2   61.31   15.41
  -2   7   2   52.70   11.93
  -2   7   2   96.40   21.36
  -2   7   1 1349.31   77.10
   2   7  -1 1446.65   82.26
  -2   7   1 1394.28   77.56
   2   7   0   99.58   21.84
  -2   7   0   86.93   18.77
  -2   7   0  116.65   22.54
  -2   7  -1  262.17   36.37
  -2   7  -1  294.60   39.98
   2   7   1  300.00   34.10
  -2   7  -2  630.35   60.60
   2   7   2  723.91   48.28
  -2   7  -2  618.09   56.76
  -2   7  -3  256.41   39.21
  -2   7  -3  237.58   36.11
  -2   7  -3  269.01   18.61
  -2   7  -4  392.78   51.65
  -2   7  -4  389.51   47.34
  -2   7  -4  432.86   24.31
  -2   7  -5   -0.64    7.85
  -2   7  -5   -1.85    2.38
  -2   7  -6   91.35   22.13
  -2   7  -6  101.89   12.83
  -2   7  -7  273.17   37.47
  -2   7  -7  230.97   19.83
  -2   7  -7  245.79   18.96
  -2   7  -8  343.21   43.00
  -2   7  -8  322.14   23.86
  -2   7  -8  323.74   22.56
  -2   7  -9   36.89    7.98
  -2   7  -9   36.94    6.82
  -2   7  -9   35.29    7.56
  -2   7 -10  289.62   35.87
  -2   7 -10  287.78   19.84
   2   7  10  278.70   37.08
  -2   7 -10  290.81   22.77
  -2   7 -10  315.15   24.01
  -2   7 -11  202.04   16.77
  -2   7 -11  204.90   19.17
  -2   7 -11  193.91   18.93
  -2   7 -12  351.78   22.61
  -2   7 -12  341.10   25.01
  -2   7 -12  368.97   25.70
  -2   7 -13  599.64   29.41
  -2   7 -13  585.16   32.82
  -2   7 -13  585.97   31.76
  -2   7 -14  322.96   20.71
  -2   7 -14  311.29   22.13
  -2   7 -14  318.17   23.56
  -2   7 -15   10.57    3.63
  -2   7 -15   14.14    4.68
  -2   7 -16   30.10    5.80
  -2   7 -16   43.33    7.46
   2   7  17   72.35    9.20
  -2   7 -17   57.29    8.13
  -2   7 -18   17.77    4.17
  -2   7 -18   16.83    3.64
   2   7  18   18.82    3.82
  -2   8  19   -2.14    1.36
   2   8 -19    1.52    1.11
  -2   8  18  108.44   10.51
  -2   8  18   98.99    9.89
   2   8 -18  104.73   11.78
   2   8 -18  104.59    9.44
  -2   8  17   32.81    6.21
   2   8 -17   34.14    7.88
   2   8 -17   27.60    5.30
  -2   8  17   32.38    6.58
  -2   8  16    5.84    3.01
   2   8 -16   -2.33    3.63
   2   8 -16    0.33    1.71
   2   8 -16    1.92    1.55
  -2   8  16    3.47    0.97
  -2   8  15   12.31    2.67
  -2   8  15   19.68    5.06
   2   8 -15   16.45    4.90
   2   8 -15   26.22    7.32
   2   8 -15   11.13    3.16
  -2   8  14  155.17   16.29
  -2   8  14  142.07   15.23
   2   8 -14  154.10   15.46
   2   8 -14  143.56   16.83
   2   8 -14  125.02   16.14
  -2   8  13    4.42    2.23
   2   8 -13    3.45    3.05
   2   8 -13   -1.08    4.95
  -2   8  12  121.84   14.52
   2   8 -12  125.96   14.48
   2   8 -12  104.43   14.64
  -2   8  11   80.23   11.49
   2   8 -11   79.44   11.26
   2   8 -11   78.11   13.16
  -2   8  10  752.60   33.45
   2   8 -10  746.74   39.24
   2   8 -10  774.86   34.88
  -2   8   9   28.09    5.80
   2   8  -9   32.86   10.44
   2   8  -9   21.43    5.97
   2   8  -8  300.96   43.20
  -2   8   8  340.43   43.96
   2   8  -8  328.59   20.56
   2   8  -7   16.62   12.52
  -2   8   7    4.71    2.49
   2   8  -6  249.73   38.82
  -2   8   6  267.43   39.88
  -2   8   6  245.06   15.97
  -2   8   5   64.30   18.05
   2   8  -5   47.72   11.23
  -2   8   5   54.67    6.97
   2   8  -4  842.77   71.16
  -2   8   4  782.36   66.56
  -2   8   3  198.10   28.34
   2   8  -3  145.77   28.37
   2   8  -2   29.03   12.61
  -2   8   2   20.01   10.70
   2   8  -1   35.72   14.72
  -2   8   1   38.90   14.32
  -2   8   0  695.43   59.00
   2   8   0  814.32   59.97
  -2   8   0  782.35   35.26
  -2   8  -1  165.86   30.46
  -2   8  -1  157.97   27.58
  -2   8  -1  171.62   16.65
  -2   8  -2  227.22   35.60
  -2   8  -2  249.60   37.92
  -2   8  -2  258.37   20.26
  -2   8  -3  160.63   32.12
  -2   8  -3  175.19   33.74
  -2   8  -3  149.20   15.65
  -2   8  -4 1085.61   86.87
  -2   8  -4 1194.54   85.63
  -2   8  -4 1193.30   45.31
  -2   8  -5  298.31   45.79
  -2   8  -5  275.65   40.26
  -2   8  -5  286.12   22.29
  -2   8  -6  516.60   62.62
  -2   8  -6  574.15   59.56
  -2   8  -6  513.88   30.82
  -2   8  -7  800.60   81.28
  -2   8  -7  902.62   74.84
  -2   8  -7  807.50   37.59
  -2   8  -7  820.25   39.13
  -2   8  -8  587.76   70.14
  -2   8  -8  667.34   61.32
  -2   8  -8  608.12   33.69
  -2   8  -8  582.03   32.94
  -2   8  -9   30.11    6.95
  -2   8  -9   28.30    6.77
  -2   8  -9   29.44    6.38
  -2   8 -10   41.02    8.69
  -2   8 -10   33.77    7.97
  -2   8 -10   50.85    9.27
  -2   8 -11   37.20    7.89
  -2   8 -11   32.93    8.06
  -2   8 -11   42.43    7.91
  -2   8 -12    1.12    2.48
  -2   8 -12   -1.95    3.75
  -2   8 -12    0.16    1.62
  -2   8 -13   41.77    8.07
  -2   8 -13   43.06    8.42
  -2   8 -13   37.88    6.91
  -2   8 -14   37.61    7.10
  -2   8 -14   41.46    8.58
  -2   8 -15   39.67    6.67
  -2   8 -15   47.35    8.46
  -2   8 -16   43.35    7.21
  -2   8 -17  246.92   15.01
  -2   8 -18  541.81   17.77
  -2   8 -18  513.06   18.33
   2   9 -18  167.54   12.08
  -2   9  18  162.76   10.24
  -2   9  17    7.08    3.00
  -2   9  17    2.89    0.59
   2   9 -17    7.24    2.83
   2   9 -17    5.20    0.95
  -2   9  16  232.34   14.70
  -2   9  16  223.93   15.81
   2   9 -16  220.32   18.31
   2   9 -16  215.83   15.84
   2   9 -16  240.45   14.52
  -2   9  15   37.89    7.21
  -2   9  15   33.36    6.23
   2   9 -15   33.44    7.06
   2   9 -15   35.26    8.32
   2   9 -15   35.95    6.31
  -2   9  14  424.77   23.33
  -2   9  14  379.46   23.50
   2   9 -14  407.40   28.30
   2   9 -14  424.14   27.32
   2   9 -14  420.41   23.39
  -2   9  13   21.42    6.15
  -2   9  13   29.27    5.72
   2   9 -13   22.88    6.92
   2   9 -13   23.23    5.35
  -2   9  12  221.16   17.27
  -2   9  12  196.88   17.45
   2   9 -12  200.89   17.28
   2   9 -12  198.33   20.67
  -2   9  11   18.12    5.17
   2   9 -11   18.56    4.82
   2   9 -11   21.83    7.11
  -2   9  10   84.19   11.34
   2   9 -10   86.71   11.48
   2   9 -10   84.16   13.37
  -2   9   9   -1.31    2.27
   2   9  -9    2.68    3.27
   2   9  -9   -4.20    4.61
  -2   9   8   93.40   11.36
  -2   9   7  264.14   17.88
   2   9  -6  383.35   46.84
  -2   9   6  328.34   44.20
   2   9  -5  454.00   52.39
  -2   9   5  344.61   46.47
   2   9  -4  342.90   45.06
  -2   9   4  287.96   41.41
  -2   9   3   16.82    9.97
   2   9  -3   24.67    3.13
   2   9  -2   86.50   20.48
  -2   9   2   98.00   19.34
  -2   9   1  158.60   17.03
   2   9  -1  185.98   27.45
  -2   9   1  119.80   23.01
  -2   9   0  556.79   32.32
  -2   9   0  637.62   56.64
  -2   9  -1    1.23    1.97
  -2   9  -1   37.58   13.89
  -2   9  -2  297.02   23.65
  -2   9  -2  322.40   43.22
  -2   9  -3   -6.82    5.41
  -2   9  -3   -9.71    7.47
  -2   9  -4    5.94    3.91
  -2   9  -4   22.80   10.00
  -2   9  -5   37.20    8.33
  -2   9  -5   41.81   15.65
  -2   9  -6    3.46    1.70
  -2   9  -6   -2.47    3.53
  -2   9  -7    3.84    2.88
  -2   9  -7    5.78    3.39
  -2   9  -8    2.91    1.56
  -2   9  -8    1.08    2.90
  -2   9  -9  321.83   22.31
  -2   9  -9  319.99   25.20
  -2   9  -9  306.60   23.97
  -2   9 -10  225.21   18.46
  -2   9 -10  226.55   21.30
  -2   9 -10  228.72   20.09
  -2   9 -11  161.97   15.29
  -2   9 -11  144.44   16.87
  -2   9 -11  150.87   15.59
  -2   9 -12  167.28   17.30
  -2   9 -12  175.31   15.89
  -2   9 -13   59.54    9.68
  -2   9 -13   60.34    8.53
  -2   9 -14  277.45   19.79
  -2   9 -14  287.94   16.90
  -2   9 -15   17.87    3.86
  -2   9 -15   17.68    3.14
  -2   9 -16  177.48   12.55
  -2   9 -17   54.41    5.52
  -2   9 -17   56.97    6.23
   2  10 -16   26.46    5.11
  -2  10  16   21.65    3.65
   2  10 -15   -1.27    1.21
   2  10 -15    0.38    0.44
  -2  10  15    0.45    1.60
   2  10 -14    5.60    1.56
   2  10 -14    5.02    3.44
   2  10 -14    6.04    2.35
  -2  10  14    2.81    1.61
   2  10 -13   44.03    8.97
   2  10 -13   63.94    7.86
  -2  10  13   48.25    7.51
   2  10 -12   22.56    6.59
   2  10 -12   23.38    4.99
  -2  10  12   34.55    6.82
   2  10 -11  306.49   25.34
   2  10 -11  335.32   20.10
  -2  10  11  323.40   20.39
   2  10 -10   81.86   12.98
   2  10 -10   77.71    9.66
  -2  10  10   66.60    9.16
   2  10  -9   36.73    9.17
  -2  10   9   23.43    5.43
  -2  10   3  262.42   23.60
  -2  10   2   18.90    6.20
  -2  10   1   43.48    9.40
  -2  10   0   31.19    7.71
  -2  10  -1  246.41   22.59
  -2  10  -2  174.81   19.28
  -2  10  -3  253.45   23.05
  -2  10  -4   -1.23    5.58
  -2  10  -5  447.50   29.44
  -2  10  -5  449.88   30.52
  -2  10  -6    4.90    1.72
  -2  10  -6    7.58    3.92
  -2  10  -7  352.70   26.57
  -2  10  -7  329.50   25.17
  -2  10  -8   48.44    8.35
  -2  10  -8   50.05   10.02
  -2  10  -8   53.98    9.74
  -2  10  -9   70.16   10.08
  -2  10  -9   63.94   11.00
  -2  10  -9   62.50   10.22
  -2  10 -10    6.59    3.58
  -2  10 -10    1.93    1.74
  -2  10 -11   -5.85    4.12
  -2  10 -11    1.93    1.94
  -2  10 -12   59.63    9.40
  -2  10 -12   57.74    7.82
  -2  10 -13    8.10    3.26
  -2  10 -13   11.45    2.85
  -2  10 -14    7.74    3.11
  -2  10 -15   13.27    3.06
   2  11 -15  129.29    9.83
   2  11 -14    4.44    1.52
   2  11 -13  101.35   11.55
   2  11 -13   78.67    9.39
  -2  11  13   99.06    7.05
   2  11 -12  101.64   12.63
   2  11 -11   79.64   11.69
   2  11 -10   18.14    6.13
   2  11  -9   22.64    7.28
   2  11  -8    1.51    2.70
  -2  11   6  203.54   20.44
  -2  11   5   26.08    6.71
  -2  11   4  211.64   21.19
  -2  11   3   40.50    8.78
  -2  11   2   80.84   12.99
  -2  11   1  579.45   35.09
  -2  11   0   57.70   10.45
  -2  11  -1  360.28   27.34
  -2  11  -2  186.02   19.63
  -2  11  -3   24.45    6.83
  -2  11  -4   -1.86    4.25
  -2  11  -4    7.31    4.11
  -2  11  -5    8.73    4.61
  -2  11  -5    8.67    4.15
  -2  11  -6   48.44    9.33
  -2  11  -6   35.87    7.74
  -2  11  -7  190.55   16.54
  -2  11  -7  174.00   17.84
  -2  11  -7  188.91   17.27
  -2  11  -8    5.17    3.85
  -2  11  -8   -2.51    3.18
  -2  11  -9   87.10   11.85
  -2  11  -9   80.11    9.85
  -2  11 -10   48.23    8.26
  -2  11 -10   45.45    6.81
  -2  11 -11  161.05   14.24
  -2  11 -11  163.65   10.72
  -2  11 -12   51.10    7.19
  -2  11 -13  382.90   18.10
  -2  11 -14    9.99    2.50
   2  12 -12  115.58   10.66
   2  12 -12   97.73    8.74
  -2  12  12  106.31   10.06
   2  12 -11    5.38    3.38
  -2  12  11    3.81    1.29
   2  12 -10  172.27   15.21
  -2  12  10  155.53   14.52
   2  12  -9   54.31    9.15
  -2  12   9   41.72    7.60
   2  12  -8  204.62   18.55
  -2  12   8  176.72   16.80
   2  12  -7   29.02    7.56
  -2  12   7   33.47    7.70
  -2  12   6   21.75    5.90
  -2  12   5   77.13   11.61
  -2  12   4   36.89    8.09
  -2  12   3    0.23    2.59
  -2  12   2   -0.29    2.21
  -2  12   1    3.33    3.59
  -2  12   0   69.15   11.56
  -2  12  -1   23.18    6.32
  -2  12  -2  168.35   17.10
  -2  12  -2  171.03   17.20
  -2  12  -3    3.04    2.86
  -2  12  -3    5.98    2.64
  -2  12  -4   65.05   10.44
  -2  12  -4   74.91   10.51
  -2  12  -5  110.63   13.39
  -2  12  -5  104.49   11.86
  -2  12  -6   39.51    7.96
  -2  12  -6   42.74    7.46
  -2  12  -7   18.00    5.21
  -2  12  -7   18.00    4.03
  -2  12  -8  205.58   16.47
  -2  12  -8  195.24   12.73
  -2  12  -9   17.54    4.48
  -2  12  -9   20.72    3.54
  -2  12 -10   39.85    6.20
  -2  12 -11    0.44    0.75
   2  13  -9   14.86    3.56
  -2  13   9    9.91    2.62
   2  13  -8    0.82    1.82
  -2  13   8    1.20    1.15
   2  13  -7   28.23    5.59
  -2  13   7   34.88    6.41
   2  13  -6   80.40    9.88
  -2  13   6   69.48    9.20
   2  13  -5    4.60    1.52
  -2  13   5    0.06    1.09
  -2  13   4   62.49    9.03
  -2  13   3   14.62    4.05
  -2  13   2  184.60   15.75
  -2  13   1   39.85    7.67
  -2  13   0  256.37   15.80
  -2  13   0  275.12   19.04
  -2  13   0  260.29   18.36
  -2  13  -1   26.16    5.86
  -2  13  -1   21.21    3.99
  -2  13  -1   20.92    4.96
  -2  13  -2  191.80   15.81
  -2  13  -2  182.36   14.55
  -2  13  -3  162.21   14.34
  -2  13  -3  153.13   12.69
  -2  13  -4   40.71    6.85
  -2  13  -4   38.65    5.78
  -2  13  -5   11.96    3.36
  -2  13  -5    7.54    1.78
  -2  13  -6   24.05    4.84
  -2  13  -6   19.83    2.93
  -2  13  -7    4.20    1.95
  -2  13  -8   33.45    4.92
   2  14  -2   10.42    2.75
  -2  14   0    3.81    1.30
  -2  14  -1   69.36    6.54
  -3 -13   7   42.77    4.60
  -3 -13   6   72.43    6.53
  -3 -13   5  335.85   14.53
  -3 -13   4   -0.08    0.66
  -3 -13   3    1.68    0.75
  -3 -13   2   90.71    7.70
  -3 -13   1   46.73    5.39
  -3 -13   0   -0.38    1.14
   3 -13   1    2.15    2.03
  -3 -13  -1   -0.87    1.31
   3 -13   2  120.52   11.75
  -3 -13  -2  133.38   14.16
   3 -13   3    2.19    1.56
  -3 -13  -3    3.69    2.35
   3 -13   4   68.83    7.76
  -3 -13  -4   75.48   10.15
   3 -13   5  208.52   11.51
  -3 -13  -5  228.82   16.19
  -3 -13  -6  214.71   13.91
   3 -12 -11   84.24    8.61
  -3 -12  10  131.13    8.40
   3 -12 -10  138.01   12.28
  -3 -12   9    0.65    0.67
   3 -12  -9    2.38    2.97
  -3 -12   8   64.56    7.08
   3 -12  -8   69.67   10.08
   3 -12  -7   -1.96    2.88
  -3 -12   7    0.56    0.64
  -3 -12   7    0.35    1.78
   3 -12  -6   58.35    9.43
  -3 -12   6   57.55    7.34
  -3 -12   6   50.08    8.60
   3 -12  -5   15.30    5.00
  -3 -12   5   10.38    3.77
  -3 -12   5   15.55    3.92
  -3 -12   4   24.74    5.92
  -3 -12   4   25.29    4.99
   3 -12  -4   24.39    5.88
   3 -12  -3  158.19   15.93
  -3 -12   3  157.78   16.13
  -3 -12   3  162.52   12.95
  -3 -12   2   32.65    6.99
  -3 -12   2   29.60    5.43
   3 -12  -2   26.72    6.62
  -3 -12   2   26.34    7.63
   3 -12  -1  124.52   14.87
  -3 -12   1  110.00   12.43
  -3 -12   1  108.42   10.36
  -3 -12   1  118.11   16.70
   3 -12   0  119.29   14.98
  -3 -12   0  106.50   10.10
  -3 -12   0  123.21   17.00
   3 -12   1  234.72   20.74
  -3 -12  -1  213.98   13.86
  -3 -12  -1  250.04   23.64
  -3 -12  -2    6.86    1.75
  -3 -12  -2   12.35    4.24
   3 -12   2    9.57    4.76
  -3 -12  -3   36.85    5.14
  -3 -12  -3   33.36    7.11
  -3 -12  -4  307.08   14.42
  -3 -12  -4  330.71   25.94
   3 -12   5   89.65   11.14
  -3 -12  -5   91.70   12.75
   3 -12   6   14.54    3.54
   3 -12   6   15.50    3.70
  -3 -12  -6   15.63    4.66
   3 -12   7   12.99    2.80
   3 -12   7   14.19    3.06
  -3 -12  -7   16.74    5.25
   3 -12   8   14.23    2.86
  -3 -12  -8   18.07    4.76
   3 -12   9    1.90    1.13
   3 -12  10   64.55    5.54
   3 -11 -14    3.48    2.27
   3 -11 -13    4.19    0.61
  -3 -11  12    6.62    1.54
   3 -11 -12   12.07    3.88
  -3 -11  11    1.88    1.63
   3 -11 -11    4.07    3.35
  -3 -11  10   36.51    5.34
   3 -11 -10   44.47    9.15
  -3 -11   9   98.47    9.82
   3 -11  -9  103.08   13.75
   3 -11  -8  207.08   20.11
  -3 -11   8  224.68   15.72
  -3 -11   8  221.04   20.62
   3 -11  -7   11.51    3.03
  -3 -11   7    8.08    2.39
   3 -11  -6  193.29   19.66
   3 -11  -6  212.75   18.50
  -3 -11   6  205.29   15.69
  -3 -11   6  223.61   21.80
   3 -11  -5   69.13   11.37
   3 -11  -5   86.33   12.38
  -3 -11   5   76.39   12.46
  -3 -11   5   70.63    9.57
   3 -11  -4   44.32    9.11
  -3 -11   4   45.99    9.98
  -3 -11   4   43.07    7.26
  -3 -11   4   51.71   12.80
   3 -11  -4   50.23   10.22
   3 -11  -3   -3.45    4.21
  -3 -11   3    0.02    1.58
  -3 -11   3    3.07    2.72
  -3 -11   3   -0.68    2.76
   3 -11  -3    2.99    2.32
   3 -11  -2  216.98   19.00
   3 -11  -2  223.94   22.19
  -3 -11   2  227.57   24.99
  -3 -11   2  222.60   16.54
  -3 -11   2  235.28   21.82
  -3 -11   1   33.38    9.03
   3 -11  -1   32.69    8.85
  -3 -11   1   27.86    6.01
  -3 -11   1   24.76    6.66
  -3 -11   0    0.59    3.87
   3 -11   0    2.24    2.03
  -3 -11   0   -0.22    2.21
  -3 -11   0   -3.26    4.02
  -3 -11  -1   16.73    6.19
   3 -11   1   17.92    5.69
  -3 -11  -1   13.10    4.36
  -3 -11  -1   13.87    3.90
   3 -11   2  147.28   12.49
  -3 -11  -2  142.26   19.06
   3 -11   2  137.96   17.78
  -3 -11  -2  137.87   12.15
  -3 -11  -3    1.47    1.57
   3 -11   3   -1.41    1.71
   3 -11   3    3.27    2.93
  -3 -11  -3    3.21    2.15
  -3 -11  -4   22.40    4.65
   3 -11   4   13.69    3.67
   3 -11   4   13.27    5.31
  -3 -11  -4   27.36    7.40
   3 -11   5   67.17    9.20
  -3 -11  -5   78.21   13.81
   3 -11   5   68.66   11.39
   3 -11   5   62.57    7.70
  -3 -11  -5   65.47    7.40
   3 -11   6  208.47   16.02
  -3 -11  -6  237.46   22.88
   3 -11   6  236.71   14.94
  -3 -11  -6  240.97   13.42
   3 -11   7   81.81    9.79
  -3 -11  -7  101.54   14.46
   3 -11   7   86.69   10.13
   3 -11   7  100.64    9.61
   3 -11   8  243.23   14.89
   3 -11   8  230.96   15.97
   3 -11   9   32.54    5.19
   3 -11   9   33.49    5.51
  -3 -11  -9   37.51    7.96
   3 -11  10   55.15    6.95
   3 -11  10   59.04    6.80
   3 -11  11   -0.02    0.84
   3 -11  11    2.41    1.42
   3 -11  12    1.10    0.90
   3 -11  12    0.19    0.96
   3 -10 -16   72.39    7.94
   3 -10 -15   15.76    4.62
   3 -10 -14  371.71   18.97
  -3 -10  14  382.71   16.25
   3 -10 -14  373.30   24.11
   3 -10 -13   34.40    7.71
  -3 -10  13   33.77    5.21
   3 -10 -13   39.58    7.04
  -3 -10  13   37.58    5.54
  -3 -10  13   41.00    4.70
   3 -10 -12  400.20   28.28
  -3 -10  12  393.95   17.88
  -3 -10  12  397.98   18.70
  -3 -10  12  396.92   17.75
   3 -10 -12  415.66   26.33
   3 -10 -12  421.99   24.19
   3 -10 -11    2.58    1.56
   3 -10 -11    4.00    2.33
   3 -10 -11    4.29    3.75
  -3 -10  11   -1.22    2.13
  -3 -10  11    1.09    0.99
  -3 -10  11    0.40    1.13
   3 -10 -10  150.27   18.22
  -3 -10  10  144.17   11.27
  -3 -10  10  146.77   16.74
  -3 -10  10  144.39   11.69
  -3 -10  10  140.35   12.21
   3 -10 -10  158.31   18.84
   3 -10 -10  143.02   14.77
   3 -10  -9    9.17    3.78
  -3 -10   9   16.30    3.60
  -3 -10   9   21.03    6.20
  -3 -10   9   14.23    3.74
  -3 -10   9   22.48    4.53
   3 -10  -9    9.54    4.33
   3 -10  -8  172.05   19.12
  -3 -10   8  203.62   21.78
  -3 -10   8  201.20   16.10
   3 -10  -8  207.97   22.93
   3 -10  -7   58.18   11.42
   3 -10  -7   66.09   10.65
  -3 -10   7   54.72   11.41
  -3 -10   7   60.19    9.08
   3 -10  -7   66.55   12.65
   3 -10  -6  106.16   14.21
   3 -10  -6  107.92   15.11
  -3 -10   6   96.28   15.29
  -3 -10   6  102.23   11.59
   3 -10  -6  102.07   16.70
   3 -10  -5   19.39    6.38
  -3 -10   5   20.72    6.14
  -3 -10   5   30.84    6.96
   3 -10  -5   28.76    8.42
  -3 -10   5   23.53    9.19
   3 -10  -5   21.21    6.58
   3 -10  -4   36.46    7.90
  -3 -10   4   33.39    9.25
  -3 -10   4   37.46    7.29
  -3 -10   4   35.01   10.18
   3 -10  -4   37.06    9.08
   3 -10  -4   49.63   11.66
   3 -10  -3   37.76    8.21
  -3 -10   3   40.32    8.99
  -3 -10   3   35.48    6.05
  -3 -10   3   49.35   11.26
   3 -10  -3   53.18   11.99
   3 -10  -3   51.08   12.01
   3 -10  -2  901.26   47.10
   3 -10  -2  828.69   38.85
  -3 -10   2  856.98   43.32
  -3 -10   2  872.19   33.93
  -3 -10   2  911.62   50.90
  -3 -10   1    3.80    1.58
  -3 -10   1    0.28    1.81
  -3 -10   1    4.45    2.36
   3 -10  -1    2.70    0.92
   3 -10   0 1062.66   51.80
  -3 -10   0 1089.76   54.66
  -3 -10   0 1067.46   44.58
  -3 -10   0 1076.84   36.70
   3 -10   1   86.52   14.68
   3 -10   1   79.50    9.65
  -3 -10  -1   70.36   13.27
  -3 -10  -1   67.46   10.28
  -3 -10  -1   70.62    8.94
   3 -10   2  525.38   35.87
   3 -10   2  525.68   27.30
  -3 -10  -2  539.02   38.21
  -3 -10  -2  509.24   26.95
  -3 -10  -2  525.16   24.82
   3 -10   3  128.38   13.92
  -3 -10  -3  142.74   19.63
   3 -10   3  119.89   16.75
  -3 -10  -3  130.84   12.03
   3 -10   4  219.03   18.31
  -3 -10  -4  244.45   25.44
   3 -10   4  239.83   23.61
  -3 -10  -4  226.22   15.64
   3 -10   5   31.29    6.61
  -3 -10  -5   50.73   11.73
   3 -10   5   29.17    7.35
  -3 -10  -5   37.20    6.36
   3 -10   6    3.24    2.53
  -3 -10  -6    1.03    1.94
  -3 -10  -6    2.43    0.85
   3 -10   7   11.88    4.92
  -3 -10  -7   13.70    5.74
   3 -10   7   10.73    4.60
  -3 -10  -7   13.38    3.09
   3 -10   8   89.29   11.61
  -3 -10  -8   93.94   14.54
  -3 -10  -8   96.69    8.40
   3 -10   9    2.62    2.24
  -3 -10  -9    6.04    3.81
   3 -10  10   34.61    6.90
  -3 -10 -10   45.11    8.85
   3 -10  11   14.81    3.54
   3 -10  12  188.35   13.26
   3 -10  13   32.63    4.90
   3 -10  14  270.98   12.74
   3 -10  14  244.32   10.93
  -3  -9  17  153.80    9.72
   3  -9 -17  147.59   12.77
   3  -9 -16   -0.42    1.26
   3  -9 -16    0.41    2.16
  -3  -9  16   -1.53    1.75
   3  -9 -15   33.04    7.67
  -3  -9  15   33.23    5.12
   3  -9 -15   18.65    4.22
   3  -9 -14   35.40    8.13
  -3  -9  14   26.27    4.82
   3  -9 -14   23.09    5.17
   3  -9 -13   -0.28    1.09
   3  -9 -13    3.91    1.56
  -3  -9  13    2.04    1.16
  -3  -9  13    4.67    1.88
  -3  -9  12  184.76   14.01
   3  -9 -12  183.04   19.65
   3  -9 -12  187.40   18.74
   3  -9 -12  165.03   19.83
  -3  -9  12  169.87   12.67
  -3  -9  11  145.24   12.50
   3  -9 -11  144.12   17.93
   3  -9 -11  127.72   15.42
   3  -9 -11  120.16   16.89
  -3  -9  11  153.61   12.73
   3  -9 -10  113.56   16.46
  -3  -9  10  102.37   10.48
   3  -9 -10  118.02   15.01
   3  -9 -10  115.41   17.04
  -3  -9  10  106.89   15.18
  -3  -9  10  112.62   11.40
   3  -9  -9  154.31   19.50
  -3  -9   9  163.49   13.08
   3  -9  -9  167.82   20.66
   3  -9  -9  139.94   15.66
  -3  -9   9  164.02   19.22
  -3  -9   9  166.89   14.41
   3  -9  -8  181.63   20.26
   3  -9  -8  203.45   18.46
  -3  -9   8  176.80   13.28
   3  -9  -8  211.06   23.50
  -3  -9   8  175.81   20.21
  -3  -9   8  176.01   15.08
   3  -9  -7  568.78   34.28
   3  -9  -7  563.74   35.22
  -3  -9   7  620.81   24.58
   3  -9  -7  626.01   40.49
  -3  -9   7  616.95   38.17
  -3  -9   7  587.25   27.69
   3  -9  -6  135.25   17.05
   3  -9  -6  112.03   15.20
  -3  -9   6  117.28   10.33
  -3  -9   6  121.12   16.87
  -3  -9   6  121.42   10.85
  -3  -9   6  109.66   11.78
   3  -9  -6  115.59   16.44
   3  -9  -5  398.29   28.44
   3  -9  -5  418.78   30.91
  -3  -9   5  434.66   31.93
  -3  -9   5  411.29   22.88
  -3  -9   5  453.84   35.02
   3  -9  -5  443.75   33.25
   3  -9  -4  177.86   20.46
   3  -9  -4  167.41   17.87
  -3  -9   4  186.17   20.88
  -3  -9   4  182.99   15.15
  -3  -9   4  186.47   22.45
   3  -9  -4  169.43   20.14
   3  -9  -3   65.62   12.82
   3  -9  -3   70.95   11.15
  -3  -9   3   59.82   11.41
  -3  -9   3   55.74    8.27
  -3  -9   3   55.19   11.66
   3  -9  -3   62.99   12.45
   3  -9  -2  261.82   25.51
   3  -9  -2  243.77   20.10
  -3  -9   2  277.26   26.34
   3  -9  -2  284.54   25.21
  -3  -9   2  285.61   24.35
  -3  -9   2  264.67   17.87
   3  -9  -1  186.03   21.28
   3  -9  -1  182.83   16.60
   3  -9  -1  215.39   21.53
  -3  -9   1  224.69   23.73
   3  -9  -1  188.44   35.35
  -3  -9   1  226.54   20.90
  -3  -9   1  205.54   15.60
  -3  -9   0   67.41   12.70
   3  -9   0   62.01   12.17
   3  -9   0   66.87   11.93
   3  -9   0   51.78   16.95
   3  -9   0   55.83    8.12
  -3  -9   0   65.48   10.46
  -3  -9   0   60.74    8.25
  -3  -9  -1 1162.56   53.55
   3  -9   1 1192.54   54.17
   3  -9   1 1236.46   42.11
  -3  -9  -1 1172.46   43.80
  -3  -9  -1 1211.81   37.59
   3  -9   2    7.65    3.00
  -3  -9  -2    5.13    2.83
  -3  -9  -2    6.27    3.18
   3  -9   2    5.02    3.45
  -3  -9  -2    7.63    2.82
  -3  -9  -3  213.63   23.04
   3  -9   3  206.52   21.78
   3  -9   3  202.89   18.36
  -3  -9  -3  220.50   15.75
  -3  -9  -3  237.02   23.46
   3  -9   4    1.85    1.18
  -3  -9  -4   -4.62    4.83
  -3  -9  -4   -1.03    2.28
  -3  -9  -4   -0.50    4.82
   3  -9   4   -4.75    6.09
  -3  -9  -5  319.29   28.05
  -3  -9  -5  318.29   23.59
   3  -9   5  293.45   25.30
   3  -9   5  271.29   22.41
  -3  -9  -5  314.01   18.08
  -3  -9  -5  328.05   27.94
   3  -9   6   48.69    9.95
  -3  -9  -6   44.83    9.88
  -3  -9  -6   34.81    5.37
   3  -9   6   40.29    8.88
  -3  -9  -6   43.33    9.62
  -3  -9  -7   99.55   15.85
   3  -9   7  100.73   14.09
   3  -9   7   99.53   13.55
  -3  -9  -7   94.31    9.35
  -3  -9  -7   97.84   15.45
   3  -9   8   27.37    7.45
  -3  -9  -8   27.06    7.26
  -3  -9  -8   26.42    4.90
  -3  -9  -8   40.24   10.29
   3  -9   8   28.53    6.62
   3  -9   9  474.80   29.09
  -3  -9  -9  491.55   32.43
   3  -9   9  520.12   21.55
  -3  -9  -9  495.44   20.07
  -3  -9  -9  506.84   33.89
   3  -9  10  249.28   20.21
  -3  -9 -10  263.34   22.64
   3  -9  10  286.65   16.38
  -3  -9 -10  266.03   23.61
   3  -9  11  265.00   19.96
  -3  -9 -11  289.36   22.49
   3  -9  11  286.59   15.93
  -3  -9 -11  300.10   23.83
   3  -9  12   63.15    9.00
  -3  -9 -12   47.45    7.59
   3  -9  12   61.82    7.15
   3  -9  13   65.80    7.05
   3  -9  13   57.41    7.73
   3  -9  14   -1.08    1.07
   3  -9  14    1.05    1.05
   3  -9  15    3.73    1.34
   3  -8 -18    2.53    1.47
  -3  -8  18    3.63    1.42
   3  -8 -18    4.52    1.29
   3  -8 -17    4.52    3.12
  -3  -8  17    9.14    2.86
   3  -8 -17    0.56    2.05
   3  -8 -16    6.53    3.01
  -3  -8  16    8.21    2.80
   3  -8 -15  331.86   24.82
  -3  -8  15  356.20   19.22
   3  -8 -14   12.75    5.11
   3  -8 -14    8.36    2.55
  -3  -8  14    9.18    1.71
   3  -8 -13  257.18   23.21
   3  -8 -13  254.16   22.86
  -3  -8  13  255.81   17.73
   3  -8 -12   23.46    7.20
   3  -8 -12   28.69    7.72
  -3  -8  12   37.58    5.96
  -3  -8  12   34.73    6.55
   3  -8 -11  245.55   24.60
   3  -8 -11  232.60   21.66
  -3  -8  11  242.38   16.18
  -3  -8  11  246.02   17.24
  -3  -8  10    7.56    3.20
  -3  -8  10    2.17    1.26
   3  -8 -10    8.24    3.26
   3  -8 -10    4.18    0.95
  -3  -8  10    8.35    5.51
  -3  -8   9   29.04    5.48
  -3  -8   9   31.65    5.88
   3  -8  -9   28.18    6.47
   3  -8  -9   24.06    7.53
  -3  -8   9   29.89    7.47
  -3  -8   8   35.25    6.43
  -3  -8   8   29.11    5.48
  -3  -8   8   25.46    7.39
   3  -8  -8   31.80    8.77
   3  -8  -8   33.76    6.90
   3  -8  -8   30.04    7.33
   3  -8  -7    6.93    3.32
   3  -8  -7    3.54    1.81
   3  -8  -7    7.29    3.33
  -3  -8   7    6.84    3.56
  -3  -8   7   -0.97    1.73
  -3  -8   7    1.89    1.70
   3  -8  -6   -1.33    4.09
  -3  -8   6   -4.81    5.72
   3  -8  -6   -2.29    3.26
   3  -8  -6    2.06    3.63
  -3  -8   6    8.74    4.58
  -3  -8   6    3.36    2.45
  -3  -8   6   -0.73    1.31
   3  -8  -5  191.91   34.89
  -3  -8   5  175.65   20.40
   3  -8  -5  160.83   19.10
   3  -8  -5  170.33   19.29
   3  -8  -5  172.82   17.38
  -3  -8   5  171.52   11.98
  -3  -8   5  158.11   18.52
  -3  -8   5  167.16   13.68
   3  -8  -4   34.83   14.22
   3  -8  -4   18.60    5.80
  -3  -8   4   15.25    3.48
  -3  -8   4   13.54    5.70
  -3  -8   4   15.78    4.00
  -3  -8   4   20.04    3.82
   3  -8  -4   19.87    6.36
   3  -8  -4   27.17    8.55
  -3  -8   4   20.65    6.40
   3  -8  -3  184.39   32.80
   3  -8  -3  172.55   15.87
   3  -8  -3  150.16   18.68
  -3  -8   3  167.79   18.31
  -3  -8   3  171.68   13.58
   3  -8  -3  169.68   18.61
  -3  -8   3  167.77   18.83
   3  -8  -2  267.09   41.51
   3  -8  -2  227.38   17.00
   3  -8  -2  244.47   23.56
  -3  -8   2  254.01   22.10
  -3  -8   2  258.51   16.54
   3  -8  -2  220.25   36.59
   3  -8  -2  258.54   22.43
  -3  -8   2  265.25   23.98
   3  -8  -1 1710.64  108.73
   3  -8  -1 1638.19   60.65
  -3  -8   1 1548.99   57.39
   3  -8  -1 1660.13   55.78
  -3  -8   1 1643.92   53.64
  -3  -8   1 1616.35   41.19
   3  -8  -1 1693.22  104.30
   3  -8   0   16.26   14.30
  -3  -8   0    9.81    1.33
  -3  -8   0    8.99    4.81
   3  -8   0   15.30    4.31
   3  -8   0   12.68    4.66
   3  -8   0   19.13    4.50
  -3  -8   0   12.59    4.43
   3  -8   0   21.55   13.24
  -3  -8   0   12.10    3.64
  -3  -8  -1 1365.42   37.63
   3  -8   1 1310.55   95.69
   3  -8   1 1277.97   53.40
   3  -8   1 1319.60   47.04
  -3  -8  -1 1315.47   52.82
   3  -8   1 1275.11   42.11
  -3  -8  -1 1410.00  101.71
  -3  -8  -1 1359.08   42.52
  -3  -8  -1 1352.35   51.89
  -3  -8  -2   11.25    4.86
   3  -8   2    1.32    3.53
  -3  -8  -2   12.43    5.69
   3  -8   2    6.87    4.06
  -3  -8  -2   25.15    7.53
  -3  -8  -2   15.06    4.14
   3  -8   2   16.86   15.39
   3  -8   3  234.32   40.12
   3  -8   3  201.58   20.89
  -3  -8  -3  188.45   16.78
  -3  -8  -3  239.32   22.54
   3  -8   3  191.13   17.81
  -3  -8  -3  179.19   37.83
  -3  -8  -3  219.55   21.01
  -3  -8  -3  206.94   14.55
   3  -8   4    2.73   13.07
  -3  -8  -4   -0.26    1.59
  -3  -8  -4    8.33    4.79
   3  -8   4   -1.58    1.21
   3  -8   4    4.32    3.21
  -3  -8  -4   -8.61    2.58
  -3  -8  -4    1.05    0.79
   3  -8   5   16.46   10.76
  -3  -8  -5    1.15    1.82
  -3  -8  -5    6.93    5.31
   3  -8   5   -3.96    3.92
   3  -8   5    0.43    2.33
  -3  -8  -5   14.39   12.38
  -3  -8  -5    2.64    2.57
  -3  -8  -6   59.52    7.48
   3  -8   6   64.14   10.54
  -3  -8  -6   63.34   11.80
   3  -8   6   45.14   15.98
   3  -8   6   68.63   11.53
   3  -8   6   76.75   18.75
  -3  -8  -6   63.53   12.34
   3  -8   7    8.99    4.68
  -3  -8  -7    5.75    3.61
   3  -8   7   13.67    5.19
  -3  -8  -7   12.83    3.60
   3  -8   7   12.79    3.48
  -3  -8  -7    3.92    2.42
   3  -8   8   -0.94    4.35
  -3  -8  -8    1.32    2.17
   3  -8   8   -1.61    2.89
  -3  -8  -8    7.11    2.88
   3  -8   8    3.32    2.26
  -3  -8  -8    4.36    2.69
   3  -8   9    8.08    4.25
  -3  -8  -9   12.17    4.74
   3  -8   9    5.50    2.04
  -3  -8  -9    5.98    1.73
   3  -8   9   10.62    3.21
  -3  -8  -9    9.14    4.14
   3  -8  10  125.72   15.47
  -3  -8 -10  148.82   17.82
   3  -8  10  113.26   11.70
  -3  -8 -10  137.57   10.62
  -3  -8 -10  115.93   15.76
   3  -8  11  175.48   17.58
  -3  -8 -11  192.91   19.84
   3  -8  11  174.34   14.49
  -3  -8 -11  171.92   18.79
   3  -8  12    1.81    1.76
  -3  -8 -12   -0.16    2.79
   3  -8  12   -1.73    2.50
  -3  -8 -12    5.33    1.07
   3  -8  13  311.80   18.83
  -3  -8 -13  328.06   22.82
   3  -8  13  319.22   20.66
   3  -8  14   13.28    3.86
  -3  -8 -14   13.15    4.03
   3  -8  14   13.00    3.56
   3  -8  15  273.79   15.24
   3  -8  15  275.82   14.51
   3  -8  16    0.78    1.52
   3  -8  16   -0.26    0.26
   3  -8  17    8.39    2.13
   3  -7 -20  121.16    9.97
  -3  -7  19   13.10    2.74
   3  -7 -19   15.13    4.13
   3  -7 -18   82.29   10.94
  -3  -7  18   84.49    7.81
  -3  -7  17   -0.43    1.91
   3  -7 -17    7.33    3.58
   3  -7 -16  164.17   18.52
   3  -7 -16  151.24   17.56
  -3  -7  16  152.15   12.81
   3  -7 -15   39.64    8.61
   3  -7 -15   51.62    9.81
   3  -7 -15   35.19    7.90
  -3  -7  15   36.86    6.78
   3  -7 -14  308.20   27.28
   3  -7 -14  282.24   24.69
   3  -7 -14  273.38   23.44
  -3  -7  14  277.01   18.64
   3  -7 -13   88.78   14.50
   3  -7 -13   80.88   13.23
   3  -7 -13   91.36   14.92
  -3  -7  13   87.97   10.68
   3  -7 -12    8.12    4.41
   3  -7 -12    6.02    3.68
   3  -7 -12    8.94    0.57
  -3  -7  12   11.22    3.51
   3  -7 -11  106.14   16.26
   3  -7 -11   98.32   13.85
  -3  -7  11  102.65   11.40
   3  -7 -11   97.90   14.83
  -3  -7  11  101.37    9.85
   3  -7 -10   11.59    5.62
   3  -7 -10    1.07    3.95
   3  -7 -10    8.40    2.67
  -3  -7  10    1.49    3.42
  -3  -7  10    0.57    1.21
  -3  -7  10    3.96    2.67
   3  -7  -9  246.86   22.64
   3  -7  -9  258.70   20.21
   3  -7  -9  265.35   25.12
  -3  -7   9  252.78   16.58
  -3  -7   9  239.48   32.52
   3  -7  -9  281.17   48.62
  -3  -7   9  235.69   21.92
  -3  -7   9  243.19   15.76
   3  -7  -9  250.59   35.97
   3  -7  -8 1133.62   43.47
   3  -7  -8 1138.79   46.83
   3  -7  -8 1121.83   38.69
   3  -7  -8 1175.12   51.45
  -3  -7   8 1183.63   34.63
  -3  -7   8 1127.72   68.75
   3  -7  -8 1060.03   93.20
  -3  -7   8 1197.78   48.73
  -3  -7   8 1177.38   35.00
   3  -7  -8 1170.32   81.63
   3  -7  -7  379.98   25.70
   3  -7  -7  381.74   26.50
   3  -7  -7  391.46   29.06
  -3  -7   7  360.50   18.45
  -3  -7   7  394.86   39.12
   3  -7  -7  354.97   52.60
  -3  -7   7  359.51   26.20
  -3  -7   7  344.06   18.33
   3  -7  -7  355.58   44.45
   3  -7  -6 1835.45   58.99
   3  -7  -6 1949.17   56.13
  -3  -7   6 2069.58   66.06
   3  -7  -6 1862.51   61.76
  -3  -7   6 1967.75   40.97
  -3  -7   6 1916.12   78.95
   3  -7  -6 1888.08  115.33
  -3  -7   6 2110.35   62.80
   3  -7  -6 1952.42  104.76
  -3  -7   6 1927.25   43.37
   3  -7  -5  392.37   27.50
   3  -7  -5  410.68   28.09
  -3  -7   5  382.44   27.11
  -3  -7   5  371.31   16.66
   3  -7  -5  412.34   50.31
  -3  -7   5  382.62   26.36
   3  -7  -5  409.18   47.51
  -3  -7   5  360.51   18.64
   3  -7  -4  306.74   24.38
   3  -7  -4  270.02   17.76
  -3  -7   4  324.04   24.52
   3  -7  -4  270.42   22.14
  -3  -7   4  339.95   14.98
   3  -7  -4  316.86   40.42
  -3  -7   4  350.18   24.60
  -3  -7   4  326.36   17.27
   3  -7  -4  319.10   41.58
   3  -7  -3  515.36   29.73
  -3  -7   3  516.64   29.69
   3  -7  -3  479.80   30.80
   3  -7  -3  478.25   21.82
  -3  -7   3  499.55   17.17
  -3  -7   3  514.55   29.07
  -3  -7   3  459.87   16.80
  -3  -7   3  493.58   21.08
   3  -7  -3  482.47   50.06
   3  -7  -2  600.08   34.25
   3  -7  -2  602.76   30.99
  -3  -7   2  592.16   31.70
  -3  -7   2  656.39   24.16
   3  -7  -2  549.70   55.54
  -3  -7   2  612.41   30.16
   3  -7  -2  593.83   58.98
   3  -7  -1   13.39   12.56
  -3  -7   1   20.51    5.70
   3  -7  -1   19.99    5.39
  -3  -7   1    9.27    2.46
   3  -7  -1   10.93    5.13
  -3  -7   1   22.27    9.26
  -3  -7   1    7.88    2.58
  -3  -7   1   16.70    3.99
  -3  -7   0   68.20    7.82
   3  -7   0   75.86   21.36
   3  -7   0  107.06   25.33
   3  -7   0   66.43   11.04
  -3  -7   0   66.17    9.80
   3  -7   0   80.47   10.27
   3  -7   0   72.48    8.85
  -3  -7   0   81.84   21.69
  -3  -7   0   73.12    9.20
  -3  -7   0   75.65   10.98
   3  -7   1   28.42   10.96
  -3  -7  -1   47.27    8.50
  -3  -7  -1   57.40    9.53
   3  -7   1   55.35    8.34
   3  -7   1   45.56    9.12
   3  -7   1   59.38    8.37
  -3  -7  -1   58.45   19.21
  -3  -7  -1   42.76    6.51
  -3  -7  -1   51.57    6.47
   3  -7   1   68.63   19.30
  -3  -7  -2   46.15    9.30
   3  -7   2   52.35    9.56
  -3  -7  -2   51.46    8.90
   3  -7   2   54.56    7.77
   3  -7   2   57.21    8.88
  -3  -7  -2   51.07   17.23
   3  -7   2   36.39   13.88
  -3  -7  -2   54.72    6.94
   3  -7   3   32.66   16.22
  -3  -7  -3   37.79    7.55
  -3  -7  -3   47.87    8.54
   3  -7   3   34.88    8.27
   3  -7   3   49.77    8.74
  -3  -7  -3   55.44   20.70
   3  -7   3   23.72    6.76
  -3  -7  -3   43.73    6.10
  -3  -7  -4  297.12   16.13
   3  -7   4  223.27   37.60
   3  -7   4  271.69   22.30
  -3  -7  -4  305.25   22.54
   3  -7   4  285.38   21.82
  -3  -7  -4  276.77   47.38
   3  -7   4  282.21   39.25
  -3  -7  -4  271.24   22.03
   3  -7   5   54.93   21.29
  -3  -7  -5   33.04    7.32
  -3  -7  -5   35.74    8.04
   3  -7   5   34.02    7.90
   3  -7   5   46.13    8.58
  -3  -7  -5   35.12   15.26
   3  -7   5   35.78   11.29
  -3  -7  -5   34.06    5.45
   3  -7   6 1968.99   41.95
  -3  -7  -6 2010.85   43.17
   3  -7   6 2105.52  126.66
   3  -7   6 2061.14   59.38
  -3  -7  -6 2020.11   61.25
   3  -7   6 1987.19   59.44
  -3  -7  -6 2239.84  139.50
   3  -7   6 2145.45  110.48
  -3  -7  -6 2017.71   63.46
   3  -7   7 1430.88   39.00
  -3  -7  -7 1390.49   35.58
   3  -7   7 1577.73  108.13
   3  -7   7 1523.39   48.81
  -3  -7  -7 1421.25   52.27
   3  -7   7 1427.28   51.27
  -3  -7  -7 1514.94  114.88
   3  -7   7 1444.54   90.72
  -3  -7  -7 1365.40   53.50
   3  -7   8  329.19   20.48
  -3  -7  -8  375.12   18.54
   3  -7   8  345.99   48.86
   3  -7   8  367.99   22.54
  -3  -7  -8  364.73   26.99
   3  -7   8  332.03   25.15
  -3  -7  -8  353.82   54.70
  -3  -7  -8  366.01   22.96
   3  -7   8  331.44   41.94
  -3  -7  -8  366.32   28.08
  -3  -7  -9   86.11   13.19
   3  -7   9   72.38   11.97
  -3  -7  -9   72.85   10.35
   3  -7   9   70.52    9.59
  -3  -7  -9   74.12    8.04
  -3  -7  -9   71.94   12.47
  -3  -7 -10   58.61   10.49
   3  -7  10   55.31   10.75
  -3  -7 -10   68.63   11.18
   3  -7  10   50.21    7.85
  -3  -7 -10   58.72    7.10
  -3  -7 -10   60.33   11.32
  -3  -7 -11    3.06    1.69
   3  -7  11   -1.41    2.04
   3  -7  11    4.58    3.59
  -3  -7 -11    2.49    3.32
  -3  -7 -12  112.01   14.21
   3  -7  12  116.53   13.95
   3  -7  12  114.90   12.50
  -3  -7 -12  120.64   15.83
  -3  -7 -12  121.76   15.09
   3  -7  13    2.35    3.01
   3  -7  13    1.95    1.68
  -3  -7 -13   -4.68    5.35
  -3  -7 -13    2.12    2.69
   3  -7  14   14.45    3.79
   3  -7  14    8.59    3.15
  -3  -7 -14   19.40    5.90
  -3  -7 -14   16.99    4.64
   3  -7  15   30.98    5.33
   3  -7  15   33.85    6.36
  -3  -7 -15   38.59    7.10
  -3  -7 -15   33.55    7.06
  -3  -7 -16  118.23   12.46
   3  -7  16  123.84   11.08
   3  -7  16  115.16    7.99
   3  -7  17   81.82    7.81
   3  -7  18    6.67    2.11
   3  -6 -20   27.69    5.73
   3  -6 -19   50.46    8.25
   3  -6 -19   49.84    8.92
  -3  -6  19   43.18    5.20
   3  -6 -18  109.07   13.73
   3  -6 -18  106.52   14.02
  -3  -6  18  100.01    9.11
   3  -6 -17   -0.13    1.89
   3  -6 -17    0.90    1.17
  -3  -6  17    1.90    0.27
   3  -6 -16  484.90   33.58
   3  -6 -16  482.38   33.11
  -3  -6  16  477.48   23.37
   3  -6 -15   21.26    5.90
   3  -6 -15   21.63    7.10
  -3  -6  15   30.69    6.19
  -3  -6  14 1004.79   36.09
   3  -6 -14 1019.78   49.96
   3  -6 -14  977.61   45.49
  -3  -6  13  733.74   30.79
   3  -6 -13  667.46   39.98
   3  -6 -13  677.52   39.09
  -3  -6  12 1272.32   39.97
   3  -6 -12 1242.75   53.66
   3  -6 -12 1213.40   53.46
   3  -6 -11   41.90    9.92
   3  -6 -11   37.31    9.05
  -3  -6  11   21.78   11.84
  -3  -6  11   27.95    5.48
   3  -6 -11   33.57   10.70
   3  -6 -10  242.54   21.97
   3  -6 -10  251.43   23.48
  -3  -6  10  221.20   34.71
   3  -6 -10  275.20   50.43
  -3  -6  10  246.70   21.05
  -3  -6  10  244.46   13.83
  -3  -6  10  248.37   16.38
   3  -6 -10  251.59   37.75
   3  -6  -9   25.54    8.54
   3  -6  -9   28.90    7.40
   3  -6  -9   30.83    8.06
  -3  -6   9   36.77    6.35
   3  -6  -9   14.90   11.42
  -3  -6   9   32.21   12.47
  -3  -6   9   31.95    7.37
  -3  -6   9   39.30    5.39
   3  -6  -8   77.39   21.32
   3  -6  -8   77.85   10.46
   3  -6  -8   61.59   10.23
   3  -6  -8   74.25   12.49
   3  -6  -8   68.82    8.57
  -3  -6   8   67.53    7.86
   3  -6  -8   70.03   23.77
  -3  -6   8   51.58   14.76
  -3  -6   8   59.90    9.80
  -3  -6   8   61.48    6.54
   3  -6  -7  163.56   15.62
   3  -6  -7  156.85   15.00
   3  -6  -7  205.79   19.64
  -3  -6   7  196.90   15.39
  -3  -6   7  162.06   11.58
  -3  -6   7  159.15   25.95
   3  -6  -7  167.11   36.47
  -3  -6   7  155.28   15.82
  -3  -6   7  156.61   10.51
   3  -6  -7  145.89   25.97
   3  -6  -6   32.01    9.63
  -3  -6   6   39.33    7.97
   3  -6  -6   28.56    7.21
   3  -6  -6   23.80    5.31
   3  -6  -6   45.82    7.33
  -3  -6   6   29.87    8.70
   3  -6  -6   27.23   13.39
  -3  -6   6   46.59    8.50
  -3  -6   6   32.97    4.76
  -3  -6   6   33.07    5.03
  -3  -6   5   56.41   13.22
   3  -6  -5   93.69   25.36
  -3  -6   5   67.22   10.03
   3  -6  -5   88.46   11.48
  -3  -6   5   78.27   10.59
   3  -6  -5   63.33   16.76
   3  -6  -4   98.84   20.70
  -3  -6   4  124.31   18.50
   3  -6  -4   94.73   22.63
   3  -6  -3  225.58   35.34
   3  -6  -3  165.84   27.31
  -3  -6   3  229.37   23.42
   3  -6  -3  207.42   32.61
   3  -6  -2  163.08   30.24
   3  -6  -2  168.88   28.06
   3  -6  -2  197.15   28.32
   3  -6  -1   32.79   15.82
   3  -6  -1   35.11   12.35
  -3  -6   1   15.29    9.98
   3  -6   0  573.06   57.02
   3  -6   0  580.74   51.84
   3  -6   0  471.55   47.73
  -3  -6   0  519.90   57.04
   3  -6   1    3.06    7.02
   3  -6   1   21.19   12.53
   3  -6   1    9.83   10.35
  -3  -6  -1    6.82    5.46
   3  -6   2  576.90   58.57
   3  -6   2  561.93   51.25
   3  -6   2  491.44   50.36
  -3  -6  -2  553.41   61.26
  -3  -6  -3  253.78   43.57
   3  -6   3  241.28   33.87
   3  -6   3  255.41   41.28
  -3  -6  -4   73.19    7.25
   3  -6   4   46.62    7.29
   3  -6   4   70.58   10.79
   3  -6   4   73.56   10.04
  -3  -6  -4   58.49   18.32
   3  -6   4   44.80   14.01
  -3  -6  -4   54.59    8.60
   3  -6   5   21.43   15.33
  -3  -6  -5    7.57    3.66
   3  -6   5   15.42    4.94
  -3  -6  -5    1.53    2.26
   3  -6   5    9.99    2.52
  -3  -6  -5   25.23   13.75
   3  -6   5    4.06    6.82
  -3  -6  -5    9.82    2.19
  -3  -6  -6   48.35    6.01
   3  -6   6   44.89   20.08
   3  -6   6   52.70    8.43
  -3  -6  -6   52.50    7.80
   3  -6   6   47.77    8.49
  -3  -6  -6   40.94   15.11
   3  -6   6   34.76   12.14
  -3  -6  -6   54.71    9.61
   3  -6   7   26.17    6.89
  -3  -6  -7   51.91    9.11
  -3  -6  -7   56.30    8.35
   3  -6   7   54.88    7.84
   3  -6   7   59.97    9.99
  -3  -6  -7   46.51   18.89
   3  -6   7   41.10   12.44
  -3  -6  -7   52.58    6.51
   3  -6   8  192.62   36.92
  -3  -6  -8  212.25   20.36
  -3  -6  -8  211.22   17.58
   3  -6   8  221.49   19.80
  -3  -6  -8  197.20   38.96
  -3  -6  -8  205.95   15.95
   3  -6   8  216.65   34.08
   3  -6   8  186.63   14.77
  -3  -6  -8  205.09   12.94
   3  -6   9  134.84   32.54
  -3  -6  -9  135.92   16.76
  -3  -6  -9  135.64   14.95
   3  -6   9  146.02   16.47
  -3  -6  -9  142.91   33.38
  -3  -6  -9  131.30   13.77
   3  -6   9  107.17   23.77
   3  -6   9  124.55   12.52
  -3  -6  -9  146.92   11.19
   3  -6  10  134.75   30.19
  -3  -6 -10   96.40   14.75
  -3  -6 -10   96.48   12.68
   3  -6  10  106.96   13.76
  -3  -6 -10   86.00   24.21
  -3  -6 -10  104.35   13.24
   3  -6  10  133.50   26.22
   3  -6  10  104.36   12.07
  -3  -6 -10  110.00    9.88
  -3  -6 -11   14.52    3.85
   3  -6  11   11.88    4.49
   3  -6  11   14.12    4.33
  -3  -6 -11   15.47    5.65
  -3  -6 -11   16.42    5.37
   3  -6  12  849.36   37.99
   3  -6  12  853.10   36.43
  -3  -6 -12  893.11   43.77
  -3  -6 -12  929.01   42.30
   3  -6  13   60.63    9.26
   3  -6  13   60.33    9.92
  -3  -6 -13   65.31   11.83
  -3  -6 -13   82.21   12.91
   3  -6  14  751.68   31.14
   3  -6  14  765.55   33.94
  -3  -6 -14  721.51   36.60
  -3  -6 -14  789.38   39.29
   3  -6  15   43.04    6.43
  -3  -6 -15   49.85    9.15
  -3  -6 -15   51.88    8.87
   3  -6  15   53.32    8.61
  -3  -6 -16  610.44   31.74
  -3  -6 -16  554.21   25.04
   3  -6  16  608.73   27.16
   3  -6  17   17.03    3.64
  -3  -6 -17   15.76    4.96
   3  -6  18  195.00   12.22
  -3  -6 -18  199.49   14.63
   3  -6  19    0.45    0.41
   3  -5 -21   44.54    6.77
   3  -5 -20   26.68    6.61
   3  -5 -20   26.62    5.69
  -3  -5  20   18.29    2.74
   3  -5 -19  139.12   14.96
  -3  -5  19  147.13   10.03
   3  -5 -18  112.57   14.66
  -3  -5  18   99.92    9.40
   3  -5 -17   92.74   14.11
  -3  -5  17  109.22   10.84
   3  -5 -16  124.18   14.34
   3  -5 -16  129.04   17.57
  -3  -5  16   90.21   10.32
  -3  -5  16  127.24   12.15
   3  -5 -15    7.72    2.99
  -3  -5  15   12.05    4.18
  -3  -5  15    8.18    3.20
   3  -5 -15   11.72    4.85
   3  -5 -14   -1.85    2.36
   3  -5 -14   -1.03    5.21
  -3  -5  14    3.69    2.83
   3  -5 -13  557.26   59.56
   3  -5 -13  541.86   29.24
   3  -5 -13  526.81   35.55
  -3  -5  13  527.42   25.62
   3  -5 -13  551.01   34.69
   3  -5 -12    8.62    6.04
   3  -5 -12   -3.19    3.53
  -3  -5  12    6.50    6.97
   3  -5 -12    3.60    0.85
   3  -5 -12   -1.72    3.12
  -3  -5  12    2.00    2.04
   3  -5 -11   33.69    8.95
   3  -5 -11   24.55    6.77
  -3  -5  11   24.66    8.58
   3  -5 -11   24.23   11.09
  -3  -5  11   22.63    5.15
   3  -5 -11   21.79   10.05
   3  -5 -10  254.29   22.46
   3  -5 -10  256.13   21.42
  -3  -5  10  245.24   36.70
   3  -5 -10  258.21   48.12
  -3  -5  10  237.14   19.12
   3  -5 -10  258.70   36.58
  -3  -5  10  265.85   16.25
   3  -5  -9  872.39   40.42
   3  -5  -9  855.22   37.87
  -3  -5   9  929.00   67.85
   3  -5  -9  892.90   89.09
  -3  -5   9  907.22   36.30
   3  -5  -9  856.72   67.01
  -3  -5   9 1003.49   30.22
   3  -5  -8  225.44   19.14
   3  -5  -8  216.43   17.44
  -3  -5   8  183.99   15.46
  -3  -5   8  195.87   12.33
   3  -5  -8  179.95   30.85
  -3  -5   8  157.64   26.20
   3  -5  -8  201.76   41.17
   3  -5  -7 1307.87   78.68
  -3  -5   7 1280.32   72.05
   3  -5  -7 1233.81   98.92
   3  -5  -6 1128.57   48.93
   3  -5  -6 1053.83   69.68
  -3  -5   6 1010.88   60.59
   3  -5  -6 1073.40   87.54
   3  -5  -5  531.41   32.05
   3  -5  -5  505.46   46.17
  -3  -5   5  536.33   40.81
   3  -5  -4 1007.62   41.56
   3  -5  -4  916.21   61.49
  -3  -5   4  911.31   50.34
   3  -5  -3  575.82   52.49
   3  -5  -3  626.59   31.67
   3  -5  -3  577.73   47.75
  -3  -5   3  624.89   39.88
   3  -5  -2   -3.34    2.22
   3  -5  -2  -15.41    8.22
   3  -5  -2    7.10    6.39
  -3  -5   2  -11.81    5.00
   3  -5  -2   16.83    9.41
   3  -5  -1  168.71   29.22
   3  -5  -1  139.38   24.18
   3  -5  -1  146.42   23.53
  -3  -5   1  172.28   30.30
   3  -5  -1  155.92   14.96
   3  -5  -1  158.28   23.76
  -3  -5   1  165.93   17.16
   3  -5   0   46.85   13.68
   3  -5   0   34.16    9.91
   3  -5   0   63.38   17.34
  -3  -5   0   51.76   17.78
   3  -5   1    3.08    4.43
   3  -5   1    9.47    3.61
   3  -5   1   -5.10    6.60
   3  -5   1    4.52   11.20
  -3  -5  -1   -0.12    5.48
   3  -5   2   14.24    9.33
   3  -5   2   22.03   11.23
   3  -5   2   31.25    6.59
   3  -5   2   23.64   10.56
   3  -5   3  468.45   51.74
   3  -5   3  413.50   41.83
   3  -5   3  385.68   41.48
  -3  -5  -3  458.72   54.70
   3  -5   3  412.09   26.22
  -3  -5  -4  678.75   67.87
   3  -5   4  772.87   67.05
   3  -5   4  695.76   56.02
  -3  -5  -5 1575.00  106.82
   3  -5   5 1476.98   83.54
   3  -5   5 1552.42   96.10
   3  -5   6  455.57   26.49
   3  -5   6  422.32   24.45
  -3  -5  -6  389.29   23.64
  -3  -5  -6  424.29   56.38
   3  -5   6  428.98   46.22
   3  -5   6  395.53   49.82
   3  -5   7  863.34   74.33
   3  -5   7  929.25   37.83
  -3  -5  -7  927.32   38.90
  -3  -5  -7  886.52   80.68
   3  -5   7  957.65   70.48
  -3  -5  -7  988.83   25.94
   3  -5   8  232.17   38.91
   3  -5   8  237.73   19.62
  -3  -5  -8  215.15   19.59
  -3  -5  -8  232.49   41.59
  -3  -5  -8  224.81   14.46
   3  -5   8  235.00   35.05
  -3  -5  -8  212.83   12.58
   3  -5   9  494.81   59.04
   3  -5   9  544.00   30.65
  -3  -5  -9  557.17   32.66
  -3  -5  -9  573.39   65.53
  -3  -5  -9  548.56   26.54
   3  -5   9  567.03   56.09
  -3  -5  -9  557.40   20.80
   3  -5  10  497.22   59.43
   3  -5  10  588.09   31.73
  -3  -5 -10  542.98   32.92
  -3  -5 -10  508.06   59.94
  -3  -5 -10  542.55   28.84
   3  -5  10  612.83   59.14
  -3  -5 -10  563.56   21.45
  -3  -5 -11   11.81    4.91
  -3  -5 -11   -1.20    1.80
   3  -5  11    1.61    2.16
   3  -5  11   13.97    6.41
   3  -5  11    1.60    1.66
  -3  -5 -12    1.60    3.84
  -3  -5 -12    0.34    3.00
   3  -5  13    3.16    1.40
   3  -5  13    6.23    2.93
  -3  -5 -13    7.77    4.71
  -3  -5 -13    2.88    3.13
   3  -5  14    2.68    1.12
  -3  -5 -14    2.86    3.73
  -3  -5 -14    2.02    2.09
   3  -5  14    2.48    3.54
  -3  -5 -15   -8.33    4.00
  -3  -5 -15   -2.58    3.82
   3  -5  15   -2.60    3.40
  -3  -5 -16   -0.78    3.20
  -3  -5 -16    9.05    4.85
   3  -5  16    4.68    2.61
   3  -5  17  128.73   12.09
  -3  -5 -17  132.11   14.60
   3  -5  18   40.99    6.20
  -3  -5 -18   39.53    7.13
   3  -5  19  126.04    9.11
  -3  -5 -19  131.32   11.67
   3  -4 -22   10.15    3.21
   3  -4 -21   24.61    5.53
   3  -4 -21   22.77    4.91
   3  -4 -20    0.37    1.60
  -3  -4  20    0.20    0.69
   3  -4 -19   20.89    6.86
  -3  -4  19   21.10    3.72
  -3  -4  19   21.61    4.78
   3  -4 -18    5.68    2.75
  -3  -4  18   11.80    3.13
  -3  -4  18    5.09    2.18
   3  -4 -17  201.34   22.28
  -3  -4  17  205.11   17.06
  -3  -4  17  214.52   14.50
   3  -4 -16   60.45    9.69
   3  -4 -16   70.38   13.24
  -3  -4  16   62.45    9.79
  -3  -4  16   60.19    7.81
   3  -4 -15  235.37   21.36
  -3  -4  15  248.31   16.88
   3  -4 -15  256.73   25.42
   3  -4 -15  240.43   21.71
  -3  -4  15  242.21   18.75
   3  -4 -14   36.47    8.48
   3  -4 -14   42.05    9.77
  -3  -4  14   48.20    7.42
  -3  -4  14   52.31    8.08
   3  -4 -14   39.10    9.43
   3  -4 -13 1537.75   56.50
   3  -4 -13 1600.39   60.20
   3  -4 -13 1589.79   53.11
  -3  -4  13 1608.80   98.46
   3  -4 -13 1661.47  125.29
   3  -4 -13 1452.10   76.80
  -3  -4  13 1564.46   44.91
  -3  -4  13 1663.24   43.14
   3  -4 -13 1759.43   99.87
   3  -4 -12  287.38   24.14
   3  -4 -12  315.62   25.35
   3  -4 -12  299.40   21.43
  -3  -4  12  352.59   46.43
   3  -4 -12  231.65   47.53
   3  -4 -12  291.79   34.46
  -3  -4  12  343.14   19.20
   3  -4 -12  362.17   44.23
  -3  -4  12  330.49   19.02
   3  -4 -11  554.82   31.99
   3  -4 -11  551.92   27.09
   3  -4 -11  559.05   32.31
  -3  -4  11  539.11   55.15
   3  -4 -11  596.55   73.12
   3  -4 -11  516.04   45.60
  -3  -4  11  601.18   24.24
   3  -4 -11  598.55   57.00
  -3  -4  11  540.25   22.25
   3  -4 -10   20.74   13.53
   3  -4 -10   18.27    5.58
   3  -4 -10   22.59    4.75
   3  -4 -10   19.45    5.65
   3  -4 -10   21.13    5.52
  -3  -4  10   17.26    4.02
  -3  -4  10   12.12    8.61
   3  -4 -10   -2.40   12.53
   3  -4  -9  446.44   38.70
  -3  -4   9  473.04   18.91
   3  -4  -9  437.51   46.57
  -3  -4   9  437.04   46.49
   3  -4  -8   42.86   11.41
   3  -4  -8   45.76   15.06
  -3  -4   8   45.74   14.90
   3  -4  -7  129.37   18.59
   3  -4  -7  129.02   24.20
  -3  -4   7  130.10   22.72
   3  -4  -6  136.33   17.97
   3  -4  -6  124.63   21.02
  -3  -4   6  108.13   19.05
   3  -4  -5  215.69   21.37
   3  -4  -5  262.81   31.21
  -3  -4   5  223.04   26.30
   3  -4  -4  574.69   33.70
   3  -4  -4  547.74   44.24
  -3  -4   4  517.77   37.87
   3  -4  -3  769.07   55.26
   3  -4  -3  794.90   37.66
   3  -4  -3  734.78   49.35
  -3  -4   3  791.05   43.95
   3  -4  -2  580.67   47.26
   3  -4  -2  593.02   44.48
   3  -4  -2  542.17   42.04
  -3  -4   2  646.37   37.09
   3  -4  -2  628.41   32.17
   3  -4  -1 2992.04  109.05
   3  -4  -1 3012.16  100.14
   3  -4  -1 2928.55   96.53
   3  -4  -1 3054.82   70.31
  -3  -4   1 3108.70  121.81
  -3  -4   1 2930.59   75.16
   3  -4   0  657.82   50.90
   3  -4   0  640.37   47.35
   3  -4   0  603.90   44.67
   3  -4   0  660.91   32.68
  -3  -4   0  741.99   59.60
  -3  -4   0  725.69   34.53
   3  -4   1 2896.24  110.79
   3  -4   1 3049.49  103.15
   3  -4   1 2924.13   98.60
  -3  -4  -1 3014.11  122.51
   3  -4   1 3055.45   72.29
   3  -4   2  125.42   23.49
   3  -4   2  119.72   21.09
   3  -4   2  107.84   19.08
   3  -4   2  128.91   15.26
  -3  -4  -2  161.91   28.30
   3  -4   3 2124.11  100.32
   3  -4   3 1988.94   86.88
   3  -4   3 1924.27   83.49
   3  -4   3 2034.64   65.16
  -3  -4  -3 2018.64  106.50
  -3  -4  -4  106.79   24.95
   3  -4   4  111.70   22.49
   3  -4   4  109.88   20.17
  -3  -4  -5    4.97    5.67
   3  -4   5   11.02    6.35
   3  -4   5   11.09    7.17
  -3  -4  -6   46.76   16.15
   3  -4   6   33.70   13.07
   3  -4   6   35.39   12.75
  -3  -4  -7   85.50   22.15
   3  -4   7  106.15   21.01
   3  -4   7  118.81   26.51
  -3  -4  -8   33.12    7.17
   3  -4   8   18.44    4.78
  -3  -4  -8   17.42    3.08
   3  -4   8   25.09   10.47
  -3  -4  -8   21.90    3.74
  -3  -4  -9   85.16   12.05
   3  -4   9   75.03   10.52
   3  -4   9   63.28   20.55
  -3  -4  -9   79.14   23.91
  -3  -4  -9   73.47    8.91
   3  -4   9   87.08   21.30
  -3  -4  -9   87.95    7.86
  -3  -4 -10   10.48    4.38
   3  -4  10    8.38    4.28
   3  -4  10   -2.64    4.10
  -3  -4 -10    2.23    2.19
   3  -4  10    1.00    7.23
  -3  -4 -10    3.97    0.90
   3  -4  11  218.98   18.25
   3  -4  11  178.22   34.68
  -3  -4 -11  208.92   33.01
  -3  -4 -11  215.96   19.15
   3  -4  11  190.99   34.44
  -3  -4 -11  211.25   20.49
   3  -4  12   46.72    8.19
  -3  -4 -12   44.24    9.47
   3  -4  12   67.26   20.32
  -3  -4 -12   49.23   10.02
  -3  -4 -13  728.76   37.80
   3  -4  13  764.19   31.82
   3  -4  13  718.11   33.78
  -3  -4 -13  707.37   38.74
   3  -4  14   46.69    7.89
  -3  -4 -14   48.70    9.85
  -3  -4 -14   52.76    9.74
   3  -4  15  577.85   30.19
  -3  -4 -15  617.03   34.45
  -3  -4 -15  600.49   35.56
   3  -4  16   22.06    5.27
  -3  -4 -16   22.48    6.41
  -3  -4 -16   23.75    6.26
   3  -4  17  207.40   15.71
   3  -4  17  177.53   15.02
  -3  -4 -17  192.56   16.17
  -3  -4 -17  197.27   19.28
   3  -4  18    5.76    2.78
  -3  -4 -18   -0.59    1.98
   3  -4  19   53.76    6.41
  -3  -4 -19   58.15    8.81
   3  -4  20   -0.20    0.40
  -3  -4 -20    3.90    2.53
   3  -3 -21  125.35   12.34
  -3  -3  21  108.06    9.81
   3  -3 -20  383.95   25.04
  -3  -3  20  381.65   20.94
   3  -3 -19   48.38    9.65
  -3  -3  19   42.03    7.31
   3  -3 -18   68.07   12.13
   3  -3 -18   71.07   11.83
  -3  -3  18   80.91   10.79
  -3  -3  18   78.58    7.80
   3  -3 -17   23.69    6.64
   3  -3 -17   25.38    7.71
  -3  -3  17   22.01    4.25
  -3  -3  17   18.40    5.58
   3  -3 -16  172.45   17.24
   3  -3 -16  162.91   20.11
   3  -3 -16  167.34   18.53
  -3  -3  16  150.20   15.83
  -3  -3  16  174.32   13.15
   3  -3 -15  384.68   26.89
  -3  -3  15  392.89   20.28
   3  -3 -15  382.18   27.26
   3  -3 -15  401.11   31.58
  -3  -3  15  380.54   24.60
   3  -3 -14   34.01    7.51
   3  -3 -14   35.80    9.34
   3  -3 -14   38.64    8.49
   3  -3 -14   16.99    7.10
  -3  -3  14   13.98    4.65
  -3  -3  14   40.46   14.42
   3  -3 -14   63.50   24.54
   3  -3 -14   -2.00    4.22
   3  -3 -14   17.19    6.91
  -3  -3  14   32.87    5.48
  -3  -3  14   33.87    7.42
   3  -3 -13  426.94   26.73
   3  -3 -13  477.44   31.30
   3  -3 -13  415.40   28.02
  -3  -3  13  437.31   44.77
  -3  -3  13  487.01   53.57
   3  -3 -13  452.47   58.33
   3  -3 -13  466.67   66.32
   3  -3 -13  419.62   44.82
  -3  -3  13  405.64   23.78
  -3  -3  13  468.40   21.46
   3  -3 -13  520.28   55.04
   3  -3 -12  719.77   37.13
   3  -3 -12  686.76   31.04
   3  -3 -12  686.12   34.79
  -3  -3  12  698.76   55.33
  -3  -3  12  751.91   65.47
   3  -3 -12  667.45   54.64
  -3  -3  12  692.03   28.69
   3  -3 -12  839.98   67.82
  -3  -3  12  762.88   26.61
   3  -3 -11   39.93    6.35
   3  -3 -11   59.79   10.42
   3  -3 -11   52.23    9.12
  -3  -3  11   56.46   19.20
  -3  -3  11   46.16    6.26
  -3  -3  11   37.48    6.09
   3  -3 -11   50.74   13.56
  -3  -3  11   27.46   10.85
   3  -3 -11   49.79   14.16
  -3  -3  10  109.50   23.48
   3  -3 -10   88.14   11.26
   3  -3 -10  102.07   19.31
   3  -3 -10  121.19   23.76
  -3  -3  10   94.91   19.95
  -3  -3   9  146.79   26.31
  -3  -3   9  134.11   19.80
   3  -3  -9  159.56   23.10
   3  -3  -9  162.01   25.70
  -3  -3   8  922.07   61.69
  -3  -3   8  865.85   51.48
   3  -3  -8  863.15   50.50
   3  -3  -8  863.54   60.24
  -3  -3   7  360.59   36.45
  -3  -3   7  339.91   30.06
   3  -3  -7  403.47   32.71
   3  -3  -7  362.83   37.07
  -3  -3   6  738.92   49.22
  -3  -3   6  785.47   41.64
   3  -3  -6  730.42   50.73
   3  -3  -6  713.29   41.09
  -3  -3   5  929.19   52.45
   3  -3  -5  962.76   45.50
   3  -3  -5  955.70   55.81
   3  -3  -4   74.17   11.89
  -3  -3   4   70.59   12.71
   3  -3  -4   62.32   15.14
  -3  -3   3  291.92   26.45
   3  -3  -3  305.85   23.62
   3  -3  -3  285.37   28.52
   3  -3  -2  955.29   40.77
  -3  -3   2  955.69   45.04
   3  -3  -2  909.04   54.70
   3  -3  -2  960.74   50.87
   3  -3  -2  929.00   49.43
   3  -3  -1    3.28    1.38
   3  -3  -1    5.63    4.05
  -3  -3   1   -1.59    3.57
   3  -3  -1    3.77    4.99
   3  -3  -1    5.34    4.33
   3  -3   0   54.04   11.40
   3  -3   0   47.06    8.94
  -3  -3   0   49.65    9.45
  -3  -3   0   49.94   14.69
   3  -3   0   60.88   14.81
   3  -3   0   55.89   11.81
  -3  -3  -1 1525.38   80.17
   3  -3   1 1574.34   54.18
   3  -3   1 1515.90   72.37
   3  -3   1 1491.74   66.71
   3  -3   1 1440.29   62.18
   3  -3   2 1772.87   59.92
  -3  -3  -2 1728.13   86.99
   3  -3   2 1782.56   80.24
  -3  -3  -2 1927.24   57.04
   3  -3   2 1769.54   74.30
   3  -3   2 1740.40   68.70
  -3  -3  -3  409.97   43.41
   3  -3   3  474.24   42.23
  -3  -3  -3  466.02   25.34
   3  -3   3  385.95   36.29
   3  -3   3  382.35   32.62
   3  -3   4  845.13   55.35
  -3  -3  -4  936.12   67.32
   3  -3   4  852.18   59.07
   3  -3   5 1080.27   65.43
  -3  -3  -5 1043.13   72.43
   3  -3   5 1165.25   72.69
   3  -3   6  315.15   36.53
  -3  -3  -6  387.81   45.44
   3  -3   6  295.37   37.50
   3  -3   7 1432.13   82.77
  -3  -3  -7 1366.66   86.90
   3  -3   7 1344.11   83.91
   3  -3   8  521.69   51.52
  -3  -3  -8  531.45   54.02
   3  -3   8  522.04   54.89
  -3  -3  -9  149.51   14.76
   3  -3   9  185.00   33.73
  -3  -3  -9  145.07   28.24
   3  -3   9  158.07   29.92
  -3  -3  -9  144.92    9.54
   3  -3  10  320.24   19.85
   3  -3  10  320.25   44.37
  -3  -3 -10  313.31   40.93
   3  -3  10  320.55   42.15
  -3  -3 -10  307.81   23.33
   3  -3  11    9.20    3.22
  -3  -3 -11   10.42    4.84
   3  -3  11   20.85    4.30
   3  -3  12  786.79   30.28
  -3  -3 -12  738.78   38.78
   3  -3  12  794.57   68.80
   3  -3  12  774.69   65.25
   3  -3  13  268.22   38.00
  -3  -3 -13  256.56   22.68
  -3  -3 -13  236.23   21.52
   3  -3  14   23.67    6.50
  -3  -3 -14   22.65    5.75
  -3  -3 -14   30.99    8.35
   3  -3  15  421.99   25.35
  -3  -3 -15  404.67   28.41
  -3  -3 -15  418.77   29.83
   3  -3  16  133.29   13.91
  -3  -3 -16  155.24   16.75
  -3  -3 -16  173.13   19.04
   3  -3  17    3.98    1.42
  -3  -3 -17    2.23    2.40
   3  -3  18   38.23    6.84
   3  -3  18   43.59    6.67
  -3  -3 -18   48.49    7.46
  -3  -3 -18   50.87    9.66
  -3  -3 -19   81.30   10.79
   3  -3  19   85.51    9.67
   3  -3  19   80.00    8.09
  -3  -3 -20  417.95   21.59
   3  -3  20  393.69   13.64
  -3  -2  22   27.24    4.51
   3  -2 -21   15.54    4.54
  -3  -2  21   18.25    4.47
   3  -2 -20   49.74    9.09
   3  -2 -20   39.61    8.50
  -3  -2  20   39.86    7.18
   3  -2 -19   87.95   14.34
   3  -2 -19   85.35   13.23
  -3  -2  19   90.26   11.79
   3  -2 -18   88.49   14.68
   3  -2 -18   92.96   14.00
  -3  -2  18   97.59   12.65
   3  -2 -17  156.77   18.49
   3  -2 -17  145.33   18.59
  -3  -2  17  138.89   15.66
   3  -2 -16  392.53   25.69
  -3  -2  16  405.45   17.74
   3  -2 -16  383.65   27.81
   3  -2 -16  371.53   30.06
  -3  -2  16  367.86   25.54
   3  -2 -15   17.43    5.81
   3  -2 -15   11.43    5.03
   3  -2 -15    8.51    3.30
  -3  -2  15   29.70   11.53
   3  -2 -15   40.65   16.50
   3  -2 -15   19.90   12.83
   3  -2 -15    9.80    9.91
  -3  -2  15   30.74    5.25
  -3  -2  15   27.05    6.65
   3  -2 -14  938.56   40.75
   3  -2 -14  940.29   45.99
   3  -2 -14  876.02   39.54
  -3  -2  14  852.00   63.41
  -3  -2  14  961.91   71.87
   3  -2 -14  937.70   86.54
   3  -2 -14  852.91   84.91
   3  -2 -14  976.61   70.19
  -3  -2  14  927.97   38.09
  -3  -2  14  981.77   28.20
   3  -2 -13   -1.95    3.37
   3  -2 -13    1.44    1.47
   3  -2 -13   -8.62    3.80
  -3  -2  13   -1.07   10.63
   3  -2 -13   -0.72    9.62
  -3  -2  13  -24.51   11.39
   3  -2 -13   -1.27    9.59
  -3  -2  13    0.33    1.46
  -3  -2  13    0.15    2.07
   3  -2 -12  385.02   22.31
   3  -2 -12  385.24   26.40
   3  -2 -12  365.65   23.87
  -3  -2  12  343.12   38.12
  -3  -2  12  363.71   43.93
   3  -2 -12  376.19   40.44
  -3  -2  12  376.63   21.53
  -3  -2  12  408.04   16.64
   3  -2 -11    8.86    4.39
   3  -2 -11   -1.65    1.88
  -3  -2  11   -0.64    7.34
  -3  -2  11    4.30    2.30
  -3  -2  11    4.70    4.93
   3  -2 -11   -0.32    2.57
  -3  -2  10 1735.50   91.12
  -3  -2  10 1636.67   76.60
   3  -2 -10 1713.59   79.78
  -3  -2   9    3.83    5.98
  -3  -2   9    4.62    3.03
   3  -2  -9   16.75    9.06
  -3  -2   8  687.49   51.35
  -3  -2   8  640.88   42.85
   3  -2  -8  724.47   45.65
  -3  -2   7   -0.42    5.46
  -3  -2   7   10.23    3.45
   3  -2  -7   -4.14    6.03
  -3  -2   6   61.01   14.58
   3  -2  -6   57.01   11.43
  -3  -2   6   63.11   10.94
  -3  -2   5  176.65   22.48
   3  -2  -5  186.32   23.42
   3  -2  -5  199.67   20.60
  -3  -2   5  177.70   17.05
  -3  -2   4  439.23   33.17
   3  -2  -4  437.11   33.45
  -3  -2   4  463.04   25.13
   3  -2  -4  439.86   29.81
  -3  -2   3   40.71    9.30
   3  -2  -3   47.59    9.00
   3  -2  -3   25.87    8.81
   3  -2  -2 1507.14   52.13
  -3  -2   2 1435.24   55.55
   3  -2  -2 1423.68   55.18
   3  -2  -2 1531.70   56.86
  -3  -2   2 1581.92   64.45
   3  -2  -1  662.24   33.85
  -3  -2   1  647.16   35.49
   3  -2  -1  619.29   35.52
   3  -2  -1  617.91   36.42
  -3  -2   1  685.29   40.85
   3  -2  -1  651.18   40.62
  -3  -2   0 2120.55   84.73
   3  -2   0 2029.42   60.88
  -3  -2   0 1940.73   58.76
   3  -2   0 1990.02   62.10
  -3  -2   0 2092.40   69.21
   3  -2   0 2083.10   72.92
   3  -2   0 1977.74   67.17
  -3  -2  -1   46.65   12.48
   3  -2   1   39.26    9.54
   3  -2   1   47.19    9.55
   3  -2   1   41.89    8.42
   3  -2   1   40.99    8.81
  -3  -2  -1   67.19   11.63
  -3  -2  -2 4628.43  128.92
   3  -2   2 4777.51   98.90
   3  -2   2 4900.29  116.03
   3  -2   2 4946.48  116.56
  -3  -2  -2 5026.67  100.13
  -3  -2  -3   36.13   11.14
   3  -2   3   37.40    9.40
  -3  -2  -3   43.26    8.48
   3  -2   3   31.66    9.04
   3  -2   3   34.67   11.19
  -3  -2  -4  786.73   54.78
   3  -2   4  803.42   51.45
  -3  -2  -4  826.03   39.60
   3  -2   4  764.72   50.54
  -3  -2  -5   79.52   16.95
   3  -2   5   98.89   19.49
  -3  -2  -5  105.21   13.85
   3  -2   5   87.83   17.86
  -3  -2  -6   95.14   20.41
   3  -2   6   80.58   15.35
   3  -2   6   94.65   20.10
  -3  -2  -7  445.05   44.18
   3  -2   7  435.46   44.49
   3  -2   7  411.19   43.26
  -3  -2  -8  205.44   31.26
   3  -2   8  175.63   29.15
   3  -2   8  180.34   29.95
  -3  -2  -9    5.08    3.57
   3  -2   9   -6.80    5.20
   3  -2   9    5.97    5.41
   3  -2  10  593.40   58.11
   3  -2  10  579.18   56.94
  -3  -2 -10  640.35   32.10
   3  -2  11   12.00    7.65
   3  -2  11    4.60    4.60
  -3  -2 -11   22.83    6.11
  -3  -2 -12  706.77   37.07
   3  -2  12  684.06   64.20
  -3  -2 -13    9.04    4.33
   3  -2  13    0.80    2.60
  -3  -2 -14  964.62   44.96
   3  -2  15   74.19   10.52
  -3  -2 -15   80.86   12.84
   3  -2  16  117.59   12.94
  -3  -2 -16  101.16   14.05
  -3  -2 -16  114.95   15.57
   3  -2  17  228.24   16.68
  -3  -2 -17  217.88   19.12
  -3  -2 -17  231.62   21.98
   3  -2  18  339.41   18.54
  -3  -2 -18  330.64   21.32
  -3  -2 -18  361.88   25.74
   3  -2  19    5.17    2.98
   3  -2  19   -0.63    1.68
  -3  -2 -19    2.45    1.99
   3  -2  20   28.32    5.35
   3  -2  20   31.34    3.51
  -3  -2 -20   38.29    7.14
   3  -2  21    2.62    0.39
  -3  -2 -21    4.67    1.77
  -3  -1  23  102.19    7.46
  -3  -1  22   71.45    8.07
  -3  -1  21  264.47   17.77
   3  -1 -21  268.04   19.50
   3  -1 -21  279.40   20.30
  -3  -1  20   82.90   11.15
   3  -1 -20   82.90   12.16
   3  -1 -20   77.94   11.74
  -3  -1  19  358.90   24.46
   3  -1 -19  338.27   25.78
   3  -1 -19  320.70   26.09
  -3  -1  18  330.29   24.62
   3  -1 -18  335.80   28.61
   3  -1 -18  335.72   26.78
  -3  -1  17   77.79   11.78
   3  -1 -17   73.15   12.98
   3  -1 -17   70.32   13.35
   3  -1 -16   99.50   12.93
   3  -1 -16  101.23   14.36
   3  -1 -16  101.54   15.79
  -3  -1  16  100.04   13.35
   3  -1 -15  123.08   15.23
   3  -1 -15  128.18   17.11
   3  -1 -15  120.92   14.16
  -3  -1  15  105.45   22.92
  -3  -1  15  125.53   23.51
   3  -1 -15   94.69   25.30
   3  -1 -15   98.35   25.65
   3  -1 -15  131.21   26.75
  -3  -1  15  123.23   14.51
   3  -1 -14   19.17    4.66
   3  -1 -14   21.40    7.16
   3  -1 -14   21.70    5.63
  -3  -1  14   21.04    4.73
  -3  -1  14   21.92   10.26
   3  -1 -14   17.61    2.75
  -3  -1  14   19.02    6.33
  -3  -1  13   20.82    4.98
   3  -1 -13   12.89    4.56
   3  -1 -13    8.67    4.02
   3  -1 -13    8.00    1.40
  -3  -1  13    7.24    7.78
  -3  -1  13   17.09    7.45
   3  -1 -13   18.05   11.36
   3  -1 -13   31.17   12.17
   3  -1 -13   19.85    5.78
  -3  -1  12   12.45    3.74
   3  -1 -12    9.82    3.21
   3  -1 -12   12.15    4.55
   3  -1 -12   11.90    3.09
   3  -1 -12   11.54    7.71
  -3  -1  12   16.67   10.64
   3  -1 -12   19.20    4.76
  -3  -1  12   20.07    5.13
   3  -1 -12    9.66    5.24
  -3  -1  11  408.55   43.74
  -3  -1  11  381.24   38.86
   3  -1 -11  342.23   36.90
  -3  -1  10  633.01   53.32
  -3  -1  10  599.50   46.13
   3  -1 -10  631.55   48.23
  -3  -1   9   49.42   13.77
  -3  -1   9   34.75    7.78
   3  -1  -9   42.16   11.19
  -3  -1   8   45.79   13.18
  -3  -1   8   45.62   10.07
   3  -1  -8   51.55   11.24
  -3  -1   7 2173.43   85.83
  -3  -1   7 2226.88   73.62
   3  -1  -7 2191.09   76.13
  -3  -1   6 1336.40   62.97
  -3  -1   6 1309.03   52.10
   3  -1  -6 1407.44   58.50
  -3  -1   5 1250.28   58.54
  -3  -1   5 1308.84   47.57
   3  -1  -5 1264.04   52.54
   3  -1  -4 2316.97   68.76
  -3  -1   4 2240.43   74.50
  -3  -1   4 2230.28   55.74
  -3  -1   4 2329.26   84.04
   3  -1  -3  949.31   42.03
  -3  -1   3  936.50   46.73
   3  -1  -3  894.80   41.17
  -3  -1   3  971.83   30.83
  -3  -1   3 1017.38   53.28
  -3  -1   2   20.06    7.05
   3  -1  -2    9.57    4.19
   3  -1  -2   10.41    4.00
  -3  -1   2   15.79    3.03
   3  -1  -2   11.76    3.02
  -3  -1   2   14.93    3.91
   3  -1  -1  161.72   17.11
  -3  -1   1  146.38   16.98
   3  -1  -1  157.28   15.46
   3  -1  -1  161.19   16.13
  -3  -1   1  144.12   19.19
   3  -1   0   62.10   10.99
   3  -1   0   75.36   10.24
  -3  -1   0   66.71   12.83
   3  -1   0   75.41   11.90
   3  -1   0   62.65   10.41
   3  -1   1  143.63   14.14
   3  -1   1  132.25   16.25
  -3  -1  -1  130.34   17.80
   3  -1   1  141.55   16.38
  -3  -1  -2  136.16   19.55
   3  -1   2  125.47   13.86
   3  -1   2  130.44   16.33
  -3  -1  -2  101.40   15.70
   3  -1   2  133.67   17.20
  -3  -1  -3   32.75    9.33
  -3  -1  -3   36.08    9.79
   3  -1   3   23.42    8.45
  -3  -1  -4  803.97   49.56
   3  -1   4  851.64   46.06
  -3  -1  -4  813.81   44.72
   3  -1   4  809.93   49.81
  -3  -1  -5  566.70   41.53
   3  -1   5  562.74   40.34
  -3  -1  -5  560.51   38.45
   3  -1   5  547.45   43.97
  -3  -1  -6  384.68   36.27
   3  -1   6  404.03   37.69
  -3  -1  -6  420.50   34.06
   3  -1   6  382.94   38.93
  -3  -1  -7 1442.04   71.30
   3  -1   7 1409.14   74.05
  -3  -1  -7 1367.55   61.29
   3  -1   7 1353.77   77.34
  -3  -1  -8 1370.14   69.08
   3  -1   8 1188.78   75.69
   3  -1   8 1294.89   74.63
   3  -1   9  676.71   59.33
   3  -1   9  793.59   60.86
   3  -1  10  462.94   50.51
   3  -1  10  449.49   45.79
  -3  -1 -10  458.86   26.51
  -3  -1 -11  345.46   24.31
   3  -1  11  331.23   43.32
  -3  -1 -12    9.66    5.09
   3  -1  12    4.52    4.32
  -3  -1 -13   76.65   12.41
   3  -1  13   65.78   18.43
  -3  -1 -14    5.08    0.59
   3  -1  15    6.09    2.04
  -3  -1 -15   -3.71    5.95
   3  -1  16    3.15    1.09
  -3  -1 -16  -10.50    4.50
   3  -1  17   17.89    4.94
  -3  -1 -17   12.13    3.46
   3  -1  18  292.97   16.38
  -3  -1 -18  276.35   20.45
  -3  -1 -18  278.12   22.92
   3  -1  19  161.42   14.92
   3  -1  19  155.65    9.61
  -3  -1 -19  182.15   13.59
  -3  -1 -19  175.26   17.08
  -3  -1 -20   54.20    8.54
   3  -1  20   67.51    8.58
  -3  -1 -21  233.85   14.73
   3  -1  21  225.43   13.32
  -3   0  23  180.09   10.32
  -3   0  22    0.60    0.32
   3   0 -21   41.68    7.60
   3   0 -21   43.25    8.19
  -3   0  21   42.69    7.03
   3   0 -20    4.81    2.54
   3   0 -20   -1.96    2.12
  -3   0  20   -1.26    3.54
   3   0 -19   56.59   10.38
   3   0 -19   46.98    9.75
  -3   0  19   62.28   10.22
   3   0 -18    1.22    3.01
   3   0 -18   -2.35    7.63
  -3   0  18    4.02    4.67
  -3   0  17  291.00   21.89
  -3   0  17  298.79   23.57
   3   0 -17  297.80   25.43
   3   0 -17  321.35   28.37
   3   0 -16   -3.25    2.79
   3   0 -16    2.20    1.17
   3   0 -16   -0.18    2.21
  -3   0  16    0.59    0.60
   3   0 -16    2.90    3.17
  -3   0  16    1.65    0.92
  -3   0  15  360.14   25.17
   3   0 -15  328.14   27.02
   3   0 -15  364.25   26.40
  -3   0  15  356.27   23.44
   3   0 -15  374.64   24.78
  -3   0  15  329.70   40.40
   3   0 -15  368.93   52.67
  -3   0  15  304.24   34.45
   3   0 -15  338.25   41.52
   3   0 -15  373.83   24.86
  -3   0  14    2.87    2.37
   3   0 -14   -0.57    1.94
   3   0 -14   -2.09    0.66
   3   0 -14   -0.36    0.56
  -3   0  14    9.67    7.19
  -3   0  14    2.08    3.33
   3   0 -14    6.50    1.49
  -3   0  14    7.72    3.73
   3   0 -14   -7.22    5.93
   3   0 -14    3.94    2.52
  -3   0  13  906.24   35.92
   3   0 -13  867.45   40.12
   3   0 -13  824.20   35.54
  -3   0  13  812.75   31.60
   3   0 -13  858.25   35.23
  -3   0  13  860.18   64.45
  -3   0  13  892.74   64.49
   3   0 -13  870.62   80.49
   3   0 -13  910.30   65.83
   3   0 -13  914.29   35.13
  -3   0  12    4.82    2.17
   3   0 -12   -1.06    4.15
   3   0 -12    3.35    2.08
   3   0 -12   -0.93    3.56
  -3   0  12    9.78    6.69
   3   0 -12    1.88    2.39
   3   0 -12    1.93    3.06
   3   0 -12   -0.20    1.50
   3   0 -11  700.28   53.04
  -3   0  11  652.40   51.24
  -3   0  11  674.93   54.42
   3   0 -11  636.29   63.94
   3   0 -10    7.99    9.48
  -3   0  10   -6.29    9.41
  -3   0  10    6.55    8.33
   3   0  -9   11.37    7.61
  -3   0   9    4.31    4.24
  -3   0   9   13.16    8.86
   3   0  -8   -2.30    3.59
  -3   0   8   -1.13    3.62
  -3   0   8    7.56    5.46
   3   0  -7  259.25   26.25
  -3   0   7  248.86   25.06
  -3   0   7  257.66   28.63
   3   0  -6   -0.52    4.61
  -3   0   6   -5.52    4.75
  -3   0   6    2.11    5.79
   3   0  -5  877.33   44.37
  -3   0   5  867.22   39.94
  -3   0   5  867.46   53.54
  -3   0   5  791.74   45.27
   3   0  -4   -3.56    4.04
  -3   0   4   -2.82    1.49
  -3   0   4    1.89    2.41
  -3   0   4    3.22    3.02
  -3   0   3  354.93   20.29
  -3   0   3  373.46   33.18
   3   0  -3  361.60   26.13
  -3   0   3  336.17   27.89
   3   0  -2   -0.05    1.89
   3   0  -2    3.53    3.91
  -3   0   2    3.81    2.43
  -3   0   2   -1.00    3.89
  -3   0   2    4.19    1.62
  -3   0   1 3897.14   45.17
  -3   0   1 3856.45  104.67
   3   0  -1 3821.96   67.16
   3   0  -1 4004.70   68.99
   3   0  -1 3758.16   82.37
   3   0   0    3.85    0.79
  -3   0   0    5.55    3.97
   3   0   0    0.55    1.02
   3   0   0    2.32    3.82
  -3   0  -1  913.47   50.31
   3   0   1  924.70   29.08
   3   0   1  950.90   40.50
   3   0   2   -9.51    2.80
  -3   0  -2    0.15    7.07
   3   0   2   -1.53    2.67
   3   0   2    2.98    4.10
   3   0   3  531.03   26.89
  -3   0  -3  492.46   38.85
   3   0   3  524.43   35.72
  -3   0  -4    8.78    2.67
   3   0   4    1.29    2.80
   3   0   4   -2.85    5.25
  -3   0  -5 1412.43   58.80
   3   0   5 1518.38   54.37
  -3   0  -5 1400.05   69.34
   3   0   5 1377.57   68.33
  -3   0  -6    4.48    4.65
   3   0   6    1.91    2.00
  -3   0  -6   -1.36    4.90
   3   0   6    7.71    2.66
  -3   0  -7  122.04   17.08
   3   0   7  103.14   21.08
   3   0   7  108.68   17.72
  -3   0  -7  127.01   22.60
   3   0   8   -4.75   10.32
  -3   0  -8    0.24    1.89
   3   0   9  214.40   31.99
  -3   0  -9  293.41   35.41
   3   0  10    5.10    7.99
  -3   0 -10   -1.49    0.68
  -3   0 -10    1.43    1.65
  -3   0 -11  434.48   24.69
  -3   0 -11  429.11   27.13
  -3   0 -12   -5.47    3.14
   3   0  12    0.99   11.05
  -3   0 -13 1072.62   46.26
   3   0  13  975.45   75.40
  -3   0 -14   -0.77    1.59
   3   0  14   14.06   10.86
   3   0  15  538.74   25.75
  -3   0 -15  544.38   34.11
   3   0  16    1.74    1.02
  -3   0 -16    0.60    2.25
   3   0  17  226.67   14.62
  -3   0 -17  206.15   19.67
  -3   0 -18    4.29    1.75
   3   0  19  178.55   16.30
  -3   0 -19  172.88   14.31
  -3   0 -19  166.60   16.74
  -3   0 -20    2.35    2.99
   3   0  20    4.54    1.41
  -3   0 -21    9.44    2.86
   3   0  21    5.23    1.74
  -3   1  23   96.26    7.19
   3   1 -22   71.62    8.83
  -3   1  22   71.10    8.28
   3   1 -21  260.36   19.55
   3   1 -21  257.66   19.00
  -3   1  21  254.07   17.34
   3   1 -20   70.30   11.31
   3   1 -20   69.23   11.17
  -3   1  20   72.40   10.16
  -3   1  19  368.54   24.10
   3   1 -19  348.82   27.00
   3   1 -19  341.90   27.18
  -3   1  19  348.02   24.26
  -3   1  18  312.20   23.46
  -3   1  18  329.76   24.29
   3   1 -18  326.50   26.78
   3   1 -18  293.69   26.75
   3   1 -17   79.81   13.25
   3   1 -17   67.90   12.19
  -3   1  17   54.10    9.60
  -3   1  17   65.01   11.78
   3   1 -17   76.57   11.78
   3   1 -16  103.35   15.39
   3   1 -16  105.99   15.25
  -3   1  16   85.74   12.88
   3   1 -16  104.21   12.62
   3   1 -16  108.85   13.84
  -3   1  16  112.57   14.59
  -3   1  15  135.74   15.17
  -3   1  15  108.31   23.17
   3   1 -15  125.62   16.82
   3   1 -15  118.43   15.57
  -3   1  15  140.50   16.02
   3   1 -15  124.55   14.11
  -3   1  15  135.51   12.41
   3   1 -15  137.88   30.53
   3   1 -15  109.78   23.36
   3   1 -15  125.45   14.04
  -3   1  14   18.65    5.19
   3   1 -14   19.32    6.06
   3   1 -14   15.54    5.00
   3   1 -14   13.99    4.61
   3   1 -14   22.90   14.09
  -3   1  14   16.86    4.74
   3   1 -14   25.79    6.13
   3   1 -14   17.01    7.66
  -3   1  14   10.40    6.34
  -3   1  13   16.75    4.45
  -3   1  13   31.76   14.68
   3   1 -13   18.80    5.74
   3   1 -13   17.31    5.74
  -3   1  13   14.54    5.65
   3   1 -13    6.00    8.15
  -3   1  13   10.04    3.67
   3   1 -13   16.43    4.34
  -3   1  12   16.71    4.66
   3   1 -12   15.91    8.19
  -3   1  12   12.06    6.30
   3   1 -12    8.75    4.04
   3   1 -12   14.73    3.61
  -3   1  12   19.68   10.27
  -3   1  12   24.30    5.64
   3   1 -12    5.96    3.10
   3   1 -12   11.67    3.35
   3   1 -11  395.56   39.49
  -3   1  11  369.92   39.99
   3   1 -11  362.19   36.29
   3   1 -11  372.15   48.33
  -3   1  11  392.38   39.32
   3   1 -10  604.04   46.81
  -3   1  10  598.51   48.39
   3   1 -10  555.73   56.41
  -3   1  10  661.93   50.07
   3   1  -9   31.60    9.72
  -3   1   9   31.02   11.00
  -3   1   9   29.67   11.32
   3   1  -8   53.27   12.90
  -3   1   8   55.12   11.99
  -3   1   8   54.77   14.38
   3   1  -7 2169.69   75.49
  -3   1   7 2058.44   75.56
  -3   1   7 2136.97   81.17
   3   1  -6 1266.00   55.24
  -3   1   6 1340.77   56.86
  -3   1   6 1337.76   66.31
  -3   1   6 1307.14   61.08
   3   1  -5 1250.27   52.49
  -3   1   5 1174.02   49.63
  -3   1   5 1197.95   61.87
  -3   1   5 1111.76   53.94
  -3   1   4 2200.63   83.11
  -3   1   4 2266.65   63.43
   3   1  -4 2164.80   66.85
  -3   1   4 2124.73   73.10
  -3   1   3  940.52   53.39
  -3   1   3  945.44   37.67
   3   1  -3  995.90   43.37
  -3   1   3  914.96   46.59
   3   1  -2   12.34    5.01
  -3   1   2   16.47    7.06
   3   1  -1  143.14   10.23
  -3   1   1  145.84   21.36
  -3   1   1  157.65   13.39
   3   1  -1  157.59   16.80
  -3   1   0   67.74   15.98
  -3   1   0   62.82    7.91
   3   1   0   63.37    8.29
   3   1   0   59.04    6.46
   3   1   0   59.10   10.77
  -3   1  -1  145.32   22.10
   3   1   1  114.36    6.81
   3   1   1  128.16   13.59
   3   1   2  119.21   15.07
  -3   1  -2  111.27   20.59
   3   1   3   43.57    9.43
  -3   1  -3   31.49   10.30
   3   1   4  829.87   48.02
  -3   1  -4  716.63   53.17
   3   1   5  549.18   42.46
  -3   1  -5  528.00   47.33
   3   1   6  381.44   37.64
  -3   1  -6  342.05   39.17
   3   1   7 1284.36   73.90
  -3   1  -7 1053.48   71.80
   3   1   8 1124.50   72.28
  -3   1  -8 1155.20   76.45
   3   1   9  707.87   59.61
  -3   1  -9  686.79   60.99
   3   1  10  370.95   44.01
  -3   1 -10  395.24   44.96
  -3   1 -10  465.98   24.10
  -3   1 -11  250.52   33.26
   3   1  11  306.10   40.58
  -3   1 -11  329.93   21.76
  -3   1 -11  337.71   24.54
   3   1  12   11.38    9.74
  -3   1 -12    1.59    1.44
  -3   1 -12    7.37    4.76
   3   1  13   49.40   16.18
  -3   1 -13   76.95   12.14
  -3   1 -13   93.88   12.80
  -3   1 -14   16.61    7.56
  -3   1 -15   -2.93    3.20
  -3   1 -16    5.40    5.05
  -3   1 -17   16.68    4.71
  -3   1 -18  272.12   21.21
   3   1  19  164.77   15.42
  -3   1 -19  146.22   13.62
   3   1  20   58.29    8.01
  -3   1 -20   62.52    9.27
   3   1  21  223.71   13.28
  -3   1 -21  217.52   14.41
  -3   2  22   32.56    5.13
   3   2 -22   37.68    6.18
  -3   2  21   22.46    4.57
   3   2 -21   15.88    4.13
   3   2 -21   16.11    4.86
  -3   2  20   37.27    6.82
   3   2 -20   42.98    8.98
   3   2 -20   48.53    9.42
  -3   2  20   47.77    8.15
  -3   2  19   77.23   11.28
  -3   2  19   81.62   11.25
   3   2 -19   85.96   13.38
   3   2 -19   81.12   12.58
   3   2 -18   92.35   14.40
   3   2 -18   88.91   14.34
  -3   2  18  101.62   11.36
  -3   2  18   87.47   12.73
  -3   2  18   88.55   12.34
   3   2 -18   95.22   12.69
   3   2 -17  127.89   17.51
   3   2 -17  151.16   18.15
  -3   2  17  153.78   14.66
  -3   2  17  149.10   17.72
  -3   2  17  147.79   15.89
   3   2 -17  139.39   15.68
   3   2 -16  363.92   29.44
   3   2 -16  368.43   28.45
  -3   2  16  335.48   26.41
   3   2 -16  387.60   24.88
  -3   2  16  373.68   23.79
   3   2 -16  364.84   25.25
  -3   2  16  359.57   24.87
  -3   2  15    7.91    2.69
   3   2 -15   20.09    6.18
   3   2 -15   26.42    7.90
   3   2 -15   18.23    4.63
  -3   2  15   19.37    8.40
  -3   2  15   12.25    4.05
   3   2 -15   25.85   12.68
   3   2 -15   43.35   14.07
   3   2 -15   22.15    6.36
  -3   2  14  930.11   37.64
   3   2 -14  901.10   41.27
   3   2 -14  900.01   43.31
  -3   2  14  911.50   41.52
   3   2 -14  891.02   79.28
   3   2 -14  909.11   37.28
   3   2 -14  891.27   66.27
  -3   2  14  963.69   71.77
  -3   2  13    3.61    1.98
   3   2 -13   -1.33    2.95
   3   2 -13   -0.32    0.62
  -3   2  13   -4.01   11.32
   3   2 -13    9.36   10.15
  -3   2  13    0.72    1.64
   3   2 -13   -5.46    5.07
   3   2 -13    1.70    1.47
  -3   2  12  399.75   22.20
   3   2 -12  355.17   22.32
   3   2 -12  385.92   25.54
  -3   2  12  399.01   24.26
   3   2 -12  348.00   46.85
  -3   2  12  349.95   36.05
   3   2 -12  366.96   20.46
   3   2 -12  375.52   40.42
  -3   2  12  366.92   42.11
   3   2 -12  368.93   39.87
   3   2 -11    0.59    2.04
   3   2 -11   -5.22    0.94
   3   2 -11    4.20    2.09
  -3   2  11   -1.47    2.48
  -3   2  11    0.35    1.22
   3   2 -11    3.76    7.80
  -3   2  11    1.92    0.66
   3   2 -10 1673.14   78.28
  -3   2  10 1678.72   84.97
   3   2 -10 1619.34   81.24
   3   2 -10 1576.69   93.90
  -3   2  10 1741.15   78.44
   3   2  -9    6.58    3.00
  -3   2   9   17.98    8.15
  -3   2   9    6.51    4.35
   3   2  -9   10.45    7.73
   3   2  -8  666.13   44.49
  -3   2   8  633.90   47.04
   3   2  -8  609.22   51.90
  -3   2   8  652.38   45.27
   3   2  -7    1.05    3.43
  -3   2   7    6.72    6.59
  -3   2   7    1.09    7.59
  -3   2   7   12.18    6.76
   3   2  -6   48.75   10.85
  -3   2   6   55.02   11.86
  -3   2   6   61.37   13.97
  -3   2   6   48.34   11.62
   3   2  -5  183.06   20.00
  -3   2   5  194.35   25.17
  -3   2   5  167.83   20.39
  -3   2   5  172.29   21.73
   3   2  -4  415.44   28.85
  -3   2   4  386.46   35.83
  -3   2   4  421.21   30.94
   3   2  -3   45.81    9.41
  -3   2   3   33.61    8.88
  -3   2   3   15.53    4.18
  -3   2   2 1431.81   69.84
  -3   2   2 1510.97   52.63
   3   2  -2 1434.58   50.32
   3   2  -1  617.85   13.23
  -3   2   1  641.55   47.82
  -3   2   1  600.73   31.07
   3   2  -1  675.88   34.69
  -3   2   0 2087.17   87.24
   3   2   0 2084.03   40.64
   3   2   0 2059.59   29.34
   3   2   0 1965.55   60.29
   3   2   1   55.64   10.17
   3   2   1   63.75    9.16
   3   2   2 4993.61   96.01
  -3   2  -2 5001.80  123.83
  -3   2  -2 4858.48  143.17
   3   2   3   39.50    9.75
  -3   2  -3   24.95    9.17
  -3   2  -3   42.87    9.23
   3   2   4  788.81   47.45
  -3   2  -4  795.91   49.79
  -3   2  -4  707.16   58.36
   3   2   5   92.00   16.63
  -3   2  -5   92.03   19.35
  -3   2  -5   94.72   16.95
   3   2   6   80.43   17.62
  -3   2  -6   56.59   20.39
  -3   2  -6  104.92   17.21
   3   2   7  411.89   41.61
  -3   2  -7  418.88   35.87
  -3   2  -7  380.16   45.40
   3   2   8  170.34   26.99
  -3   2  -8  199.43   24.15
  -3   2  -8  152.85   31.71
   3   2   9   -5.51    2.59
  -3   2  -9   16.97   10.05
   3   2  10  570.77   54.45
  -3   2 -10  591.18   60.76
  -3   2 -10  623.55   29.76
  -3   2 -11    0.47    7.71
  -3   2 -11   10.68    3.37
   3   2  12  654.96   62.34
  -3   2 -12  667.34   60.58
  -3   2 -12  676.75   33.33
   3   2  13    1.27    4.14
  -3   2 -13    5.66    2.67
  -3   2 -13    1.29    0.78
  -3   2 -14 1014.53   47.39
  -3   2 -14  989.46   42.88
  -3   2 -15   80.44   13.29
  -3   2 -16  116.60   15.94
  -3   2 -17  209.45   20.13
  -3   2 -18  312.94   22.81
   3   2  19    0.20    1.42
  -3   2 -19    5.38    2.36
   3   2  20   38.55    6.23
  -3   2 -20   29.02    4.38
  -3   2 -21    1.45    0.95
   3   2  21    1.46    0.80
   3   3 -22  277.84   15.51
  -3   3  22  273.24   11.81
  -3   3  21  115.44   11.73
   3   3 -21  107.33   11.66
   3   3 -21  106.72   11.18
  -3   3  21  123.43   10.30
  -3   3  20  361.97   23.61
  -3   3  20  355.15   19.66
   3   3 -20  379.74   25.26
   3   3 -20  370.95   24.44
   3   3 -19   50.07    9.97
   3   3 -19   43.54    9.39
  -3   3  19   50.50    9.61
  -3   3  19   47.95    8.04
   3   3 -19   31.15    6.41
   3   3 -18   87.68   14.12
   3   3 -18   78.61   13.00
  -3   3  18   75.28   12.67
  -3   3  18   74.03    9.93
  -3   3  18   78.80   10.80
   3   3 -18   65.93   10.26
   3   3 -17   20.36    6.26
   3   3 -17   17.81    5.80
  -3   3  17   21.20    6.18
  -3   3  17   28.96    8.13
  -3   3  17   22.95    5.52
   3   3 -17   28.72    6.89
   3   3 -16  157.71   19.56
   3   3 -16  168.38   19.62
  -3   3  16  163.40   16.58
  -3   3  16  158.01   15.61
   3   3 -16  165.85   16.74
  -3   3  16  152.25   17.98
   3   3 -16  186.33   17.35
   3   3 -15  344.45   27.44
   3   3 -15  372.19   29.28
  -3   3  15  358.52   27.87
   3   3 -15  379.85   25.17
  -3   3  15  372.40   24.07
  -3   3  14   39.95    7.60
   3   3 -14   29.43    7.81
   3   3 -14   36.82    8.26
  -3   3  14   28.55    7.38
  -3   3  14   34.42    8.51
   3   3 -14   47.55   14.77
   3   3 -14   23.45    9.16
   3   3 -14   34.98    7.42
  -3   3  13  423.10   23.68
   3   3 -13  398.91   27.16
   3   3 -13  407.12   28.04
  -3   3  13  402.92   27.25
  -3   3  13  414.84   47.57
   3   3 -13  485.40   46.82
   3   3 -13  407.67   49.95
   3   3 -13  400.96   43.38
   3   3 -13  417.09   23.96
  -3   3  12  681.80   28.23
   3   3 -12  657.54   32.20
   3   3 -12  704.17   35.71
  -3   3  12  647.86   32.95
   3   3 -12  634.73   62.46
   3   3 -12  692.21   28.58
   3   3 -12  601.00   50.89
  -3   3  12  687.89   59.75
   3   3 -12  719.91   59.02
  -3   3  11   46.73    6.58
   3   3 -11   32.47    8.02
  -3   3  11   51.51   16.38
   3   3 -11   48.17    8.75
   3   3 -11   37.61    6.69
  -3   3  11   66.09   14.98
   3   3 -11   34.16   12.60
  -3   3  11   39.36    7.94
   3   3 -11   28.63   10.59
   3   3 -11   44.48    6.44
  -3   3  10   86.98   10.29
  -3   3  10   88.31   16.38
   3   3 -10   78.58   17.59
   3   3 -10   94.84   19.80
  -3   3  10   66.94   16.13
   3   3 -10  100.59   18.10
   3   3  -9  146.38   26.50
  -3   3   9  160.85   21.83
  -3   3   9  136.17   23.68
   3   3  -9  114.68   21.26
   3   3  -9  151.01   22.38
   3   3  -8  815.58   59.31
   3   3  -8  825.54   59.05
  -3   3   8  860.42   57.74
   3   3  -8  859.46   49.95
   3   3  -7  311.97   34.26
  -3   3   7  401.23   36.63
  -3   3   7  362.88   35.72
   3   3  -7  338.08   28.97
   3   3  -6  721.25   48.56
  -3   3   6  690.93   48.64
  -3   3   6  685.03   47.75
   3   3  -6  714.02   40.37
   3   3  -5  942.29   52.06
  -3   3   5  886.19   55.19
  -3   3   5  933.82   53.49
   3   3  -5  908.79   43.71
   3   3  -4   73.96   12.97
  -3   3   4   51.83   10.79
  -3   3   4   67.67   16.03
   3   3  -4   70.69   11.60
  -3   3   3  285.14   32.36
  -3   3   3  291.18   27.34
   3   3  -3  293.15   23.13
  -3   3   2  894.87   57.51
  -3   3   2  859.58   45.18
   3   3  -2  878.86   39.04
  -3   3   1   -1.34    7.01
   3   3  -1    5.82    4.30
  -3   3   0   48.05   12.85
  -3   3   0   43.47   10.34
   3   3   0   47.92    9.41
   3   3   1 1470.97   52.50
   3   3   1 1540.31   44.00
  -3   3  -1 1503.17   71.85
   3   3   2 1716.25   57.40
  -3   3  -2 1736.39   78.84
  -3   3  -2 1646.78   89.27
   3   3   3  432.30   32.96
  -3   3  -3  392.66   37.71
  -3   3  -3  409.01   45.26
   3   3   4  915.44   52.94
  -3   3  -4  820.62   55.24
  -3   3  -4  760.66   64.90
   3   3   5 1029.43   59.39
  -3   3  -5 1034.98   61.19
  -3   3  -5 1006.55   75.69
   3   3   6  351.23   36.40
  -3   3  -6  292.19   31.92
  -3   3  -6  307.44   45.03
   3   3   7 1350.51   76.46
  -3   3  -7 1364.17   70.01
  -3   3  -7 1170.05   88.81
   3   3   8  520.94   49.91
  -3   3  -8  507.22   42.71
   3   3   9  131.14   25.97
  -3   3  -9  148.16   22.96
  -3   3  -9  114.98   27.21
  -3   3  -9  130.90   13.28
   3   3  10  296.22   39.93
  -3   3 -10  295.98   43.83
  -3   3 -10  324.47   22.24
   3   3  11   28.96   11.76
  -3   3 -11   17.51    9.40
   3   3  12  794.12   68.37
  -3   3 -12  752.00   69.29
  -3   3 -12  750.34   36.30
   3   3  13  250.07   36.79
  -3   3 -13  226.38   20.54
  -3   3 -13  207.62   33.21
  -3   3 -14   21.97    6.09
  -3   3 -15  449.47   31.79
  -3   3 -15  405.31   27.85
  -3   3 -16  142.17   17.03
  -3   3 -17    1.10    2.25
   3   3  18   45.99    7.82
  -3   3 -18   38.56    7.94
   3   3  19   93.76    9.79
  -3   3 -19   91.52   10.76
   3   3  20  411.84   17.61
  -3   3 -20  356.26   15.16
  -3   3 -21  216.96   12.82
   3   4 -22    4.98    2.02
  -3   4  21   20.93    4.84
   3   4 -21   23.20    4.99
  -3   4  21   13.66    2.38
  -3   4  20    2.42    1.18
  -3   4  20    2.48    0.84
   3   4 -20    1.41    1.91
   3   4 -20   -0.84    1.80
   3   4 -19   15.30    5.05
   3   4 -19   16.60    5.35
  -3   4  19   16.19    5.07
  -3   4  19   15.07    3.72
  -3   4  19   18.77    4.68
   3   4 -19   14.85    4.45
   3   4 -18    5.18    4.34
   3   4 -18    6.35    1.07
  -3   4  18   15.00    4.79
  -3   4  18    7.61    4.30
  -3   4  18   10.34    2.22
   3   4 -18    6.57    3.07
   3   4 -17  198.68   20.87
   3   4 -17  205.71   21.60
  -3   4  17  189.13   17.63
  -3   4  17  201.34   20.56
  -3   4  17  188.85   15.69
   3   4 -17  207.21   18.43
   3   4 -16   70.63   12.62
   3   4 -16   57.96   11.83
  -3   4  16   66.94   10.77
  -3   4  16   65.81    9.48
   3   4 -16   58.20    9.80
  -3   4  16   70.90   12.63
   3   4 -15  230.78   22.86
   3   4 -15  250.60   24.19
  -3   4  15  235.65   22.87
  -3   4  15  251.29   18.74
   3   4 -15  237.30   19.84
   3   4 -14   41.12    9.77
   3   4 -14   49.66   10.38
  -3   4  14   36.93    8.82
   3   4 -14   49.43    8.86
  -3   4  14   39.79    7.80
  -3   4  13 1561.36   43.85
   3   4 -13 1481.22   53.85
   3   4 -13 1477.99   56.44
  -3   4  13 1465.09   54.66
  -3   4  13 1519.17   92.02
   3   4 -13 1557.04   84.56
   3   4 -13 1388.02   84.42
   3   4 -13 1390.09   72.66
   3   4 -13 1579.91   47.97
  -3   4  12  305.29   17.62
   3   4 -12  304.54   23.07
   3   4 -12  346.83   26.02
  -3   4  12  300.89   22.99
  -3   4  12  303.82   40.21
   3   4 -12  341.04   42.62
   3   4 -12  372.86   44.04
   3   4 -12  315.05   35.80
   3   4 -12  332.89   20.44
  -3   4  11  544.34   21.72
  -3   4  11  520.20   51.35
   3   4 -11  487.37   50.31
  -3   4  11  518.31   29.08
   3   4 -11  520.09   51.27
   3   4 -11  499.18   27.12
   3   4 -11  542.34   45.47
   3   4 -11  484.53   22.31
   3   4 -10   19.10    4.64
   3   4 -10   13.20    6.05
   3   4 -10   28.37   10.89
  -3   4  10    9.03    2.17
  -3   4  10   16.44    4.80
   3   4 -10   13.02    6.14
  -3   4   9  411.27   22.25
   3   4  -9  429.59   42.65
   3   4  -9  425.51   46.48
  -3   4   9  445.18   45.57
   3   4  -9  422.79   36.42
   3   4  -8   34.42   10.64
   3   4  -8   46.47   17.21
  -3   4   8   28.84   11.17
   3   4  -8   52.86   11.76
   3   4  -7  119.96   19.96
   3   4  -7  122.00   24.82
  -3   4   7  135.55   21.93
  -3   4   7  124.94   23.23
   3   4  -7  122.96   17.60
   3   4  -6  110.07   22.10
  -3   4   6  118.53   19.28
  -3   4   6  115.01   21.83
   3   4  -6  121.92   16.79
   3   4  -5  218.22   30.88
  -3   4   5  214.43   27.35
  -3   4   5  212.30   28.35
   3   4  -5  206.17   20.61
  -3   4   4  517.52   43.30
  -3   4   4  498.59   40.62
   3   4  -4  519.41   31.21
  -3   4   3  700.25   51.83
  -3   4   3  686.78   46.87
   3   4  -3  755.20   36.27
  -3   4   2  574.83   46.05
  -3   4   2  580.16   48.85
   3   4  -2  597.52   31.06
  -3   4   1 2900.20  105.32
  -3   4   1 2938.41  113.19
   3   4  -1 2862.78   67.96
  -3   4   0  646.97   50.91
  -3   4   0  610.72   53.93
   3   4   0  634.59   32.27
  -3   4  -1 2810.71  105.57
  -3   4  -1 2790.67  119.60
   3   4   1 2815.37   70.06
   3   4   2  131.72   15.98
   3   4   2  155.36   17.62
  -3   4  -2  110.44   24.67
  -3   4  -2  115.81   23.29
  -3   4  -3 1828.48   88.36
  -3   4  -3 1865.14  103.82
   3   4   4  111.08   18.86
  -3   4  -4   97.87   24.45
  -3   4  -4   98.00   21.20
   3   4   5   18.06    7.94
  -3   4  -5    3.24    3.19
  -3   4  -5   20.69    8.87
   3   4   6   32.59   11.23
  -3   4  -6   33.09   11.72
  -3   4  -6   30.49    8.39
   3   4   7  121.35   23.85
  -3   4  -7   51.43    9.60
  -3   4  -7  101.94   19.75
   3   4   8   25.97   12.41
  -3   4  -8   19.06    5.14
  -3   4  -8    0.09    5.94
  -3   4  -8    6.20    8.85
  -3   4  -9   78.41   10.77
  -3   4  -9   49.46   18.63
  -3   4  -9   97.32   19.67
   3   4   9   99.33   23.23
  -3   4  -9   68.74    7.76
  -3   4 -10    9.25    3.69
  -3   4 -10   17.20   10.73
   3   4  10    9.99   13.62
  -3   4 -10   12.70    3.87
  -3   4 -11  191.19   18.18
  -3   4 -11  178.31   34.61
   3   4  11  223.71   36.17
  -3   4 -11  192.35   14.55
  -3   4 -12   47.68    9.40
  -3   4 -12   35.42   15.38
   3   4  12   62.15   20.31
  -3   4 -12   43.35    6.86
  -3   4 -13  692.68   29.40
  -3   4 -13  694.62   36.59
  -3   4 -14   44.54    7.45
  -3   4 -14   44.92    8.43
  -3   4 -15  574.54   26.03
  -3   4 -15  549.01   32.40
  -3   4 -16   24.78    7.35
   3   4  17  196.98   15.59
  -3   4 -17  168.50   17.71
   3   4  18   -0.24    0.57
  -3   4 -18    1.90    1.29
   3   4  19   52.66    6.30
  -3   4 -19   51.30    7.51
   3   5 -21   47.85    6.58
  -3   5  21   36.99    5.79
  -3   5  20   19.29    5.05
   3   5 -20   11.83    3.27
   3   5 -20   10.92    3.56
  -3   5  20   18.92    3.90
  -3   5  19  117.71   11.93
  -3   5  19  139.35   14.88
   3   5 -19  118.72   13.68
   3   5 -19  136.09   14.74
   3   5 -19  131.66   12.28
  -3   5  18   96.18   12.08
  -3   5  18  100.80   13.94
   3   5 -18   86.60   12.99
   3   5 -18   76.87   12.10
   3   5 -18   90.08   10.65
   3   5 -17   97.53   14.56
   3   5 -17  100.38   14.71
  -3   5  17   84.09   11.91
  -3   5  17   91.59   13.43
  -3   5  17   96.17    9.55
   3   5 -17   98.58   12.09
   3   5 -16  119.80   16.66
   3   5 -16  115.76   16.25
  -3   5  16  125.37   16.62
  -3   5  16  123.95   15.17
  -3   5  16   77.03    8.91
   3   5 -16  129.68   14.44
  -3   5  15    9.01    3.16
  -3   5  15    6.33    2.12
   3   5 -15   11.09    4.43
   3   5 -15   10.82    5.88
   3   5 -15    9.33    3.51
  -3   5  14    2.53    3.75
   3   5 -14    0.06    2.93
[truncated: 327,442 more chars]
